# Supplementary material for: Green moisture-electric generator based on supramolecular hydrogel with tens of milliamp electricity toward practical applications
Source: Nat Commun. 2024 Apr 18;15:3329. doi: 10.1038/s41467-024-47652-3 (PMC11026426; doi:10.1038/s41467-024-47652-3)
Supplement: Supplementary file 12 — Dataset 8 [file 41467_2024_47652_MOESM12_ESM.xlsx]

## Sheet: Fig 1c
Fig 1c: the source data can be founded in supplementary table 1-3.
Supplementary Table 1. Surface area in each ESP range on the vdW surface for PVA.
Supplementary Table 2. Surface area in each ESP range on the vdW surface for AlgNa.
Supplementary Table 3. Surface area in each ESP range on the vdW surface for AlgCa.

## Sheet: Fig 1d
time (h)	Voc (V)	time (h)	Relative Humidity (%)
3.25521e-06	1.26657	0	78.1
0.00139	1.27976	0.03333	78.2
0.00278	1.28113	0.06667	78.3
0.00416	1.28192	0.1	78.2
0.00555	1.28229	0.13333	78.3
0.00694	1.28272	0.16667	78.3
0.00833	1.2829	0.2	78.4
0.00971	1.28302	0.23333	78.4
0.0111	1.28317	0.26667	78.4
0.01249	1.28323	0.3	78.5
0.01388	1.28323	0.33333	78.5
0.01527	1.28323	0.36667	78.4
0.01665	1.28323	0.4	78.5
0.01804	1.28336	0.43333	78.5
0.01943	1.2833	0.46667	78.6
0.02082	1.28326	0.5	78.5
0.0222	1.28323	0.53333	78.5
0.02359	1.2833	0.56667	78.5
0.02498	1.2832	0.6	78.7
0.02637	1.28317	0.63333	78.7
0.02775	1.28317	0.66667	78.5
0.02914	1.28311	0.7	78.6
0.03053	1.28287	0.73333	78.6
0.03192	1.2829	0.76667	78.6
0.03331	1.28287	0.8	78.7
0.03469	1.28284	0.83333	78.6
0.03608	1.28275	0.86667	78.6
0.03747	1.28278	0.9	78.8
0.03886	1.28272	0.93333	78.7
0.04024	1.28256	0.96667	78.7
0.04163	1.2825	1	78.7
0.04302	1.28247	1.03333	78.9
0.04441	1.28238	1.06667	78.9
0.04579	1.28229	1.1	78.9
0.04718	1.28217	1.13333	78.9
0.04857	1.28214	1.16667	78.8
0.04996	1.28207	1.2	78.7
0.05135	1.28204	1.23333	78.8
0.05273	1.28204	1.26667	78.7
0.05412	1.28195	1.3	78.9
0.05551	1.28189	1.33333	78.8
0.0569	1.28186	1.36667	78.9
0.05828	1.28177	1.4	78.9
0.05967	1.28171	1.43333	78.8
0.06106	1.28171	1.46667	78.7
0.06245	1.28168	1.5	78.8
0.06384	1.28156	1.53333	78.7
0.06522	1.28156	1.56667	78.9
0.06661	1.28159	1.6	78.8
0.068	1.28143	1.63333	79
0.06939	1.28137	1.66667	79.1
0.07077	1.28122	1.7	79.2
0.07216	1.28122	1.73333	79.1
0.07355	1.2811	1.76667	79.1
0.07494	1.28116	1.8	79.1
0.07632	1.28119	1.83333	79.2
0.07771	1.28119	1.86667	79.1
0.0791	1.28095	1.9	79.1
0.08049	1.28088	1.93333	79.3
0.08188	1.28088	1.96667	79.2
0.08326	1.28082	2	79.1
0.08465	1.28076	2.03333	79.3
0.08604	1.28073	2.06667	79.4
0.08743	1.28073	2.1	79.5
0.08881	1.28073	2.13333	79.5
0.0902	1.28052	2.16667	79.4
0.09159	1.28058	2.2	79.6
0.09298	1.28046	2.23333	79.6
0.09437	1.28046	2.26667	79.6
0.09575	1.28046	2.3	79.7
0.09714	1.28037	2.33333	79.6
0.09853	1.28027	2.36667	79.8
0.09992	1.28021	2.4	79.8
0.1013	1.28009	2.43333	79.9
0.10269	1.28015	2.46667	79.9
0.10408	1.28012	2.5	80.1
0.10547	1.28006	2.53333	80
0.10686	1.28	2.56667	80.1
0.10824	1.27997	2.6	80.2
0.10963	1.27991	2.63333	80.1
0.11102	1.28	2.66667	80.2
0.11241	1.27982	2.7	80.2
0.11379	1.27979	2.73333	80.3
0.11518	1.27963	2.76667	80.3
0.11657	1.27963	2.8	80.3
0.11796	1.27966	2.83333	80.3
0.11935	1.27957	2.86667	80.5
0.12073	1.27951	2.9	80.4
0.12212	1.27954	2.93333	80.4
0.12351	1.27951	2.96667	80.3
0.1249	1.27945	3	80.5
0.12628	1.27936	3.03333	80.3
0.12767	1.27942	3.06667	80.3
0.12906	1.27924	3.1	80.3
0.13045	1.27924	3.13333	80.2
0.13183	1.27936	3.16667	80.1
0.13322	1.27933	3.2	79.8
0.13461	1.27918	3.23333	79.6
0.136	1.2793	3.26667	79.5
0.13738	1.2793	3.3	79.3
0.13877	1.27902	3.33333	79.2
0.14016	1.27902	3.36667	79.2
0.14155	1.27899	3.4	79.9
0.14294	1.27902	3.43333	80
0.14432	1.27887	3.46667	80
0.14571	1.27887	3.5	79.9
0.1471	1.27887	3.53333	79.9
0.14849	1.27875	3.56667	80
0.14987	1.27875	3.6	80.1
0.15126	1.27866	3.63333	80.2
0.15265	1.27875	3.66667	80.4
0.15404	1.27866	3.7	80.5
0.15542	1.27869	3.73333	80.6
0.15681	1.27856	3.76667	80.9
0.1582	1.27853	3.8	81.2
0.15959	1.2785	3.83333	81.7
0.16098	1.27853	3.86667	82.1
0.16236	1.27838	3.9	83
0.16375	1.27847	3.93333	83.8
0.16514	1.2785	3.96667	84.6
0.16653	1.27841	4	85
0.16791	1.27838	4.03333	84
0.1693	1.27838	4.06667	82.9
0.17069	1.27829	4.1	80.3
0.17208	1.27814	4.13333	76
0.17346	1.27817	4.16667	73.5
0.17485	1.2782	4.2	71.4
0.17624	1.27808	4.23333	70.8
0.17763	1.27811	4.26667	70.4
0.17901	1.27808	4.3	69.9
0.1804	1.27798	4.33333	70.3
0.18179	1.27798	4.36667	70.2
0.18318	1.27798	4.4	70.1
0.18457	1.27801	4.43333	69.6
0.18595	1.27786	4.46667	70.2
0.18734	1.27786	4.5	70.9
0.18873	1.27783	4.53333	72.1
0.19012	1.2778	4.56667	72.6
0.1915	1.27771	4.6	73.2
0.19289	1.27771	4.63333	71.4
0.19428	1.27765	4.66667	73.1
0.19567	1.27765	4.7	74
0.19705	1.27762	4.73333	74.5
0.19844	1.27753	4.76667	74.5
0.19983	1.27759	4.8	74.7
0.20122	1.27753	4.83333	74.7
0.2026	1.27753	4.86667	74.8
0.20399	1.2775	4.9	74.8
0.20538	1.27747	4.93333	74.7
0.20677	1.2774	4.96667	72.8
0.20816	1.2774	5	71.5
0.20954	1.27737	5.03333	70.5
0.21093	1.27737	5.06667	69.3
0.21232	1.27728	5.1	68.5
0.21371	1.27728	5.13333	67.8
0.21509	1.27734	5.16667	67.1
0.21648	1.27719	5.2	66.6
0.21787	1.27728	5.23333	67.1
0.21926	1.27719	5.26667	66.3
0.22064	1.27707	5.3	66
0.22203	1.27719	5.33333	66.2
0.22342	1.27722	5.36667	66.4
0.22481	1.27701	5.4	67.5
0.22619	1.27707	5.43333	66.8
0.22758	1.27716	5.46667	66.3
0.22897	1.27698	5.5	66
0.23036	1.27701	5.53333	67.3
0.23175	1.27695	5.56667	66.4
0.23313	1.27689	5.6	65.6
0.23452	1.27689	5.63333	65.5
0.23591	1.27689	5.66667	66.2
0.2373	1.27689	5.7	66.3
0.23868	1.27686	5.73333	65.9
0.24007	1.27686	5.76667	66.1
0.24146	1.27686	5.8	66.9
0.24285	1.27676	5.83333	67.1
0.24423	1.27673	5.86667	67
0.24562	1.27664	5.9	66.7
0.24701	1.27667	5.93333	66.9
0.2484	1.27664	5.96667	66.6
0.24979	1.27655	6	66.9
0.25117	1.27661	6.03333	65.6
0.25256	1.27664	6.06667	64.9
0.25395	1.27655	6.1	65
0.25534	1.27655	6.13333	65.3
0.25672	1.27655	6.16667	64.7
0.25811	1.27643	6.2	63.9
0.2595	1.27643	6.23333	63.4
0.26089	1.27646	6.26667	64.6
0.26227	1.27643	6.3	64.8
0.26366	1.27637	6.33333	65.1
0.26505	1.27634	6.36667	64.4
0.26644	1.2764	6.4	63.8
0.26782	1.27637	6.43333	63.4
0.26921	1.27622	6.46667	63.4
0.2706	1.27622	6.5	63.5
0.27199	1.27618	6.53333	63.5
0.27338	1.27606	6.56667	64
0.27476	1.27603	6.6	64
0.27615	1.27609	6.63333	64.1
0.27754	1.27622	6.66667	63.8
0.27893	1.27609	6.7	63.8
0.28031	1.27603	6.73333	63.7
0.2817	1.27606	6.76667	63.7
0.28309	1.27615	6.8	63.7
0.28448	1.27618	6.83333	63.8
0.28586	1.276	6.86667	63.8
0.28725	1.27594	6.9	63.9
0.28864	1.27588	6.93333	63.7
0.29003	1.27594	6.96667	63.7
0.29142	1.27588	7	63.9
0.2928	1.27585	7.03333	63.8
0.29419	1.27588	7.06667	63.9
0.29558	1.27588	7.1	63.8
0.29697	1.27582	7.13333	63.8
0.29835	1.2757	7.16667	64.1
0.29974	1.2757	7.2	64
0.30113	1.27567	7.23333	63.9
0.30252	1.27564	7.26667	63.5
0.30391	1.27564	7.3	63.3
0.30529	1.2757	7.33333	63
0.30668	1.27554	7.36667	62.5
0.30807	1.2756	7.4	62
0.30946	1.27548	7.43333	61.3
0.31084	1.27551	7.46667	61.2
0.31223	1.27548	7.5	62.2
0.31362	1.27554	7.53333	62.5
0.31501	1.27564	7.56667	62.5
0.31639	1.27548	7.6	62.2
0.31778	1.27551	7.63333	61.8
0.31917	1.27542	7.66667	61.7
0.32056	1.27548	7.7	62.4
0.32194	1.27557	7.73333	63.3
0.32333	1.27545	7.76667	62.8
0.32472	1.27536	7.8	63
0.32611	1.27533	7.83333	63.2
0.32749	1.27527	7.86667	63.4
0.32888	1.27536	7.9	63.4
0.33027	1.27533	7.93333	63.2
0.33166	1.27536	7.96667	63.3
0.33305	1.27521	8	63.3
0.33443	1.27521	8.03333	63.5
0.33582	1.27524	8.06667	63.6
0.33721	1.27521	8.1	63.5
0.3386	1.27518	8.13333	63.6
0.33998	1.27515	8.16667	63.7
0.34137	1.27518	8.2	63.6
0.34276	1.27515	8.23333	63.7
0.34415	1.27512	8.26667	63.7
0.34553	1.27499	8.3	63.3
0.34692	1.27502	8.33333	63.4
0.34831	1.27496	8.36667	63.8
0.3497	1.27502	8.4	63.8
0.35109	1.27493	8.43333	63.8
0.35247	1.27493	8.46667	63.8
0.35386	1.27496	8.5	64
0.35525	1.27493	8.53333	63.9
0.35664	1.27481	8.56667	64
0.35802	1.27478	8.6	68.7
0.35941	1.27478	8.63333	69.6
0.3608	1.27478	8.66667	70.7
0.36219	1.27478	8.7	70.9
0.36358	1.27475	8.73333	71.1
0.36496	1.27472	8.76667	71
0.36635	1.27475	8.8	70.2
0.36774	1.27478	8.83333	68.2
0.36913	1.27472	8.86667	67.2
0.37051	1.27484	8.9	66.6
0.3719	1.27466	8.93333	66
0.37329	1.27469	8.96667	65.9
0.37468	1.27466	9	65.5
0.37606	1.27478	9.03333	65.2
0.37745	1.27475	9.06667	65.3
0.37884	1.2746	9.1	65.1
0.38023	1.2746	9.13333	65.1
0.38183	1.2746	9.16667	64.9
0.383	1.27454	9.2	64.9
0.38439	1.27454	9.23333	64.7
0.38578	1.27451	9.26667	64.7
0.38717	1.27451	9.3	64.6
0.38856	1.27448	9.33333	63.9
0.38994	1.27445	9.36667	63.3
0.39133	1.27451	9.4	63
0.39272	1.27448	9.43333	63.3
0.39411	1.27445	9.46667	63.7
0.3955	1.27438	9.5	64.2
0.39688	1.27451	9.53333	64.5
0.39827	1.27441	9.56667	64.4
0.39966	1.27441	9.6	64.8
0.40105	1.27441	9.63333	65.1
0.40243	1.27432	9.66667	65.4
0.40382	1.27423	9.7	65.3
0.40521	1.27429	9.73333	65.4
0.4066	1.27423	9.76667	65.6
0.40798	1.27429	9.8	65.5
0.40937	1.27411	9.83333	65.6
0.41076	1.27417	9.86667	65.6
0.41215	1.27414	9.9	65.5
0.41353	1.27408	9.93333	65.7
0.41492	1.27411	9.96667	65.7
0.41631	1.27414	10	65.8
0.4177	1.27408	10.0333	65.5
0.41908	1.27405	10.0667	65.2
0.42047	1.27402	10.1	64.6
0.42186	1.27408	10.1333	64.2
0.42325	1.27411	10.1667	64.4
0.42464	1.27405	10.2	65
0.42602	1.27411	10.2333	65.9
0.42741	1.27399	10.2667	65.9
0.4288	1.27396	10.3	65.9
0.43019	1.27393	10.3333	65.9
0.43157	1.27393	10.3667	66.4
0.43296	1.27383	10.4	66.4
0.43435	1.2738	10.4333	66.3
0.43574	1.2738	10.4667	66.4
0.43712	1.27377	10.5	66.3
0.43851	1.27393	10.5333	66.4
0.4399	1.27374	10.5667	66.5
0.44129	1.27383	10.6	66.5
0.44267	1.27377	10.6333	66.6
0.44406	1.2738	10.6667	66.6
0.44545	1.27371	10.7	66.5
0.44684	1.2738	10.7333	66.6
0.44823	1.27374	10.7667	66.7
0.44961	1.27374	10.8	66.6
0.451	1.27377	10.8333	66.7
0.45239	1.27365	10.8667	66.9
0.45378	1.27374	10.9	66.7
0.45516	1.27365	10.9333	66.4
0.45655	1.27374	10.9667	66.4
0.45794	1.27368	11	66.3
0.45933	1.27362	11.0333	66.7
0.46071	1.27362	11.0667	67.5
0.4621	1.27362	11.1	68
0.46349	1.27362	11.1333	68.4
0.46488	1.27359	11.1667	68
0.46627	1.27353	11.2	67.9
0.46765	1.2735	11.2333	67.7
0.46904	1.27347	11.2667	67.6
0.47043	1.27347	11.3	67.4
0.47182	1.27365	11.3333	67.5
0.4732	1.27365	11.3667	67.4
0.47459	1.2735	11.4	67.4
0.47598	1.2735	11.4333	67.4
0.47737	1.27344	11.4667	67.6
0.47876	1.2735	11.5	67.5
0.48014	1.27338	11.5333	67.6
0.48153	1.27344	11.5667	67.5
0.48292	1.27353	11.6	67.7
0.4843	1.27338	11.6333	67.6
0.4857	1.27338	11.6667	67.6
0.48708	1.27344	11.7	67.4
0.48847	1.27347	11.7333	67.1
0.48986	1.27338	11.7667	67
0.49124	1.27332	11.8	67
0.49263	1.27329	11.8333	67
0.49402	1.27332	11.8667	66.8
0.49541	1.27335	11.9	67.4
0.4968	1.27325	11.9333	67.9
0.49818	1.27325	11.9667	68.1
0.49957	1.27325	12	68.1
0.50096	1.27319	12.0333	67.9
0.50235	1.27319	12.0667	67.9
0.50373	1.27325	12.1	68
0.50512	1.27325	12.1333	68
0.50651	1.27316	12.1667	68.1
0.5079	1.27316	12.2	67.8
0.50929	1.27313	12.2333	67.8
0.51067	1.27319	12.2667	67.8
0.51206	1.27316	12.3	67.9
0.51345	1.27301	12.3333	67.9
0.51484	1.27313	12.3667	68
0.51622	1.27319	12.4	68
0.51762	1.2731	12.4333	68.1
0.519	1.27301	12.4667	67.9
0.52039	1.27301	12.5	67.9
0.52177	1.27307	12.5333	67.9
0.52316	1.27295	12.5667	67.8
0.52455	1.27301	12.6	67.8
0.52594	1.27301	12.6333	67.8
0.52733	1.27298	12.6667	67.6
0.52871	1.27298	12.7	67.3
0.5301	1.27301	12.7333	66.9
0.53149	1.27298	12.7667	66.7
0.53288	1.27298	12.8	66.9
0.53427	1.27295	12.8333	67.5
0.53566	1.27295	12.8667	67.8
0.53704	1.27295	12.9	68
0.53843	1.27292	12.9333	67.7
0.53982	1.27292	12.9667	67.7
0.5412	1.27283	13	67.7
0.54259	1.27298	13.0333	67.8
0.54398	1.27292	13.0667	67.7
0.54537	1.27295	13.1	67.7
0.54675	1.27277	13.1333	67.7
0.54814	1.27286	13.1667	67.7
0.54953	1.27286	13.2	67.6
0.55092	1.27277	13.2333	67.7
0.55231	1.27286	13.2667	67.5
0.5537	1.27271	13.3	67.6
0.55508	1.27271	13.3333	67.6
0.55647	1.27264	13.3667	67.6
0.55786	1.27277	13.4	67.6
0.55925	1.27271	13.4333	67.6
0.56063	1.27264	13.4667	67.6
0.56202	1.27264	13.5	67.6
0.56341	1.27268	13.5333	67.5
0.5648	1.27264	13.5667	67.4
0.56618	1.27268	13.6	67.2
0.56757	1.27264	13.6333	67.1
0.56896	1.27264	13.6667	67.2
0.57035	1.27252	13.7	67
0.57174	1.27271	13.7333	67
0.57313	1.27264	13.7667	66.9
0.57451	1.27258	13.8	66.9
0.5759	1.27258	13.8333	66.8
0.57729	1.27261	13.8667	66.8
0.57867	1.27258	13.9	66.5
0.58006	1.27274	13.9333	66.5
0.58145	1.27261	13.9667	66.4
0.58284	1.27261	14	66.3
0.58423	1.27249	14.0333	66.3
0.58561	1.27252	14.0667	66.3
0.587	1.27268	14.1	66.1
0.58839	1.27274	14.1333	66.1
0.58977	1.27252	14.1667	65.9
0.59116	1.27258	14.2	66
0.59255	1.27246	14.2333	66
0.59394	1.27252	14.2667	65.9
0.59532	1.2724	14.3	65.8
0.59671	1.27249	14.3333	65.9
0.5981	1.27243	14.3667	65.8
0.59949	1.2724	14.4	65.7
0.60088	1.27243	14.4333	65.6
0.60226	1.27246	14.4667	65.6
0.60365	1.27243	14.5	65.6
0.60504	1.2724	14.5333	65.5
0.60643	1.27243	14.5667	65.6
0.60782	1.27234	14.6	65.5
0.6092	1.27234	14.6333	65.4
0.61059	1.2724	14.6667	65.4
0.61198	1.27234	14.7	65.3
0.61337	1.27228	14.7333	65.4
0.61476	1.27237	14.7667	65.2
0.61614	1.27237	14.8	65
0.61753	1.27228	14.8333	65.1
0.61892	1.27231	14.8667	65
0.62031	1.27231	14.9	65.1
0.62169	1.27228	14.9333	65.1
0.62308	1.27231	14.9667	65.2
0.62447	1.27234	15	65
0.62586	1.27231	15.0333	65
0.62724	1.27231	15.0667	65
0.62863	1.27231	15.1	65.1
0.63002	1.27228	15.1333	65
0.63141	1.27219	15.1667	65.1
0.63279	1.27222	15.2	65.1
0.63418	1.27216	15.2333	65
0.63557	1.27219	15.2667	65.1
0.63696	1.27231	15.3	65.1
0.63835	1.27225	15.3333	65.1
0.63974	1.27225	15.3667	65.1
0.64112	1.27219	15.4	65.1
0.64251	1.27219	15.4333	65.1
0.6439	1.27222	15.4667	65.1
0.64528	1.27216	15.5	65.1
0.64667	1.27213	15.5333	65.1
0.64806	1.27213	15.5667	65.1
0.64945	1.27216	15.6	65.1
0.65084	1.2721	15.6333	65.1
0.65222	1.27216	15.6667	65.1
0.65361	1.27216	15.7	65
0.655	1.27216	15.7333	65
0.65639	1.27219	15.7667	65
0.65777	1.27219	15.8	65
0.65916	1.27216	15.8333	65
0.66055	1.2721	15.8667	65.1
0.66194	1.27206	15.9	65
0.66333	1.2721	15.9333	65
0.66471	1.27206	15.9667	65
0.6661	1.27206	16	65
0.66749	1.27206	16.0333	64.8
0.66888	1.27206	16.0667	64.9
0.67026	1.27203	16.1	64.8
0.67165	1.27203	16.1333	64.7
0.67304	1.27203	16.1667	64.7
0.67443	1.27206	16.2	64.6
0.67581	1.272	16.2333	64.5
0.6772	1.272	16.2667	64.4
0.67859	1.27206	16.3	64.5
0.67998	1.27216	16.3333	64.3
0.68137	1.27216	16.3667	64.3
0.68275	1.272	16.4	64.2
0.68414	1.27185	16.4333	64.2
0.68553	1.27194	16.4667	64.2
0.68692	1.27191	16.5	64.4
0.6883	1.27194	16.5333	64.2
0.68969	1.27191	16.5667	64.3
0.69108	1.27191	16.6	64.3
0.69248	1.27194	16.6333	64.4
0.69386	1.27197	16.6667	64.4
0.69524	1.27191	16.7	64.3
0.69663	1.27194	16.7333	64.5
0.69802	1.27197	16.7667	64.3
0.69941	1.27179	16.8	64.2
0.70079	1.27206	16.8333	64.1
0.70218	1.27197	16.8667	64.2
0.70357	1.27194	16.9	64.1
0.70496	1.27191	16.9333	64.1
0.70634	1.27191	16.9667	64.1
0.70773	1.27191	17	64.2
0.70912	1.27194	17.0333	64.2
0.71051	1.272	17.0667	64.1
0.7119	1.27194	17.1	64.1
0.71328	1.27185	17.1333	64.4
0.71467	1.27197	17.1667	64.1
0.71606	1.27203	17.2	64.1
0.71745	1.27185	17.2333	64.2
0.71884	1.27194	17.2667	64.1
0.72022	1.27179	17.3	64.2
0.72161	1.27179	17.3333	64.3
0.723	1.27182	17.3667	64.3
0.72439	1.27191	17.4	64.4
0.72577	1.27176	17.4333	64.5
0.72716	1.27173	17.4667	64.3
0.72855	1.27173	17.5	64.3
0.72994	1.27191	17.5333	64.4
0.73132	1.27176	17.5667	64.4
0.73271	1.27185	17.6	64.3
0.7341	1.27176	17.6333	64.4
0.73549	1.27179	17.6667	64.3
0.73687	1.27179	17.7	64.3
0.73826	1.27173	17.7333	64.3
0.73965	1.27176	17.7667	64.3
0.74104	1.27179	17.8	64.3
0.74242	1.27185	17.8333	64.3
0.74381	1.27191	17.8667	64.3
0.7452	1.27191	17.9	64.4
0.74659	1.27176	17.9333	64.3
0.74798	1.27176	17.9667	64.4
0.74936	1.27182	18	64.3
0.75075	1.27179	18.0333	64.3
0.75214	1.27179	18.0667	64.1
0.75353	1.27176	18.1	64.3
0.75492	1.27173	18.1333	64.4
0.7563	1.27185	18.1667	64.3
0.75769	1.27179	18.2	64.3
0.75908	1.27176	18.2333	64.3
0.76047	1.27173	18.2667	64.2
0.76185	1.27176	18.3	64.2
0.76324	1.27176	18.3333	64.2
0.76463	1.2717	18.3667	65
0.76602	1.2717	18.4	65.1
0.76741	1.27167	18.4333	65.2
0.76879	1.27185	18.4667	65.3
0.77018	1.2717	18.5	65.2
0.77157	1.27182	18.5333	65.3
0.77296	1.27179	18.5667	65.7
0.77434	1.27176	18.6	66.2
0.77573	1.2717	18.6333	66.5
0.77712	1.27179	18.6667	66.3
0.77851	1.27176	18.7	66.6
0.7799	1.27167	18.7333	66.6
0.78128	1.27167	18.7667	66.9
0.78267	1.2717	18.8	67.2
0.78406	1.27173	18.8333	67.6
0.78545	1.27176	18.8667	67.6
0.78683	1.2717	18.9	67.7
0.78822	1.27173	18.9333	67.9
0.78961	1.27173	18.9667	68.2
0.791	1.27173	19	68.5
0.79239	1.2717	19.0333	68.7
0.79377	1.27179	19.0667	69.1
0.79516	1.27173	19.1	69.6
0.79655	1.2717	19.1333	70
0.79794	1.27182	19.1667	70.2
0.79932	1.27176	19.2	70.4
0.80071	1.2717	19.2333	70.7
0.8021	1.27173	19.2667	71
0.80349	1.2717	19.3	71
0.80487	1.27167	19.3333	71.3
0.80626	1.27167	19.3667	71.5
0.80765	1.27179	19.4	71.5
0.80904	1.27167	19.4333	72
0.81043	1.27179	19.4667	72.4
0.81181	1.27173	19.5	72.5
0.8132	1.27176	19.5333	72.7
0.81459	1.27161	19.5667	73.1
0.81598	1.2717	19.6	73.1
0.81736	1.27167	19.6333	73.4
0.81875	1.27167	19.6667	73.6
0.82014	1.27173	19.7	73.4
0.82153	1.2717	19.7333	73.5
0.82291	1.2717	19.7667	73.7
0.8243	1.27164	19.8	73.9
0.82569	1.27161	19.8333	74
0.82708	1.27161	19.8667	74.2
0.82846	1.27167	19.9	74.3
0.82985	1.2717	19.9333	74.5
0.83124	1.27164	19.9667	74.4
0.83263	1.27167	20	74.7
0.83401	1.27167	20.0333	74.7
0.8354	1.27176	20.0667	74.6
0.83679	1.27167	20.1	74.6
0.83818	1.27167	20.1333	74.8
0.83957	1.2717	20.1667	74.8
0.84096	1.27164	20.2	74.9
0.84234	1.27173	20.2333	75
0.84373	1.27182	20.2667	75.2
0.84512	1.27167	20.3	75.2
0.84651	1.27179	20.3333	75.3
0.84789	1.27179	20.3667	75.3
0.84928	1.27167	20.4	75.3
0.85067	1.27167	20.4333	75
0.85206	1.2717	20.4667	75
0.85344	1.2717	20.5	75.2
0.85483	1.27167	20.5333	75.1
0.85622	1.27167	20.5667	75.3
0.85761	1.27164	20.6	75.7
0.859	1.27167	20.6333	76.1
0.86038	1.27161	20.6667	76.3
0.86177	1.27167	20.7	76.3
0.86316	1.2717	20.7333	76.3
0.86455	1.27167	20.7667	76.2
0.86594	1.27164	20.8	76.3
0.86732	1.27164	20.8333	76.3
0.86871	1.27164	20.8667	76.4
0.8701	1.27161	20.9	76.5
0.87149	1.27161	20.9333	76.4
0.87287	1.27154	20.9667	76.4
0.87426	1.27173	21	76.6
0.87565	1.27164	21.0333	76.7
0.87704	1.27161	21.0667	76.9
0.87842	1.27167	21.1	76.8
0.87981	1.27164	21.1333	77
0.8812	1.27161	21.1667	77.1
0.88259	1.2717	21.2	77
0.88398	1.27167	21.2333	77
0.88536	1.27164	21.2667	77.1
0.88675	1.27158	21.3	76.9
0.88814	1.27164	21.3333	77
0.88952	1.27164	21.3667	76.9
0.89091	1.27167	21.4	76.9
0.8923	1.27161	21.4333	77.1
0.89369	1.27161	21.4667	77.3
0.89508	1.27161	21.5	77.3
0.89646	1.27158	21.5333	77.4
0.89785	1.27167	21.5667	77.5
0.89924	1.27158	21.6	77.3
0.90063	1.27158	21.6333	77.4
0.90201	1.27158	21.6667	77.3
0.9034	1.27158	21.7	77.5
0.90479	1.27154	21.7333	77.5
0.90618	1.27167	21.7667	77.6
0.90756	1.27161	21.8	77.8
0.90895	1.27185	21.8333	77.8
0.91034	1.27161	21.8667	77.8
0.91173	1.27158	21.9	77.9
0.91312	1.27173	21.9333	77.7
0.9145	1.27167	21.9667	77.9
0.91589	1.27158	22	78.2
0.91728	1.27158	22.0333	78.1
0.91867	1.27158	22.0667	78.2
0.92005	1.27158	22.1	78.1
0.92144	1.27154	22.1333	78.3
0.92283	1.27167	22.1667	78.3
0.92422	1.27154	22.2	78.2
0.92561	1.27161	22.2333	78.2
0.92699	1.27158	22.2667	78.3
0.92839	1.27161	22.3	78.5
0.92977	1.27158	22.3333	78.3
0.93116	1.27164	22.3667	78.6
0.93255	1.27161	22.4	78.6
0.93393	1.27154	22.4333	78.6
0.93532	1.27161	22.4667	78.7
0.93671	1.27158	22.5	78.6
0.9381	1.27167	22.5333	78.7
0.93948	1.27154	22.5667	78.7
0.94087	1.27154	22.6	78.7
0.94226	1.27158	22.6333	78.7
0.94365	1.27154	22.6667	78.8
0.94503	1.27161	22.7	78.8
0.94642	1.27158	22.7333	78.8
0.94781	1.27158	22.7667	78.8
0.9492	1.27161	22.8	78.8
0.95059	1.27161	22.8333	78.9
0.95197	1.27167	22.8667	78.9
0.95336	1.27158	22.9	78.9
0.95475	1.27161	22.9333	79
0.95614	1.27154	22.9667	79
0.95752	1.27164	23	79.1
0.95891	1.27161	23.0333	79.1
0.9603	1.27167	23.0667	79.2
0.96169	1.27158	23.1	79.1
0.96308	1.27167	23.1333	79.1
0.96446	1.27145	23.1667	79.2
0.96585	1.27164	23.2	79.1
0.96724	1.27158	23.2333	79.4
0.96863	1.27161	23.2667	79.4
0.97001	1.27161	23.3	79.4
0.9714	1.27154	23.3333	79.5
0.97279	1.27167	23.3667	79.4
0.97418	1.27154	23.4	79.4
0.97556	1.27161	23.4333	79.4
0.97695	1.27167	23.4667	79.4
0.97834	1.27173	23.5	79.5
0.97973	1.27161	23.5333	79.4
0.98112	1.27158	23.5667	79.4
0.9825	1.27161	23.6	79.7
0.98389	1.27158	23.6333	79.8
0.98528	1.27161	23.6667	79.9
0.98667	1.27145	23.7	79.8
0.98805	1.27158	23.7333	79.8
0.98944	1.27164	23.7667	79.7
0.99083	1.27167	23.8	79.9
0.99222	1.2717	23.8333	79.8
0.9936	1.27164	23.8667	79.8
0.99499	1.27161	23.9	79.8
0.99638	1.27164	23.9333	79.9
0.99777	1.27167	23.9667	79.8
0.99916	1.27164	24	79.9
1.00054	1.27154	24.0333	79.8
1.00193	1.27161	24.0667	79.8
1.00332	1.27154	24.1	79.8
1.00471	1.27154	24.1333	79.8
1.00609	1.27158	24.1667	79.9
1.00748	1.27148	24.2	79.9
1.00887	1.27161	24.2333	80
1.01026	1.27161	24.2667	79.9
1.01165	1.27154	24.3	79.8
1.01303	1.27161	24.3333	79.8
1.01442	1.27161	24.3667	79.8
1.01581	1.27167	24.4	79.9
1.0172	1.27167	24.4333	79.9
1.01859	1.27176	24.4667	79.9
1.01997	1.27176	24.5	79.9
1.02136	1.27167	24.5333	79.8
1.02276	1.27167	24.5667	79.8
1.02414	1.2717	24.6	79.9
1.02552	1.27161	24.6333	79.8
1.02691	1.27161	24.6667	80
1.0283	1.27161	24.7	79.9
1.02969	1.27161	24.7333	80.1
1.03107	1.27161	24.7667	80
1.03246	1.27161	24.8	80.1
1.03385	1.27164	24.8333	80
1.03524	1.27167	24.8667	80.3
1.03663	1.27173	24.9	80.2
1.03802	1.27167	24.9333	80.2
1.0394	1.27179	24.9667	80.1
1.04079	1.27176	25	80.1
1.04218	1.27173	25.0333	80.1
1.04357	1.27173	25.0667	80.1
1.04495	1.27161	25.1	80.3
1.04634	1.27161	25.1333	80.3
1.04773	1.27167	25.1667	80.3
1.04912	1.27167	25.2	80.3
1.0505	1.27167	25.2333	80.4
1.05189	1.27164	25.2667	80.5
1.05328	1.27173	25.3	80.5
1.05467	1.2717	25.3333	80.4
1.05605	1.27167	25.3667	80.5
1.05744	1.27164	25.4	80.5
1.05883	1.27167	25.4333	80.4
1.06022	1.27164	25.4667	80.6
1.0616	1.27176	25.5	80.5
1.06299	1.27167	25.5333	80.5
1.06438	1.27167	25.5667	80.7
1.06577	1.27173	25.6	80.7
1.06716	1.27173	25.6333	80.6
1.06854	1.27173	25.6667	80.6
1.06993	1.27173	25.7	80.7
1.07132	1.27173	25.7333	80.6
1.07271	1.27167	25.7667	80.7
1.07409	1.27173	25.8	80.5
1.07548	1.27179	25.8333	80.6
1.07687	1.27167	25.8667	80.7
1.07826	1.27176	25.9	80.8
1.07965	1.27167	25.9333	80.6
1.08103	1.27173	25.9667	80.6
1.08242	1.27173	26	80.7
1.08381	1.27182	26.0333	80.7
1.0852	1.27176	26.0667	80.8
1.08658	1.27194	26.1	80.8
1.08797	1.27179	26.1333	80.7
1.08936	1.27179	26.1667	80.7
1.09075	1.27173	26.2	80.9
1.09213	1.27176	26.2333	80.7
1.09352	1.27191	26.2667	80.8
1.09491	1.27176	26.3	81
1.0963	1.27176	26.3333	80.9
1.09768	1.27167	26.3667	80.7
1.09907	1.27176	26.4	80.6
1.10046	1.27179	26.4333	80.9
1.10185	1.27173	26.4667	80.9
1.10324	1.27176	26.5	80.9
1.10462	1.27176	26.5333	80.9
1.10601	1.27179	26.5667	80.9
1.1074	1.27182	26.6	81.1
1.10879	1.27188	26.6333	80.9
1.11017	1.27188	26.6667	81
1.11156	1.27179	26.7	80.8
1.11295	1.27179	26.7333	81.1
1.11434	1.27185	26.7667	81.1
1.11572	1.272	26.8	81.1
1.11711	1.27182	26.8333	80.9
1.1185	1.27179	26.8667	81
1.11989	1.27176	26.9	81.2
1.12128	1.27173	26.9333	81.1
1.12266	1.27176	26.9667	80.8
1.12405	1.27188	27	80.9
1.12544	1.27185	27.0333	81
1.12683	1.27179	27.0667	81.1
1.12821	1.27185	27.1	81.1
1.1296	1.27185	27.1333	80.9
1.13099	1.27179	27.1667	80.9
1.13238	1.27182	27.2	80.9
1.13376	1.27191	27.2333	80.8
1.13516	1.27185	27.2667	80.6
1.13654	1.27185	27.3	80.7
1.13793	1.27182	27.3333	80.6
1.13932	1.27185	27.3667	80.6
1.14071	1.27206	27.4	80.7
1.14209	1.272	27.4333	80.4
1.14348	1.27194	27.4667	80.2
1.14487	1.27182	27.5	80.1
1.14626	1.27188	27.5333	80.1
1.14765	1.27185	27.5667	80.1
1.14903	1.27179	27.6	80.5
1.15042	1.27194	27.6333	81.2
1.15181	1.27191	27.6667	83.7
1.1532	1.27197	27.7	84.5
1.15458	1.272	27.7333	85.5
1.15597	1.27185	27.7667	85.3
1.15736	1.27197	27.8	85.5
1.15875	1.27194	27.8333	85.4
1.16014	1.27194	27.8667	85.6
1.16152	1.272	27.9	85.6
1.16291	1.27197	27.9333	85.2
1.1643	1.27197	27.9667	84.7
1.16569	1.27194	28	84.3
1.16707	1.27194	28.0333	83.8
1.16846	1.27191	28.0667	83.7
1.16985	1.27185	28.1	83.1
1.17124	1.27206	28.1333	82.7
1.17263	1.27197	28.1667	82.2
1.17401	1.27194	28.2	81.5
1.1754	1.272	28.2333	80.8
1.17679	1.27197	28.2667	80.2
1.17818	1.2721	28.3	79.9
1.17957	1.27194	28.3333	79.4
1.18096	1.272	28.3667	78.9
1.18234	1.27191	28.4	78.2
1.18373	1.27191	28.4333	77.5
1.18512	1.27197	28.4667	77.1
1.1865	1.27194	28.5	76.6
1.18789	1.272	28.5333	76.2
1.18928	1.27206	28.5667	76
1.19067	1.272	28.6	75.5
1.19206	1.272	28.6333	75.2
1.19344	1.27197	28.6667	74.9
1.19483	1.2721	28.7	74.7
1.19622	1.2721	28.7333	74.7
1.19761	1.272	28.7667	74.3
1.19899	1.27206	28.8	74.2
1.20039	1.2721	28.8333	74.1
1.20177	1.27194	28.8667	74.1
1.20316	1.27203	28.9	74.1
1.20454	1.27216	28.9333	74
1.20593	1.2721	28.9667	74
1.20732	1.27203	29	73.7
1.20871	1.2721	29.0333	73.7
1.21009	1.27206	29.0667	73.6
1.21148	1.2721	29.1	73.6
1.21287	1.27213	29.1333	73.7
1.21426	1.27216	29.1667	73.5
1.21565	1.27219	29.2	73.7
1.21703	1.27206	29.2333	73.5
1.21842	1.27213	29.2667	72.5
1.21981	1.27216	29.3	69.5
1.2212	1.27213	29.3333	66.9
1.22258	1.27216	29.3667	66.1
1.22397	1.27216	29.4	66.2
1.22536	1.27206	29.4333	66.8
1.22675	1.27216	29.4667	67.2
1.22813	1.27213	29.5	68.3
1.22952	1.27219	29.5333	69.2
1.23091	1.27219	29.5667	69.9
1.2323	1.27203	29.6	70.3
1.23369	1.27213	29.6333	71.1
1.23507	1.27219	29.6667	71.7
1.23646	1.27216	29.7	72.3
1.23785	1.27219	29.7333	72.6
1.23924	1.27213	29.7667	72.8
1.24063	1.27219	29.8	72.8
1.24201	1.27216	29.8333	72.6
1.2434	1.27219	29.8667	72.5
1.24479	1.27216	29.9	72.3
1.24617	1.27219	29.9333	72.1
1.24756	1.27228	29.9667	72.1
1.24895	1.2724	30	72
1.25034	1.27225	30.0333	71.8
1.25173	1.27213	30.0667	71.4
1.25311	1.27219	30.1	71.3
1.2545	1.27216	30.1333	70.7
1.25589	1.27213	30.1667	70.1
1.25728	1.2721	30.2	69.3
1.25866	1.27225	30.2333	68.9
1.26005	1.27231	30.2667	68.2
1.26144	1.27219	30.3	68
1.26283	1.27219	30.3333	68.6
1.26422	1.27216	30.3667	68.9
1.2656	1.27219	30.4	68.9
1.26699	1.27219	30.4333	68.4
1.26838	1.27225	30.4667	68.1
1.26977	1.27228	30.5	67.3
1.27115	1.2724	30.5333	67.3
1.27254	1.27231	30.5667	66.7
1.27393	1.27228	30.6	66.9
1.27532	1.27234	30.6333	65.7
1.27671	1.2724	30.6667	65
1.27809	1.27231	30.7	65.1
1.27948	1.27228	30.7333	64.2
1.28087	1.27234	30.7667	64.1
1.28225	1.27231	30.8	63.6
1.28364	1.2724	30.8333	63.6
1.28503	1.27243	30.8667	63.6
1.28642	1.2724	30.9	63.3
1.28781	1.2724	30.9333	63.2
1.28919	1.27243	30.9667	62.9
1.29058	1.2724	31	63
1.29197	1.2724	31.0333	62.9
1.29336	1.27246	31.0667	62.9
1.29474	1.27246	31.1	62.5
1.29613	1.27264	31.1333	62.6
1.29752	1.27243	31.1667	62.4
1.29891	1.27237	31.2	62.4
1.3003	1.2724	31.2333	62.8
1.30168	1.27243	31.2667	62.3
1.30307	1.2724	31.3	62.2
1.30446	1.27243	31.3333	62
1.30585	1.27243	31.3667	62
1.30724	1.27249	31.4	61.9
1.30862	1.27243	31.4333	61.7
1.31001	1.27243	31.4667	61.9
1.3114	1.27249	31.5	61.7
1.31278	1.27246	31.5333	61.8
1.31417	1.27246	31.5667	61.7
1.31556	1.27243	31.6	61.8
1.31695	1.27243	31.6333	61.9
1.31834	1.27249	31.6667	62.1
1.31973	1.27246	31.7	62.1
1.32111	1.27249	31.7333	62.2
1.3225	1.27252	31.7667	62.2
1.32389	1.27261	31.8	62.2
1.32528	1.27258	31.8333	62.2
1.32667	1.27252	31.8667	62.2
1.32805	1.27255	31.9	62.4
1.32944	1.27252	31.9333	62.4
1.33083	1.27249	31.9667	62.4
1.33221	1.27264	32	62.3
1.3336	1.27271	32.0333	62.4
1.33499	1.27258	32.0667	62.4
1.33638	1.27258	32.1	62.5
1.33777	1.27277	32.1333	63
1.33915	1.27258	32.1667	62.6
1.34054	1.27258	32.2	62.4
1.34193	1.27271	32.2333	62.5
1.34332	1.27268	32.2667	62.4
1.3447	1.27264	32.3	62.5
1.34609	1.27268	32.3333	62.4
1.34749	1.27268	32.3667	62.3
1.34887	1.27264	32.4	62.4
1.35026	1.27264	32.4333	62.3
1.35164	1.27261	32.4667	62.4
1.35303	1.27264	32.5	62.4
1.35442	1.2728	32.5333	62.4
1.35581	1.27271	32.5667	62.6
1.35719	1.27264	32.6	62.6
1.35858	1.27271	32.6333	62.7
1.35997	1.2728	32.6667	62.8
1.36136	1.27292	32.7	62.8
1.36274	1.2728	32.7333	62.9
1.36413	1.27268	32.7667	62.9
1.36552	1.27277	32.8	62.9
1.36691	1.27277	32.8333	62.8
1.36829	1.27295	32.8667	62.7
1.36968	1.2728	32.9	62.8
1.37107	1.27277	32.9333	62.8
1.37246	1.27277	32.9667	62.7
1.37385	1.27274	33	62.7
1.37523	1.2728	33.0333	62.7
1.37662	1.2728	33.0667	62.7
1.37801	1.27271	33.1	62.6
1.3794	1.27283	33.1333	62.6
1.38078	1.27283	33.1667	62.6
1.38217	1.27283	33.2	62.6
1.38356	1.27277	33.2333	62.6
1.38495	1.27283	33.2667	62.4
1.38634	1.27277	33.3	62.5
1.38772	1.27295	33.3333	62.5
1.38911	1.2728	33.3667	62.5
1.3905	1.27295	33.4	62.6
1.39189	1.27286	33.4333	62.6
1.39327	1.27292	33.4667	62.6
1.39466	1.27286	33.5	62.5
1.39605	1.27292	33.5333	62.4
1.39744	1.27295	33.5667	62.6
1.39882	1.27295	33.6	62.5
1.40021	1.27292	33.6333	62.5
1.4016	1.27295	33.6667	62.5
1.40299	1.27286	33.7	62.4
1.40438	1.27295	33.7333	62.5
1.40577	1.27295	33.7667	62.4
1.40715	1.27298	33.8	62.6
1.40854	1.27298	33.8333	62.6
1.40993	1.27292	33.8667	67.1
1.41132	1.2731	33.9	69.2
1.4127	1.27301	33.9333	70
1.41409	1.27295	33.9667	71.4
1.41548	1.27295	34	71.8
1.41687	1.27301	34.0333	72.2
1.41826	1.27295	34.0667	72.7
1.41964	1.27295	34.1	72.8
1.42103	1.27301	34.1333	72.8
1.42242	1.27295	34.1667	72.7
1.42381	1.27301	34.2	72.7
1.42519	1.27301	34.2333	72.7
1.42658	1.2731	34.2667	72.8
1.42797	1.2731	34.3	72.9
1.42936	1.2731	34.3333	73.1
1.43074	1.27316	34.3667	73
1.43213	1.27319	34.4	73.2
1.43352	1.2731	34.4333	73.1
1.43491	1.27301	34.4667	73.2
1.43629	1.27319	34.5	73.2
1.43768	1.2731	34.5333	73.5
1.43907	1.27307	34.5667	73.6
1.44046	1.27313	34.6	73.6
1.44185	1.27313	34.6333	73.7
1.44323	1.27313	34.6667	73.9
1.44462	1.2731	34.7	74.2
1.44601	1.27325	34.7333	74.2
1.4474	1.27319	34.7667	74.2
1.44878	1.27313	34.8	74.3
1.45017	1.27316	34.8333	74.3
1.45156	1.27325	34.8667	74.4
1.45295	1.27316	34.9	74.6
1.45433	1.27347	34.9333	74.9
1.45572	1.27329	34.9667	74.9
1.45711	1.27325	35	74.6
1.4585	1.27322	35.0333	74.5
1.45988	1.27319	35.0667	73.7
1.46127	1.27329	35.1	72.3
1.46266	1.27329	35.1333	71.4
1.46405	1.27332	35.1667	70.5
1.46543	1.27325	35.2	69.6
1.46682	1.27325	35.2333	69.1
1.46821	1.27319	35.2667	68.5
1.4696	1.27325	35.3	68.2
1.47099	1.27325	35.3333	68
1.47237	1.27329	35.3667	67.7
1.47376	1.27325	35.4	67.3
1.47515	1.27344	35.4333	67
1.47654	1.27325	35.4667	66.8
1.47793	1.27332	35.5	66.5
1.47931	1.27329	35.5333	66.3
1.4807	1.27325	35.5667	65.8
1.48209	1.27316	35.6	65.9
1.48347	1.27325	35.6333	65.6
1.48486	1.27329	35.6667	65.4
1.48625	1.27325	35.7	65.5
1.48764	1.27325	35.7333	65.6
1.48903	1.27322	35.7667	65.8
1.49041	1.27329	35.8	65.6
1.4918	1.27332	35.8333	65.9
1.49319	1.27332	35.8667	65.9
1.49458	1.27338	35.9	66
1.49596	1.27335	35.9333	65.9
1.49735	1.27338	35.9667	66.3
1.49874	1.27329	36	66.5
1.50013	1.27338	36.0333	66.5
1.50151	1.27335	36.0667	66.6
1.5029	1.27335	36.1	66.6
1.50429	1.27347	36.1333	66.4
1.50568	1.27335	36.1667	66.5
1.50707	1.27341	36.2	66.6
1.50845	1.27335	36.2333	66.6
1.50984	1.27341	36.2667	66.4
1.51123	1.27338	36.3	66.3
1.51262	1.27341	36.3333	66.4
1.514	1.27344	36.3667	66.6
1.51539	1.27338	36.4	66.7
1.51678	1.27365	36.4333	66.8
1.51817	1.27341	36.4667	66.7
1.51956	1.27347	36.5	66.6
1.52095	1.27338	36.5333	66.5
1.52233	1.27347	36.5667	66.7
1.52372	1.27359	36.6	66.6
1.52511	1.27359	36.6333	66.5
1.52649	1.27347	36.6667	66.5
1.52788	1.27341	36.7	66.4
1.52927	1.27344	36.7333	66.6
1.53066	1.2735	36.7667	66.6
1.53204	1.27344	36.8	66.5
1.53343	1.27347	36.8333	66.4
1.53482	1.27344	36.8667	66.2
1.53621	1.27344	36.9	66.3
1.53759	1.27353	36.9333	66.3
1.53899	1.27344	36.9667	66.3
1.54037	1.27338	37	66.2
1.54176	1.27356	37.0333	66.4
1.54315	1.27365	37.0667	66.4
1.54453	1.27347	37.1	66.3
1.54592	1.27347	37.1333	66.5
1.54731	1.27353	37.1667	66.4
1.5487	1.27356	37.2	66.5
1.55008	1.27353	37.2333	66.5
1.55147	1.27353	37.2667	66.4
1.55286	1.27356	37.3	66.4
1.55425	1.27359	37.3333	66.1
1.55563	1.27359	37.3667	66.1
1.55702	1.27368	37.4	66
1.55841	1.27359	37.4333	65.9
1.5598	1.27368	37.4667	65.8
1.56119	1.27365	37.5	65.7
1.56257	1.27362	37.5333	65.6
1.56396	1.27356	37.5667	65.5
1.56535	1.27374	37.6	65.4
1.56674	1.27368	37.6333	65.4
1.56812	1.27368	37.6667	65.4
1.56951	1.27365	37.7	65.3
1.5709	1.27368	37.7333	65.1
1.57229	1.27359	37.7667	65
1.57367	1.27359	37.8	64.9
1.57506	1.27368	37.8333	64.8
1.57645	1.27365	37.8667	64.8
1.57784	1.2738	37.9	64.7
1.57922	1.2738	37.9333	64.6
1.58062	1.27377	37.9667	64.4
1.582	1.27377	38	63.9
1.5834	1.2738	38.0333	63.5
1.58478	1.27374	38.0667	63
1.58616	1.2738	38.1	62.6
1.58755	1.2738	38.1333	62.4
1.58894	1.27383	38.1667	62.3
1.59033	1.27377	38.2	62.2
1.59172	1.27377	38.2333	62
1.5931	1.27377	38.2667	62
1.59449	1.2738	38.3	61.9
1.59588	1.27377	38.3333	61.8
1.59727	1.27374	38.3667	61.8
1.59865	1.27377	38.4	61.7
1.60005	1.27377	38.4333	61.6
1.60143	1.27377	38.4667	61.6
1.60282	1.2738	38.5	61.5
1.60421	1.27399	38.5333	61.4
1.60559	1.27399	38.5667	61.4
1.60698	1.27393	38.6	61.4
1.60837	1.27387	38.6333	61.4
1.60976	1.2738	38.6667	61.5
1.61114	1.27393	38.7	61.4
1.61253	1.27383	38.7333	61.3
1.61392	1.27377	38.7667	61.3
1.61531	1.27383	38.8	61.5
1.61669	1.27387	38.8333	61.5
1.61808	1.27377	38.8667	61.6
1.61947	1.2738	38.9	61.6
1.62086	1.27383	38.9333	61.5
1.62225	1.27383	38.9667	61.6
1.62363	1.27396	39	61.5
1.62502	1.2738	39.0333	61.5
1.62641	1.27387	39.0667	61.4
1.6278	1.27383	39.1	61.3
1.62918	1.27393	39.1333	61.4
1.63057	1.27383	39.1667	61.5
1.63196	1.27402	39.2	61.5
1.63334	1.27399	39.2333	61.8
1.63473	1.27396	39.2667	61.8
1.63612	1.27396	39.3	61.6
1.63751	1.27396	39.3333	61.7
1.6389	1.27396	39.3667	61.5
1.64028	1.27399	39.4	61.7
1.64167	1.27399	39.4333	61.7
1.64306	1.27396	39.4667	61.8
1.64445	1.27399	39.5	61.7
1.64583	1.27402	39.5333	61.7
1.64722	1.27396	39.5667	61.8
1.64861	1.27414	39.6	62
1.65	1.2739	39.6333	62.1
1.65138	1.27405	39.6667	62
1.65277	1.27399	39.7	62.1
1.65416	1.27402	39.7333	61.9
1.65555	1.27402	39.7667	62.1
1.65694	1.27408	39.8	62.1
1.65832	1.27414	39.8333	62
1.65971	1.27411	39.8667	62
1.6611	1.27411	39.9	62.1
1.66249	1.2742	39.9333	62.2
1.66387	1.27408	39.9667	62.1
1.66526	1.27405	40	62.1
1.66665	1.27405	40.0333	62.3
1.66804	1.27402	40.0667	62.3
1.66943	1.27411	40.1	62.5
1.67081	1.27411	40.1333	62.7
1.6722	1.27426	40.1667	62.8
1.67359	1.27405	40.2	63
1.67498	1.27414	40.2333	63
1.67636	1.27414	40.2667	62.9
1.67775	1.2742	40.3	63
1.67914	1.27405	40.3333	63.3
1.68053	1.27417	40.3667	63.1
1.68191	1.27408	40.4	63.1
1.6833	1.27417	40.4333	63
1.68469	1.27417	40.4667	63.1
1.68608	1.27414	40.5	63
1.68747	1.27417	40.5333	62.9
1.68885	1.2742	40.5667	62.8
1.69024	1.2742	40.6	62.8
1.69163	1.27423	40.6333	62.7
1.69302	1.2742	40.6667	62.8
1.6944	1.27426	40.7	62.8
1.69579	1.27426	40.7333	62.6
1.69718	1.27417	40.7667	62.7
1.69857	1.2742	40.8	62.6
1.69996	1.27429	40.8333	62.6
1.70134	1.27429	40.8667	62.7
1.70273	1.27432	40.9	62.8
1.70412	1.27426	40.9333	63.1
1.70551	1.27426	40.9667	63.2
1.7069	1.27426	41	63.5
1.70828	1.27429	41.0333	63.8
1.70967	1.27438	41.0667	63.7
1.71106	1.27426	41.1	63.5
1.71245	1.27432	41.1333	63.6
1.71383	1.27429	41.1667	63.6
1.71522	1.27435	41.2	63.5
1.71661	1.27432	41.2333	63.3
1.718	1.27432	41.2667	63.3
1.71938	1.27438	41.3	63.3
1.72077	1.27435	41.3333	63.3
1.72216	1.27438	41.3667	63.2
1.72355	1.27441	41.4	63.1
1.72493	1.27445	41.4333	63.1
1.72632	1.27438	41.4667	63.1
1.72771	1.27441	41.5	63.2
1.7291	1.27435	41.5333	63.1
1.73049	1.27441	41.5667	63.1
1.73187	1.27435	41.6	63.4
1.73326	1.27438	41.6333	63.5
1.73465	1.27441	41.6667	63.7
1.73604	1.27438	41.7	63.9
1.73742	1.27445	41.7333	64.1
1.73881	1.27441	41.7667	64.3
1.7402	1.27441	41.8	64.5
1.74159	1.27441	41.8333	64.5
1.74297	1.27441	41.8667	64.8
1.74436	1.27438	41.9	65.1
1.74575	1.27438	41.9333	65.2
1.74714	1.27448	41.9667	65.6
1.74852	1.27448	42	65.9
1.74991	1.27451	42.0333	66.1
1.7513	1.27448	42.0667	66.4
1.75269	1.27451	42.1	66.5
1.75408	1.27451	42.1333	66.4
1.75546	1.27451	42.1667	66.5
1.75685	1.27448	42.2	66.4
1.75824	1.27451	42.2333	66.9
1.75963	1.27454	42.2667	67.5
1.76101	1.27463	42.3	68.1
1.7624	1.27451	42.3333	68
1.76379	1.27448	42.3667	68.6
1.76518	1.27451	42.4	69
1.76656	1.27463	42.4333	68.9
1.76795	1.27454	42.4667	69.4
1.76934	1.2746	42.5	69.7
1.77073	1.2746	42.5333	69.3
1.77212	1.27454	42.5667	69.7
1.7735	1.27454	42.6	70
1.77489	1.27463	42.6333	70.4
1.77628	1.2746	42.6667	70.5
1.77767	1.27469	42.7	70.6
1.77905	1.27463	42.7333	70.8
1.78044	1.2746	42.7667	70.9
1.78183	1.27481	42.8	71.1
1.78322	1.27478	42.8333	71.3
1.78461	1.27469	42.8667	71.4
1.78599	1.27472	42.9	71.4
1.78738	1.27472	42.9333	71.4
1.78877	1.27466	42.9667	71.2
1.79016	1.27472	43	71.8
1.79155	1.27469	43.0333	72
1.79293	1.27475	43.0667	72.1
1.79432	1.27475	43.1	72.5
1.79571	1.27472	43.1333	72.6
1.79709	1.27478	43.1667	72.6
1.79848	1.27475	43.2	73
1.79987	1.27475	43.2333	73.2
1.80126	1.27478	43.2667	73.4
1.80264	1.27499	43.3	73.4
1.80403	1.27481	43.3333	73.4
1.80542	1.27475	43.3667	73.6
1.80681	1.27487	43.4	73.7
1.80819	1.27484	43.4333	73.9
1.80958	1.27472	43.4667	74.2
1.81097	1.27478	43.5	74.4
1.81236	1.27481	43.5333	74.6
1.81374	1.27484	43.5667	74.7
1.81513	1.27484	43.6	74.8
1.81652	1.27481	43.6333	75.1
1.81791	1.27496	43.6667	75.2
1.8193	1.27478	43.7	75.3
1.82068	1.27472	43.7333	75.3
1.82207	1.27481	43.7667	75.4
1.82346	1.27493	43.8	75.4
1.82485	1.27484	43.8333	75.2
1.82623	1.27481	43.8667	75.5
1.82762	1.27481	43.9	75.6
1.82901	1.27487	43.9333	75.5
1.8304	1.27506	43.9667	75.6
1.83178	1.27478	44	75.7
1.83317	1.27481	44.0333	75.7
1.83456	1.27487	44.0667	75.7
1.83595	1.27499	44.1	75.8
1.83734	1.27484	44.1333	75.8
1.83872	1.27481	44.1667	75.8
1.84011	1.27496	44.2	76
1.8415	1.2749	44.2333	76.1
1.84289	1.27481	44.2667	76.1
1.84428	1.27493	44.3	76.2
1.84566	1.27496	44.3333	76.1
1.84705	1.27506	44.3667	76.2
1.84844	1.27502	44.4	76.4
1.84983	1.27496	44.4333	76.4
1.85122	1.27496	44.4667	76.6
1.8526	1.27502	44.5	76.5
1.85399	1.27499	44.5333	76.7
1.85538	1.27509	44.5667	76.7
1.85676	1.27496	44.6	76.7
1.85816	1.27502	44.6333	77
1.85954	1.27493	44.6667	76.9
1.86093	1.27512	44.7	77.1
1.86232	1.27499	44.7333	77
1.86371	1.27502	44.7667	77
1.86509	1.27509	44.8	77
1.86648	1.27506	44.8333	77
1.86787	1.27506	44.8667	77.1
1.86925	1.27502	44.9	77.1
1.87064	1.27509	44.9333	77.2
1.87203	1.27509	44.9667	77.2
1.87342	1.27512	45	77.4
1.87481	1.27515	45.0333	77.3
1.87619	1.27512	45.0667	77.3
1.87759	1.27515	45.1	77.4
1.87897	1.27515	45.1333	77.4
1.88036	1.27515	45.1667	77.6
1.88175	1.27509	45.2	77.9
1.88314	1.27527	45.2333	78
1.88452	1.27515	45.2667	77.9
1.88591	1.27521	45.3	78
1.8873	1.27521	45.3333	78.2
1.88869	1.27515	45.3667	78.3
1.89007	1.27512	45.4	78.3
1.89146	1.27515	45.4333	78.5
1.89285	1.27518	45.4667	78.5
1.89424	1.27515	45.5	78.6
1.89562	1.27509	45.5333	78.8
1.89701	1.27515	45.5667	78.8
1.8984	1.27512	45.6	78.9
1.89979	1.27515	45.6333	79
1.90117	1.27527	45.6667	79.1
1.90256	1.27524	45.7	79
1.90395	1.27521	45.7333	78.9
1.90534	1.27515	45.7667	78.8
1.90673	1.27515	45.8	78.7
1.90811	1.27524	45.8333	78.8
1.9095	1.27524	45.8667	78.7
1.91089	1.27527	45.9	78.9
1.91228	1.27527	45.9333	78.7
1.91366	1.27527	45.9667	78.7
1.91505	1.27536	46	78.8
1.91644	1.27536	46.0333	78.6
1.91783	1.27533	46.0667	78.9
1.91921	1.27533	46.1	79.3
1.9206	1.27533	46.1333	79.5
1.92199	1.27542	46.1667	79.7
1.92338	1.27527	46.2	79.5
1.92476	1.27533	46.2333	79.5
1.92615	1.27533	46.2667	79.4
1.92754	1.27542	46.3	79.5
1.92893	1.27542	46.3333	79.3
1.93032	1.27533	46.3667	79.2
1.9317	1.27542	46.4	79.3
1.93309	1.27545	46.4333	79.2
1.93448	1.27536	46.4667	79.2
1.93587	1.27539	46.5	79.1
1.93725	1.27539	46.5333	79.2
1.93864	1.27548	46.5667	79.2
1.94003	1.27545	46.6	79.2
1.94142	1.27539	46.6333	79.2
1.94281	1.27539	46.6667	79.3
1.94419	1.27545	46.7	79.1
1.94558	1.27533	46.7333	79.1
1.94697	1.27533	46.7667	79.1
1.94836	1.27536	46.8	79.2
1.94974	1.27533	46.8333	79
1.95113	1.27539	46.8667	79.2
1.95252	1.27545	46.9	79.3
1.95391	1.27545	46.9333	79.1
1.9553	1.27539	46.9667	79.2
1.95668	1.27539	47	79.2
1.95807	1.27548	47.0333	79.3
1.95946	1.27539	47.0667	79.2
1.96084	1.27545	47.1	79.4
1.96223	1.27545	47.1333	79.3
1.96362	1.27548	47.1667	79.3
1.96501	1.27545	47.2	79.4
1.9664	1.27539	47.2333	79.3
1.96778	1.27542	47.2667	79.5
1.96917	1.27551	47.3	79.6
1.97056	1.27551	47.3333	79.6
1.97195	1.27548	47.3667	79.6
1.97333	1.27551	47.4	79.6
1.97472	1.27545	47.4333	79.6
1.97611	1.27551	47.4667	79.7
1.9775	1.2757	47.5	79.5
1.97889	1.27548	47.5333	79.6
1.98027	1.27573	47.5667	79.8
1.98166	1.27551	47.6	79.9
1.98305	1.27554	47.6333	79.9
1.98444	1.27554	47.6667	79.9
1.98582	1.27554	47.7	80.1
1.98721	1.2756	47.7333	80.1
1.9886	1.27564	47.7667	79.9
1.98999	1.2756	47.8	80
1.99138	1.27564	47.8333	80.1
1.99277	1.2756	47.8667	80.2
1.99415	1.2756	47.9	80.2
1.99554	1.27557	47.9333	80
1.99693	1.27557	47.9667	80.1
1.99832	1.27567	48	80.1
1.9997	1.2756	48.0333	80.1
2.00109	1.27576	48.0667	80.1
2.00248	1.2756	48.1	80.1
2.00387	1.27554	48.1333	80.2
2.00525	1.27554	48.1667	80.1
2.00664	1.27582	48.2	80.3
2.00803	1.27554	48.2333	80.2
2.00942	1.2756	48.2667	80.1
2.01081	1.27564	48.3	80.2
2.01219	1.2756	48.3333	80.1
2.01358	1.27567	48.3667	80.1
2.01497	1.2756	48.4	80.2
2.01636	1.27588	48.4333	80.2
2.01774	1.2757	48.4667	80.3
2.01914	1.27573	48.5	80.2
2.02052	1.27573	48.5333	80.2
2.02191	1.27582	48.5667	80
2.0233	1.2757	48.6	79.9
2.02469	1.27573	48.6333	79.9
2.02607	1.2757	48.6667	80
2.02746	1.27594	48.7	80
2.02885	1.27582	48.7333	79.9
2.03024	1.27588	48.7667	79.9
2.03163	1.27579	48.8	80.1
2.03301	1.27585	48.8333	80
2.0344	1.27588	48.8667	79.8
2.03579	1.27585	48.9	79.9
2.03717	1.27582	48.9333	79.9
2.03856	1.27576	48.9667	79.8
2.03995	1.27579	49	80
2.04134	1.27582	49.0333	80
2.04273	1.27585	49.0667	79.8
2.04412	1.27588	49.1	79.9
2.0455	1.27594	49.1333	79.8
2.04689	1.27594	49.1667	79.8
2.04828	1.27591	49.2	79.8
2.04967	1.27582	49.2333	79.8
2.05106	1.27594	49.2667	79.7
2.05244	1.27585	49.3	79.7
2.05383	1.27582	49.3333	79.9
2.05522	1.27588	49.3667	79.8
2.05661	1.27594	49.4	79.8
2.058	1.27597	49.4333	79.9
2.05938	1.276	49.4667	80
2.06077	1.276	49.5	80
2.06216	1.27594	49.5333	80
2.06355	1.27597	49.5667	80.1
2.06493	1.27585	49.6	80.1
2.06632	1.27594	49.6333	80.2
2.06771	1.27597	49.6667	80.2
2.0691	1.27588	49.7	80.1
2.07049	1.27594	49.7333	80
2.07187	1.27579	49.7667	80.2
2.07326	1.27579	49.8	80.2
2.07465	1.276	49.8333	80.1
2.07604	1.27594	49.8667	80
2.07742	1.27588	49.9	80
2.07881	1.27594	49.9333	80.2
2.08021	1.27594	49.9667	80.1
2.08159	1.27597	50	80.1
2.08298	1.27603	50.0333	80.1
2.08436	1.276	50.0667	80.1
2.08575	1.27588	50.1	80.2
2.08714	1.276	50.1333	80.2
2.08854	1.27612	50.1667	80.3
2.08991	1.27603	50.2	80.2
2.0913	1.27603	50.2333	80.3
2.09269	1.27603	50.2667	80.3
2.09408	1.276	50.3	80.4
2.09546	1.27597	50.3333	80.5
2.09685	1.27594	50.3667	80.5
2.09824	1.27597	50.4	80.6
2.09963	1.276	50.4333	80.7
2.10101	1.276	50.4667	80.5
2.10241	1.276	50.5	80.6
2.10379	1.27612	50.5333	80.7
2.10518	1.27597	50.5667	80.9
2.10657	1.27603	50.6	80.8
2.10795	1.27603	50.6333	81.1
2.10934	1.27603	50.6667	81.1
2.11073	1.27612	50.7	81.2
2.11212	1.27606	50.7333	81.4
2.11351	1.27609	50.7667	81.5
2.11489	1.27612	50.8	81.8
2.11628	1.27618	50.8333	81.9
2.11767	1.27609	50.8667	82.1
2.11906	1.27609	50.9	82.2
2.12044	1.27609	50.9333	82.4
2.12183	1.27612	50.9667	82.5
2.12322	1.27618	51	82.6
2.12461	1.27618	51.0333	82.7
2.12599	1.27615	51.0667	82.7
2.12738	1.27618	51.1	82.8
2.12877	1.27618	51.1333	82.8
2.13016	1.27618	51.1667	83
2.13155	1.27612	51.2	83
2.13293	1.27612	51.2333	83.2
2.13432	1.27622	51.2667	83.2
2.13571	1.27615	51.3	83.2
2.1371	1.27631	51.3333	83.3
2.13848	1.27622	51.3667	83.3
2.13987	1.27618	51.4	83.3
2.14126	1.27625	51.4333	83.3
2.14265	1.27634	51.4667	83.2
2.14403	1.27637	51.5	83.2
2.14542	1.27612	51.5333	83
2.14681	1.27618	51.5667	82.8
2.1482	1.27618	51.6	82.6
2.14958	1.27622	51.6333	82.7
2.15097	1.27628	51.6667	82.6
2.15236	1.27628	51.7	82.6
2.15375	1.27634	51.7333	82.7
2.15513	1.27634	51.7667	82.4
2.15652	1.27631	51.8	82.5
2.15791	1.2764	51.8333	82.4
2.1593	1.27637	51.8667	82.4
2.16069	1.27637	51.9	82.5
2.16207	1.27643	51.9333	82.4
2.16346	1.2764	51.9667	82.4
2.16485	1.27634	52	82.4
2.16624	1.27637	52.0333	82.2
2.16762	1.27634	52.0667	82.3
2.16901	1.27652	52.1	82.3
2.1704	1.27646	52.1333	82.2
2.17179	1.2764	52.1667	82.2
2.17318	1.27637	52.2	82.5
2.17457	1.2764	52.2333	82.7
2.17595	1.27649	52.2667	82.7
2.17734	1.27652	52.3	82.8
2.17873	1.27649	52.3333	82.9
2.18011	1.27646	52.3667	83
2.1815	1.2764	52.4	83
2.18289	1.2764	52.4333	83
2.18428	1.27643	52.4667	82.9
2.18567	1.27649	52.5	83.1
2.18705	1.27649	52.5333	82.8
2.18844	1.27652	52.5667	81.2
2.18983	1.27652	52.6	80.3
2.19122	1.27664	52.6333	78.1
2.1926	1.27655	52.6667	76
2.19399	1.27649	52.7	74.8
2.19538	1.27658	52.7333	73.6
2.19677	1.27661	52.7667	72.5
2.19815	1.27664	52.8	71.5
2.19955	1.27652	52.8333	70.7
2.20093	1.27667	52.8667	71.4
2.20232	1.27661	52.9	71.5
2.20371	1.27661	52.9333	71.6
2.2051	1.27664	52.9667	72.1
2.20648	1.27658	53	72.2
2.20787	1.27661	53.0333	72.3
2.20926	1.27661	53.0667	72.1
2.21065	1.27661	53.1	72.4
2.21203	1.27667	53.1333	72
2.21342	1.27661	53.1667	71.9
2.21481	1.27667	53.2	70.9
2.2162	1.27661	53.2333	70
2.21758	1.27667	53.2667	68.7
2.21897	1.2767	53.3	68.1
2.22036	1.27679	53.3333	67.4
2.22175	1.27679	53.3667	66.9
2.22314	1.27683	53.4	66.4
2.22452	1.27676	53.4333	66.8
2.22591	1.27676	53.4667	67.9
2.2273	1.27667	53.5	68.8
2.22869	1.27679	53.5333	69.1
2.23007	1.27683	53.5667	69.5
2.23146	1.27676	53.6	69.9
2.23285	1.27673	53.6333	70.3
2.23424	1.2767	53.6667	70.4
2.23562	1.27679	53.7	70.9
2.23701	1.27689	53.7333	70.2
2.2384	1.27676	53.7667	68.9
2.23979	1.27679	53.8	67.9
2.24118	1.27673	53.8333	67.1
2.24256	1.27676	53.8667	67.5
2.24395	1.2767	53.9	68.1
2.24534	1.27676	53.9333	68.5
2.24673	1.27673	53.9667	68.2
2.24811	1.27679	54	67.5
2.2495	1.27673	54.0333	67.3
2.25089	1.27683	54.0667	67.8
2.25228	1.27689	54.1	68.4
2.25366	1.27695	54.1333	68.7
2.25505	1.27683	54.1667	69
2.25644	1.27683	54.2	69.3
2.25783	1.27683	54.2333	69.1
2.25922	1.27689	54.2667	69.6
2.2606	1.27686	54.3	69.7
2.26199	1.27695	54.3333	69.6
2.26338	1.27692	54.3667	68.4
2.26477	1.27695	54.4	67.4
2.26615	1.27704	54.4333	67
2.26754	1.27698	54.4667	66.4
2.26893	1.27689	54.5	66.1
2.27032	1.27698	54.5333	65.3
2.2717	1.27683	54.5667	65.1
2.27309	1.27686	54.6	64.7
2.27448	1.27689	54.6333	64.2
2.27587	1.27683	54.6667	64.2
2.27726	1.27695	54.7	64.1
2.27864	1.27701	54.7333	63.9
2.28003	1.27695	54.7667	63.5
2.28142	1.27695	54.8	63.8
2.28281	1.27707	54.8333	63.5
2.2842	1.27713	54.8667	63.4
2.28558	1.27704	54.9	63.4
2.28697	1.27704	54.9333	63.4
2.28836	1.27719	54.9667	63.2
2.28975	1.27707	55	63.1
2.29113	1.27695	55.0333	63
2.29252	1.27695	55.0667	62.9
2.29391	1.27707	55.1	62.8
2.2953	1.27701	55.1333	63
2.29668	1.27701	55.1667	64.2
2.29807	1.2771	55.2	65
2.29946	1.27713	55.2333	65.5
2.30085	1.27719	55.2667	66.3
2.30224	1.27713	55.3	67.1
2.30363	1.2771	55.3333	67.7
2.30501	1.27713	55.3667	68
2.3064	1.27713	55.4	68.2
2.30779	1.27722	55.4333	68.7
2.30918	1.27716	55.4667	68.3
2.31057	1.27707	55.5	68.7
2.31196	1.27716	55.5333	68.3
2.31334	1.27713	55.5667	68.2
2.31473	1.2771	55.6	68.2
2.31612	1.27713	55.6333	68.7
2.3175	1.27713	55.6667	68.6
2.31889	1.27719	55.7	68.4
2.32028	1.27722	55.7333	67.5
2.32167	1.27722	55.7667	67.1
2.32305	1.27722	55.8	66.3
2.32444	1.27734	55.8333	65.5
2.32583	1.27716	55.8667	65.1
2.32722	1.27731	55.9	65.6
2.32861	1.27734	55.9333	66
2.32999	1.27719	55.9667	66.6
2.33138	1.27725	56	66.2
2.33277	1.27728	56.0333	66.1
2.33416	1.27737	56.0667	65.5
2.33555	1.27725	56.1	65
2.33693	1.27737	56.1333	64.6
2.33832	1.27734	56.1667	64.2
2.33971	1.2774	56.2	64
2.34109	1.27737	56.2333	64.3
2.34248	1.27737	56.2667	64.2
2.34387	1.27737	56.3	64.5
2.34526	1.27728	56.3333	63.7
2.34665	1.27737	56.3667	64.3
2.34803	1.27737	56.4	65.1
2.34942	1.2774	56.4333	65.5
2.35081	1.27734	56.4667	65.1
2.3522	1.27734	56.5	64.8
2.35359	1.2774	56.5333	65.5
2.35497	1.27737	56.5667	66.5
2.35636	1.2774	56.6	66.3
2.35775	1.27734	56.6333	66.3
2.35914	1.27734	56.6667	66.6
2.36052	1.27731	56.7	67.1
2.36191	1.27731	56.7333	67.4
2.3633	1.2774	56.7667	67.7
2.36469	1.2774	56.8	68.1
2.36607	1.27744	56.8333	68.2
2.36746	1.27744	56.8667	68.4
2.36885	1.2775	56.9	68.4
2.37024	1.27747	56.9333	68.5
2.37163	1.27747	56.9667	68.6
2.37301	1.2774	57	68.6
2.3744	1.27756	57.0333	68.4
2.37579	1.27753	57.0667	68.2
2.37718	1.27759	57.1	67.9
2.37856	1.27753	57.1333	67.9
2.37995	1.2775	57.1667	67.9
2.38134	1.27747	57.2	67.8
2.38273	1.27753	57.2333	67.7
2.38411	1.27756	57.2667	67.8
2.3855	1.27756	57.3	67.7
2.38689	1.27756	57.3333	67.4
2.38828	1.27753	57.3667	66.7
2.38966	1.2775	57.4	66.9
2.39105	1.27762	57.4333	67.5
2.39244	1.27756	57.4667	67.7
2.39383	1.27756	57.5	68.1
2.39521	1.27765	57.5333	68.2
2.3966	1.27756	57.5667	68.3
2.39799	1.27753	57.6	68
2.39938	1.27756	57.6333	67.6
2.40077	1.27756	57.6667	67.9
2.40215	1.27756	57.7	67.9
2.40354	1.27762	57.7333	67.6
2.40493	1.27768	57.7667	67.6
2.40632	1.27762	57.8	67.6
2.40771	1.2778	57.8333	67.3
2.4091	1.27771	57.8667	67.4
2.41048	1.27765	57.9	66.9
2.41187	1.27756	57.9333	66.5
2.41326	1.27768	57.9667	66.2
2.41465	1.27768	58	66.4
2.41603	1.27765	58.0333	67.1
2.41742	1.27768	58.0667	67.1
2.41881	1.27765	58.1	66.6
2.4202	1.27771	58.1333	66.1
2.42159	1.27765	58.1667	65.7
2.42297	1.27771	58.2	65.4
2.42436	1.27786	58.2333	65.2
2.42575	1.27774	58.2667	65.2
2.42714	1.2778	58.3	65.1
2.42853	1.27783	58.3333	64.8
2.42991	1.27783	58.3667	64.7
2.4313	1.27786	58.4	64.6
2.43269	1.27783	58.4333	64.7
2.43408	1.27771	58.4667	64.8
2.43547	1.2778	58.5	64.8
2.43685	1.2778	58.5333	64.7
2.43824	1.27789	58.5667	64.7
2.43963	1.2778	58.6	64.7
2.44102	1.27783	58.6333	64.7
2.4424	1.27789	58.6667	64.6
2.44379	1.27783	58.7	64.5
2.44518	1.27777	58.7333	64.3
2.44657	1.27789	58.7667	64.4
2.44796	1.27786	58.8	64.4
2.44934	1.27783	58.8333	64.3
2.45073	1.27795	58.8667	64.3
2.45212	1.27786	58.9	64.9
2.45351	1.27801	58.9333	66
2.45489	1.2778	58.9667	66
2.45628	1.27777	59	65.5
2.45767	1.2778	59.0333	65.3
2.45906	1.27786	59.0667	65
2.46045	1.27777	59.1	64.9
2.46183	1.27798	59.1333	64.8
2.46322	1.27795	59.1667	64.8
2.46461	1.27801	59.2	64.8
2.466	1.27795	59.2333	64.7
2.46738	1.27814	59.2667	64.7
2.46877	1.27798	59.3	64.7
2.47016	1.27795	59.3333	64.7
2.47155	1.27798	59.3667	64.8
2.47294	1.27801	59.4	64.8
2.47432	1.27811	59.4333	64.8
2.47571	1.27801	59.4667	64.6
2.4771	1.27805	59.5	64.7
2.47849	1.27808	59.5333	64.8
2.47987	1.27798	59.5667	64.7
2.48126	1.27795	59.6	64.7
2.48265	1.27808	59.6333	64.9
2.48404	1.27808	59.6667	64.8
2.48543	1.27811	59.7	64.8
2.48681	1.27808	59.7333	64.7
2.4882	1.27805	59.7667	64.9
2.48959	1.27808	59.8	64.8
2.49098	1.27808	59.8333	64.8
2.49237	1.27814	59.8667	64.9
2.49376	1.27808	59.9	65
2.49514	1.27808	59.9333	65.1
2.49653	1.27811	59.9667	65.1
2.49792	1.27808	60	65.1
2.49931	1.27814	60.0333	65
2.50069	1.27823	60.0667	64.8
2.50208	1.27811	60.1	64.9
2.50347	1.27808	60.1333	65
2.50486	1.27817	60.1667	64.9
2.50624	1.27814	60.2	65
2.50763	1.27832	60.2333	64.9
2.50902	1.27808	60.2667	65
2.51041	1.27832	60.3	65.2
2.5118	1.27829	60.3333	66.5
2.51318	1.2782	60.3667	66.9
2.51457	1.2782	60.4	66.5
2.51596	1.27826	60.4333	66.2
2.51735	1.27829	60.4667	66
2.51873	1.27841	60.5	65.9
2.52012	1.27817	60.5333	65.8
2.52151	1.27832	60.5667	66.3
2.5229	1.2782	60.6	67.4
2.52429	1.2782	60.6333	67.7
2.52567	1.27823	60.6667	67.8
2.52706	1.2782	60.7	68.2
2.52845	1.27829	60.7333	68.6
2.52984	1.2782	60.7667	69.4
2.53122	1.2782	60.8	69.6
2.53261	1.2782	60.8333	69.7
2.534	1.27823	60.8667	70
2.53539	1.27835	60.9	70.3
2.53678	1.27829	60.9333	70.4
2.53817	1.27838	60.9667	71
2.53955	1.27844	61	70.6
2.54094	1.27844	61.0333	70.8
2.54233	1.27853	61.0667	70.8
2.54372	1.27838	61.1	70.6
2.5451	1.27835	61.1333	70.4
2.54649	1.27838	61.1667	70.5
2.54788	1.27838	61.2	70.3
2.54927	1.2785	61.2333	70.3
2.55066	1.27841	61.2667	70.1
2.55204	1.2785	61.3	70.1
2.55343	1.27853	61.3333	70
2.55482	1.27844	61.3667	69.8
2.55621	1.27847	61.4	69.9
2.55759	1.2785	61.4333	69.9
2.55898	1.27841	61.4667	69.9
2.56037	1.27862	61.5	69.8
2.56176	1.27847	61.5333	69.9
2.56315	1.27838	61.5667	69.7
2.56453	1.27847	61.6	69.8
2.56592	1.2785	61.6333	69.7
2.56731	1.27853	61.6667	69.7
2.5687	1.27853	61.7	69.6
2.57009	1.27856	61.7333	69.5
2.57147	1.2785	61.7667	69.4
2.57286	1.27856	61.8	69.3
2.57425	1.27856	61.8333	69.3
2.57564	1.27853	61.8667	69.2
2.57703	1.27853	61.9	69.1
2.57842	1.27856	61.9333	69.1
2.5798	1.27859	61.9667	68.9
2.58119	1.27847	62	68.9
2.58258	1.27862	62.0333	68.7
2.58397	1.27847	62.0667	68.7
2.58536	1.27859	62.1	68.6
2.58674	1.27853	62.1333	68.6
2.58813	1.27862	62.1667	68.4
2.58952	1.27862	62.2	68.5
2.59091	1.27866	62.2333	68.4
2.59229	1.27856	62.2667	68.4
2.59368	1.27853	62.3	68.3
2.59507	1.27862	62.3333	68.4
2.59646	1.27862	62.3667	68.2
2.59785	1.27866	62.4	68.2
2.59923	1.27869	62.4333	68.1
2.60062	1.27872	62.4667	67.9
2.60201	1.27872	62.5	68
2.6034	1.27872	62.5333	67.9
2.60478	1.27866	62.5667	67.9
2.60617	1.27875	62.6	67.7
2.60756	1.27875	62.6333	67.7
2.60895	1.27869	62.6667	67.7
2.61034	1.27869	62.7	67.6
2.61172	1.27869	62.7333	67.6
2.61311	1.27869	62.7667	67.5
2.6145	1.27872	62.8	67.3
2.61589	1.27875	62.8333	67.5
2.61727	1.27875	62.8667	67.4
2.61866	1.27881	62.9	67.4
2.62005	1.27881	62.9333	67.4
2.62144	1.27881	62.9667	67.4
2.62283	1.27881	63	67.3
2.62421	1.27875	63.0333	67.3
2.6256	1.27887	63.0667	67.3
2.62699	1.27884	63.1	67.3
2.62838	1.27884	63.1333	67.2
2.62976	1.27896	63.1667	67.3
2.63115	1.27881	63.2	67.2
2.63254	1.27881	63.2333	67.2
2.63393	1.27881	63.2667	66.8
2.63532	1.27881	63.3	66.5
2.6367	1.27884	63.3333	65.8
2.63809	1.27887	63.3667	65.9
2.63948	1.27884	63.4	66.2
2.64087	1.27887	63.4333	66.8
2.64225	1.27884	63.4667	66.9
2.64364	1.27881	63.5	67.4
2.64503	1.2789	63.5333	67.5
2.64642	1.2789	63.5667	67.3
2.64781	1.27893	63.6	67.3
2.64919	1.27887	63.6333	67.3
2.65058	1.2789	63.6667	67.4
2.65197	1.2789	63.7	67.3
2.65336	1.27896	63.7333	67.3
2.65474	1.2789	63.7667	67.2
2.65613	1.27896	63.8	67.2
2.65752	1.27902	63.8333	67.1
2.65891	1.27896	63.8667	67
2.6603	1.27899	63.9	67.1
2.66168	1.27899	63.9333	67.1
2.66307	1.27908	63.9667	67.3
2.66446	1.27902	64	67.2
2.66585	1.27899	64.0333	67.2
2.66723	1.27899	64.0667	67.2
2.66862	1.27899	64.1	67.2
2.67001	1.27896	64.1333	67.1
2.6714	1.27918	64.1667	67.1
2.67278	1.27896	64.2	67
2.67417	1.27899	64.2333	67.1
2.67556	1.27902	64.2667	67
2.67695	1.27902	64.3	67
2.67834	1.27908	64.3333	66.9
2.67972	1.27905	64.3667	66.9
2.68111	1.27905	64.4	66.9
2.6825	1.27902	64.4333	66.8
2.68389	1.27911	64.4667	66.8
2.68527	1.27918	64.5	66.8
2.68666	1.27905	64.5333	66.7
2.68805	1.27908	64.5667	66.7
2.68944	1.27908	64.6	66.8
2.69082	1.27914	64.6333	66.6
2.69221	1.27911	64.6667	66.5
2.6936	1.2792	64.7	66.5
2.69499	1.2792	64.7333	66.4
2.69638	1.27911	64.7667	66.6
2.69776	1.27905	64.8	67
2.69915	1.2792	64.8333	67.2
2.70054	1.27914	64.8667	67.1
2.70193	1.2792	64.9	67.2
2.70331	1.27914	64.9333	67.2
2.7047	1.27918	64.9667	67.2
2.70609	1.27911	65	67.6
2.70748	1.2792	65.0333	67.2
2.70887	1.27918	65.0667	67.1
2.71025	1.2793	65.1	66.8
2.71164	1.2792	65.1333	66.8
2.71303	1.27933	65.1667	66.9
2.71442	1.2793	65.2	67
2.7158	1.27927	65.2333	67
2.71719	1.27933	65.2667	66.9
2.71858	1.27924	65.3	66.9
2.71997	1.27936	65.3333	66.9
2.72136	1.27939	65.3667	66.9
2.72274	1.27939	65.4	66.8
2.72413	1.27936	65.4333	66.8
2.72552	1.27942	65.4667	66.6
2.72691	1.27933	65.5	66.6
2.7283	1.2793	65.5333	66.6
2.72969	1.27939	65.5667	66.6
2.73107	1.27945	65.6	66.6
2.73246	1.27948	65.6333	66.6
2.73385	1.27942	65.6667	66.5
2.73524	1.27936	65.7	66.5
2.73662	1.27942	65.7333	66.5
2.73801	1.27942	65.7667	66.5
2.7394	1.27945	65.8	66.4
2.74079	1.27942	65.8333	66.3
2.74217	1.27948	65.8667	66.2
2.74356	1.27951	65.9	66.2
2.74495	1.27942	65.9333	66.1
2.74634	1.27942	65.9667	66.1
2.74773	1.27942	66	66.1
2.74911	1.27948	66.0333	66
2.7505	1.27945	66.0667	65.9
2.75189	1.27948	66.1	65.8
2.75328	1.27951	66.1333	65.7
2.75466	1.27951	66.1667	65.7
2.75605	1.27942	66.2	65.7
2.75744	1.27954	66.2333	65.7
2.75883	1.27951	66.2667	65.7
2.76022	1.27954	66.3	65.7
2.7616	1.27957	66.3333	65.6
2.76299	1.27963	66.3667	65.5
2.76438	1.27957	66.4	65.5
2.76577	1.27963	66.4333	65.6
2.76716	1.27963	66.4667	65.5
2.76854	1.27969	66.5	65.5
2.76993	1.27963	66.5333	65.5
2.77132	1.27966	66.5667	65.4
2.77271	1.27969	66.6	65.6
[truncated: 84,484 more rows]

## Sheet: Fig 1e
Time (s)	Time (h)	Current (mA)
0	0	0.59057
3.9999	0.00111108	0.49166
7.99974	0.00222215	0.41199
11.9994	0.00333318	0.36034
16.0008	0.00444466	0.33312
20.0007	0.00555574	0.31846
24.0006	0.00666683	0.31057
28.0002	0.00777782	0.3061
32.0001	0.00888893	0.30344
36.0004	0.0100001	0.30157
40.0005	0.0111112	0.30039
44.0003	0.0122223	0.30102
48.0007	0.0133335	0.30008
52.0003	0.0144445	0.29908
56.0007	0.0155558	0.29854
60.0009	0.0166669	0.29728
64.0012	0.0177781	0.29722
68.0021	0.0188895	0.29662
72.0012	0.0200003	0.29644
76.0015	0.0211115	0.29519
80.0015	0.0222226	0.29457
84.002	0.0233339	0.29429
88.0028	0.0244452	0.29449
92.0027	0.0255563	0.29391
96.0028	0.0266674	0.29335
100.002	0.0277785	0.29263
104.003	0.0288897	0.29196
108.004	0.0300011	0.29149
112.005	0.0311124	0.2914
116.004	0.0322234	0.29144
120.006	0.0333349	0.29055
124.005	0.0344459	0.2906
128.005	0.0355571	0.28991
132.007	0.0366686	0.28964
136.007	0.0377796	0.28891
140.007	0.0388907	0.2882
144.007	0.0400018	0.28824
148.007	0.0411129	0.28829
152.008	0.0422244	0.28761
156.008	0.0433356	0.28771
160.009	0.0444468	0.28643
164.008	0.0455578	0.287
168.01	0.0466694	0.28675
172.01	0.0477804	0.2861
176.01	0.0488916	0.28503
180.009	0.0500026	0.28474
184.01	0.0511138	0.28474
188.01	0.0522249	0.28434
192.009	0.0533359	0.28412
196.011	0.0544475	0.28385
200.011	0.0555586	0.28345
204.011	0.0566696	0.28307
208.012	0.0577811	0.28182
212.012	0.0588921	0.28196
216.011	0.0600031	0.28087
220.012	0.0611146	0.28086
224.014	0.062226	0.28146
228.013	0.063337	0.28106
232.014	0.0644484	0.28114
236.014	0.0655594	0.28184
240.013	0.0666704	0.2816
244.015	0.0677819	0.28171
248.014	0.0688928	0.2814
252.015	0.0700042	0.28158
256.015	0.0711154	0.28164
260.016	0.0722266	0.28057
264.015	0.0733376	0.28099
268.016	0.0744488	0.28043
272.015	0.0755598	0.28042
276.017	0.0766713	0.27979
280.017	0.0777824	0.27991
284.018	0.0788939	0.27987
288.017	0.0800048	0.27968
292.018	0.0811161	0.27892
296.019	0.0822275	0.27884
300.019	0.0833385	0.27917
304.018	0.0844495	0.27842
308.02	0.0855611	0.27785
312.02	0.0866721	0.27818
316.019	0.0877831	0.27871
320.019	0.0888942	0.27827
324.02	0.0900055	0.27788
328.019	0.0911164	0.27781
332.02	0.0922278	0.27782
336.019	0.0933387	0.27762
340.02	0.0944501	0.27631
344.02	0.0955612	0.27747
348.021	0.0966724	0.27716
352.02	0.0977835	0.27666
356.02	0.0988945	0.27717
360.021	0.100006	0.27632
364.021	0.101117	0.27574
368.022	0.102228	0.27593
372.022	0.103339	0.27583
376.022	0.104451	0.27622
380.023	0.105562	0.27608
384.024	0.106673	0.27498
388.023	0.107784	0.27584
392.024	0.108896	0.27523
396.024	0.110007	0.27555
400.024	0.111118	0.27591
404.024	0.112229	0.2755
408.024	0.11334	0.27542
412.024	0.114451	0.2751
416.024	0.115562	0.27458
420.026	0.116674	0.27518
424.025	0.117785	0.2745
428.026	0.118896	0.27483
432.025	0.120007	0.27509
436.025	0.121118	0.27454
440.025	0.122229	0.27445
444.026	0.123341	0.27477
448.026	0.124452	0.27445
452.027	0.125563	0.27435
456.026	0.126674	0.27377
460.027	0.127785	0.27405
464.026	0.128896	0.27416
468.028	0.130008	0.2733
472.027	0.131119	0.27358
476.029	0.13223	0.27366
480.028	0.133341	0.27323
484.028	0.134452	0.27315
488.028	0.135563	0.27272
492.03	0.136675	0.27295
496.029	0.137786	0.27244
500.03	0.138897	0.27285
504.03	0.140008	0.27233
508.03	0.141119	0.27215
512.03	0.142231	0.27197
516.03	0.143342	0.27212
520.031	0.144453	0.27117
524.031	0.145564	0.27226
528.031	0.146675	0.2712
532.031	0.147786	0.27097
536.031	0.148897	0.27111
540.03	0.150008	0.27122
544.031	0.15112	0.2713
548.03	0.152231	0.2707
552.031	0.153342	0.27086
556.031	0.154453	0.27068
560.03	0.155564	0.27081
564.031	0.156675	0.27069
568.032	0.157787	0.27104
572.033	0.158898	0.27092
576.033	0.160009	0.27085
580.033	0.16112	0.27105
584.034	0.162232	0.27085
588.035	0.163343	0.26968
592.034	0.164454	0.27007
596.036	0.165565	0.26993
600.036	0.166677	0.26974
604.037	0.167788	0.26989
608.037	0.168899	0.26978
612.037	0.17001	0.26989
616.038	0.171122	0.26907
620.038	0.172233	0.26975
624.037	0.173344	0.26975
628.038	0.174455	0.26957
632.037	0.175566	0.26979
636.037	0.176677	0.26946
640.038	0.177788	0.2695
644.038	0.178899	0.26978
648.038	0.18001	0.26982
652.038	0.181122	0.26929
656.039	0.182233	0.2688
660.038	0.183344	0.26874
664.039	0.184455	0.26987
668.041	0.185567	0.26927
672.041	0.186678	0.26933
676.042	0.187789	0.26878
680.041	0.1889	0.26889
684.041	0.190012	0.26849
688.042	0.191123	0.26858
692.044	0.192234	0.26789
696.045	0.193346	0.26774
700.044	0.194457	0.26768
704.045	0.195568	0.26709
708.045	0.196679	0.26708
712.044	0.19779	0.26684
716.045	0.198901	0.26654
720.045	0.200012	0.26731
724.044	0.201123	0.2668
728.046	0.202235	0.26621
732.046	0.203346	0.26703
736.046	0.204457	0.26651
740.045	0.205568	0.26659
744.045	0.206679	0.26715
748.045	0.20779	0.26627
752.046	0.208902	0.26615
756.045	0.210013	0.26653
760.045	0.211124	0.26635
764.045	0.212235	0.26625
768.046	0.213346	0.26653
772.047	0.214457	0.26622
776.048	0.215569	0.26604
780.047	0.21668	0.26533
784.048	0.217791	0.26574
788.047	0.218902	0.26637
792.049	0.220014	0.26568
796.049	0.221125	0.26523
800.049	0.222236	0.26594
804.048	0.223347	0.26464
808.048	0.224458	0.26571
812.048	0.225569	0.26511
816.049	0.22668	0.26485
820.048	0.227791	0.26453
824.048	0.228902	0.2643
828.048	0.230013	0.26425
832.048	0.231125	0.26407
836.048	0.232236	0.26409
840.049	0.233347	0.26384
844.05	0.234458	0.26308
848.05	0.235569	0.26394
852.049	0.23668	0.26432
856.051	0.237792	0.26371
860.051	0.238903	0.26307
864.05	0.240014	0.26338
868.05	0.241125	0.26354
872.05	0.242236	0.26256
876.052	0.243348	0.26228
880.051	0.244459	0.26226
884.052	0.24557	0.26227
888.051	0.246681	0.2624
892.053	0.247792	0.26163
896.052	0.248903	0.26177
900.053	0.250015	0.26198
904.052	0.251126	0.2617
908.053	0.252237	0.26194
912.054	0.253348	0.26222
916.054	0.254459	0.26505
920.055	0.255571	0.26496
924.055	0.256682	0.26479
928.055	0.257793	0.26375
932.054	0.258904	0.2638
936.055	0.260015	0.26589
940.054	0.261126	0.26554
944.054	0.262237	0.26529
948.055	0.263349	0.26422
952.056	0.26446	0.26474
956.055	0.265571	0.26401
960.055	0.266682	0.26416
964.056	0.267793	0.26481
968.056	0.268904	0.26453
972.055	0.270015	0.26346
976.056	0.271127	0.26334
980.055	0.272238	0.26449
984.055	0.273349	0.26443
988.056	0.27446	0.26459
992.055	0.275571	0.26441
996.056	0.276682	0.26467
1000.06	0.277793	0.26425
1004.06	0.278904	0.26359
1008.06	0.280015	0.26437
1012.06	0.281126	0.26377
1016.06	0.282238	0.26412
1020.06	0.283349	0.26416
1024.06	0.28446	0.26453
1028.06	0.285571	0.26342
1032.06	0.286682	0.26435
1036.06	0.287793	0.2639
1040.06	0.288904	0.26398
1044.06	0.290016	0.26331
1048.06	0.291127	0.26342
1052.06	0.292238	0.26329
1056.06	0.293349	0.26238
1060.06	0.29446	0.26285
1064.06	0.295572	0.26292
1068.06	0.296683	0.26308
1072.06	0.297794	0.26327
1076.06	0.298905	0.26314
1080.06	0.300016	0.26347
1084.06	0.301127	0.26295
1088.06	0.302238	0.26317
1092.06	0.303349	0.26304
1096.06	0.304461	0.26377
1100.06	0.305572	0.26378
1104.06	0.306683	0.26447
1108.06	0.307795	0.26384
1112.06	0.308906	0.26325
1116.06	0.310017	0.26452
1120.06	0.311128	0.26428
1124.06	0.312239	0.26258
1128.06	0.31335	0.26259
1132.06	0.314462	0.26249
1136.06	0.315573	0.26317
1140.06	0.316684	0.26282
1144.06	0.317795	0.2626
1148.06	0.318906	0.26356
1152.06	0.320017	0.26336
1156.06	0.321128	0.26295
1160.06	0.32224	0.26366
1164.06	0.323351	0.26327
1168.06	0.324462	0.26334
1172.06	0.325573	0.26371
1176.06	0.326685	0.26332
1180.07	0.327796	0.26365
1184.07	0.328907	0.26338
1188.07	0.330018	0.26273
1192.07	0.331129	0.26312
1196.07	0.33224	0.2637
1200.07	0.333351	0.26358
1204.07	0.334463	0.2637
1208.07	0.335574	0.26349
1212.07	0.336685	0.26302
1216.07	0.337796	0.26269
1220.07	0.338907	0.26336
1224.07	0.340018	0.26309
1228.07	0.341129	0.26303
1232.07	0.342241	0.26356
1236.07	0.343352	0.26262
1240.07	0.344463	0.26314
1244.07	0.345575	0.26209
1248.07	0.346686	0.26293
1252.07	0.347797	0.2631
1256.07	0.348908	0.26264
1260.07	0.350019	0.26309
1264.07	0.35113	0.26248
1268.07	0.352241	0.26303
1272.07	0.353353	0.26309
1276.07	0.354464	0.26318
1280.07	0.355575	0.26271
1284.07	0.356686	0.26239
1288.07	0.357797	0.26253
1292.07	0.358908	0.26278
1296.07	0.360019	0.26094
1300.07	0.361131	0.26219
1304.07	0.362241	0.26242
1308.07	0.363353	0.26248
1312.07	0.364464	0.26322
1316.07	0.365575	0.2636
1320.07	0.366686	0.2628
1324.07	0.367798	0.26272
1328.07	0.368909	0.26231
1332.07	0.37002	0.26337
1336.07	0.371131	0.26349
1340.07	0.372243	0.26382
1344.07	0.373354	0.2637
1348.07	0.374465	0.26426
1352.07	0.375576	0.26434
1356.07	0.376687	0.26389
1360.07	0.377798	0.2637
1364.07	0.378909	0.26286
1368.07	0.380021	0.26289
1372.07	0.381132	0.26292
1376.07	0.382243	0.26359
1380.07	0.383354	0.26349
1384.07	0.384465	0.26342
1388.07	0.385576	0.26402
1392.08	0.386688	0.26415
1396.08	0.387799	0.26354
1400.08	0.38891	0.26353
1404.08	0.390021	0.26343
1408.08	0.391132	0.26301
1412.08	0.392244	0.26336
1416.08	0.393355	0.26378
1420.08	0.394466	0.26301
1424.08	0.395577	0.26355
1428.08	0.396689	0.2625
1432.08	0.3978	0.26267
1436.08	0.398911	0.26277
1440.08	0.400022	0.26324
1444.08	0.401133	0.263
1448.08	0.402244	0.26334
1452.08	0.403355	0.26356
1456.08	0.404467	0.26301
1460.08	0.405578	0.26309
1464.08	0.406689	0.2627
1468.08	0.4078	0.26267
1472.08	0.408912	0.26306
1476.08	0.410023	0.26254
1480.08	0.411134	0.26248
1484.08	0.412245	0.26271
1488.08	0.413356	0.26305
1492.08	0.414467	0.26296
1496.08	0.415579	0.26203
1500.08	0.41669	0.26153
1504.08	0.417801	0.26217
1508.08	0.418912	0.26239
1512.08	0.420023	0.26224
1516.08	0.421135	0.26188
1520.08	0.422246	0.26263
1524.08	0.423357	0.26254
1528.08	0.424468	0.26251
1532.09	0.425579	0.262
1536.08	0.42669	0.26243
1540.08	0.427801	0.26284
1544.08	0.428912	0.26231
1548.09	0.430024	0.26229
1552.08	0.431135	0.2623
1556.09	0.432246	0.26235
1560.09	0.433358	0.26185
1564.09	0.434468	0.26155
1568.09	0.43558	0.26144
1572.09	0.436691	0.2611
1576.09	0.437802	0.26115
1580.09	0.438913	0.26123
1584.09	0.440024	0.26103
1588.09	0.441135	0.26121
1592.09	0.442247	0.26117
1596.09	0.443358	0.26151
1600.09	0.444469	0.26133
1604.09	0.44558	0.2615
1608.09	0.446691	0.26135
1612.09	0.447803	0.26141
1616.09	0.448914	0.26103
1620.09	0.450025	0.26143
1624.09	0.451136	0.26116
1628.09	0.452247	0.26096
1632.09	0.453359	0.26086
1636.09	0.45447	0.26099
1640.09	0.455581	0.26142
1644.09	0.456692	0.26092
1648.09	0.457804	0.26065
1652.09	0.458915	0.26126
1656.09	0.460026	0.26006
1660.09	0.461137	0.26059
1664.09	0.462249	0.26049
1668.1	0.46336	0.26058
1672.1	0.464471	0.26052
1676.1	0.465582	0.26016
1680.1	0.466694	0.26083
1684.1	0.467805	0.26103
1688.1	0.468916	0.26105
1692.1	0.470027	0.26143
1696.1	0.471138	0.2616
1700.1	0.472249	0.26059
1704.1	0.47336	0.26113
1708.1	0.474471	0.26037
1712.1	0.475583	0.25966
1716.1	0.476694	0.26059
1720.1	0.477805	0.26035
1724.1	0.478916	0.26014
1728.1	0.480027	0.26056
1732.1	0.481138	0.26001
1736.1	0.48225	0.26026
1740.1	0.483361	0.26049
1744.1	0.484472	0.25945
1748.1	0.485583	0.25837
1752.1	0.486694	0.25952
1756.1	0.487806	0.25964
1760.1	0.488917	0.26009
1764.1	0.490028	0.25974
1768.1	0.491139	0.25979
1772.1	0.49225	0.25953
1776.1	0.493361	0.25925
1780.1	0.494472	0.25921
1784.1	0.495584	0.2604
1788.1	0.496695	0.2598
1792.1	0.497806	0.25962
1796.1	0.498917	0.25932
1800.1	0.500028	0.2596
1804.1	0.50114	0.25923
1808.1	0.502251	0.25852
1812.1	0.503362	0.25898
1816.1	0.504473	0.25891
1820.1	0.505584	0.2587
1824.1	0.506695	0.25951
1828.1	0.507807	0.25917
1832.11	0.508918	0.25878
1836.11	0.51003	0.25927
1840.11	0.511141	0.25925
1844.11	0.512252	0.25897
1848.11	0.513363	0.25892
1852.11	0.514474	0.25777
1856.11	0.515585	0.25802
1860.11	0.516696	0.25774
1864.11	0.517807	0.25792
1868.11	0.518919	0.25801
1872.11	0.52003	0.25824
1876.11	0.521141	0.25847
1880.11	0.522252	0.25874
1884.11	0.523363	0.25832
1888.11	0.524475	0.25809
1892.11	0.525586	0.25763
1896.11	0.526697	0.25767
1900.11	0.527808	0.25749
1904.11	0.52892	0.25657
1908.11	0.530031	0.25717
1912.11	0.531142	0.25761
1916.11	0.532253	0.25767
1920.11	0.533364	0.25771
1924.11	0.534476	0.25717
1928.11	0.535587	0.25704
1932.11	0.536698	0.25652
1936.11	0.537809	0.25726
1940.11	0.538921	0.25652
1944.11	0.540031	0.25692
1948.12	0.541143	0.25692
1952.11	0.542254	0.2574
1956.11	0.543365	0.25701
1960.11	0.544476	0.25711
1964.11	0.545587	0.25732
1968.12	0.546699	0.25646
1972.11	0.54781	0.25642
1976.11	0.548921	0.25667
1980.11	0.550032	0.25671
1984.11	0.551143	0.25634
1988.11	0.552254	0.25679
1992.11	0.553365	0.25659
1996.12	0.554476	0.25581
2000.12	0.555588	0.2564
2004.12	0.556699	0.25582
2008.12	0.55781	0.25544
2012.12	0.558921	0.2544
2016.12	0.560032	0.2544
2020.12	0.561143	0.25417
2024.12	0.562255	0.25503
2028.12	0.563366	0.25485
2032.12	0.564477	0.25443
2036.12	0.565588	0.25444
2040.12	0.566699	0.25496
2044.12	0.567811	0.25462
2048.12	0.568922	0.25493
2052.12	0.570033	0.25474
2056.12	0.571144	0.25496
2060.12	0.572255	0.25519
2064.12	0.573366	0.25505
2068.12	0.574477	0.25489
2072.12	0.575589	0.2543
2076.12	0.5767	0.25337
2080.12	0.577811	0.25301
2084.12	0.578922	0.25381
2088.12	0.580034	0.25374
2092.12	0.581145	0.25397
2096.12	0.582256	0.25375
2100.12	0.583367	0.25362
2104.12	0.584478	0.25345
2108.12	0.585589	0.25373
2112.12	0.5867	0.25408
2116.12	0.587812	0.25358
2120.12	0.588923	0.2533
2124.12	0.590034	0.25281
2128.12	0.591145	0.25378
2132.12	0.592256	0.25359
2136.12	0.593368	0.25381
2140.12	0.594479	0.25421
2144.12	0.59559	0.25349
2148.12	0.596701	0.25333
2152.12	0.597812	0.2528
2156.12	0.598923	0.25333
2160.12	0.600034	0.25264
2164.12	0.601146	0.25292
2168.12	0.602257	0.25304
2172.13	0.603368	0.25358
2176.13	0.604479	0.25387
2180.13	0.605591	0.25381
2184.13	0.606701	0.2541
2188.13	0.607813	0.25347
2192.13	0.608924	0.25338
2196.13	0.610035	0.25344
2200.13	0.611146	0.2534
2204.13	0.612257	0.25324
2208.13	0.613368	0.25279
2212.13	0.614479	0.25305
2216.13	0.615591	0.25295
2220.13	0.616702	0.25336
2224.13	0.617813	0.2535
2228.13	0.618924	0.2535
2232.13	0.620035	0.25375
2236.13	0.621146	0.25315
2240.13	0.622258	0.25333
2244.13	0.623369	0.2532
2248.13	0.62448	0.25281
2252.13	0.625591	0.25265
2256.13	0.626702	0.25229
2260.13	0.627813	0.25237
2264.13	0.628924	0.25287
2268.13	0.630036	0.25225
2272.13	0.631147	0.25286
2276.13	0.632258	0.25242
2280.13	0.633369	0.25274
2284.13	0.63448	0.25194
2288.13	0.635592	0.25201
2292.13	0.636703	0.25267
2296.13	0.637814	0.25277
2300.13	0.638925	0.25195
2304.13	0.640036	0.25205
2308.13	0.641147	0.25238
2312.13	0.642259	0.25228
2316.13	0.64337	0.2526
2320.13	0.644481	0.25233
2324.13	0.645592	0.25216
2328.13	0.646703	0.25231
2332.13	0.647814	0.25186
2336.13	0.648926	0.25211
2340.13	0.650037	0.25188
2344.13	0.651148	0.25221
2348.13	0.652259	0.25182
2352.13	0.65337	0.25152
2356.13	0.654482	0.25204
2360.13	0.655593	0.25249
2364.13	0.656704	0.25237
2368.13	0.657815	0.25237
2372.14	0.658926	0.25178
2376.14	0.660038	0.25171
2380.14	0.661149	0.25198
2384.14	0.66226	0.25104
2388.14	0.663371	0.25172
2392.14	0.664482	0.25164
2396.14	0.665593	0.2519
2400.14	0.666704	0.25103
2404.14	0.667816	0.2513
2408.14	0.668927	0.25155
2412.14	0.670038	0.25162
2416.14	0.671149	0.25143
2420.14	0.672261	0.25164
2424.14	0.673372	0.25157
2428.14	0.674483	0.25111
2432.14	0.675594	0.2513
2436.14	0.676705	0.25016
2440.14	0.677817	0.25134
2444.14	0.678928	0.25099
2448.14	0.680039	0.25168
2452.14	0.68115	0.25041
2456.14	0.682261	0.25089
2460.14	0.683372	0.25082
2464.14	0.684483	0.25095
2468.14	0.685595	0.24969
2472.14	0.686706	0.24991
2476.14	0.687817	0.25022
2480.14	0.688928	0.25034
2484.14	0.690039	0.24992
2488.14	0.69115	0.24984
2492.14	0.692262	0.24962
2496.14	0.693373	0.24969
2500.14	0.694484	0.24885
2504.14	0.695595	0.24916
2508.14	0.696706	0.24715
2512.14	0.697817	0.2484
2516.14	0.698929	0.24858
2520.14	0.70004	0.24915
2524.14	0.701151	0.24914
2528.14	0.702262	0.24907
2532.15	0.703374	0.24844
2536.15	0.704485	0.2488
2540.15	0.705596	0.2493
2544.15	0.706708	0.24918
2548.15	0.707819	0.24887
2552.15	0.70893	0.24929
2556.15	0.710041	0.24924
2560.15	0.711152	0.24865
2564.15	0.712263	0.2492
2568.15	0.713374	0.24887
2572.15	0.714486	0.24944
2576.15	0.715597	0.24919
2580.15	0.716708	0.24916
2584.15	0.717819	0.24914
2588.15	0.718931	0.24928
2592.15	0.720042	0.24883
2596.15	0.721153	0.24841
2600.15	0.722264	0.24785
2604.15	0.723375	0.24837
2608.15	0.724486	0.24868
2612.15	0.725597	0.2485
2616.15	0.726709	0.24752
2620.15	0.72782	0.24795
2624.15	0.728931	0.24732
2628.15	0.730043	0.24795
2632.15	0.731154	0.24724
2636.15	0.732265	0.24718
2640.15	0.733376	0.2477
2644.15	0.734487	0.24787
2648.15	0.735598	0.24796
2652.15	0.73671	0.24807
2656.15	0.737821	0.24749
2660.16	0.738932	0.24731
2664.16	0.740043	0.24741
2668.16	0.741154	0.24783
2672.16	0.742265	0.24789
2676.16	0.743376	0.2477
2680.16	0.744488	0.2466
2684.16	0.745599	0.24728
2688.16	0.74671	0.24781
2692.16	0.747821	0.24732
2696.16	0.748932	0.24756
2700.16	0.750043	0.24754
2704.16	0.751155	0.24698
2708.16	0.752266	0.24723
2712.16	0.753377	0.24716
2716.16	0.754488	0.24698
2720.16	0.755599	0.24729
2724.16	0.75671	0.2464
2728.16	0.757821	0.24648
2732.16	0.758932	0.24646
2736.16	0.760044	0.24596
2740.16	0.761155	0.2462
2744.16	0.762266	0.24636
2748.16	0.763377	0.2469
2752.16	0.764488	0.24647
2756.16	0.765599	0.2465
2760.16	0.76671	0.24635
2764.16	0.767822	0.24669
2768.16	0.768933	0.24654
2772.16	0.770044	0.24637
2776.16	0.771156	0.24656
2780.16	0.772267	0.24658
2784.16	0.773378	0.24655
2788.16	0.774489	0.24657
2792.16	0.7756	0.24679
2796.16	0.776712	0.24631
2800.16	0.777823	0.24556
2804.16	0.778934	0.2466
2808.16	0.780045	0.2461
2812.16	0.781157	0.24629
2816.16	0.782268	0.24585
2820.16	0.783379	0.24653
2824.16	0.78449	0.2461
2828.16	0.785601	0.24651
2832.16	0.786712	0.24593
2836.17	0.787824	0.24581
2840.17	0.788935	0.24582
2844.17	0.790046	0.24557
2848.17	0.791157	0.24603
2852.17	0.792268	0.24564
2856.17	0.79338	0.24536
2860.17	0.794491	0.24547
2864.17	0.795602	0.24517
2868.17	0.796713	0.24516
2872.17	0.797824	0.24435
2876.17	0.798935	0.24512
2880.17	0.800047	0.24496
2884.17	0.801158	0.24457
2888.17	0.802269	0.24524
2892.17	0.80338	0.24503
2896.17	0.804491	0.24513
2900.17	0.805602	0.24544
2904.17	0.806714	0.24565
2908.17	0.807825	0.24614
2912.17	0.808936	0.24533
2916.17	0.810047	0.24486
2920.17	0.811158	0.24467
2924.17	0.812269	0.24489
2928.17	0.81338	0.24499
2932.17	0.814492	0.24552
2936.17	0.815603	0.24495
2940.17	0.816714	0.2448
2944.17	0.817825	0.24499
2948.17	0.818936	0.24519
2952.17	0.820047	0.24502
2956.17	0.821159	0.24506
2960.17	0.82227	0.24449
2964.17	0.823381	0.24477
2968.17	0.824492	0.24459
2972.17	0.825603	0.24449
2976.17	0.826714	0.24454
2980.17	0.827825	0.24486
2984.17	0.828936	0.24488
2988.17	0.830047	0.2453
2992.17	0.831158	0.24476
2996.17	0.83227	0.24478
3000.17	0.833381	0.24467
3004.17	0.834492	0.24427
3008.17	0.835603	0.24426
3012.17	0.836714	0.2446
3016.17	0.837825	0.24375
3020.17	0.838937	0.2435
3024.17	0.840048	0.24386
3028.17	0.841159	0.24438
3032.17	0.84227	0.24433
3036.17	0.843381	0.24362
3040.17	0.844493	0.24338
3044.17	0.845604	0.24363
3048.18	0.846715	0.24363
3052.17	0.847826	0.24378
3056.17	0.848937	0.24405
3060.17	0.850048	0.24392
3064.17	0.85116	0.24376
3068.17	0.852271	0.24349
3072.18	0.853382	0.24379
3076.18	0.854494	0.24311
3080.18	0.855605	0.24238
3084.18	0.856716	0.24317
3088.18	0.857827	0.24299
3092.18	0.858939	0.24312
3096.18	0.86005	0.24304
3100.18	0.861161	0.24334
3104.18	0.862272	0.24315
3108.18	0.863383	0.24299
3112.18	0.864494	0.24326
3116.18	0.865605	0.24246
3120.18	0.866717	0.24308
3124.18	0.867828	0.24305
3128.18	0.868939	0.24339
3132.18	0.87005	0.24226
3136.18	0.871161	0.24224
3140.18	0.872273	0.24242
3144.18	0.873384	0.24261
3148.18	0.874495	0.2422
3152.18	0.875606	0.24256
3156.18	0.876717	0.24237
3160.18	0.877828	0.24261
3164.18	0.87894	0.24284
3168.18	0.880051	0.24207
3172.18	0.881162	0.24231
3176.18	0.882273	0.24222
3180.18	0.883384	0.24191
3184.18	0.884495	0.24204
3188.18	0.885607	0.24166
3192.18	0.886718	0.24207
3196.18	0.887829	0.24217
3200.18	0.88894	0.2419
3204.18	0.890051	0.24095
3208.18	0.891162	0.241
3212.18	0.892273	0.24221
3216.18	0.893385	0.242
3220.18	0.894496	0.24205
3224.19	0.895607	0.24217
3228.19	0.896718	0.24208
3232.19	0.897829	0.242
3236.19	0.898941	0.24107
3240.19	0.900052	0.24214
3244.19	0.901163	0.24191
3248.19	0.902274	0.24211
3252.19	0.903385	0.24159
3256.19	0.904497	0.24162
3260.19	0.905608	0.24185
3264.19	0.906719	0.24218
3268.19	0.90783	0.24186
3272.19	0.908941	0.24082
3276.19	0.910053	0.24132
3280.19	0.911164	0.24129
3284.19	0.912275	0.24127
3288.19	0.913386	0.2408
3292.19	0.914498	0.23994
3296.19	0.915609	0.24056
3300.19	0.91672	0.2406
3304.19	0.917832	0.24092
3308.19	0.918943	0.24108
3312.19	0.920054	0.24069
3316.19	0.921165	0.24069
3320.19	0.922276	0.24061
3324.19	0.923387	0.2406
3328.19	0.924498	0.24072
3332.2	0.92561	0.24009
3336.2	0.926721	0.23998
3340.2	0.927832	0.23999
3344.2	0.928943	0.23989
3348.2	0.930054	0.2402
3352.2	0.931165	0.24026
3356.2	0.932277	0.2409
3360.2	0.933388	0.24082
3364.2	0.934499	0.24056
3368.2	0.93561	0.24051
3372.2	0.936721	0.24047
3376.2	0.937832	0.24048
3380.2	0.938944	0.24056
3384.2	0.940055	0.24036
3388.2	0.941166	0.24044
3392.2	0.942277	0.24052
3396.2	0.943388	0.2401
3400.2	0.9445	0.24019
3404.2	0.945611	0.23983
3408.2	0.946722	0.23868
3412.2	0.947833	0.23822
3416.2	0.948944	0.23847
3420.2	0.950055	0.23826
3424.2	0.951167	0.23834
3428.2	0.952278	0.23872
3432.2	0.953389	0.2389
3436.2	0.9545	0.23872
3440.2	0.955611	0.23887
3444.2	0.956723	0.23898
3448.2	0.957834	0.23845
3452.2	0.958945	0.23868
3456.2	0.960056	0.23876
3460.2	0.961167	0.23889
3464.2	0.962278	0.23901
3468.2	0.96339	0.23822
3472.2	0.964501	0.23852
3476.2	0.965612	0.23826
3480.2	0.966723	0.23875
3484.2	0.967834	0.23831
3488.2	0.968945	0.23899
3492.2	0.970057	0.23863
3496.2	0.971168	0.2383
3500.2	0.972279	0.23827
3504.2	0.97339	0.23806
3508.2	0.974501	0.23774
3512.2	0.975612	0.23793
3516.2	0.976723	0.23839
3520.2	0.977835	0.23798
3524.2	0.978946	0.23761
3528.2	0.980057	0.23756
3532.2	0.981168	0.23795
3536.2	0.982279	0.23825
3540.2	0.98339	0.23812
3544.2	0.984501	0.23741
3548.2	0.985612	0.23757
3552.2	0.986723	0.23674
3556.2	0.987834	0.23695
3560.2	0.988946	0.23753
3564.21	0.990057	0.23705
3568.21	0.991168	0.23552
3572.21	0.992279	0.2362
3576.21	0.99339	0.23653
3580.21	0.994502	0.23665
3584.21	0.995613	0.2368
3588.21	0.996724	0.23617
3592.21	0.997835	0.23669
3596.21	0.998946	0.23632
3600.21	1.00006	0.2361
3604.21	1.00117	0.23513
3608.21	1.00228	0.23559
3612.21	1.00339	0.23561
3616.21	1.0045	0.23623
3620.21	1.00561	0.23625
3624.21	1.00672	0.23689
3628.21	1.00784	0.2366
3632.21	1.00895	0.23688
3636.21	1.01006	0.2364
3640.21	1.01117	0.23647
3644.21	1.01228	0.23599
3648.21	1.01339	0.23636
3652.21	1.0145	0.23602
3656.21	1.01561	0.23625
3660.21	1.01672	0.23579
3664.21	1.01784	0.23561
3668.21	1.01895	0.23573
3672.21	1.02006	0.23603
3676.21	1.02117	0.2363
3680.21	1.02228	0.2366
3684.21	1.02339	0.23662
3688.21	1.0245	0.23597
3692.21	1.02561	0.23627
3696.21	1.02673	0.2358
3700.21	1.02784	0.23621
3704.21	1.02895	0.23479
3708.21	1.03006	0.23609
3712.22	1.03117	0.23595
3716.21	1.03228	0.23609
3720.21	1.03339	0.23573
3724.21	1.0345	0.23574
3728.21	1.03562	0.23519
3732.21	1.03673	0.23526
3736.22	1.03784	0.23567
3740.21	1.03895	0.23542
3744.21	1.04006	0.23515
3748.21	1.04117	0.23502
3752.21	1.04228	0.23487
3756.22	1.04339	0.23531
3760.21	1.0445	0.23503
3764.22	1.04562	0.23537
3768.21	1.04673	0.23539
3772.21	1.04784	0.23534
3776.22	1.04895	0.23527
3780.21	1.05006	0.23501
3784.21	1.05117	0.23503
3788.21	1.05228	0.2347
3792.21	1.05339	0.23492
3796.21	1.0545	0.23506
3800.21	1.05562	0.23444
3804.21	1.05673	0.23437
3808.21	1.05784	0.23441
3812.21	1.05895	0.23457
3816.21	1.06006	0.23406
3820.21	1.06117	0.23361
3824.21	1.06228	0.23403
3828.21	1.06339	0.23403
3832.21	1.0645	0.23438
3836.22	1.06562	0.23416
3840.22	1.06673	0.23434
3844.22	1.06784	0.23433
3848.22	1.06895	0.23441
3852.22	1.07006	0.23427
3856.22	1.07117	0.23363
3860.22	1.07228	0.23365
3864.22	1.07339	0.23332
3868.22	1.0745	0.23363
3872.22	1.07562	0.23342
3876.22	1.07673	0.23354
3880.22	1.07784	0.23378
3884.22	1.07895	0.23409
3888.22	1.08006	0.23418
3892.22	1.08117	0.23457
3896.22	1.08228	0.23408
3900.22	1.08339	0.23422
3904.22	1.0845	0.23419
3908.22	1.08562	0.23391
3912.22	1.08673	0.23303
3916.22	1.08784	0.23275
3920.22	1.08895	0.23284
3924.22	1.09006	0.22932
3928.22	1.09117	0.23077
3932.22	1.09228	0.23162
3936.22	1.09339	0.23178
3940.22	1.0945	0.23144
3944.22	1.09562	0.23072
3948.22	1.09673	0.23113
3952.22	1.09784	0.23168
3956.22	1.09895	0.2315
3960.22	1.10006	0.23228
3964.22	1.10117	0.23186
3968.22	1.10228	0.23158
3972.22	1.10339	0.23161
3976.22	1.10451	0.23181
3980.22	1.10562	0.23205
3984.22	1.10673	0.23186
3988.22	1.10784	0.23045
3992.22	1.10895	0.23153
3996.22	1.11006	0.2315
4000.22	1.11117	0.2313
4004.22	1.11228	0.23097
4008.22	1.11339	0.2307
4012.22	1.11451	0.23104
4016.22	1.11562	0.2308
4020.22	1.11673	0.23132
4024.22	1.11784	0.23151
4028.22	1.11895	0.23138
4032.22	1.12006	0.23107
4036.22	1.12117	0.23097
4040.22	1.12228	0.23103
4044.22	1.1234	0.23086
4048.22	1.12451	0.23117
4052.22	1.12562	0.23139
4056.22	1.12673	0.23131
4060.22	1.12784	0.23166
4064.22	1.12895	0.23126
4068.23	1.13006	0.23085
4072.23	1.13117	0.22991
4076.23	1.13228	0.23049
4080.23	1.1334	0.23063
4084.23	1.13451	0.231
4088.23	1.13562	0.23064
4092.23	1.13673	0.22974
4096.23	1.13784	0.22948
4100.23	1.13895	0.23038
4104.23	1.14006	0.23056
4108.23	1.14117	0.23061
4112.23	1.14229	0.23061
4116.23	1.1434	0.23089
4120.23	1.14451	0.231
4124.23	1.14562	0.23017
4128.23	1.14673	0.22959
4132.23	1.14784	0.23003
4136.23	1.14895	0.22932
4140.23	1.15006	0.229
4144.23	1.15118	0.22973
4148.23	1.15229	0.22971
4152.23	1.1534	0.22978
4156.23	1.15451	0.23006
4160.24	1.15562	0.2304
4164.23	1.15673	0.23044
4168.23	1.15784	0.2306
4172.23	1.15895	0.23042
4176.23	1.16007	0.22984
4180.23	1.16118	0.23004
4184.23	1.16229	0.23039
4188.23	1.1634	0.23022
4192.24	1.16451	0.2298
4196.23	1.16562	0.22976
4200.23	1.16673	0.22925
4204.24	1.16784	0.22991
4208.24	1.16895	0.2298
4212.24	1.17007	0.22973
4216.24	1.17118	0.22978
4220.24	1.17229	0.2293
4224.24	1.1734	0.22903
4228.24	1.17451	0.22899
4232.24	1.17562	0.22962
4236.24	1.17673	0.22893
4240.24	1.17784	0.22904
4244.24	1.17895	0.22917
4248.24	1.18007	0.2288
4252.24	1.18118	0.22933
4256.24	1.18229	0.22909
4260.24	1.1834	0.22865
4264.24	1.18451	0.22815
4268.24	1.18562	0.22875
4272.24	1.18673	0.2286
4276.24	1.18784	0.22897
4280.24	1.18895	0.22873
4284.24	1.19007	0.22834
4288.24	1.19118	0.22777
4292.24	1.19229	0.22845
4296.24	1.1934	0.22877
4300.24	1.19451	0.229
4304.24	1.19562	0.22845
4308.24	1.19673	0.22829
4312.24	1.19784	0.22753
4316.24	1.19896	0.22773
4320.24	1.20007	0.228
4324.24	1.20118	0.22778
4328.24	1.20229	0.22809
4332.24	1.2034	0.22803
4336.24	1.20451	0.22773
4340.24	1.20562	0.22817
4344.24	1.20673	0.22625
4348.24	1.20784	0.22646
4352.24	1.20896	0.22699
4356.24	1.21007	0.2275
4360.24	1.21118	0.22728
4364.24	1.21229	0.22723
4368.24	1.2134	0.22611
4372.24	1.21451	0.22633
4376.24	1.21562	0.22577
4380.24	1.21673	0.22618
4384.24	1.21784	0.22668
4388.24	1.21896	0.22638
4392.24	1.22007	0.22583
4396.24	1.22118	0.22584
4400.24	1.22229	0.22639
4404.24	1.2234	0.22655
4408.25	1.22451	0.22678
4412.25	1.22562	0.22636
4416.25	1.22673	0.22654
4420.25	1.22785	0.22629
4424.25	1.22896	0.22657
4428.25	1.23007	0.22578
4432.25	1.23118	0.22609
4436.25	1.23229	0.22615
4440.25	1.2334	0.22605
4444.25	1.23451	0.22638
4448.25	1.23562	0.22599
4452.25	1.23674	0.22569
4456.25	1.23785	0.22597
4460.25	1.23896	0.22576
4464.25	1.24007	0.22607
4468.25	1.24118	0.22647
4472.25	1.24229	0.22596
4476.25	1.2434	0.22569
4480.25	1.24451	0.22601
4484.25	1.24562	0.22585
4488.25	1.24674	0.22588
4492.25	1.24785	0.22562
4496.25	1.24896	0.2252
4500.25	1.25007	0.2257
4504.25	1.25118	0.22552
4508.25	1.25229	0.22553
4512.25	1.2534	0.22524
4516.25	1.25451	0.22356
4520.25	1.25562	0.22445
4524.25	1.25674	0.22517
4528.25	1.25785	0.22535
4532.25	1.25896	0.22498
4536.25	1.26007	0.2256
4540.25	1.26118	0.22499
4544.25	1.26229	0.22545
4548.25	1.2634	0.22542
4552.25	1.26451	0.22513
4556.25	1.26563	0.22484
4560.25	1.26674	0.22497
4564.25	1.26785	0.22457
4568.25	1.26896	0.2242
4572.25	1.27007	0.22407
4576.25	1.27118	0.22411
4580.25	1.27229	0.22422
4584.26	1.2734	0.22462
4588.25	1.27452	0.22435
4592.25	1.27563	0.22481
4596.25	1.27674	0.22467
4600.26	1.27785	0.22471
4604.26	1.27896	0.22497
4608.26	1.28007	0.22445
4612.26	1.28118	0.22378
4616.26	1.28229	0.22433
4620.26	1.2834	0.22387
4624.26	1.28452	0.22449
4628.26	1.28563	0.22434
4632.26	1.28674	0.22433
4636.26	1.28785	0.22422
4640.26	1.28896	0.22375
4644.26	1.29007	0.22338
4648.26	1.29118	0.22374
4652.26	1.29229	0.22383
4656.26	1.29341	0.22406
4660.26	1.29452	0.2237
4664.26	1.29563	0.22358
4668.26	1.29674	0.22368
4672.26	1.29785	0.22384
4676.26	1.29896	0.22343
4680.26	1.30007	0.22368
4684.26	1.30118	0.22329
4688.26	1.30229	0.22379
4692.26	1.30341	0.22357
4696.26	1.30452	0.22399
4700.26	1.30563	0.22396
4704.26	1.30674	0.2235
4708.26	1.30785	0.22349
4712.26	1.30896	0.22355
4716.26	1.31007	0.22349
4720.26	1.31118	0.22374
4724.26	1.3123	0.22334
4728.26	1.31341	0.22299
4732.26	1.31452	0.22297
4736.26	1.31563	0.22325
4740.26	1.31674	0.22317
4744.26	1.31785	0.22345
4748.26	1.31896	0.2231
4752.26	1.32007	0.22309
4756.26	1.32118	0.22277
4760.26	1.3223	0.22309
4764.26	1.32341	0.22288
4768.26	1.32452	0.22333
4772.27	1.32563	0.22303
4776.27	1.32674	0.22278
4780.27	1.32785	0.22314
4784.27	1.32896	0.22281
4788.27	1.33007	0.22248
4792.27	1.33119	0.22314
4796.27	1.3323	0.2231
4800.27	1.33341	0.22292
4804.27	1.33452	0.22317
4808.27	1.33563	0.22331
4812.27	1.33674	0.22335
4816.27	1.33785	0.22307
4820.27	1.33896	0.22242
4824.27	1.34007	0.22266
4828.27	1.34119	0.22259
4832.27	1.3423	0.22247
4836.27	1.34341	0.2221
4840.27	1.34452	0.22234
4844.27	1.34563	0.21953
4848.27	1.34674	0.21983
4852.27	1.34785	0.22043
4856.27	1.34896	0.22082
4860.27	1.35008	0.22093
4864.27	1.35119	0.22087
4868.27	1.3523	0.22108
4872.27	1.35341	0.22149
4876.27	1.35452	0.22152
4880.27	1.35563	0.22124
4884.27	1.35674	0.22118
4888.27	1.35785	0.22061
4892.27	1.35896	0.22101
4896.27	1.36008	0.22091
4900.27	1.36119	0.22104
4904.27	1.3623	0.22057
4908.27	1.36341	0.22071
4912.27	1.36452	0.22083
4916.27	1.36563	0.21961
4920.27	1.36674	0.22038
4924.27	1.36785	0.21909
4928.27	1.36897	0.21942
4932.27	1.37008	0.21969
4936.27	1.37119	0.21951
4940.27	1.3723	0.21969
4944.28	1.37341	0.21957
4948.28	1.37452	0.21929
4952.28	1.37563	0.21957
4956.28	1.37674	0.21982
4960.28	1.37785	0.21971
4964.28	1.37897	0.22028
4968.28	1.38008	0.2195
4972.28	1.38119	0.2195
4976.28	1.3823	0.21932
4980.28	1.38341	0.21901
4984.28	1.38452	0.21888
4988.28	1.38563	0.21791
4992.28	1.38674	0.21797
4996.28	1.38785	0.2185
5000.28	1.38897	0.21851
5004.28	1.39008	0.21856
5008.28	1.39119	0.21855
5012.28	1.3923	0.21861
5016.28	1.39341	0.21854
5020.28	1.39452	0.21856
5024.28	1.39563	0.21869
5028.28	1.39674	0.21843
5032.28	1.39785	0.21856
5036.28	1.39897	0.21833
5040.28	1.40008	0.21763
5044.28	1.40119	0.21784
5048.28	1.4023	0.21815
5052.28	1.40341	0.21793
5056.28	1.40452	0.21861
5060.28	1.40563	0.21751
5064.28	1.40674	0.21844
5068.28	1.40786	0.21783
5072.28	1.40897	0.21738
5076.28	1.41008	0.21793
5080.28	1.41119	0.21775
5084.28	1.4123	0.21774
5088.28	1.41341	0.21688
5092.28	1.41452	0.21678
5096.28	1.41563	0.21698
5100.28	1.41674	0.21747
5104.28	1.41786	0.21689
5108.28	1.41897	0.2167
5112.28	1.42008	0.21701
5116.28	1.42119	0.21677
5120.28	1.4223	0.21675
5124.28	1.42341	0.21646
5128.28	1.42452	0.21662
5132.28	1.42563	0.21639
5136.28	1.42675	0.21649
5140.28	1.42786	0.21635
5144.28	1.42897	0.2162
5148.28	1.43008	0.21614
5152.28	1.43119	0.21647
5156.28	1.4323	0.21689
5160.28	1.43341	0.21613
5164.29	1.43452	0.21617
5168.29	1.43563	0.2164
5172.29	1.43675	0.21621
5176.29	1.43786	0.21576
5180.29	1.43897	0.21528
5184.29	1.44008	0.21496
5188.29	1.44119	0.21521
5192.29	1.4423	0.21522
5196.29	1.44341	0.21493
5200.29	1.44452	0.2149
5204.29	1.44563	0.21553
5208.29	1.44675	0.21452
5212.29	1.44786	0.21492
5216.29	1.44897	0.21403
5220.29	1.45008	0.21415
5224.29	1.45119	0.21421
5228.29	1.4523	0.21381
5232.29	1.45341	0.21339
5236.29	1.45452	0.21405
5240.29	1.45564	0.21369
5244.29	1.45675	0.2139
5248.29	1.45786	0.21448
5252.29	1.45897	0.21371
5256.29	1.46008	0.21353
5260.29	1.46119	0.21235
5264.29	1.4623	0.21304
5268.29	1.46341	0.21274
5272.29	1.46452	0.21275
5276.29	1.46564	0.21331
5280.29	1.46675	0.21317
5284.29	1.46786	0.21288
5288.29	1.46897	0.21308
5292.29	1.47008	0.21368
5296.29	1.47119	0.21391
5300.29	1.4723	0.21394
5304.29	1.47341	0.21409
5308.29	1.47452	0.21446
5312.29	1.47564	0.2147
5316.29	1.47675	0.21509
5320.29	1.47786	0.215
5324.29	1.47897	0.21502
5328.29	1.48008	0.2155
5332.29	1.48119	0.21496
5336.29	1.4823	0.21482
5340.29	1.48341	0.21511
5344.29	1.48453	0.21535
5348.29	1.48564	0.21512
5352.29	1.48675	0.21556
5356.29	1.48786	0.21487
5360.29	1.48897	0.2146
5364.29	1.49008	0.21513
5368.29	1.49119	0.21465
5372.29	1.4923	0.21472
5376.29	1.49341	0.21495
5380.29	1.49453	0.21416
5384.29	1.49564	0.21448
5388.29	1.49675	0.21438
5392.29	1.49786	0.21454
5396.29	1.49897	0.21507
5400.29	1.50008	0.21435
5404.29	1.50119	0.21467
5408.29	1.5023	0.21317
5412.29	1.50341	0.21387
5416.29	1.50453	0.21478
5420.29	1.50564	0.21454
5424.29	1.50675	0.21427
5428.29	1.50786	0.21436
5432.29	1.50897	0.21426
5436.29	1.51008	0.21357
5440.29	1.51119	0.21306
5444.29	1.5123	0.21353
5448.3	1.51342	0.21356
5452.3	1.51453	0.21336
5456.3	1.51564	0.21384
5460.3	1.51675	0.21399
5464.3	1.51786	0.21357
5468.3	1.51897	0.21393
5472.3	1.52008	0.21388
5476.3	1.52119	0.21378
5480.3	1.5223	0.21301
5484.3	1.52342	0.2132
5488.3	1.52453	0.21347
5492.3	1.52564	0.21343
5496.3	1.52675	0.21323
5500.3	1.52786	0.21382
5504.3	1.52897	0.21357
5508.3	1.53008	0.21353
5512.3	1.53119	0.21424
5516.3	1.5323	0.21396
5520.3	1.53342	0.21369
5524.3	1.53453	0.21407
5528.3	1.53564	0.21405
5532.3	1.53675	0.21344
5536.3	1.53786	0.21325
5540.3	1.53897	0.21265
5544.3	1.54008	0.21311
5548.3	1.54119	0.21299
5552.3	1.5423	0.21316
5556.3	1.54342	0.21182
5560.3	1.54453	0.21171
5564.3	1.54564	0.21237
5568.3	1.54675	0.2124
5572.3	1.54786	0.21269
5576.3	1.54897	0.21228
5580.3	1.55008	0.21336
5584.3	1.55119	0.21246
5588.3	1.55231	0.21295
5592.3	1.55342	0.21301
5596.3	1.55453	0.21309
5600.3	1.55564	0.21332
5604.3	1.55675	0.21302
5608.3	1.55786	0.21326
5612.3	1.55897	0.21332
5616.3	1.56008	0.21311
5620.3	1.56119	0.21344
5624.3	1.56231	0.21349
5628.3	1.56342	0.21271
5632.3	1.56453	0.2133
5636.3	1.56564	0.21333
5640.3	1.56675	0.21318
5644.3	1.56786	0.213
5648.3	1.56897	0.21329
5652.3	1.57008	0.21324
5656.3	1.5712	0.21204
5660.3	1.57231	0.21261
5664.3	1.57342	0.21284
5668.3	1.57453	0.21261
5672.3	1.57564	0.21221
5676.3	1.57675	0.2132
5680.3	1.57786	0.21267
5684.3	1.57897	0.21245
5688.3	1.58008	0.21224
5692.31	1.5812	0.21232
5696.3	1.58231	0.21241
5700.31	1.58342	0.21193
5704.31	1.58453	0.21204
5708.31	1.58564	0.2125
5712.31	1.58675	0.21217
5716.31	1.58786	0.21193
5720.31	1.58897	0.21055
5724.31	1.59009	0.21095
5728.31	1.5912	0.21182
5732.31	1.59231	0.21096
5736.31	1.59342	0.21111
5740.31	1.59453	0.21062
5744.31	1.59564	0.21058
5748.31	1.59675	0.21063
5752.31	1.59786	0.21138
5756.31	1.59898	0.21093
5760.31	1.60009	0.21132
5764.31	1.6012	0.21092
5768.31	1.60231	0.21114
5772.31	1.60342	0.21125
5776.31	1.60453	0.21086
5780.31	1.60564	0.21129
5784.31	1.60675	0.21151
5788.31	1.60786	0.21095
5792.31	1.60898	0.21064
5796.31	1.61009	0.21085
5800.31	1.6112	0.21088
5804.31	1.61231	0.21099
5808.31	1.61342	0.21131
5812.31	1.61453	0.21127
5816.31	1.61564	0.21133
5820.31	1.61675	0.21086
5824.31	1.61786	0.21047
5828.31	1.61898	0.21049
5832.34	1.62009	0.21087
5836.34	1.62121	0.21062
5840.34	1.62232	0.21036
5844.34	1.62343	0.21093
5848.35	1.62454	0.21078
5852.36	1.62565	0.2108
5856.36	1.62677	0.2106
5860.36	1.62788	0.21037
5864.36	1.62899	0.21037
5868.36	1.6301	0.2101
5872.36	1.63121	0.21111
5876.36	1.63232	0.21048
5880.37	1.63344	0.21101
5884.37	1.63455	0.21022
5888.37	1.63566	0.21052
5892.37	1.63677	0.21027
5896.37	1.63788	0.21011
5900.37	1.63899	0.21066
5904.37	1.6401	0.21083
5908.37	1.64121	0.20996
5912.38	1.64233	0.2102
5916.38	1.64344	0.20977
5920.38	1.64455	0.20999
5924.38	1.64566	0.21004
5928.38	1.64677	0.20957
5932.38	1.64788	0.2088
5936.39	1.649	0.20872
5940.39	1.65011	0.20961
5944.39	1.65122	0.20953
5948.39	1.65233	0.20971
5952.39	1.65344	0.20931
5956.4	1.65455	0.20952
5960.4	1.65567	0.2088
5964.41	1.65678	0.2078
5968.41	1.65789	0.20833
5972.41	1.659	0.20828
5976.41	1.66011	0.20848
5980.41	1.66123	0.20783
5984.41	1.66234	0.20758
5988.41	1.66345	0.20826
5992.41	1.66456	0.20768
5996.42	1.66567	0.20806
6000.42	1.66678	0.20839
6004.42	1.66789	0.20804
6008.42	1.66901	0.20837
6012.42	1.67012	0.20852
6016.42	1.67123	0.20836
6020.42	1.67234	0.20806
6024.42	1.67345	0.20808
6028.43	1.67456	0.20786
6032.43	1.67568	0.20826
6036.43	1.67679	0.20752
6040.44	1.6779	0.2076
6044.44	1.67901	0.20834
6048.44	1.68012	0.20861
6052.44	1.68123	0.20709
6056.44	1.68235	0.20783
6060.45	1.68346	0.2074
6064.45	1.68457	0.20719
6068.45	1.68568	0.20725
6072.45	1.68679	0.20742
6076.46	1.68791	0.20737
6080.46	1.68902	0.20749
6084.46	1.69013	0.20685
6088.46	1.69124	0.20662
6092.47	1.69235	0.20683
6096.47	1.69346	0.20717
6100.47	1.69458	0.20713
6104.47	1.69569	0.20738
6108.48	1.6968	0.20693
6112.48	1.69791	0.20733
6116.48	1.69902	0.20725
6120.48	1.70013	0.20691
6124.48	1.70124	0.20721
6128.48	1.70236	0.20744
6132.48	1.70347	0.20725
6136.48	1.70458	0.20683
6140.49	1.70569	0.20706
6144.49	1.7068	0.20684
6148.49	1.70791	0.20709
6152.49	1.70902	0.20703
6156.49	1.71014	0.20711
6160.49	1.71125	0.20706
6164.5	1.71236	0.2071
6168.5	1.71347	0.20654
6172.5	1.71458	0.20678
6176.5	1.71569	0.20644
6180.5	1.7168	0.20637
6184.5	1.71792	0.2058
6188.5	1.71903	0.20523
6192.51	1.72014	0.20593
6196.51	1.72125	0.20588
6200.51	1.72236	0.2063
6204.51	1.72348	0.2054
6208.53	1.72459	0.20556
6212.53	1.7257	0.20543
6216.53	1.72681	0.20493
6220.53	1.72792	0.20485
6224.53	1.72904	0.20495
6228.53	1.73015	0.20402
6232.53	1.73126	0.20441
6236.53	1.73237	0.20433
6240.53	1.73348	0.2037
6244.56	1.7346	0.20281
6248.56	1.73571	0.20416
6252.56	1.73682	0.2044
6256.56	1.73793	0.20448
6260.56	1.73904	0.20412
6264.56	1.74016	0.20442
6268.56	1.74127	0.20489
6272.57	1.74238	0.20454
6276.57	1.74349	0.20485
6280.57	1.7446	0.20444
6284.57	1.74572	0.20491
6288.57	1.74683	0.20412
6292.58	1.74794	0.20456
6296.58	1.74905	0.20409
6300.58	1.75016	0.20436
6304.58	1.75127	0.20442
6308.58	1.75238	0.20417
6312.58	1.7535	0.20385
6316.58	1.75461	0.20486
6320.59	1.75572	0.20451
6324.59	1.75683	0.20399
6328.59	1.75794	0.2046
6332.59	1.75905	0.20387
6336.59	1.76016	0.2045
6340.59	1.76128	0.20365
6344.59	1.76239	0.20369
6348.59	1.7635	0.2035
6352.59	1.76461	0.20337
6356.59	1.76572	0.20309
6360.6	1.76683	0.20337
6364.6	1.76794	0.20377
6368.6	1.76905	0.20388
6372.6	1.77017	0.20423
6376.6	1.77128	0.20397
6380.6	1.77239	0.20382
6384.6	1.7735	0.20425
6388.6	1.77461	0.20432
6392.6	1.77572	0.20474
6396.6	1.77683	0.20404
6400.6	1.77794	0.20442
6404.6	1.77906	0.20413
6408.6	1.78017	0.20383
6412.6	1.78128	0.20425
6416.61	1.78239	0.2041
6420.61	1.7835	0.20413
6424.61	1.78461	0.20404
6428.61	1.78572	0.20445
6432.61	1.78684	0.20433
6436.61	1.78795	0.20418
6440.61	1.78906	0.20377
6444.62	1.79017	0.20459
6448.62	1.79128	0.20443
6452.62	1.79239	0.2038
6456.62	1.79351	0.20346
6460.62	1.79462	0.20361
6464.62	1.79573	0.20348
6468.63	1.79684	0.20358
6472.63	1.79795	0.2041
6476.63	1.79906	0.20373
6480.63	1.80017	0.20392
6484.63	1.80129	0.20389
6488.63	1.8024	0.20372
6492.63	1.80351	0.20366
6496.63	1.80462	0.20355
6500.64	1.80573	0.20267
6504.64	1.80684	0.20272
6508.64	1.80795	0.20277
6512.64	1.80907	0.20257
6516.64	1.81018	0.20288
6520.64	1.81129	0.20268
6524.64	1.8124	0.20291
6528.64	1.81351	0.20307
6532.64	1.81462	0.20279
6536.64	1.81573	0.20254
6540.64	1.81685	0.20263
6544.64	1.81796	0.20253
6548.64	1.81907	0.20196
6552.65	1.82018	0.20252
6556.65	1.82129	0.20215
6560.65	1.8224	0.20225
6564.65	1.82351	0.20212
6568.65	1.82462	0.20133
6572.65	1.82574	0.20202
6576.65	1.82685	0.20193
6580.65	1.82796	0.20266
6584.65	1.82907	0.20306
6588.65	1.83018	0.20302
6592.66	1.83129	0.203
6596.66	1.83241	0.20305
6600.66	1.83352	0.20294
6604.66	1.83463	0.20277
6608.66	1.83574	0.20321
6612.66	1.83685	0.20318
6616.66	1.83796	0.20329
6620.67	1.83907	0.20281
6624.67	1.84019	0.20306
6628.67	1.8413	0.20281
6632.68	1.84241	0.20235
6636.68	1.84352	0.20259
6640.68	1.84463	0.20132
6644.68	1.84575	0.20226
6648.69	1.84686	0.20216
6652.69	1.84797	0.20245
6656.69	1.84908	0.20252
6660.69	1.85019	0.20229
6664.69	1.8513	0.20298
6668.69	1.85241	0.20219
6672.69	1.85353	0.20191
6676.69	1.85464	0.20253
6680.7	1.85575	0.20213
6684.7	1.85686	0.20211
6688.71	1.85798	0.20142
6692.71	1.85909	0.20154
6696.71	1.8602	0.20121
6700.71	1.86131	0.20179
6704.72	1.86242	0.20179
6708.72	1.86353	0.20121
6712.72	1.86464	0.2009
6716.72	1.86576	0.20003
6720.72	1.86687	0.19993
6724.72	1.86798	0.20066
6728.73	1.86909	0.20072
6732.73	1.8702	0.20093
6736.73	1.87131	0.20078
6740.73	1.87242	0.20059
6744.73	1.87354	0.20139
6748.73	1.87465	0.2004
6752.73	1.87576	0.20118
6756.73	1.87687	0.2005
6760.74	1.87798	0.20029
6764.74	1.87909	0.20068
6768.74	1.88021	0.20059
6772.75	1.88132	0.20048
6776.75	1.88243	0.19989
6780.75	1.88354	0.20028
6784.75	1.88465	0.20027
6788.75	1.88576	0.20036
6792.76	1.88688	0.2007
6796.76	1.88799	0.20137
6800.76	1.8891	0.20016
6804.76	1.89021	0.19996
6808.76	1.89132	0.20007
6812.76	1.89243	0.20076
6816.76	1.89355	0.20041
6820.77	1.89466	0.20056
6824.76	1.89577	0.20028
6828.76	1.89688	0.20029
6832.76	1.89799	0.19978
6836.76	1.8991	0.20025
6840.77	1.90021	0.2001
6844.77	1.90132	0.19978
6848.77	1.90244	0.19983
6852.77	1.90355	0.20014
6856.77	1.90466	0.19976
6860.77	1.90577	0.2002
6864.77	1.90688	0.20024
6868.77	1.90799	0.19985
6872.78	1.9091	0.19936
6876.78	1.91022	0.19976
6880.78	1.91133	0.19951
6884.78	1.91244	0.19961
6888.78	1.91355	0.19915
6892.78	1.91466	0.19904
6896.78	1.91577	0.19896
6900.79	1.91689	0.19926
6904.79	1.918	0.19909
6908.79	1.91911	0.19892
6912.79	1.92022	0.19928
6916.79	1.92133	0.19951
6920.79	1.92244	0.19945
6924.79	1.92355	0.19909
6928.79	1.92466	0.19871
6932.79	1.92578	0.19866
6936.79	1.92689	0.19899
6940.8	1.928	0.19925
6944.8	1.92911	0.19922
6948.8	1.93022	0.19895
6952.8	1.93133	0.19902
6956.8	1.93244	0.19873
6960.8	1.93356	0.19877
6964.8	1.93467	0.19917
6968.8	1.93578	0.19937
6972.8	1.93689	0.19961
6976.81	1.938	0.19983
6980.81	1.93911	0.19998
6984.81	1.94022	0.19995
6988.81	1.94134	0.19951
6992.81	1.94245	0.19933
6996.81	1.94356	0.19907
7000.81	1.94467	0.1992
7004.82	1.94578	0.19906
7008.82	1.94689	0.19932
7012.82	1.94801	0.19917
7016.82	1.94912	0.19917
7020.83	1.95023	0.19911
7024.82	1.95134	0.19896
7028.82	1.95245	0.19975
7032.83	1.95356	0.19931
7036.83	1.95467	0.19965
7040.83	1.95579	0.19885
7044.83	1.9569	0.19854
7048.83	1.95801	0.19907
7052.83	1.95912	0.1994
7056.83	1.96023	0.19873
7060.83	1.96134	0.19849
7064.83	1.96245	0.19877
7068.83	1.96357	0.19873
7072.84	1.96468	0.19885
7076.84	1.96579	0.19902
7080.85	1.9669	0.19865
7084.85	1.96801	0.19851
7088.85	1.96912	0.19873
7092.85	1.97024	0.19816
7096.85	1.97135	0.19851
7100.85	1.97246	0.19836
7104.85	1.97357	0.19886
7108.85	1.97468	0.19841
7112.85	1.97579	0.19857
7116.85	1.9769	0.19777
7120.86	1.97802	0.19785
7124.85	1.97913	0.19814
7128.86	1.98024	0.19791
7132.86	1.98135	0.19757
7136.86	1.98246	0.19758
7140.86	1.98357	0.19714
7144.86	1.98468	0.19726
7148.86	1.98579	0.19702
7152.86	1.98691	0.1969
7156.87	1.98802	0.19702
7160.88	1.98913	0.19764
7164.88	1.99024	0.19769
7168.88	1.99136	0.1985
7172.88	1.99247	0.19755
7176.88	1.99358	0.19758
7180.88	1.99469	0.19775
7184.88	1.9958	0.19766
7188.88	1.99691	0.1975
7192.88	1.99802	0.19708
7196.88	1.99913	0.19714
7200.88	2.00024	0.19708
7204.88	2.00136	0.19758
7208.88	2.00247	0.1969
7212.88	2.00358	0.196
7216.88	2.00469	0.19705
7220.88	2.0058	0.19715
7224.88	2.00691	0.19773
7228.88	2.00802	0.19778
7232.88	2.00913	0.19769
7236.88	2.01025	0.19682
7240.88	2.01136	0.19706
7244.89	2.01247	0.19771
7248.88	2.01358	0.19759
7252.89	2.01469	0.19781
7256.89	2.0158	0.19783
7260.89	2.01691	0.19739
7264.89	2.01802	0.19755
7268.89	2.01914	0.19737
7272.89	2.02025	0.19782
7276.89	2.02136	0.19738
7280.89	2.02247	0.19691
7284.9	2.02358	0.19692
7288.9	2.02469	0.1969
7292.9	2.0258	0.19714
7296.9	2.02692	0.19658
7300.9	2.02803	0.19652
7304.9	2.02914	0.19611
7308.9	2.03025	0.1965
7312.91	2.03136	0.19651
7316.91	2.03247	0.1961
7320.91	2.03359	0.19611
7324.91	2.0347	0.19626
7328.91	2.03581	0.19627
7332.91	2.03692	0.19544
7336.91	2.03803	0.19579
7340.91	2.03914	0.19605
7344.91	2.04025	0.19547
7348.91	2.04136	0.19553
7352.91	2.04248	0.19581
7356.91	2.04359	0.19556
7360.91	2.0447	0.19586
7364.91	2.04581	0.19569
7368.91	2.04692	0.19567
7372.91	2.04803	0.19551
7376.92	2.04914	0.19549
7380.92	2.05026	0.19576
7384.92	2.05137	0.196
7388.92	2.05248	0.19585
7392.92	2.05359	0.19557
7396.92	2.0547	0.19578
7400.92	2.05581	0.19664
7404.92	2.05692	0.19572
7408.92	2.05803	0.19572
7412.92	2.05915	0.19564
7416.93	2.06026	0.19608
7420.93	2.06137	0.1957
7424.93	2.06248	0.19532
7428.93	2.06359	0.1959
7432.93	2.0647	0.19586
7436.93	2.06581	0.19587
7440.93	2.06693	0.19573
7444.93	2.06804	0.19521
7448.93	2.06915	0.1954
7452.93	2.07026	0.19529
7456.93	2.07137	0.19558
7460.93	2.07248	0.19539
7464.93	2.07359	0.19587
7468.93	2.0747	0.19516
7472.94	2.07582	0.19565
7476.94	2.07693	0.19514
7480.94	2.07804	0.19485
7484.94	2.07915	0.19542
7488.94	2.08026	0.19509
7492.95	2.08137	0.19507
7496.95	2.08249	0.19517
7500.95	2.0836	0.19504
7504.95	2.08471	0.1953
7508.95	2.08582	0.19469
7512.95	2.08693	0.19453
7516.95	2.08804	0.19421
7520.95	2.08915	0.19411
7524.95	2.09026	0.19444
7528.95	2.09137	0.19343
7532.95	2.09249	0.19418
7536.95	2.0936	0.19413
7540.95	2.09471	0.19409
7544.95	2.09582	0.19397
7548.95	2.09693	0.19412
7552.95	2.09804	0.19413
7556.96	2.09915	0.19424
7560.96	2.10027	0.19435
7564.96	2.10138	0.19452
7568.96	2.10249	0.19473
7572.97	2.1036	0.19475
7576.97	2.10471	0.19494
7580.97	2.10582	0.19458
7584.97	2.10694	0.19474
7588.97	2.10805	0.19465
7592.97	2.10916	0.19443
7596.97	2.11027	0.19476
7600.97	2.11138	0.19487
7604.97	2.11249	0.19481
7608.98	2.1136	0.19472
7612.98	2.11472	0.19433
7616.98	2.11583	0.19422
7620.98	2.11694	0.19421
7624.98	2.11805	0.19426
7628.98	2.11916	0.19449
7632.98	2.12027	0.19384
7636.99	2.12138	0.19358
7640.99	2.1225	0.19373
7644.99	2.12361	0.19407
7648.99	2.12472	0.19412
7652.99	2.12583	0.19383
7656.99	2.12694	0.19391
7660.99	2.12805	0.19386
7664.99	2.12917	0.19375
7668.99	2.13028	0.19387
7673	2.13139	0.19404
7677	2.1325	0.19386
7681	2.13361	0.19341
7685	2.13472	0.19373
7689	2.13583	0.19365
7693	2.13694	0.19334
7697	2.13806	0.19343
7701	2.13917	0.19353
7705.01	2.14028	0.19329
7709.01	2.14139	0.19374
7713.01	2.1425	0.19406
7717.01	2.14361	0.19368
7721.01	2.14473	0.19355
7725.01	2.14584	0.19294
7729.02	2.14695	0.1928
7733.03	2.14806	0.19294
7737.03	2.14917	0.19396
7741.03	2.15029	0.19299
7745.03	2.1514	0.19322
7749.03	2.15251	0.19357
7753.03	2.15362	0.19328
7757.04	2.15473	0.19375
7761.04	2.15584	0.19351
7765.05	2.15696	0.19355
7769.05	2.15807	0.19304
7773.05	2.15918	0.19288
7777.05	2.16029	0.19288
7781.05	2.1614	0.19216
7785.05	2.16251	0.19287
7789.05	2.16363	0.19226
7793.05	2.16474	0.19245
7797.05	2.16585	0.19214
7801.06	2.16696	0.19279
7805.06	2.16807	0.19285
7809.06	2.16918	0.19297
7813.06	2.17029	0.19242
7817.06	2.1714	0.19238
7821.06	2.17252	0.19254
7825.06	2.17363	0.19254
7829.06	2.17474	0.19295
7833.06	2.17585	0.19285
7837.06	2.17696	0.19273
7841.06	2.17807	0.19284
7845.06	2.17918	0.19078
7849.06	2.1803	0.19151
7853.06	2.18141	0.19165
7857.07	2.18252	0.19139
7861.07	2.18363	0.19174
7865.07	2.18474	0.19137
7869.07	2.18585	0.19128
7873.07	2.18696	0.1913
7877.07	2.18808	0.19176
7881.07	2.18919	0.19149
7885.07	2.1903	0.19144
7889.07	2.19141	0.19142
7893.07	2.19252	0.1911
7897.08	2.19363	0.19094
7901.08	2.19474	0.19165
7905.08	2.19585	0.19125
7909.08	2.19697	0.19103
7913.08	2.19808	0.19094
7917.08	2.19919	0.19123
7921.08	2.2003	0.1904
7925.08	2.20141	0.19095
7929.08	2.20252	0.19072
7933.09	2.20364	0.19114
7937.09	2.20475	0.19132
7941.09	2.20586	0.19133
7945.09	2.20697	0.19145
7949.09	2.20808	0.19155
7953.09	2.20919	0.19152
7957.09	2.2103	0.19118
7961.09	2.21141	0.19135
7965.09	2.21253	0.19089
7969.09	2.21364	0.19047
7973.09	2.21475	0.18941
7977.09	2.21586	0.18913
7981.09	2.21697	0.18949
7985.09	2.21808	0.19027
7989.1	2.21919	0.18991
7993.1	2.2203	0.19038
[truncated: 13,000 more rows]

## Sheet: Fig 2a
Resistance (Ω)	Current density (µA cm-2)	Voltage (V)
10	602	0.0061
50	596	0.029
70	609	0.042
100	619	0.062
300	510	0.15
400	474	0.18
500	442	0.22
600	414	0.24
700	390	0.27
800	368	0.29
900	350	0.31
1000	333	0.33
1200	300.9	0.36
1500	261.3	0.39
1700	242.4	0.41
2000	218.7	0.43
3000	160.7	0.482
5000	90.88	0.45
7000	70.43	0.49
9000	57.36	0.51
10000	52.82	0.52
30000	21.03	0.62
50000	13.54	0.67
100000	8.39	0.83
300000	3.48	1.01
400000	2.78	1.07
500000	2.39	1.14
1000000	1.35	1.23
5000000	0.37	1.26
10000000	0.25	1.27

## Sheet: Fig 2b
Resistance (Ω)	Power density (µW cm-2)
10	3.6722
50	17.284
70	25.578
100	38.378
300	76.5
400	85.32
500	97.24
600	99.36
700	105.3
800	106.72
900	108.5
1000	109.89
1200	108.324
1500	101.907
1700	99.384
2000	94.041
3000	77.4574
5000	40.896
7000	34.5107
9000	29.2536
10000	27.4664
30000	13.0386
50000	9.0718
100000	6.9637
300000	3.5148
400000	2.9746
500000	2.7246
1000000	1.6605
5000000	0.4662
10000000	0.3175

## Sheet: Fig 2c
Active materials	Power density (µW cm-2)	Current density (µA cm-2)
Protein nanofiber	0.06	0.022
GO+PAAS	0.07	10
PSS/PVA textile	0.1	1.5
silicon nanowires	0.16	0.4
LiCl-loaded cellulon paper	0.7	7.5
AAO	1.3	7.7
Asymmetric GO	2.02	0.6
polydiallyl dimethylammonium chloride	2.2	8.2
Protein nanowire	5	40
PDDA- PSS-PVA	5.52	4
PNIPAM	10.14	21.8
SA/SiO2/rGO	12	100
PVA-PA-Glycerol	35	238
This work	110	1300

## Sheet: Fig 2d
Relative Humidity (%)	Jsc (µA cm-2)	error value
10	157.333	31.8198
20	230.667	35.1539
40	272	26.6271
50	314	33.2866
70	358.333	41.0122
80	406.75	53.2877
90	340.333	21.2211

## Sheet: Fig 2e
	RH 10%		RH 50%		RH 80%
Time (s)	Isc (µA)	Time (s)	Isc (µA)	Time (s)	Isc (µA)
0	168.111	0	660.498	0	971.451
0.02026	168.056	5	600.954	4.00172	917.172
0.06236	168.093	10	583.333	8.00315	866.894
0.08252	168.377	15	572.928	12.0085	832.552
0.10268	168.328	20	567.097	16.0077	810.364
0.12284	168.347	25	562.22	20.0096	795.303
0.14299	168.3	30	559.276	24.0088	782.898
0.18509	168.261	35	555.583	28.0098	774.235
0.20525	168.217	40	552.454	32.03	767.084
0.2254	168.149	45	547.323	36.0331	761.503
0.24555	168.208	50	544.714	40.0349	755.102
0.26571	168.457	55	542.349	44.0347	751.902
0.3078	168.372	60	538.987	48.0362	747.396
0.32796	168.375	65	536.037	52.0378	743.971
0.34811	168.368	70	534.153	56.0388	740.655
0.36827	168.314	75	532.27	60.045	736.731
0.38842	168.288	80	531.594	64.0448	734.922
0.43052	168.261	85.0003	529.579	68.0692	732.721
0.45067	168.359	90.0003	527.715	72.0698	730.384
0.47083	168.345	95.0003	527.256	76.0715	728.201
0.49098	168.332	100	525.1	80.0724	727.143
0.51114	168.286	105	524.129	84.0732	724.452
0.55323	168.313	110	523.285	88.073	723.757
0.57339	168.255	115	521.729	92.0772	721.589
0.59355	168.216	120	519.405	96.0779	718.842
0.61369	168.221	125	516.978	100.078	718.671
0.63385	168.169	130	516.031	104.111	717.082
0.67594	168.144	135	515.451	108.114	715.236
0.6961	168.159	140	513.69	112.114	714.251
0.71626	168.147	145	513.065	116.114	712.671
0.73641	168.101	150	511.505	120.114	712.508
0.75657	168.291	155	510.284	124.117	711.12
0.79866	168.406	160	509.596	128.118	710.908
0.81881	168.311	165	508.968	132.119	709.148
0.83897	168.285	170	507.694	136.121	708.917
0.85913	168.298	175	506.344	140.135	708.504
0.87928	168.259	180	505.448	144.139	707.348
0.92138	168.21	185	503.538	148.141	706.182
0.94154	168.212	190	502.686	152.142	706.57
0.9617	168.189	195	501.278	156.142	705.56
0.98185	168.15	200	499.492	160.144	704.424
1.002	168.159	205	498.162	164.145	704.11
1.0441	168.147	210	496.897	168.144	702.778
1.06425	168.167	215	496.437	172.144	701.847
1.08441	168.137	220	494.889	176.146	702.34
1.10457	168.115	225	493.941	180.147	700.402
1.12473	168.055	230	492.528	184.148	699.975
1.16682	168.072	235	491.255	188.148	698.617
1.18697	167.936	240	490.364	192.149	699.878
1.20713	167.948	245	488.568	196.154	699.991
1.22728	167.909	250	487.221	200.156	698.031
1.24744	167.91	255	485.797	204.157	697.732
1.28953	167.799	260	484.452	208.16	697.169
1.30968	168.163	265	483.608	212.162	695.787
1.32984	168.15	270	482.382	216.163	695.701
1.34999	168.186	275	481.537	220.163	695.387
1.37015	168.186	280	480.645	224.164	695.511
1.41223	168.157	285	479.649	228.165	694.844
1.4324	168.062	290	477.787	232.166	693.857
1.45255	168.02	295	476.733	236.166	693.798
1.4727	168.008	300	475.6	240.168	692.216
1.49286	168.005	305	474.186	244.168	691.606
1.53496	167.893	310	473.003	248.169	691.784
1.55511	167.881	315	472	252.172	691.227
1.57527	167.851	320	471.087	256.172	690.943
1.59542	167.829	325	470.234	260.173	689.175
1.61558	167.834	330	469.097	264.176	689.513
1.65767	167.816	335	468.259	268.176	689.161
1.67783	167.801	340	466.999	272.18	688.714
1.69799	167.74	345	466.779	276.182	687.939
1.71814	167.93	350	465.13	280.183	687.504
1.73829	167.972	355	464.432	284.183	686.356
1.78038	167.931	360	463.28	288.187	686.658
1.80054	167.932	365	462.594	292.188	685.512
1.82068	167.898	370	461.511	296.188	684.424
1.84084	167.832	375	460.061	300.192	683.803
1.86099	167.774	380	459.665	304.192	683.735
1.90309	167.76	385	459.041	308.193	684.445
1.92325	167.859	390	458.242	312.194	683.172
1.9434	168.004	395	457.256	316.196	682.31
1.96356	168.015	400	456.734	320.202	682.884
1.9837	167.981	405	455.894	324.201	682.232
2.02579	167.903	410	455.276	328.202	680.856
2.04595	167.934	415	454.283	332.205	680.474
2.06611	167.879	420	453.436	336.207	679.778
2.08626	167.761	425	452.624	340.206	679.376
2.10641	167.871	430	452.922	344.207	678.614
2.1485	167.946	435	452.328	348.208	678.011
2.16866	167.845	440	451.293	352.212	677.22
2.18882	167.85	445	450.801	356.214	677.015
2.209	167.924	450	449.869	360.214	676.63
2.22915	167.905	455	449.176	364.217	675.779
2.27124	167.919	460	448.656	368.217	675.458
2.2914	167.897	465	448.197	372.217	674.562
2.31154	167.947	470	446.556	376.218	673.497
2.33171	168.117	475	446.083	380.219	673.923
2.35187	168.233	480	446.052	384.221	673.427
2.39396	168.217	485	444.624	388.222	672.219
2.41412	168.162	490	444.033	392.239	670.881
2.43428	168.175	495	443.756	396.241	670.83
2.45444	168.213	500	443.115	400.242	669.643
2.47458	168.17	505	442.291	404.242	669.9
2.51667	168.185	510	441.439	408.243	669.039
2.53683	168.159	515	440.311	412.245	669.286
2.55699	168.095	520	439.927	416.245	668.234
2.57715	168.037	525	439.804	420.246	667.297
2.59731	168.054	530	438.821	424.246	667.452
2.6394	167.996	535	438.551	428.247	665.992
2.65955	167.935	540	437.397	432.25	665.196
2.67971	168.016	545	436.274	436.252	664.977
2.69986	168.083	550	435.949	440.254	664.735
2.72002	168.085	555	435.312	444.255	663.496
2.76211	168.056	560	434.916	448.256	664.155
2.78227	167.978	565	434.537	452.257	663.152
2.80243	167.987	570	433.635	456.257	662.706
2.82258	167.942	575	433.132	460.257	663.203
2.84273	167.922	580	432.124	464.258	662.686
2.88483	167.93	585	431.539	468.259	662.305
2.90499	168.031	590	431.064	472.259	662.088
2.92514	168.1	595	430.25	476.261	659.793
2.9453	168.083	600	429.991	480.26	660.751
2.96546	168.05	605	429.139	484.262	659.263
3.02083	168.027	610	428.248	488.264	659.321
3.04103	168.007	615	427.81	492.265	658.708
3.06118	167.96	620	427.064	496.266	658.646
3.08134	167.954	625	425.719	500.267	657.616
3.10149	167.926	630	425.346	504.267	657.543
3.14359	167.883	635	425.042	508.267	657.701
3.18481	167.791	640	424.032	512.269	656.328
3.205	167.847	645	424.244	516.27	656.242
3.22514	167.976	650	423.643	520.271	655.827
3.25456	167.946	655	422.997	524.272	655.509
3.29666	167.972	660	421.707	528.273	654.915
3.31681	167.938	665	421.19	532.274	654.474
3.33697	168.135	670	420.946	536.275	654.762
3.35712	168.052	675	419.202	540.275	653.864
3.37729	167.966	680.001	419.386	544.279	653.021
3.41938	167.92	685.001	418.507	548.279	652.919
3.43954	167.806	690.001	417.852	552.279	652.19
3.45969	167.846	695.001	417.761	556.28	651.328
3.47984	167.811	700.001	416.698	560.282	650.709
3.5	167.795	705.001	415.559	564.282	650.465
3.54209	167.793	710.001	415.449	568.282	650.281
3.56225	167.693	715.001	415.077	572.288	649.931
3.58241	167.688	720.001	414.184	576.289	648.939
3.60257	167.638	725.001	414.045	580.29	647.994
3.62273	167.631	730.001	413.224	584.293	647.964
3.66483	167.63	735.001	412.96	588.294	646.975
3.68499	167.555	740.001	413.269	592.296	646.607
3.70514	167.548	745.001	411.811	596.296	646.324
3.72528	167.495	750.001	411.46	600.296	644.904
3.74544	167.599	755.001	410.364	604.298	645.189
3.78753	167.586	760.001	409.81	608.299	645.077
3.80768	167.528	765.001	409.51	612.3	644.392
3.82784	167.482	770.001	408.84	616.301	644.297
3.848	167.504	775.001	408.369	620.309	643.925
3.86816	167.48	780.001	407.482	624.309	642.694
3.91025	167.656	785.001	406.15	628.309	642.236
3.93041	167.679	790.001	406.287	632.311	641.867
3.95056	167.668	795.001	405.745	636.314	641.895
3.97072	167.664	800.001	405.628	640.316	640.875
3.99087	167.665	805.001	404.581	644.318	640.696
4.03297	167.642	810.001	404	648.319	640.686
4.05312	167.606	815.001	403.647	652.319	640.677
4.07328	167.574	820.001	402.312	656.33	640.055
4.09344	167.573	825.001	401.871	660.332	638.58
4.1136	167.559	830.001	401.574	664.334	638.591
4.15569	167.666	835.001	400.438	668.337	638.43
4.17586	167.706	840.001	399.89	672.337	637.237
4.19601	167.629	845.001	400.282	676.337	637.369
4.21617	167.666	850.001	399.016	680.34	636.766
4.23632	167.639	855.001	398.089	684.341	635.866
4.27841	167.618	860.001	398.496	688.341	637.098
4.29857	167.618	865.001	397.547	692.342	635.441
4.31872	167.536	870.001	396.765	696.345	634.948
4.33888	167.585	875.001	395.535	700.345	634.535
4.35905	167.596	880.001	395.604	704.345	634.412
4.40114	167.535	885.001	394.689	708.347	633.974
4.4213	167.432	890.001	394.581	712.348	632.877
4.44146	167.367	895.001	393.255	716.349	632.941
4.46161	167.397	900.001	392.571	720.351	632.537
4.48177	167.409	905.001	392.27	724.352	632.326
4.52387	167.387	910.001	391.838	728.353	631.386
4.54403	167.324	915.001	390.59	732.353	632.949
4.56419	167.298	920.001	390.56	736.353	632.376
4.58434	167.241	925.001	390.239	740.354	632.719
4.60449	167.216	930.001	389.756	744.354	631.092
4.64659	167.31	935.001	388.428	748.355	630.037
4.66675	167.295	940.001	387.768	752.355	630.127
4.6869	167.25	945.001	387.715	756.356	629.47
4.70705	167.25	950.001	386.496	760.36	628.266
4.72719	167.177	955.001	386.799	764.36	628.438
4.76929	167.088	960.001	386.384	768.375	627.833
4.78944	166.688	965.001	385.702	772.376	628.331
4.80959	166.758	970.001	384.519	776.376	627.002
4.82975	166.78	975.001	384.169	780.376	626.819
4.8499	166.722	980.001	383.92	784.378	626.398
4.892	166.746	985.001	383.673	788.378	626.373
4.91216	167.145	990.001	382.852	792.379	625.403
4.93232	167.153	995.001	382.102	796.38	625.754
4.95248	167.133	1000	381.918	800.381	625.254
4.97264	167.104	1005	380.871	804.381	624.499
5.01473	167.071	1010	380.792	808.381	623.637
5.0349	166.956	1015	380.463	812.382	623.266
5.05505	166.911	1020	380.101	816.384	623.491
5.07521	166.881	1025	378.971	820.384	622.9
5.09537	166.888	1030	379.22	824.387	622.213
5.13746	166.859	1035	378.139	828.389	622.511
5.15762	166.947	1040	377.47	832.391	620.985
5.17778	166.95	1045	377.172	836.391	621.296
5.19793	166.986	1050	376.249	840.393	620.352
5.21809	166.97	1055	375.597	844.394	620.379
5.26019	166.946	1060	375.063	848.394	619.396
5.28034	167.001	1065	374.518	852.394	618.9
5.3005	167.006	1070	373.678	856.397	617.978
5.32065	167.069	1075	373.261	860.399	617.826
5.34081	167.046	1080	372.648	864.399	617.688
5.38291	167.085	1085	371.577	868.404	616.45
5.40307	167.143	1090	371.027	872.405	616.47
5.42323	167.166	1095	370.458	876.405	615.784
5.44339	167.126	1100	370.31	880.406	615.776
5.46354	167.153	1105	370.363	884.407	615.167
5.50564	167.128	1110	369.495	888.407	614.95
5.5258	167.158	1115	369.016	892.407	614.912
5.54596	167.114	1120	367.935	896.408	613.538
5.56611	167.077	1125	368.068	900.41	613.988
5.58627	167.016	1130	367.376	904.41	612.051
5.62836	167.081	1135.01	366.599	908.41	612.205
5.64852	167.154	1140.01	365.953	912.41	611.618
5.66868	167.189	1145.01	364.788	916.411	611.564
5.68883	167.163	1150.01	364.943	920.413	609.8
5.70902	167.076	1155.01	363.768	924.412	609.615
5.75112	166.97	1160.01	363.602	928.413	609.629
5.77128	166.929	1165.01	363.716	932.415	608.284
5.79143	166.855	1170.01	362.576	936.416	608.564
5.81157	166.841	1175.01	362.256	940.416	608.027
5.83174	166.795	1180.01	361.302	944.421	607.88
5.87384	166.731	1185.01	360.972	948.425	607.508
5.894	166.707	1190.01	361.028	952.429	607.644
5.91416	166.697	1195.01	360.044	956.429	606.524
5.93432	166.773	1200.01	359.071	960.43	606.039
5.95447	166.801	1205.01	358.646	964.43	606.234
5.99657	166.759	1210.02	358.539	968.433	605.102
6.01673	166.856	1215.02	356.953	972.441	606.005
6.03688	166.918	1220.02	357.939	976.443	605.142
6.05704	166.982	1225.02	357.566	980.444	604.198
6.07719	167.075	1230.02	356.613	984.454	603.645
6.11929	167.149	1235.03	356.148	988.455	604.111
6.13945	167.122	1240.03	355.317	992.455	602.156
6.1596	167.143	1245.03	355.513	996.455	602.684
6.17976	167.148	1250.03	355.077	1000.46	602.368
6.19992	167.162	1255.03	353.713	1004.46	602.01
6.24201	167.167	1260.03	353.088	1008.46	601.385
6.26217	167.177	1265.03	351.827	1012.47	600.287
6.28233	166.863	1270.03	352.4	1016.47	600.042
6.30249	166.897	1275.03	351.883	1020.47	599.986
6.32265	166.907	1280.03	351.95	1024.47	598.865
6.36475	166.973	1285.03	351.164	1028.47	599.525
6.38491	167	1290.03	351.324	1032.47	599.176
6.40507	167.031	1295.03	350.517	1036.47	598.875
6.42523	167.053	1300.03	349.722	1040.49	597.386
6.44539	167.032	1305.03	349.506	1044.5	597.372
6.48748	167.042	1310.03	348.416	1048.5	596.994
6.50764	167.212	1315.03	348.181	1052.5	597.617
6.5278	167.288	1320.03	347.901	1056.51	596.976
6.54796	167.285	1325.03	347.223	1060.51	596.782
6.56811	167.286	1330.03	346.398	1064.51	596.358
6.61021	167.212	1335.03	345.533	1068.51	596.157
6.63037	167.275	1340.03	345.276	1072.51	595.735
6.65053	167.345	1345.03	345.315	1076.51	594.95
6.67068	167.396	1350.03	344.287	1080.51	595.268
6.69084	167.396	1355.03	343.781	1084.51	594.746
6.73294	167.438	1360.03	343.206	1088.52	593.713
6.7531	167.433	1365.03	343.152	1092.52	593.539
6.77326	167.414	1370.03	343.405	1096.52	593.533
6.79342	167.393	1375.03	342.905	1100.52	592.81
6.81356	167.325	1380.03	342.106	1104.52	592.276
6.85566	167.371	1385.03	341.263	1108.52	592.059
6.87581	167.32	1390.03	341.551	1112.53	591.404
6.89597	167.294	1395.03	340.807	1116.53	591.086
6.91613	167.295	1400.03	340.208	1120.53	590.187
6.93629	167.422	1405.03	338.865	1124.54	590.415
6.97839	167.356	1410.03	338.757	1128.54	589.422
6.99855	167.674	1415.03	337.687	1132.54	588.935
7.01871	167.677	1420.03	337.661	1136.54	589.385
7.03887	167.639	1425.03	337.451	1140.54	588.202
7.05905	167.599	1430.03	336.352	1144.54	587.552
7.10115	167.605	1435.03	336.418	1148.54	588.376
7.12131	167.623	1440.03	335.883	1152.55	587.718
7.14146	167.622	1445.03	334.607	1156.55	587.204
7.16162	167.654	1450.03	334.724	1160.55	586.365
7.18178	167.744	1455.03	334.659	1164.55	586.909
7.22388	167.688	1460.03	333.373	1168.55	586.649
7.24404	167.548	1465.03	333.56	1172.56	585.626
7.26419	167.604	1470.03	333.032	1176.56	586.054
7.28435	167.594	1475.03	332.316	1180.56	585.19
7.30451	167.593	1480.03	332.229	1184.57	584.633
7.34661	167.544	1485.03	331.36	1188.57	584.248
7.36677	167.634	1490.03	331.513	1192.57	583.323
7.38693	167.6	1495.03	330.905	1196.57	583.076
7.40709	167.667	1500.03	330.151	1200.57	582.61
7.42725	167.707	1505.03	329.376	1204.57	583.181
7.46934	167.701	1510.03	328.919	1208.57	583.274
7.48949	167.809	1515.03	328.8	1212.57	581.904
7.50965	167.839	1520.03	328.573	1216.57	581.387
7.5298	167.931	1525.03	328.246	1220.58	581.168
7.54996	167.951	1530.03	328.134	1224.58	581.547
7.59205	167.931	1535.03	326.879	1228.58	580.459
7.61221	167.982	1540.03	326.954	1232.58	579.867
7.63237	167.9	1545.03	326.147	1236.58	579.094
7.65253	167.883	1550.03	324.97	1240.58	577.95
7.67269	167.913	1555.03	324.356	1244.58	579.546
7.71479	167.924	1560.03	325.513	1248.59	578.367
7.73494	167.933	1565.03	324.084	1252.59	578.435
7.7551	167.955	1570.03	323.98	1256.59	577.068
7.77525	167.926	1575.03	323.556	1260.59	577.048
7.79541	168.01	1580.03	322.898	1264.59	577.739
7.8375	168.004	1585.03	322.709	1268.59	578.231
7.85766	168.014	1590.03	322.133	1272.59	576.744
7.87781	168.023	1595.03	321.616	1276.59	577.099
7.89798	167.999	1600.03	321.385	1280.59	577.4
7.91813	168.005	1605.03	321.334	1284.6	576.349
7.96023	168	1610.03	320.817	1288.6	576.389
7.98037	167.986	1615.03	320.273	1292.6	576.305
8.00053	168.007	1620.03	320.042	1296.6	576.387
8.02069	167.997	1625.03	319.674	1300.6	575.898
8.04085	168.058	1630.03	319.582	1304.6	574.626
8.08295	167.962	1635.03	318.962	1308.6	574.31
8.10311	167.942	1640.03	318.394	1312.6	573.691
8.12327	167.873	1645.03	317.639	1316.6	573.701
8.14343	167.927	1650.03	317.556	1320.6	573.192
8.16358	167.933	1655.03	316.378	1324.61	572.361
8.20567	167.964	1660.03	317.459	1328.61	572.393
8.22582	167.958	1665.03	316.689	1332.61	572.187
8.24598	167.918	1670.03	316	1336.61	570.761
8.26614	167.916	1675.03	315.935	1340.61	571.197
8.28629	167.937	1680.03	314.787	1344.61	570.795
8.32839	167.858	1685.03	314.687	1348.61	569.631
8.34855	167.946	1690.03	314.751	1352.62	569.794
8.3687	167.918	1695.03	314.218	1356.62	569.297
8.38886	167.984	1700.03	314.022	1360.62	568.876
8.40904	167.973	1705.03	312.564	1364.62	568.831
8.45114	168.021	1710.05	312.995	1368.62	568.038
8.4713	168.29	1715.05	311.933	1372.62	567.602
8.49145	168.266	1720.05	311.465	1376.62	567.986
8.5116	168.298	1725.05	311.478	1380.63	567.643
8.53178	168.274	1730.05	310.917	1384.63	567.323
8.57388	168.204	1735.05	309.663	1388.63	566.889
8.59404	168.217	1740.05	310.019	1392.63	566.514
8.6142	168.232	1745.05	309.212	1396.63	566.575
8.63436	168.212	1750.05	309.601	1400.63	565.834
8.65452	168.161	1755.05	309.005	1404.63	565.389
8.69661	168.204	1760.05	308.772	1408.63	565.396
8.71677	168.283	1765.05	307.862	1412.63	564.044
8.73692	168.229	1770.05	307.44	1416.63	564.344
8.75708	168.176	1775.05	306.495	1420.63	563.883
8.77723	168.157	1780.05	306.653	1424.63	564.801
8.81932	168.115	1785.05	307.031	1428.64	564.586
8.83948	168.151	1790.05	306.025	1432.64	563.745
8.85964	168.209	1795.05	305.404	1436.64	563.321
8.8798	168.173	1800.05	304.846	1440.64	562.652
8.89995	168.219	1805.05	304.605	1444.65	561.943
8.94205	168.281	1810.05	304.466	1448.65	561.996
8.96221	168.24	1815.05	303.396	1452.65	561.547
8.98236	168.214	1820.05	303.239	1456.65	561.226
9.00252	168.198	1825.05	302.998	1460.65	561.344
9.02267	168.215	1830.05	303.191	1464.66	560.947
9.06477	168.173	1835.05	302.009	1468.66	560.163
9.08493	168.217	1840.05	302.169	1472.66	560.274
9.10509	168.215	1845.05	301.494	1476.66	558.32
9.12525	168.125	1850.05	300.961	1480.66	559.079
9.14541	168.082	1855.05	300.651	1484.66	558.435
9.1875	168.091	1860.05	300.629	1488.66	558.922
9.20767	168.093	1865.05	299.729	1492.67	558.027
9.22781	168.091	1870.05	299.596	1496.67	559.606
9.24798	168.038	1875.05	299.097	1500.67	559.48
9.26813	168.108	1880.05	299.509	1504.67	559.2
9.31022	168.122	1885.05	298.136	1508.67	558.698
9.33038	168.013	1890.05	298.983	1512.67	558.562
9.35054	168.026	1895.05	297.958	1516.68	556.914
9.3707	168.02	1900.05	297.3	1520.68	555.8
9.39085	167.996	1905.05	297.685	1524.68	556.646
9.43295	167.978	1910.05	297.026	1528.68	555.221
9.45311	167.926	1915.05	296.254	1532.68	555.53
9.47326	168.01	1920.05	296.122	1536.69	554.895
9.49342	168.042	1925.05	295.444	1540.69	554.89
9.51358	168.01	1930.05	294.85	1544.69	554.94
9.55567	168.023	1935.05	295.277	1548.69	553.868
9.57583	167.932	1940.05	294.839	1552.69	554.183
9.59599	167.937	1945.05	294.024	1556.69	553.762
9.61614	168.018	1950.05	294.574	1560.69	552.521
9.6363	168.025	1955.05	294.127	1564.69	552.7
9.6784	167.983	1960.05	293.197	1568.69	552.266
9.69856	167.825	1965.05	291.953	1572.7	553.215
9.71872	167.791	1970.05	292.245	1576.7	551.853
9.73886	167.844	1975.05	292.474	1580.7	551.024
9.75905	167.752	1980.05	292.261	1584.7	551.16
9.80114	167.672	1985.05	291.478	1588.7	550.408
9.8213	167.569	1990.05	291.62	1592.7	550.303
9.84145	167.61	1995.05	290.988	1596.7	550.817
9.86161	167.64	2000.05	290.553	1600.71	551.212
9.88178	167.641	2005.05	290.165	1604.71	550.696
9.92387	167.557	2010.05	289.741	1608.71	549.095
9.94403	167.503	2015.05	289.792	1612.71	549.246
9.96419	167.495	2020.05	289.123	1616.71	548.224
9.98434	167.399	2025.05	288.99	1620.71	548.074
10.0045	167.323	2030.05	288.943	1624.71	548.254
10.0466	167.32	2035.05	288.377	1628.71	547.935
10.0668	167.32	2040.05	287.546	1632.71	548.285
10.0869	167.322	2045.05	287.005	1636.71	546.522
10.1071	167.267	2050.05	286.965	1640.72	546.473
10.1272	167.265	2055.05	287.184	1644.72	545.661
10.1693	167.355	2060.05	286.533	1648.72	545.515
10.1895	167.3	2065.05	285.78	1652.72	545.666
10.2096	167.522	2070.05	285.187	1656.72	545.971
10.2298	167.77	2075.05	284.613	1660.72	545.188
10.2499	167.849	2080.05	284.979	1664.72	544.467
10.292	167.805	2085.05	284.637	1668.72	544.708
10.3122	167.72	2090.05	284.096	1672.72	543.323
10.3323	167.707	2095.05	283.334	1676.73	543.26
10.3525	167.69	2100.05	282.983	1680.73	543.988
10.3727	167.688	2105.05	283.034	1684.73	543.87
10.4148	167.742	2110.05	282.611	1688.73	543.803
10.4349	167.682	2115.05	282.338	1692.73	543.334
10.4551	167.679	2120.05	282.153	1696.73	542.4
10.4752	167.668	2125.05	281.526	1700.73	541.938
10.4954	167.767	2130.05	281.192	1704.74	542.15
10.5375	167.782	2135.05	281.319	1708.74	542.336
10.5576	167.803	2140.05	280.646	1712.74	541.834
10.5778	167.77	2145.05	279.91	1716.75	541.29
10.5979	167.774	2150.05	279.599	1720.75	541.701
10.6181	167.782	2155.05	279.241	1724.75	541.542
10.6602	167.738	2160.05	279.465	1728.75	541.571
10.6804	167.718	2165.05	278.622	1732.75	540.785
10.7005	167.691	2170.05	278.712	1736.75	539.076
10.7207	167.671	2175.05	278.068	1740.76	539.468
10.7408	167.676	2180.05	278.616	1744.76	540.097
10.7829	167.63	2185.05	277.8	1748.76	539.255
10.8031	167.524	2190.05	277.599	1752.76	538.926
10.8232	167.538	2195.05	277.564	1756.76	539.658
10.8434	167.5	2200.05	277.389	1760.76	538.139
10.8636	167.511	2205.05	276.54	1764.76	538.421
10.9056	167.499	2210.05	276.316	1768.77	538.396
10.9258	167.555	2215.05	275.691	1772.77	537.955
10.946	167.522	2220.05	276.211	1776.77	537.043
10.9661	167.502	2225.05	275.651	1780.77	536.885
10.9863	167.445	2230.05	275.234	1784.77	537.015
11.0284	167.433	2235.05	274.829	1788.77	536.608
11.0485	167.765	2240.05	274.433	1792.77	535.266
11.0687	167.651	2245.05	273.476	1796.77	535.074
11.0888	167.634	2250.05	273.515	1800.77	536.211
11.109	167.619	2255.05	273.336	1804.77	536.175
11.1511	167.638	2260.05	273.326	1808.78	535.636
11.1713	167.58	2265.05	272.824	1812.78	535.349
11.1914	167.624	2270.05	272.356	1816.78	535.096
11.2116	167.617	2275.05	271.428	1820.8	534.562
11.2318	167.6	2280.05	271.239	1824.8	533.257
11.2738	167.652	2285.05	272.217	1828.8	533.234
11.294	167.561	2290.05	271.515	1832.8	531.834
11.3142	167.558	2295.05	270.615	1836.8	532.282
11.3343	167.564	2300.05	271.14	1840.8	531.889
11.3545	167.535	2305.05	270.239	1844.8	532.46
11.3966	167.591	2310.05	270.156	1848.81	530.761
11.4167	167.544	2315.05	270.249	1852.81	530.378
11.4369	167.505	2320.05	269.495	1856.81	530.671
11.4571	167.488	2325.05	269.638	1860.81	530.415
11.4772	167.501	2330.05	269.188	1864.81	530.543
11.5193	167.477	2335.05	269.312	1868.81	530.559
11.5394	167.47	2340.05	268.146	1872.81	529.726
11.5596	167.395	2345.05	267.46	1876.81	529.79
11.5798	167.366	2350.05	267.204	1880.82	528.993
11.5999	167.344	2355.05	267.35	1884.82	528.471
11.642	167.31	2360.05	266.318	1888.82	528.113
11.6622	167.386	2365.05	266.49	1892.82	527.388
11.6823	167.424	2370.05	266.788	1896.83	527.934
11.7025	167.451	2375.05	266.717	1900.83	526.864
11.7226	167.415	2380.05	266.223	1904.83	526.991
11.7647	167.428	2385.05	265.805	1908.83	527.459
11.7849	167.393	2390.05	265.375	1912.84	525.625
11.8051	167.435	2395.05	265.006	1916.84	526.036
11.8253	167.376	2400.05	265.052	1920.84	526.692
11.8454	167.421	2405.05	265.093	1924.84	526.129
11.8875	167.393	2410.05	264.785	1928.84	525.89
11.9077	167.308	2415.05	264.577	1932.84	525.613
11.9278	167.257	2420.05	263.88	1936.84	526.247
11.948	167.243	2425.05	263.445	1940.85	525.877
11.9681	167.27	2430.05	263.348	1944.85	525.052
12.0102	167.298	2435.05	262.88	1948.86	524.375
12.0304	167.337	2440.05	263.382	1952.86	524.578
12.0506	167.27	2445.05	262.899	1956.86	523.471
12.0707	167.28	2450.05	262.542	1960.86	523.422
12.0909	167.288	2455.05	262.336	1964.86	523.14
12.133	167.259	2460.05	261.801	1968.86	522.217
12.1531	167.265	2465.05	261.814	1972.87	522.79
12.1733	167.382	2470.05	261.158	1976.86	522.566
12.1934	167.423	2475.05	260.958	1980.87	522.306
12.2136	167.469	2480.05	260.513	1984.87	521.523
12.2557	167.363	2485.05	260.197	1988.87	520.716
12.2758	167.519	2490.05	259.73	1992.88	521.004
12.296	167.512	2495.05	259.61	1996.88	520.467
12.3162	167.531	2500.05	258.851	2000.88	520.71
12.3363	167.56	2505.05	259.429	2004.88	520.627
12.3784	167.549	2510.05	258.89	2008.88	520.476
12.3986	167.596	2515.05	258.746	2012.88	519.312
12.4187	167.571	2520.05	258.109	2016.89	519.779
12.4389	167.57	2525.05	257.172	2020.89	518.616
12.459	167.5	2530.05	257.101	2024.89	518.924
12.5011	167.48	2535.05	256.965	2028.89	518.895
12.5213	167.49	2540.05	256.62	2032.89	519.132
12.5415	167.459	2545.05	256.439	2036.89	518.637
12.5616	167.431	2550.05	256.47	2040.89	519.346
12.5818	167.498	2555.05	255.782	2044.89	518.321
12.6239	167.669	2560.05	255.355	2048.89	517.012
12.644	167.665	2565.05	254.933	2052.89	518.014
12.6642	167.848	2570.05	254.577	2056.9	517.842
12.6844	167.975	2575.05	254.403	2060.9	517
12.7045	167.972	2580.05	254.534	2064.9	517.473
12.7466	167.987	2585.05	254.494	2068.9	518.143
12.7668	167.946	2590.05	254.16	2072.91	517.05
12.7869	168.004	2595.05	253.835	2076.91	517.555
12.8071	167.998	2600.05	253.016	2080.91	517.653
12.8272	168.02	2605.05	252.714	2084.91	516.075
12.8693	168.003	2610.05	253.165	2088.91	515.889
12.8895	168.08	2615.05	252.893	2092.91	515.774
12.9096	168.032	2620.05	252.264	2096.91	516.014
12.9298	168.074	2625.05	251.978	2100.91	514.977
12.9499	168.042	2630.05	251.878	2104.91	515.886
12.9921	168.03	2635.05	251.811	2108.92	514.328
13.0122	168.051	2640.05	251.805	2112.92	514.527
13.0324	168.029	2645.05	250.854	2116.92	515.483
13.0525	168.05	2650.05	250.426	2120.95	514.324
13.0727	168.02	2655.05	250.573	2124.94	513.392
13.1148	168.03	2660.06	249.574	2128.95	513.041
13.1349	167.945	2665.06	249.56	2132.95	513.832
13.1551	167.942	2670.06	249.966	2136.95	513.89
13.1753	167.893	2675.06	250.173	2140.95	513.001
13.1954	167.924	2680.06	248.515	2144.95	512.902
13.2375	167.872	2685.06	248.829	2148.95	511.879
13.2577	168.004	2690.06	248.887	2152.95	512.176
13.2778	168.084	2695.06	248.98	2156.95	512.143
13.298	168.03	2700.06	248.187	2160.95	511.41
13.3181	167.993	2705.06	247.998	2164.95	511.163
13.3602	167.942	2710.06	247.797	2168.96	512.57
13.3804	167.96	2715.06	247.638	2172.96	511.173
13.4005	168.07	2720.06	247.38	2176.96	510.956
13.4207	168.129	2725.06	246.988	2180.96	510.526
13.4408	168.082	2730.06	246.418	2184.96	509.84
13.483	168.061	2735.06	246.114	2188.96	508.961
13.5031	168.013	2740.06	246.291	2192.96	510.057
13.5233	167.997	2745.06	245.939	2196.96	509.229
13.5434	168.002	2750.06	245.033	2200.96	508.619
13.5636	167.974	2755.06	245.15	2204.97	508.876
13.6057	167.996	2760.07	244.955	2208.96	508.835
13.6258	167.912	2765.07	244.536	2212.96	508.081
13.646	167.922	2770.07	244.368	2216.97	507.393
13.6662	167.907	2775.07	243.432	2220.97	509.125
13.6863	167.891	2780.07	243.5	2224.97	506.6
13.7284	167.93	2785.07	243.487	2228.98	506.594
13.7486	168.027	2790.07	243.357	2232.97	505.775
13.7687	168.038	2795.07	243.19	2236.98	505.753
13.7889	167.992	2800.07	242.785	2240.98	505.201
13.809	167.986	2805.07	242.841	2244.98	505.635
13.8511	167.971	2810.07	242.776	2248.98	504.631
13.8713	167.864	2815.07	242.521	2252.98	505.198
13.8915	167.88	2820.07	242.172	2256.98	504.668
13.9116	167.925	2825.07	241.415	2260.99	505.058
13.9318	167.952	2830.07	241.539	2265	503.865
13.9739	167.896	2835.08	241.459	2269	504.258
13.994	167.823	2840.08	241.214	2273	503.785
14.0142	167.929	2845.08	241.067	2277	504.179
14.0343	167.885	2850.08	240.655	2281	504.043
14.0545	167.93	2855.08	239.897	2285	502.281
14.0966	167.886	2860.08	239.531	2289	502.23
14.1167	167.843	2865.08	239.245	2293	502.296
14.1369	167.914	2870.08	238.932	2297.01	501.538
14.1571	167.834	2875.08	239.238	2301.01	502.596
14.1772	167.801	2880.08	238.81	2305.01	501.917
14.2193	167.726	2885.08	238.768	2309.01	502.964
14.2395	167.627	2890.08	238.111	2313.01	503.072
14.2596	167.587	2895.08	238.428	2317.01	501.697
14.2798	167.611	2900.08	238.017	2321.01	501.201
14.3	167.56	2905.08	237.749	2325.01	500.545
14.342	167.569	2910.08	237.781	2329.01	500.679
14.3622	167.573	2915.08	237.703	2333.02	500.131
14.3824	167.562	2920.08	237.014	2337.02	501.032
14.4025	167.543	2925.08	237.47	2341.02	500.376
14.4227	167.516	2930.08	237.194	2345.02	500.305
14.4648	167.495	2935.08	236.239	2349.02	500.405
14.4849	167.724	2940.08	236.391	2353.02	500.602
14.5051	167.739	2945.08	235.162	2357.02	499.751
14.5252	167.855	2950.08	236.062	2361.02	499.784
14.5454	167.831	2955.08	235.415	2365.02	499.101
14.5875	167.774	2960.09	234.613	2369.02	498.216
14.6076	167.724	2965.09	234.835	2373.03	497.841
14.6278	167.759	2970.09	234.647	2377.03	497.058
14.648	167.785	2975.09	233.185	2381.03	497.934
14.6681	167.765	2980.09	234.076	2385.03	497.014
14.7102	167.722	2985.09	233.458	2389.03	497.868
14.7304	167.732	2990.09	233.733	2393.03	496.476
14.7505	167.751	2995.09	233.917	2397.03	495.961
14.7707	167.775	3000.09	232.949	2401.03	496.373
14.7908	167.799	3005.09	233.044	2405.03	495.715
14.8329	167.853	3010.09	232.961	2409.03	496.411
14.8531	167.827	3015.09	232.401	2413.03	495.826
14.8733	167.81	3020.09	231.958	2417.04	495.572
14.8934	167.831	3025.09	231.43	2421.04	495.344
14.9136	167.855	3030.09	231.367	2425.04	494.366
14.9557	167.95	3035.09	230.464	2429.04	494.324
14.9758	168.211	3040.09	231.129	2433.04	494.207
14.996	168.204	3045.09	230.452	2437.04	493.121
15.0161	168.192	3050.09	230.833	2441.04	494.56
15.0363	168.16	3055.09	230.384	2445.04	493.452
15.0784	168.24	3060.09	229.89	2449.04	493.384
15.0985	168.239	3065.09	229.919	2453.04	492.68
15.1187	168.249	3070.09	229.367	2457.05	493.545
15.1388	168.314	3075.09	229.48	2461.05	492.248
15.159	168.318	3080.09	229.253	2465.05	492.193
15.2011	168.274	3085.09	228.685	2469.05	492.673
15.2213	168.363	3090.09	228.732	2473.05	491.695
15.2414	168.311	3095.09	228.046	2477.05	492.406
15.2616	168.246	3100.09	228.021	2481.05	492.931
15.2818	168.21	3105.09	227.238	2485.05	491.865
15.3239	168.239	3110.09	227.573	2489.05	491.998
15.344	168.227	3115.09	227.522	2493.05	492.54
15.3642	168.36	3120.09	227.27	2497.06	490.972
15.3843	168.348	3125.09	227.15	2501.06	490.146
15.4045	168.298	3130.09	227.039	2505.06	491.479
15.4466	168.292	3135.1	226.883	2509.06	490.653
15.4667	168.341	3140.1	226.216	2513.06	489.948
15.4869	168.331	3145.1	226.381	2517.06	489.511
15.507	168.24	3150.1	224.683	2521.06	488.47
15.5272	168.23	3155.1	225.177	2525.06	488.681
15.5693	168.237	3160.1	225.142	2529.07	488.164
15.5894	168.289	3165.1	225.354	2533.07	487.145
15.6096	168.249	3170.1	224.883	2537.07	488.375
15.6298	168.25	3175.1	224.637	2541.07	488.069
15.6499	168.254	3180.1	224.475	2545.07	488.171
15.692	168.223	3185.1	224.548	2549.07	488.214
15.7122	168.206	3190.1	224.16	2553.07	487.632
15.7323	168.221	3195.1	223.328	2557.07	487.826
15.7525	168.158	3200.1	223.142	2561.07	487.571
15.7726	168.258	3205.1	223.042	2565.07	487.226
15.8147	168.305	3210.1	222.901	2569.08	487.656
15.8349	168.248	3215.1	222.716	2573.08	487.794
15.8551	168.279	3220.1	222.541	2577.08	487.494
15.8752	168.296	3225.1	221.78	2581.08	486.483
15.8954	168.315	3230.1	221.428	2585.08	486.769
15.9375	168.346	3235.1	220.815	2589.08	485.667
15.9576	168.331	3240.1	220.82	2593.09	485.954
15.9778	168.365	3245.1	221.257	2597.09	485.531
15.9979	168.453	3250.1	220.928	2601.09	485.916
16.0181	168.461	3255.1	220.582	2605.09	484.541
16.0602	168.604	3260.11	220.733	2609.1	485.224
16.0803	168.642	3265.11	220.477	2613.1	483.968
16.1005	168.607	3270.11	218.801	2617.1	483.123
16.1207	168.631	3275.11	219.461	2621.11	483.754
16.1408	168.638	3280.11	219.231	2625.11	482.291
16.1829	168.614	3285.11	219.077	2629.11	482.616
16.2031	168.749	3290.11	219.098	2633.11	483.489
16.2232	168.774	3295.11	218.853	2637.11	483.39
16.2434	168.74	3300.11	218.323	2641.11	482.671
16.2635	168.715	3305.11	218.358	2645.11	483.157
16.3056	168.709	3310.11	217.726	2649.11	483.201
16.3258	168.592	3315.11	218.09	2653.11	482.161
16.346	168.572	3320.11	217.782	2657.11	481.791
16.3661	168.512	3325.11	217.644	2661.12	480.621
16.3863	168.559	3330.11	217.492	2665.12	481.724
16.4284	168.682	3335.11	217.279	2669.12	481.215
16.4485	168.712	3340.11	217.161	2673.12	480.554
16.4687	168.662	3345.11	216.581	2677.12	480.939
16.4888	168.602	3350.11	216.297	2681.12	479.901
16.509	168.62	3355.11	216.382	2685.12	480.662
16.5511	168.642	3360.11	215.661	2689.12	479.072
16.5713	168.57	3365.11	214.97	2693.12	479.741
16.5914	168.591	3370.11	214.313	2697.12	480.199
16.6116	168.599	3375.11	215.06	2701.12	479.65
16.6318	168.603	3380.11	215.334	2705.12	478.869
16.6739	168.602	3385.12	214.683	2709.12	478.623
16.694	168.538	3390.12	213.748	2713.13	479.415
16.7142	168.532	3395.12	214.096	2717.13	479.337
16.7343	168.512	3400.12	214.533	2721.13	477.588
16.7545	168.505	3405.12	214.548	2725.13	478.483
16.7966	168.436	3410.12	214.154	2729.15	477.411
16.8167	168.381	3415.12	213.937	2733.15	478.039
16.8369	168.31	3420.12	213.558	2737.15	477.564
16.8571	168.233	3425.12	213.552	2741.15	476.468
16.8772	168.166	3430.12	213.446	2745.16	476.535
16.9193	168.156	3435.12	212.904	2749.16	476.365
16.9395	168.091	3440.12	212.793	2753.16	477.522
16.9596	168.057	3445.12	212.765	2757.16	476.188
16.9797	168.127	3450.12	212.936	2761.16	476.591
16.9999	168.142	3455.12	212.673	2765.16	476.56
17.042	168.138	3460.12	212.187	2769.16	476.61
17.0621	168.246	3465.12	212.372	2773.16	476.609
17.0823	168.305	3470.12	212.291	2777.16	475.948
17.1025	168.264	3475.12	211.257	2781.16	474.735
17.1226	168.206	3480.12	210.914	2785.16	475.185
17.1647	168.135	3485.12	210.367	2789.16	476.056
17.1849	168.305	3490.12	210.879	2793.17	475.662
17.205	168.334	3495.12	210.763	2797.17	474.326
17.2252	168.26	3500.12	210.147	2801.17	473.584
17.2454	168.321	3505.12	209.815	2805.17	473.308
17.2875	168.286	3510.12	210.16	2809.17	473.591
17.3076	168.228	3515.12	210.008	2813.17	473.132
17.3278	168.201	3520.12	209.294	2817.18	473.231
17.3479	168.113	3525.12	209.68	2821.18	473.867
17.3681	168.107	3530.12	209.349	2825.18	473.08
17.4102	168.12	3535.13	209.306	2829.18	472.316
17.4303	168.086	3540.13	208.704	2833.19	473.42
17.4505	168.041	3545.13	208.308	2837.19	472.738
17.4706	167.998	3550.13	207.98	2841.19	472.656
17.4908	167.944	3555.13	208.177	2845.19	472.441
17.5329	167.922	3560.13	208.105	2849.19	471.374
17.553	168.012	3565.13	207.296	2853.19	471.829
17.5732	167.984	3570.13	207.459	2857.19	470.903
17.5934	167.869	3575.13	207.762	2861.19	471.217
17.6135	167.844	3580.13	207.627	2865.19	471.876
17.6556	167.877	3585.13	207.097	2869.19	471.665
17.6758	167.775	3590.13	206.736	2873.19	471.47
17.6959	167.785	3595.13	207.037	2877.19	471.521
17.7161	167.819	3600.13	206.201	2881.19	470.377
17.7362	167.819	3605.13	206.522	2885.19	469.828
17.7783	167.797	3610.13	206.36	2889.2	468.405
17.7985	167.897	3615.13	206.089	2893.19	469.08
17.8187	167.836	3620.13	205.589	2897.2	468.939
17.8388	167.898	3625.13	205.54	2901.2	466.57
17.859	167.875	3630.13	204.856	2905.2	467.894
17.9011	167.732	3635.13	205.253	2909.2	466.607
17.9212	167.55	3640.13	204.66	2913.2	467.249
17.9414	167.443	3645.13	204.448	2917.2	466.31
17.9615	167.382	3650.13	203.968	2921.21	467.682
17.9817	167.34	3655.13	204.224	2925.21	466.583
18.0238	167.331	3660.13	204.219	2929.21	467.455
18.044	167.241	3665.13	204.292	2933.21	466.996
18.0641	167.242	3670.13	204.246	2937.21	467.693
18.0843	167.258	3675.13	204.012	2941.21	467.323
18.1044	167.266	3680.13	203.758	2945.21	468.026
18.1465	167.287	3685.13	203.415	2949.22	467.316
18.1667	167.262	3690.13	203.434	2953.22	467.266
18.1868	167.161	3695.13	203.265	2957.22	466.539
18.207	166.977	3700.13	203.223	2961.22	466.554
18.2271	167.057	3705.13	202.748	2965.22	465.576
18.2692	167.245	3710.13	202.708	2969.22	466.999
18.2894	167.347	3715.13	202.344	2973.22	465.326
18.3096	167.422	3720.13	201.144	2977.22	464.9
18.3297	167.462	3725.13	201.612	2981.22	466.588
18.3499	167.465	3730.13	202.06	2985.22	464.896
18.392	167.455	3735.13	201.37	2989.22	465.443
18.4121	167.542	3740.13	201.903	2993.23	464.934
18.4323	167.615	3745.13	202.001	2997.23	465.01
18.4524	167.559	3750.13	201.637	3001.23	466.274
18.4726	167.594	3755.13	200.802	3005.23	464.519
18.5147	167.561	3760.13	200.355	3009.23	464.175
18.5349	167.559	3765.13	200.873	3013.23	463.597
18.555	167.492	3770.13	200.378	3017.23	464.132
18.5752	167.541	3775.13	199.596	3021.23	463.53
18.5953	167.514	3780.13	200.344	3025.23	463.29
18.6375	167.508	3785.13	199.833	3029.23	462.012
18.6576	167.602	3790.13	199.909	3033.24	463.833
18.6778	167.761	3795.13	200.139	3037.24	462.326
18.6979	167.711	3800.13	199.262	3041.24	462.037
18.7181	167.759	3805.13	198.803	3045.25	462.008
18.7602	167.736	3810.13	198.753	3049.25	462.033
18.7803	167.762	3815.13	198.319	3053.25	461.956
18.8005	167.843	3820.13	198.651	3057.25	462.467
18.8207	167.915	3825.13	198.015	3061.25	461.892
18.8408	167.878	3830.13	197.941	3065.26	461.75
18.8829	167.88	3835.13	197.32	3069.26	461.051
18.9031	167.878	3840.13	197.389	3073.26	461.632
18.9232	167.932	3845.13	197.5	3077.26	460.352
18.9434	167.987	3850.13	197.762	3081.27	461.202
18.9636	167.986	3855.13	197.833	3085.27	461.016
19.0056	168.08	3860.13	197.308	3089.28	460.499
19.0258	168.096	3865.13	197	3093.29	460.565
19.046	167.939	3870.13	196.242	3097.29	460.798
19.0661	167.86	3875.13	196.285	3101.29	461.708
19.0863	167.887	3880.13	195.686	3105.3	461.169
19.1284	167.937	3885.13	196.036	3109.3	461.161
19.1485	167.94	3890.13	196.062	3113.3	460.564
19.1687	167.976	3895.13	195.719	3117.3	459.231
19.1889	168.004	3900.13	195.39	3121.3	459.86
19.209	168.073	3905.13	195.106	3125.3	459.559
19.2511	168.106	3910.13	194.713	3129.3	458.387
19.2713	168.251	3915.13	194.65	3133.3	458.131
19.2915	168.326	3920.13	194.466	3137.31	457.949
19.3116	168.286	3925.13	193.958	3141.31	457.877
19.3318	168.218	3930.13	194.641	3145.31	458.28
19.3739	168.185	3935.13	194.057	3149.31	457.161
19.394	168.181	3940.13	193.974	3153.31	456.914
19.4142	168.236	3945.13	193.912	3157.31	457.329
19.4343	168.257	3950.13	194.009	3161.31	457.274
19.4545	168.292	3955.13	193.148	3165.31	458.29
19.4966	168.251	3960.13	193.009	3169.31	457.04
19.5168	168.29	3965.13	192.897	3173.31	456.257
19.5369	168.238	3970.13	193.047	3177.32	456.552
19.5571	168.345	3975.13	192.668	3181.32	456.108
19.5772	168.51	3980.13	192.676	3185.32	455.686
19.6193	168.478	3985.13	192.198	3189.32	455.889
19.6395	168.391	3990.13	191.824	3193.32	455.923
19.6596	168.419	3995.13	191.829	3197.33	453.775
19.6798	168.343	4000.13	191.221	3201.33	452.907
19.7	168.265	4005.13	191.764	3205.34	455.071
19.7421	168.207			3209.34	453.962
19.7622	168.24			3213.34	454.983
19.7824	168.234			3217.34	455.051
19.8025	168.206			3221.34	454.773
19.8227	168.131			3225.34	454.001
19.8648	168.112			3229.35	453.579
19.885	168.108			3233.35	453.191
19.9051	168.124			3237.35	453.703
19.9253	168.199			3241.35	454.261
19.9454	168.16			3245.35	452.536
19.9875	168.136			3249.35	453.743
20.0077	168.1			3253.36	453.249
20.0279	168.097			3257.36	453.433
20.048	168.193			3261.37	453.472
20.0682	168.214			3265.38	454.938
20.1103	168.209			3269.38	453.525
20.1304	168.117			3273.38	453.39
20.1506	168.088			3277.38	452.614
20.1707	168.072			3281.38	451.446
20.1909	168.165			3285.4	451.665
20.233	168.333			3289.39	452.352
20.2532	168.392			3293.4	451.794
20.2733	168.392			3297.4	451.474
20.2935	168.348			3301.4	451.541
20.3136	168.399			3305.4	452.177
20.3557	168.473			3309.4	451.558
20.3759	168.736			3313.4	450.489
20.396	168.777			3317.4	450.242
20.4162	168.741			3321.41	450.716
20.4363	168.8			3325.41	450.712
20.4784	168.814			3329.41	449.064
20.4986	168.83			3333.41	450.803
20.5188	168.759			3337.42	450.873
20.5389	168.759			3341.42	451.454
20.5591	168.756			3345.42	450.853
20.6012	168.759			3349.42	449.982
20.6213	168.752			3353.42	450.811
20.6415	168.767			3357.42	451.69
20.6616	168.755			3361.43	449.687
20.6818	168.723			3365.43	450.567
20.7239	168.775			3369.43	451.198
20.7441	168.713			3373.43	451.769
20.7642	168.778			3377.43	450.946
20.7844	168.758			3381.43	449.029
20.8045	168.698			3385.43	449.551
20.8466	168.7			3389.44	448.966
20.8668	168.61			3393.44	448.171
20.8869	168.59			3397.45	448.702
20.9071	168.526			3401.45	447.538
20.9273	168.579			3405.45	448.577
20.9693	168.573			3409.45	447.829
20.9896	168.664			3413.45	447.052
21.0097	168.638			3417.45	447.596
21.0299	168.612			3421.45	447.346
21.05	168.616			3425.45	446.209
21.0921	168.57			3429.46	446.314
21.1123	168.5			3433.46	446.205
21.1324	168.473			3437.46	447.853
21.1526	168.475			3441.46	447.414
21.1728	168.462			3445.46	447.327
21.2148	168.41			3449.47	446.574
21.235	168.461			3453.47	444.581
21.2552	168.523			3457.47	445.055
21.2753	168.481			3461.47	444.576
21.2955	168.433			3465.48	445.181
21.3376	168.435			3469.48	443.993
21.3577	168.421			3473.48	444.95
21.3779	168.437			3477.48	443.798
21.398	168.457			3481.48	443.936
21.4182	168.479			3485.48	444.432
21.4603	168.487			3489.48	444.082
21.4804	168.413			3493.48	442.093
21.5006	168.347			3497.48	441.628
21.5207	168.383			3501.48	442.858
21.5409	168.367			3505.48	442.877
21.583	168.402			3509.49	442.472
21.6032	168.316			3513.49	441.818
21.6233	168.28			3517.49	441.078
21.6435	168.248			3521.49	441.8
21.6636	168.156			3525.49	440.617
21.7057	168.185			3529.5	440.719
21.7259	168.162			3533.5	440.401
21.7461	168.151			3537.5	441.227
21.7662	168.164			3541.5	440.964
21.7864	168.149			3545.5	441.074
21.8285	168.239			3549.5	440.893
21.8486	168.115			3553.51	440.702
21.8688	168.031			3557.51	439.634
21.8889	168.067			3561.51	440.522
21.9091	168.118			3565.51	439.531
21.9512	168.22			3569.51	438.984
21.9714	168.475			3573.51	437.818
21.9915	168.426			3577.51	438.374
22.0116	168.457			3581.51	438.645
22.0318	168.443			3585.51	438.141
22.0739	168.424			3589.51	438.366
22.0941	168.213			3593.51	438.039
22.1142	168.176			3597.51	439.012
22.1344	168.175			3601.51	439.126
22.1546	168.188			3605.52	438.4
22.1967	168.219			3609.51	437.464
22.2168	168.225			3613.52	437.107
22.237	168.314			3617.52	438.68
22.2571	168.317			3621.52	437.78
22.2773	168.354			3625.52	437.103
22.3194	168.528			3629.52	436.776
22.3395	168.463			3633.52	437.66
22.3597	168.432			3637.52	436.028
22.3798	168.415			3641.52	438.109
22.4	168.454			3645.53	437.865
22.4421	168.523			3649.53	437.012
22.4623	168.499			3653.53	436.803
22.4824	168.458			3657.53	437.349
22.5026	168.468			3661.53	437.549
22.5227	168.571			3665.53	438.056
22.5648	168.528			3669.54	436.173
22.585	168.459			3673.54	436.548
22.6051	168.476			3677.54	437.166
22.6253	168.527			3681.54	437.108
22.6455	168.546			3685.55	436.238
22.6875	168.533			3689.55	435.809
22.7077	168.55			3693.55	436.762
22.7279	168.578			3697.55	435.984
22.748	168.552			3701.55	434.691
22.7682	168.491			3705.55	434.333
22.8102	168.465			3709.56	435.065
22.8304	168.468			3713.56	434.292
22.8506	168.455			3717.56	435.834
22.8707	168.479			3721.57	435.53
22.8909	168.566			3725.57	434.765
22.933	168.464			3729.57	434.71
22.9531	168.32			3733.57	434.663
22.9733	168.337			3737.57	434.995
22.9934	168.362			3741.58	434.6
23.0136	168.323			3745.58	434.741
23.0557	168.311			3749.58	434.057
23.0759	168.226			3753.58	433.467
23.096	168.306			3757.58	432.081
23.1162	168.401			3761.58	432.972
23.1363	168.468			3765.58	433.469
23.1784	168.422			3769.58	433.594
23.1986	168.467			3773.59	434.307
23.2188	168.502			3777.59	433.127
23.2389	168.474			3781.59	431.679
23.2591	168.526			3785.59	433.388
23.3011	168.511			3789.6	432.356
23.3213	168.445			3793.6	431.088
23.3415	168.419			3797.6	432.191
23.3616	168.372			3801.6	431.812
23.3818	168.484			3805.6	432.643
23.4239	168.527			3809.6	431.234
23.4441	168.406			3813.61	430.964
23.4642	168.432			3817.61	430.637
23.4844	168.406			3821.61	431.084
23.5045	168.353			3825.61	431.405
23.5466	168.298			3829.61	430.316
23.5668	168.244			3833.62	429.466
23.5869	168.199			3837.62	428.574
23.6071	168.333			3841.62	428.038
23.6273	168.309			3845.62	429.715
23.6693	168.237			3849.62	429.914
23.6895	168.137			3853.62	429.748
23.7097	168.13			3857.62	427.94
23.7298	168.11			3861.62	427.816
23.75	168.181			3865.62	428.893
23.7921	168.37			3869.62	428.916
23.8122	168.334			3873.62	428.467
23.8324	168.39			3877.62	429.069
23.8525	168.405			3881.62	427.667
23.8727	168.37			3885.62	428.022
23.9148	168.316			3889.62	427.047
23.9349	168.292			3893.63	427.114
23.9551	168.366			3897.63	427.371
23.9753	168.438			3901.63	428.186
23.9954	168.387			3905.63	428.762
24.0375	168.359			3909.63	428.345
24.0577	168.378			3913.63	428.016
24.0778	168.353			3917.63	427.385
24.098	168.336			3921.63	427.15
24.1181	168.358			3925.63	426.795
24.1602	168.295			3929.64	426.383
24.1804	168.389			3933.64	426.752
24.2005	168.446			3937.64	426.69
24.2207	168.398			3941.64	426.553
24.2408	168.352			3945.64	426.534
24.2829	168.358			3949.64	426.289
24.3031	168.562			3953.65	427.135
24.3233	168.51			3957.65	426.198
24.3434	168.514			3961.65	425.454
24.3636	168.543			3965.65	424.873
24.4057	168.53			3969.65	423.851
24.4258	168.528			3973.65	425.747
24.446	168.468			3977.65	426.644
24.4661	168.452			3981.66	425.721
24.4863	168.418			3985.66	426.191
24.5284	168.402			3989.66	424.006
24.5485	168.45			3993.65	423.934
24.5687	168.447			3997.66	423.63
24.5889	168.498			4001.66	423.227
24.609	168.455			4005.66	423.749
24.6511	168.359
24.6713	168.393
24.6915	168.381
24.7116	168.391
24.7318	168.378
24.7739	168.34
24.794	168.404
24.8142	168.323
24.8343	168.312
24.8545	168.325
24.8966	168.368
24.9168	168.283
24.9369	168.238
24.9571	168.298
24.9772	168.272
25.0193	168.202
25.0395	168.296
25.0596	168.419
25.0798	168.421
25.0999	168.425
25.1421	168.406
25.1622	168.377
25.1824	168.319
25.2025	168.277
25.2227	168.259
25.2648	168.271
25.2849	168.211
25.3051	168.212
25.3253	168.133
25.3454	167.873
25.3875	167.956
25.4077	168.001
25.4278	168.042
25.448	168.015
25.4682	168.055
25.5103	167.993
25.5304	167.997
25.5506	167.975
25.5707	167.96
25.5909	168.05
25.633	168.059
25.6531	167.987
25.6733	167.93
25.6935	167.708
25.7136	167.74
25.7557	167.767
25.7759	167.723
25.796	167.754
25.8162	167.818
25.8363	167.877
25.8784	167.844
25.8986	168.016
25.9187	168.014
25.9389	168.011
25.9591	168.066
26.0012	168.101
26.0213	168.137
26.0415	168.164
26.0617	168.168
26.0818	168.165
26.1239	168.173
26.1441	168.166
26.1642	168.182
26.1844	168.302
26.2045	168.25
26.2466	168.219
26.2668	168.185
26.287	168.211
26.3071	168.199
26.3272	168.172
26.3694	168.141
26.3895	168.4
26.4097	168.327
26.4298	168.32
26.45	168.325
26.4921	168.306
26.5123	168.353
26.5324	168.371
26.5526	168.417
26.5727	168.393
26.6148	168.421
26.635	168.478
26.6551	168.486
26.6753	168.539
26.6955	168.609
26.7375	168.58
26.7577	168.527
26.7779	168.457
26.798	168.454
26.8182	168.495
26.8603	168.493
26.8804	168.528
26.9006	168.496
26.9208	168.476
26.9409	168.468
26.983	168.556
27.0032	168.585
27.0233	168.649
27.0435	168.655
27.0636	168.649
27.1057	168.602
27.1259	168.627
27.1461	168.539
27.1662	168.549
27.1864	168.54
27.2285	168.519
27.2486	168.501
27.2688	168.48
27.2889	168.509
27.3091	168.538
27.3512	168.552
27.3713	168.5
27.3915	168.498
27.4117	168.458
27.4318	168.467
27.4739	168.442
27.4941	168.228
27.5142	168.183
27.5344	168.181
27.5545	168.192
27.5966	168.197
27.6168	168.207
27.6369	168.239
27.6571	168.225
27.6773	168.218
27.7194	168.207
27.7395	168.752
27.7597	168.718
27.7798	168.705
27.8	168.706
27.8421	168.753
27.8622	168.761
27.8824	168.776
27.9026	168.77
27.9227	168.742
27.9648	168.735
27.985	168.721
28.0051	168.647
28.0253	168.666
28.0454	168.638
28.0875	168.607
28.1077	168.649
28.1279	168.659
28.148	168.633
28.1682	168.657
28.2305	168.682
28.2507	168.656
28.2709	168.707
28.291	168.744
28.3112	168.698
28.3533	168.709
28.3734	168.609
28.3936	168.701
28.4137	168.724
28.4339	168.738
28.476	168.684
28.4961	168.611
28.5163	168.59
28.5365	168.613
28.5566	168.646
28.5987	168.667
28.6189	168.892
28.639	168.858
28.6592	168.801
28.6793	168.777
28.7214	168.799
28.7416	168.711
28.7617	168.681
28.7819	168.679
28.8021	168.667
28.8442	168.679
28.8643	168.684
28.8845	168.693
28.9046	168.713
28.9248	168.638
28.9669	168.62
28.987	168.451
29.0072	168.489
29.0274	168.498
29.0475	168.48
29.0896	168.455
29.1098	168.459
29.1299	168.455
29.1501	168.451
29.1702	168.355
29.2124	168.414
29.2325	168.409
29.2526	168.378
29.2728	168.768
29.293	168.789
29.335	168.792
29.3552	168.69
29.3754	168.727
29.3955	168.698
29.4157	168.72
29.4578	168.743
29.4779	168.777
29.4981	168.702
29.5182	168.733
29.5384	168.764
29.5805	168.684
29.6007	168.666
29.6208	168.68
29.641	168.709
29.6611	168.679
29.7032	168.591
29.7234	168.621
29.7435	168.603
29.7637	168.633
29.7838	168.575
29.8259	168.563
29.8461	168.579
29.8662	168.573
29.8864	168.515
29.9065	168.528
29.9487	168.496
29.9688	168.536
29.989	168.583
30.0091	168.539
30.0293	168.705
30.0714	168.745
30.0915	168.755
30.1117	168.794
30.1319	168.804
30.152	168.856
30.1941	168.878
30.2143	168.848
30.2344	168.87
30.2546	168.797
30.2747	168.777
30.3168	168.814
30.337	168.861
30.3572	168.841
30.3773	168.889
30.3975	168.863
30.4396	168.798
30.4597	168.766
30.4799	168.704
30.5	168.695
30.5202	168.67
30.5623	168.66
30.5825	168.618
30.6026	168.628
30.6228	168.6
30.6429	168.609
30.685	168.635
30.7052	168.595
30.7253	168.641
30.7455	168.597
30.7656	168.605
30.8077	168.697
30.8279	168.6
30.8481	168.699
30.8682	168.681
30.8884	168.654
30.9305	168.633
30.9506	168.659
30.9708	168.586
30.9909	168.583
31.0111	168.619
31.0532	168.709
31.0733	168.593
31.0935	168.716
31.1136	168.752
31.1338	168.761
31.1759	168.765
31.1961	168.739
31.2162	168.747
31.2364	168.755
31.2565	168.726
31.2986	168.686
31.3188	168.649
31.3389	168.727
31.3591	168.713
31.3792	168.669
31.4213	168.63
31.4415	168.636
31.4616	168.671
31.4818	168.768
31.502	168.778
31.544	168.743
31.5642	168.793
31.5844	168.718
31.6045	168.659
31.6247	168.691
31.6668	168.69
31.6869	168.656
31.7071	168.647
31.7273	168.605
31.7474	168.568
31.7895	168.554
31.8096	168.561
31.8298	168.582
31.8499	168.63
31.8701	168.613
31.9122	168.585
31.9324	168.602
31.9525	168.619
31.9727	168.547
31.9928	168.593
32.0349	168.578
32.0551	168.785
32.0752	168.77
32.0954	168.726
32.1155	168.668
32.1576	168.651
32.1778	168.563
32.198	168.572
32.2181	168.539
32.2383	168.439
32.2804	168.395
32.3005	168.415
32.3207	168.418
32.3408	168.412
32.361	168.488
32.4031	168.587
32.4232	168.567
32.4434	168.542
32.4635	168.398
32.4837	168.44
32.5258	168.496
32.5459	168.596
32.5661	168.618
32.5863	168.653
32.6064	168.648
32.6485	168.597
32.6687	168.618
32.6888	168.666
32.709	168.693
32.7292	168.683
32.7713	168.625
32.7914	168.586
32.8116	168.54
32.8317	168.476
32.8519	168.446
32.894	168.436
32.9141	168.447
32.9343	168.464
32.9545	168.452
32.9746	168.443
33.0167	168.434
33.0369	168.496
33.057	168.465
33.0772	168.548
33.0973	168.57
33.1394	168.538
33.1596	168.464
33.1797	168.465
33.1999	168.512
33.2201	168.571
33.2621	168.602
33.2823	168.527
33.3025	168.482
33.3226	168.484
33.3428	168.417
33.3849	168.373
33.405	168.333
33.4252	168.293
33.4453	168.24
33.4655	168.269
33.5076	168.288
33.5277	168.279
33.5479	168.246
33.5681	168.225
33.5882	168.266
33.6303	168.204
33.6505	168.162
33.6706	168.156
33.6908	168.139
33.7109	168.127
33.753	168.088
33.7732	168.091
33.7934	168.06
33.8135	168.081
33.8337	168.109
33.8758	168.033
33.8959	168.282
33.9161	168.289
33.9362	168.279
33.9564	168.246
33.9985	168.228
34.0187	168.329
34.0388	168.352
34.059	168.314
34.0792	168.335
34.1213	168.339
34.1414	168.272
34.1616	168.27
34.1817	168.309
34.2019	168.332
34.244	168.345
34.2641	168.258
34.2843	168.255
34.3045	168.253
34.3246	168.204
34.3667	168.183
34.3869	168.106
34.407	168.125
34.4272	168.126
34.4473	168.038
34.4894	168.051
34.5096	168.088
34.5297	168.051
34.5499	168.041
34.5701	168.019
34.6121	168.164
34.6323	168.111
34.6525	168.083
34.6726	168.05
34.6928	168.083
34.7349	168.173
34.755	168.304
34.7752	168.327
34.7953	168.332
34.8155	168.326
34.8576	168.316
34.8777	168.264
34.8979	168.211
34.9181	168.397
34.9382	168.431
34.9803	168.415
35.0005	168.315
35.0206	168.348
35.0408	168.428
35.0609	168.359
35.103	168.27
35.1232	168.353
35.1434	168.358
35.1635	168.354
35.1837	168.287
35.2258	168.287
35.2459	168.335
35.2661	168.358
35.2862	168.348
35.3064	168.302
35.3485	168.251
35.3686	168.252
35.3888	168.2
35.409	168.247
35.4291	168.345
35.4712	168.348
35.4914	168.231
35.5115	168.185
35.5317	168.195
35.5519	168.178
35.5939	168.048
35.6141	168.218
35.6343	168.176
35.6544	168.182
35.6746	168.101
35.7167	168.005
35.7368	167.902
35.757	168.281
35.7771	168.348
35.7973	168.303
35.8394	168.36
35.8595	168.29
35.8797	168.241
35.8999	168.247
35.92	168.256
35.9621	168.213
35.9823	168.152
36.0024	168.174
36.0226	168.159
36.0427	168.193
36.0848	168.191
36.105	168.172
36.1251	168.135
36.1453	168.188
36.1655	168.117
36.2075	168.08
36.2277	167.988
36.2479	167.97
36.268	167.945
36.2882	167.953
36.3303	167.956
36.3504	167.963
36.3706	168.001
36.3907	168.112
36.4109	168.218
36.453	168.212
36.4731	168.25
36.4933	168.206
36.5135	168.221
36.5336	168.155
36.5757	168.152
36.5959	168.188
36.616	168.103
36.6362	168.111
36.6563	168.153
36.6984	168.044
36.7186	167.902
36.7387	167.911
36.7589	167.824
36.779	167.834
36.8211	167.753
36.8413	167.631
36.8614	167.649
36.8816	167.692
36.9018	167.812
36.9439	167.775
36.964	167.677
36.9842	167.593
37.0043	167.639
37.0245	167.706
37.0666	167.673
37.0868	167.597
37.1069	167.578
37.1271	167.564
37.1472	167.518
37.1893	167.538
37.2095	167.44
37.2296	167.385
37.2498	167.378
37.27	167.346
37.312	167.3
37.3322	167.223
37.3524	167.266
37.3725	167.206
37.3927	167.295
37.4348	167.523
37.4549	167.742
37.4751	167.778
37.4952	167.805
37.5154	167.809
37.5575	167.804
37.5777	167.77
37.5978	167.796
37.618	167.795
37.6381	167.768
37.6802	167.796
37.7004	167.821
37.7206	167.796
37.7407	167.772
37.7608	167.811
37.803	167.746
37.8231	167.634
37.8433	167.765
37.8634	167.903
37.8836	167.875
37.9257	167.825
37.9458	167.746
37.966	167.713
37.9861	167.606
38.0063	167.6
38.0484	167.567
38.0685	167.489
38.0887	167.454
38.1089	167.547
38.129	167.58
38.1711	167.611
38.1913	167.536
38.2114	167.494
38.2316	167.482
38.2517	167.453
38.2938	167.426
38.314	167.506
38.3341	167.498
38.3543	167.462
38.3745	167.381
38.4166	167.39
38.4367	167.347
38.4569	167.291
38.477	167.245
38.4972	167.244
38.5393	167.298
38.5594	167.216
38.5796	167.179
38.5998	167.242
38.6199	167.259
38.662	167.337
38.6822	167.41
38.7023	167.395
38.7225	167.436
38.7426	167.376
38.7847	167.35
38.8049	167.349
38.825	167.309
38.8452	167.235
38.8653	167.24
38.9074	167.245
38.9276	167.524
38.9477	167.478
38.9679	167.421
38.9881	167.463
39.0301	167.392
39.0503	167.322
39.0705	167.331
39.0906	167.402
39.1108	167.54
39.1529	167.456
39.173	167.425
39.1932	167.421
39.2133	167.477
39.2335	167.394
39.2756	167.43
39.2957	167.347
39.3159	167.344
39.3361	167.362
39.3562	167.39
39.3983	167.366
39.4184	167.392
39.4386	167.377
39.4588	167.323
39.4789	167.36
39.521	167.403
39.5412	167.57
39.5613	167.578
39.5815	167.5
39.6016	167.467
39.6437	167.465
39.6639	167.534
39.684	167.509
39.7042	167.465
39.7244	167.461
39.7665	167.495
39.7866	167.593
39.8068	167.535
39.8269	167.531
39.8471	167.507
39.8892	167.47
39.9093	167.442
39.9295	167.516
39.9496	167.562
39.9698	167.537
40.0119	167.549
40.0321	167.52
40.0522	167.538
40.0724	167.587
40.0926	167.558
40.1347	167.573
40.1548	167.567
40.175	167.549
40.1951	167.509
40.2153	167.468
40.2574	167.454
40.2775	167.486
40.2977	167.455
40.3178	167.281
40.338	167.156
40.3801	167.054
40.4003	166.983
40.4204	166.998
40.4406	167.006
40.4607	166.989
40.5028	166.831
40.523	166.884
40.5431	166.93
40.5633	166.845
40.5835	166.851
40.6255	166.859
40.6457	166.873
40.6659	166.868
40.686	166.925
40.7062	166.974
40.7483	167.055
40.7684	167.323
40.7886	167.359
40.8087	167.4
40.8289	167.345
40.871	167.325
40.8911	167.425
40.9113	167.449
40.9314	167.484
40.9516	167.482
40.9937	167.453
41.0138	167.488
41.034	167.502
41.0542	167.533
41.0743	167.553
41.1164	167.488
41.1366	167.414
41.1567	167.426
41.1769	167.42
41.197	167.407
41.2392	167.443
41.2593	167.445
41.2795	167.5
41.2996	167.622
41.3198	167.72
41.3619	167.691
41.382	167.655
41.4022	167.581
41.4224	167.564
41.4425	167.608
41.4846	167.589
41.5048	167.48
41.5249	167.455
41.5451	167.429
41.5652	167.528
41.6073	167.589
41.6275	167.527
41.6476	167.491
41.6678	167.449
41.688	167.455
41.7301	167.508
41.7502	167.502
41.7704	167.426
41.7905	167.368
41.8107	167.357
41.8528	167.383
41.8729	167.666
41.8931	167.607
41.9132	167.59
41.9334	167.555
41.9755	167.551
41.9957	167.523
42.0158	167.594
42.036	167.543
42.0561	167.534
42.0982	167.482
42.1184	167.477
42.1386	167.53
42.1587	167.485
42.1789	167.505
42.221	167.536
42.2411	167.452
42.2613	167.045
42.2814	166.941
42.3016	166.93
42.3437	166.936
42.3638	166.835
42.384	166.917
42.4041	166.968
42.4243	166.945
42.4664	166.853
42.4865	166.928
42.5067	166.889
42.5269	166.848
42.547	166.992
42.5891	167.119
42.6093	167.048
42.6294	167.088
42.6496	167.127
42.6697	167.102
42.7118	167.085
42.732	167.079
42.7521	167.072
42.7723	167.018
42.7925	167.024
42.8345	167.049
42.8547	167.097
42.8749	167.168
42.895	167.148
42.9152	167.092
42.9573	167.03
42.9774	167.072
42.9976	167.019
43.0177	167.029
43.0379	167.029
43.08	167.071
43.1001	167
43.1203	167.022
43.1405	167.043
43.1606	167.004
43.2027	167.008
43.2229	166.975
43.243	166.963
43.2632	166.959
43.2833	167.012
43.3254	167.089
43.3456	167.073
43.3657	167.044
43.3859	167.039
43.4061	166.977
43.4481	167.025
43.4683	167.084
43.4885	167.005
43.5086	167.054
43.5288	167.072
43.5709	167.042
43.591	167.031
43.6112	167.006
43.6313	166.997
43.6515	166.939
43.6936	166.931
43.7137	166.859
43.7339	167.051
43.754	167.143
43.7742	167.125
43.8163	167.112
43.8365	167.154
43.8566	167.122
43.8768	167.154
43.8969	167.12
43.939	167.017
43.9592	166.829
43.9793	166.813
43.9995	166.859
44.0197	166.753
44.0618	166.742
44.0819	166.725
44.1021	166.782
44.1223	166.79
44.1424	166.731
44.1845	166.758
44.2047	166.677
44.2248	166.657
44.245	166.66
44.2651	166.668
44.3072	166.703
44.3274	166.921
44.3475	166.885
44.3677	166.904
44.3878	166.835
44.4299	166.887
44.4501	166.753
44.4703	166.697
44.4904	166.728
44.5106	166.723
44.5526	166.704
44.5728	166.639
44.593	166.601
44.6131	166.54
44.6333	166.496
44.6754	166.526
44.6955	166.446
44.7157	166.425
44.7358	166.354
44.756	166.436
44.7981	166.451
44.8182	166.463
44.8384	166.476
44.8586	166.593
44.8787	166.742
44.9208	166.751
44.941	166.871
44.9611	166.808
44.9813	166.752
45.0014	166.77
45.0435	166.766
45.0637	166.698
45.0838	166.691
45.104	166.656
45.1242	166.592
45.1663	166.527
45.1864	166.52
45.2066	166.436
45.2267	166.414
45.2469	166.426
45.289	166.435
45.3091	166.357
45.3293	166.483
45.3494	166.426
45.3696	166.429
45.4117	166.44
45.4318	166.504
45.452	166.513
45.4722	166.517
45.4923	166.54
45.5344	166.607
45.5545	166.508
45.5747	166.718
45.5949	166.762
45.615	166.68
45.6571	166.639
45.6773	166.698
45.6974	166.63
45.7176	166.616
45.7377	166.557
45.7798	166.635
45.8	166.61
45.8201	166.651
45.8403	166.675
45.8604	166.689
45.9025	166.708
45.9227	166.682
45.9429	166.643
45.963	166.592
45.9832	166.649
46.0253	166.716
46.0454	166.653
46.0656	166.681
46.0857	166.651
46.1059	166.637
46.148	166.615
46.1681	166.477
46.1883	166.5
46.2085	166.598
46.2286	166.568
46.2707	166.656
46.2909	166.707
46.311	166.687
46.3312	166.671
46.3513	166.723
46.3934	166.703
46.4136	166.774
46.4337	166.815
46.4539	166.732
46.4741	166.715
46.5162	166.862
46.5363	166.721
46.5565	166.736
46.5766	166.773
46.5968	166.774
46.6389	166.704
46.6591	166.703
46.6792	166.671
46.6994	166.623
46.7195	166.524
46.7616	166.454
46.7818	166.48
46.8019	166.497
46.8221	166.5
46.8423	166.423
46.8844	166.43
46.9045	166.451
46.9247	166.536
46.9448	166.631
46.965	166.609
47.0071	166.546
47.0273	166.467
47.0474	166.261
47.0676	166.355
47.0877	166.376
47.1298	166.381
47.15	166.384
47.1701	166.329
47.1903	166.34
47.2105	166.292
47.2525	166.269
47.2727	166.481
47.2929	166.439
47.313	166.671
47.3332	166.828
47.3753	166.871
47.3954	166.803
47.4156	166.784
47.4357	166.801
47.4559	166.772
47.498	166.75
47.5181	166.897
47.5383	166.883
47.5585	166.858
47.5786	166.861
47.6207	166.84
47.6409	166.853
47.661	166.829
47.6812	166.78
47.7013	166.78
47.7434	166.87
47.7636	166.942
47.7837	166.984
47.8039	166.941
47.8241	166.978
47.8661	166.984
47.8863	167.154
47.9065	167.06
47.9266	167.034
47.9468	167.048
47.9889	167.015
48.0091	167.024
48.0292	167.088
48.0494	167.088
48.0695	166.993
48.1116	166.979
48.1318	167.058
48.1519	167.011
48.1721	166.99
48.1923	166.976
48.2344	167.023
48.2545	166.973
48.2747	166.977
48.2948	166.933
48.315	166.81
48.3571	166.808
48.3772	166.832
48.3974	166.815
48.4176	166.854
48.4377	166.819
48.4798	166.781
48.5	166.735
48.5201	166.714
48.5403	166.753
48.5604	166.715
48.6025	166.737
48.6227	166.805
48.6429	166.848
48.663	166.825
48.6832	166.831
48.7253	166.861
48.7454	166.812
48.7656	166.826
48.7857	166.927
48.8059	166.874
48.848	166.868
48.8681	166.745
48.8883	166.75
48.9084	166.813
48.9286	166.992
48.9707	167.022
48.9908	166.797
49.011	166.843
49.0311	166.841
49.0513	166.819
49.0934	166.804
[truncated: 161,012 more rows]

## Sheet: Fig 2f
Size (cm2)	Voc (V)	error value	Isc (µA)	error value
0.01	1.18	0.02	9.26667	5.15881
0.09	1.16	0.02708	26.6667	10.4083
0.25	1.25	0.02366	79.3333	15.885
0.49	1.18667	0.01633	137.333	20.7445
1	1.23833	0.01835	406.75	53.2877
2.25	1.2025	0.03862	504	88.3855
4	1.2325	0.04596	1105	148.492
9	1.2275	0.01893	2140	396.245

## Sheet: Fig 2g
Temperature (oC)	Jsc (µA cm-2)	error
-25	12.9	1.69706
0	295.333	33.828
25	406.75	53.2877
50	702.667	70.8543
65	549.667	101.096

[truncated: 20 more sheets: Fig 2h, Fig 2i, Fig 3a, Fig 3b, Fig 3c, Fig 3g, Fig 4b, Fig 4c, Fig 4d, Fig 4g, Fig 5a, Fig 5b, Fig 5c, Fig5d, Fig 5e, Fig 5g, Fig 5h, Fig 5i, Fig 6g, Fig 6h]
