# Supplementary material for: Green moisture-electric generator based on supramolecular hydrogel with tens of milliamp electricity toward practical applications
Source: Nat Commun. 2024 Apr 18;15:3329. doi: 10.1038/s41467-024-47652-3 (PMC11026426; doi:10.1038/s41467-024-47652-3)
Supplement: Supplementary file 16 — Source Data [file 41467_2024_47652_MOESM16_ESM.zip]

Archive with 8 entries (8 files):
- Source Data/15MIN_Copy.txt
- Source Data/30MIN_Copy.txt
- Source Data/426041_3_data_set_8576616_s7g1l0.xlsx
- Source Data/45MIN_Copy.txt
- Source Data/60MIN_Copy.txt
- Source Data/Fig. 3d. AlgCa-H2O.txt
- Source Data/Fig. 3e. AlgNa-H2O.txt
- Source Data/Fig. 3f. PVA-H2O.txt
