# Supplementary material for: Green moisture-electric generator based on supramolecular hydrogel with tens of milliamp electricity toward practical applications
Source: Nat Commun. 2024 Apr 18;15:3329. doi: 10.1038/s41467-024-47652-3 (PMC11026426; doi:10.1038/s41467-024-47652-3)
Supplement: Supplementary file 16 — Source Data [file 41467_2024_47652_MOESM16_ESM.zip › Source Data/15MIN_Copy.txt]

#X		#Y		#Wave		#Intensity
-3349.000000	13324.105109	3648.969727	4.281461
-3349.000000	13324.105109	3647.760742	4.290145
-3349.000000	13324.105109	3646.551758	4.806187
-3349.000000	13324.105109	3645.342773	3.730926
-3349.000000	13324.105109	3644.132813	2.877202
-3349.000000	13324.105109	3642.923828	1.849032
-3349.000000	13324.105109	3641.713867	2.617049
-3349.000000	13324.105109	3640.503906	2.122470
-3349.000000	13324.105109	3639.292969	0.048160
-3349.000000	13324.105109	3638.082031	0.255427
-3349.000000	13324.105109	3636.871094	-1.120349
-3349.000000	13324.105109	3635.660156	-1.416277
-3349.000000	13324.105109	3634.449219	-0.620083
-3349.000000	13324.105109	3633.237305	2.116730
-3349.000000	13324.105109	3632.025391	4.164790
-3349.000000	13324.105109	3630.813477	1.704903
-3349.000000	13324.105109	3629.600586	0.033372
-3349.000000	13324.105109	3628.388672	0.908577
-3349.000000	13324.105109	3627.175781	0.659689
-3349.000000	13324.105109	3625.962891	0.161070
-3349.000000	13324.105109	3624.749023	-0.158278
-3349.000000	13324.105109	3623.536133	1.792485
-3349.000000	13324.105109	3622.322266	3.331727
-3349.000000	13324.105109	3621.107422	1.973797
-3349.000000	13324.105109	3619.893555	1.204462
-3349.000000	13324.105109	3618.678711	2.739732
-3349.000000	13324.105109	3617.463867	6.738955
-3349.000000	13324.105109	3616.249023	4.736124
-3349.000000	13324.105109	3615.034180	5.502223
-3349.000000	13324.105109	3613.818359	6.414841
-3349.000000	13324.105109	3612.602539	7.257489
-3349.000000	13324.105109	3611.386719	6.064873
-3349.000000	13324.105109	3610.170898	1.707839
-3349.000000	13324.105109	3608.954102	-0.824853
-3349.000000	13324.105109	3607.737305	1.570729
-3349.000000	13324.105109	3606.520508	-0.367130
-3349.000000	13324.105109	3605.303711	0.532657
-3349.000000	13324.105109	3604.085938	1.232960
-3349.000000	13324.105109	3602.868164	1.216529
-3349.000000	13324.105109	3601.650391	1.025974
-3349.000000	13324.105109	3600.432617	-2.188878
-3349.000000	13324.105109	3599.213867	-2.612556
-3349.000000	13324.105109	3597.995117	-1.954713
-3349.000000	13324.105109	3596.776367	-0.238889
-3349.000000	13324.105109	3595.557617	1.391543
-3349.000000	13324.105109	3594.337891	3.729003
-3349.000000	13324.105109	3593.118164	5.616980
-3349.000000	13324.105109	3591.898438	5.282060
-3349.000000	13324.105109	3590.678711	3.894075
-3349.000000	13324.105109	3589.458008	2.971499
-3349.000000	13324.105109	3588.237305	0.652976
-3349.000000	13324.105109	3587.016602	1.499635
-3349.000000	13324.105109	3585.795898	1.260395
-3349.000000	13324.105109	3584.574219	2.641909
-3349.000000	13324.105109	3583.353516	3.206153
-3349.000000	13324.105109	3582.131836	2.847041
-3349.000000	13324.105109	3580.909180	4.107788
-3349.000000	13324.105109	3579.687500	4.638296
-3349.000000	13324.105109	3578.464844	3.198712
-3349.000000	13324.105109	3577.242188	2.336782
-3349.000000	13324.105109	3576.018555	0.847557
-3349.000000	13324.105109	3574.795898	0.623184
-3349.000000	13324.105109	3573.572266	0.347585
-3349.000000	13324.105109	3572.348633	1.638955
-3349.000000	13324.105109	3571.125000	4.554538
-3349.000000	13324.105109	3569.900391	4.059701
-3349.000000	13324.105109	3568.675781	2.791793
-3349.000000	13324.105109	3567.451172	0.452259
-3349.000000	13324.105109	3566.226563	1.306043
-3349.000000	13324.105109	3565.000977	2.522411
-3349.000000	13324.105109	3563.775391	3.705174
-3349.000000	13324.105109	3562.549805	3.619626
-3349.000000	13324.105109	3561.324219	4.170949
-3349.000000	13324.105109	3560.097656	3.184176
-3349.000000	13324.105109	3558.872070	2.087559
-3349.000000	13324.105109	3557.645508	1.213892
-3349.000000	13324.105109	3556.417969	4.690797
-3349.000000	13324.105109	3555.191406	4.961808
-3349.000000	13324.105109	3553.963867	4.145538
-3349.000000	13324.105109	3552.736328	2.154701
-3349.000000	13324.105109	3551.508789	0.790573
-3349.000000	13324.105109	3550.280273	1.183773
-3349.000000	13324.105109	3549.051758	0.575839
-3349.000000	13324.105109	3547.823242	0.894861
-3349.000000	13324.105109	3546.594727	0.804960
-3349.000000	13324.105109	3545.365234	-1.134563
-3349.000000	13324.105109	3544.136719	-3.303747
-3349.000000	13324.105109	3542.906250	-2.743048
-3349.000000	13324.105109	3541.676758	-0.308512
-3349.000000	13324.105109	3540.447266	1.820146
-3349.000000	13324.105109	3539.216797	1.786312
-3349.000000	13324.105109	3537.986328	3.333131
-3349.000000	13324.105109	3536.754883	2.632286
-3349.000000	13324.105109	3535.524414	1.419599
-3349.000000	13324.105109	3534.292969	1.223473
-3349.000000	13324.105109	3533.061523	2.072462
-3349.000000	13324.105109	3531.830078	3.596665
-3349.000000	13324.105109	3530.597656	3.062488
-3349.000000	13324.105109	3529.365234	2.809751
-3349.000000	13324.105109	3528.132813	4.002316
-3349.000000	13324.105109	3526.900391	4.015866
-3349.000000	13324.105109	3525.667969	3.842725
-3349.000000	13324.105109	3524.434570	3.680106
-3349.000000	13324.105109	3523.201172	2.476526
-3349.000000	13324.105109	3521.966797	1.419309
-3349.000000	13324.105109	3520.733398	-0.694157
-3349.000000	13324.105109	3519.499023	-0.062471
-3349.000000	13324.105109	3518.264648	-1.721356
-3349.000000	13324.105109	3517.030273	-0.176682
-3349.000000	13324.105109	3515.794922	0.891284
-3349.000000	13324.105109	3514.559570	0.886573
-3349.000000	13324.105109	3513.324219	0.278607
-3349.000000	13324.105109	3512.088867	-0.372143
-3349.000000	13324.105109	3510.852539	-1.805451
-3349.000000	13324.105109	3509.617188	-1.382079
-3349.000000	13324.105109	3508.380859	-1.471547
-3349.000000	13324.105109	3507.143555	-1.037451
-3349.000000	13324.105109	3505.907227	-0.069027
-3349.000000	13324.105109	3504.669922	0.083054
-3349.000000	13324.105109	3503.432617	-0.487484
-3349.000000	13324.105109	3502.194336	-0.385884
-3349.000000	13324.105109	3500.957031	-2.110574
-3349.000000	13324.105109	3499.718750	-2.644631
-3349.000000	13324.105109	3498.480469	-1.216182
-3349.000000	13324.105109	3497.242188	-0.206733
-3349.000000	13324.105109	3496.002930	0.033963
-3349.000000	13324.105109	3494.763672	1.656689
-3349.000000	13324.105109	3493.524414	1.116277
-3349.000000	13324.105109	3492.285156	1.135493
-3349.000000	13324.105109	3491.044922	-0.492341
-3349.000000	13324.105109	3489.804688	-0.380556
-3349.000000	13324.105109	3488.564453	1.945536
-3349.000000	13324.105109	3487.324219	3.043736
-3349.000000	13324.105109	3486.083008	2.680587
-3349.000000	13324.105109	3484.842773	2.727623
-3349.000000	13324.105109	3483.600586	0.899250
-3349.000000	13324.105109	3482.359375	0.817360
-3349.000000	13324.105109	3481.118164	1.268453
-3349.000000	13324.105109	3479.875977	0.764935
-3349.000000	13324.105109	3478.633789	1.269195
-3349.000000	13324.105109	3477.390625	0.366680
-3349.000000	13324.105109	3476.148438	2.325516
-3349.000000	13324.105109	3474.905273	2.311032
-3349.000000	13324.105109	3473.662109	2.450497
-3349.000000	13324.105109	3472.417969	2.759659
-3349.000000	13324.105109	3471.174805	2.848948
-3349.000000	13324.105109	3469.930664	0.391272
-3349.000000	13324.105109	3468.686523	0.470189
-3349.000000	13324.105109	3467.441406	-0.700699
-3349.000000	13324.105109	3466.197266	-1.049703
-3349.000000	13324.105109	3464.952148	0.601389
-3349.000000	13324.105109	3463.707031	0.968353
-3349.000000	13324.105109	3462.460938	1.082284
-3349.000000	13324.105109	3461.215820	0.175093
-3349.000000	13324.105109	3459.969727	2.414804
-3349.000000	13324.105109	3458.723633	5.077459
-3349.000000	13324.105109	3457.476563	2.971148
-3349.000000	13324.105109	3456.229492	1.455148
-3349.000000	13324.105109	3454.983398	1.224116
-3349.000000	13324.105109	3453.735352	-0.383605
-3349.000000	13324.105109	3452.488281	-0.702143
-3349.000000	13324.105109	3451.240234	0.074720
-3349.000000	13324.105109	3449.992188	1.901417
-3349.000000	13324.105109	3448.744141	3.851519
-3349.000000	13324.105109	3447.496094	3.575241
-3349.000000	13324.105109	3446.247070	3.822395
-3349.000000	13324.105109	3444.998047	4.900641
-3349.000000	13324.105109	3443.749023	5.592260
-3349.000000	13324.105109	3442.499023	5.999081
-3349.000000	13324.105109	3441.250000	5.370364
-3349.000000	13324.105109	3440.000000	2.652071
-3349.000000	13324.105109	3438.750000	1.543177
-3349.000000	13324.105109	3437.499023	0.029594
-3349.000000	13324.105109	3436.248047	-1.071235
-3349.000000	13324.105109	3434.997070	1.722340
-3349.000000	13324.105109	3433.746094	2.270253
-3349.000000	13324.105109	3432.495117	1.892803
-3349.000000	13324.105109	3431.243164	-0.206521
-3349.000000	13324.105109	3429.991211	-0.130521
-3349.000000	13324.105109	3428.739258	-0.802387
-3349.000000	13324.105109	3427.486328	0.893145
-3349.000000	13324.105109	3426.233398	1.707417
-3349.000000	13324.105109	3424.980469	2.473207
-3349.000000	13324.105109	3423.727539	1.717827
-3349.000000	13324.105109	3422.474609	0.919942
-3349.000000	13324.105109	3421.220703	0.446928
-3349.000000	13324.105109	3419.966797	-0.022896
-3349.000000	13324.105109	3418.711914	0.813900
-3349.000000	13324.105109	3417.458008	2.139508
-3349.000000	13324.105109	3416.203125	3.311151
-3349.000000	13324.105109	3414.948242	3.743810
-3349.000000	13324.105109	3413.693359	3.825046
-3349.000000	13324.105109	3412.437500	3.487805
-3349.000000	13324.105109	3411.181641	3.570080
-3349.000000	13324.105109	3409.925781	2.116850
-3349.000000	13324.105109	3408.669922	1.704159
-3349.000000	13324.105109	3407.413086	0.862352
-3349.000000	13324.105109	3406.156250	1.136346
-3349.000000	13324.105109	3404.899414	1.250967
-3349.000000	13324.105109	3403.642578	1.180528
-3349.000000	13324.105109	3402.384766	1.285061
-3349.000000	13324.105109	3401.126953	1.130659
-3349.000000	13324.105109	3399.869141	1.854569
-3349.000000	13324.105109	3398.611328	2.736013
-3349.000000	13324.105109	3397.352539	4.779540
-3349.000000	13324.105109	3396.093750	4.958096
-3349.000000	13324.105109	3394.834961	4.911054
-3349.000000	13324.105109	3393.576172	4.371393
-3349.000000	13324.105109	3392.316406	3.155306
-3349.000000	13324.105109	3391.056641	0.995110
-3349.000000	13324.105109	3389.796875	0.279358
-3349.000000	13324.105109	3388.536133	1.091553
-3349.000000	13324.105109	3387.276367	0.886832
-3349.000000	13324.105109	3386.015625	3.016290
-3349.000000	13324.105109	3384.754883	3.619891
-3349.000000	13324.105109	3383.493164	3.363945
-3349.000000	13324.105109	3382.231445	3.540442
-3349.000000	13324.105109	3380.969727	3.258360
-3349.000000	13324.105109	3379.708008	4.001915
-3349.000000	13324.105109	3378.446289	4.053771
-3349.000000	13324.105109	3377.183594	4.120287
-3349.000000	13324.105109	3375.920898	6.005298
-3349.000000	13324.105109	3374.657227	4.723050
-3349.000000	13324.105109	3373.394531	1.602045
-3349.000000	13324.105109	3372.130859	-0.593878
-3349.000000	13324.105109	3370.867188	-2.515727
-3349.000000	13324.105109	3369.603516	-3.529649
-3349.000000	13324.105109	3368.338867	-2.389450
-3349.000000	13324.105109	3367.074219	-0.755992
-3349.000000	13324.105109	3365.809570	0.718698
-3349.000000	13324.105109	3364.544922	2.075644
-3349.000000	13324.105109	3363.279297	0.571510
-3349.000000	13324.105109	3362.013672	-0.134339
-3349.000000	13324.105109	3360.748047	-1.645411
-3349.000000	13324.105109	3359.482422	-3.014940
-3349.000000	13324.105109	3358.215820	-1.053029
-3349.000000	13324.105109	3356.949219	-1.492428
-3349.000000	13324.105109	3355.682617	-0.121071
-3349.000000	13324.105109	3354.416016	2.288105
-3349.000000	13324.105109	3353.148438	4.537506
-3349.000000	13324.105109	3351.880859	4.672155
-3349.000000	13324.105109	3350.613281	5.368177
-3349.000000	13324.105109	3349.344727	4.853940
-3349.000000	13324.105109	3348.077148	6.372126
-3349.000000	13324.105109	3346.808594	6.461974
-3349.000000	13324.105109	3345.539063	6.404124
-3349.000000	13324.105109	3344.270508	6.073248
-3349.000000	13324.105109	3343.000977	6.687031
-3349.000000	13324.105109	3341.731445	6.966381
-3349.000000	13324.105109	3340.461914	9.617002
-3349.000000	13324.105109	3339.191406	8.904078
-3349.000000	13324.105109	3337.920898	8.689612
-3349.000000	13324.105109	3336.650391	7.133906
-3349.000000	13324.105109	3335.379883	3.301501
-3349.000000	13324.105109	3334.108398	0.536520
-3349.000000	13324.105109	3332.837891	-0.712556
-3349.000000	13324.105109	3331.565430	-0.098163
-3349.000000	13324.105109	3330.293945	1.756319
-3349.000000	13324.105109	3329.021484	0.981208
-3349.000000	13324.105109	3327.750000	1.181540
-3349.000000	13324.105109	3326.476563	0.455943
-3349.000000	13324.105109	3325.204102	-0.906046
-3349.000000	13324.105109	3323.930664	-0.077724
-3349.000000	13324.105109	3322.657227	0.403430
-3349.000000	13324.105109	3321.383789	0.884805
-3349.000000	13324.105109	3320.110352	1.911961
-3349.000000	13324.105109	3318.835938	0.865596
-3349.000000	13324.105109	3317.561523	2.163737
-3349.000000	13324.105109	3316.287109	0.763763
-3349.000000	13324.105109	3315.011719	0.205137
-3349.000000	13324.105109	3313.736328	1.470035
-3349.000000	13324.105109	3312.460938	0.492406
-3349.000000	13324.105109	3311.185547	0.866365
-3349.000000	13324.105109	3309.909180	1.273163
-3349.000000	13324.105109	3308.633789	-0.832516
-3349.000000	13324.105109	3307.357422	-1.387879
-3349.000000	13324.105109	3306.080078	-4.193829
-3349.000000	13324.105109	3304.803711	-4.016397
-3349.000000	13324.105109	3303.526367	-3.105319
-3349.000000	13324.105109	3302.249023	-3.298791
-3349.000000	13324.105109	3300.970703	-1.176638
-3349.000000	13324.105109	3299.693359	-0.166004
-3349.000000	13324.105109	3298.415039	-2.152225
-3349.000000	13324.105109	3297.135742	-1.488840
-3349.000000	13324.105109	3295.857422	-0.398761
-3349.000000	13324.105109	3294.578125	0.865838
-3349.000000	13324.105109	3293.298828	1.957197
-3349.000000	13324.105109	3292.019531	2.596474
-3349.000000	13324.105109	3290.740234	3.046396
-3349.000000	13324.105109	3289.459961	1.072135
-3349.000000	13324.105109	3288.179688	0.263229
-3349.000000	13324.105109	3286.898438	-0.534169
-3349.000000	13324.105109	3285.618164	-0.772862
-3349.000000	13324.105109	3284.336914	-2.776809
-3349.000000	13324.105109	3283.055664	-0.947550
-3349.000000	13324.105109	3281.774414	1.898876
-3349.000000	13324.105109	3280.492188	2.613293
-3349.000000	13324.105109	3279.209961	2.653926
-3349.000000	13324.105109	3277.927734	4.377510
-3349.000000	13324.105109	3276.645508	2.867763
-3349.000000	13324.105109	3275.362305	2.292995
-3349.000000	13324.105109	3274.079102	1.807583
-3349.000000	13324.105109	3272.795898	5.103376
-3349.000000	13324.105109	3271.511719	6.932152
-3349.000000	13324.105109	3270.227539	4.376617
-3349.000000	13324.105109	3268.943359	3.558311
-3349.000000	13324.105109	3267.659180	1.929965
-3349.000000	13324.105109	3266.375000	1.381166
-3349.000000	13324.105109	3265.089844	1.832693
-3349.000000	13324.105109	3263.804688	3.561774
-3349.000000	13324.105109	3262.519531	5.995022
-3349.000000	13324.105109	3261.233398	6.308331
-3349.000000	13324.105109	3259.947266	4.395900
-3349.000000	13324.105109	3258.661133	3.253827
-3349.000000	13324.105109	3257.375000	1.220018
-3349.000000	13324.105109	3256.087891	1.803595
-3349.000000	13324.105109	3254.800781	2.835846
-3349.000000	13324.105109	3253.513672	4.432735
-3349.000000	13324.105109	3252.225586	3.555960
-3349.000000	13324.105109	3250.938477	3.592461
-3349.000000	13324.105109	3249.650391	2.387830
-3349.000000	13324.105109	3248.361328	2.080844
-3349.000000	13324.105109	3247.073242	0.615959
-3349.000000	13324.105109	3245.784180	0.939549
-3349.000000	13324.105109	3244.495117	0.815796
-3349.000000	13324.105109	3243.206055	0.438658
-3349.000000	13324.105109	3241.916016	0.857837
-3349.000000	13324.105109	3240.625977	3.228717
-3349.000000	13324.105109	3239.335938	2.754369
-3349.000000	13324.105109	3238.045898	3.984210
-3349.000000	13324.105109	3236.754883	2.914643
-3349.000000	13324.105109	3235.463867	3.653844
-3349.000000	13324.105109	3234.172852	2.542877
-3349.000000	13324.105109	3232.880859	1.824493
-3349.000000	13324.105109	3231.589844	3.127929
-3349.000000	13324.105109	3230.297852	2.948360
-3349.000000	13324.105109	3229.004883	2.123930
-3349.000000	13324.105109	3227.712891	1.993231
-3349.000000	13324.105109	3226.419922	1.292525
-3349.000000	13324.105109	3225.126953	-0.307847
-3349.000000	13324.105109	3223.833984	-0.291726
-3349.000000	13324.105109	3222.540039	0.000761
-3349.000000	13324.105109	3221.246094	2.170861
-3349.000000	13324.105109	3219.952148	3.528804
-3349.000000	13324.105109	3218.658203	4.944657
-3349.000000	13324.105109	3217.363281	3.744092
-3349.000000	13324.105109	3216.068359	3.021559
-3349.000000	13324.105109	3214.773438	-1.380926
-3349.000000	13324.105109	3213.477539	-1.477004
-3349.000000	13324.105109	3212.182617	-0.534178
-3349.000000	13324.105109	3210.886719	2.211956
-3349.000000	13324.105109	3209.589844	3.107073
-3349.000000	13324.105109	3208.293945	5.226001
-3349.000000	13324.105109	3206.997070	4.392047
-3349.000000	13324.105109	3205.700195	4.281072
-3349.000000	13324.105109	3204.402344	1.808767
-3349.000000	13324.105109	3203.105469	1.875434
-3349.000000	13324.105109	3201.807617	2.266554
-3349.000000	13324.105109	3200.509766	2.325675
-3349.000000	13324.105109	3199.210938	1.849979
-3349.000000	13324.105109	3197.912109	2.696460
-3349.000000	13324.105109	3196.613281	1.127755
-3349.000000	13324.105109	3195.314453	0.684916
-3349.000000	13324.105109	3194.015625	-0.186575
-3349.000000	13324.105109	3192.715820	1.451452
-3349.000000	13324.105109	3191.416016	2.579705
-3349.000000	13324.105109	3190.115234	3.456790
-3349.000000	13324.105109	3188.815430	3.581772
-3349.000000	13324.105109	3187.514648	4.829663
-3349.000000	13324.105109	3186.213867	4.816056
-3349.000000	13324.105109	3184.912109	5.489696
-3349.000000	13324.105109	3183.611328	4.619433
-3349.000000	13324.105109	3182.309570	3.629875
-3349.000000	13324.105109	3181.006836	2.679236
-3349.000000	13324.105109	3179.705078	1.373667
-3349.000000	13324.105109	3178.402344	-0.383780
-3349.000000	13324.105109	3177.099609	0.040375
-3349.000000	13324.105109	3175.796875	-1.343481
-3349.000000	13324.105109	3174.493164	-0.314130
-3349.000000	13324.105109	3173.189453	-0.584348
-3349.000000	13324.105109	3171.885742	0.306009
-3349.000000	13324.105109	3170.582031	1.319295
-3349.000000	13324.105109	3169.277344	2.790525
-3349.000000	13324.105109	3167.972656	2.053252
-3349.000000	13324.105109	3166.667969	1.436969
-3349.000000	13324.105109	3165.362305	0.415919
-3349.000000	13324.105109	3164.056641	1.273702
-3349.000000	13324.105109	3162.750977	-0.389845
-3349.000000	13324.105109	3161.445313	0.194789
-3349.000000	13324.105109	3160.138672	0.697055
-3349.000000	13324.105109	3158.832031	0.581707
-3349.000000	13324.105109	3157.525391	-0.831835
-3349.000000	13324.105109	3156.218750	0.321888
-3349.000000	13324.105109	3154.911133	0.809442
-3349.000000	13324.105109	3153.603516	2.028028
-3349.000000	13324.105109	3152.295898	1.041517
-3349.000000	13324.105109	3150.987305	0.627969
-3349.000000	13324.105109	3149.679688	1.371626
-3349.000000	13324.105109	3148.371094	1.750684
-3349.000000	13324.105109	3147.061523	2.902650
-3349.000000	13324.105109	3145.752930	4.224515
-3349.000000	13324.105109	3144.443359	2.877908
-3349.000000	13324.105109	3143.133789	3.154237
-3349.000000	13324.105109	3141.823242	1.349910
-3349.000000	13324.105109	3140.512695	-0.800015
-3349.000000	13324.105109	3139.202148	-1.712063
-3349.000000	13324.105109	3137.891602	-3.263567
-3349.000000	13324.105109	3136.581055	-1.255743
-3349.000000	13324.105109	3135.269531	0.559045
-3349.000000	13324.105109	3133.958008	0.866590
-3349.000000	13324.105109	3132.645508	2.657795
-3349.000000	13324.105109	3131.333984	2.660354
-3349.000000	13324.105109	3130.021484	1.404955
-3349.000000	13324.105109	3128.708984	-0.044348
-3349.000000	13324.105109	3127.395508	-3.160705
-3349.000000	13324.105109	3126.082031	-2.059272
-3349.000000	13324.105109	3124.768555	1.128814
-3349.000000	13324.105109	3123.455078	1.842658
-3349.000000	13324.105109	3122.140625	2.477953
-3349.000000	13324.105109	3120.827148	3.119158
-3349.000000	13324.105109	3119.511719	1.487800
-3349.000000	13324.105109	3118.197266	1.296500
-3349.000000	13324.105109	3116.881836	-0.663091
-3349.000000	13324.105109	3115.566406	0.079904
-3349.000000	13324.105109	3114.250977	2.065446
-3349.000000	13324.105109	3112.935547	3.223625
-3349.000000	13324.105109	3111.619141	2.288777
-3349.000000	13324.105109	3110.302734	2.457388
-3349.000000	13324.105109	3108.985352	1.529333
-3349.000000	13324.105109	3107.668945	1.321148
-3349.000000	13324.105109	3106.351563	-0.604137
-3349.000000	13324.105109	3105.034180	-0.970520
-3349.000000	13324.105109	3103.715820	0.112688
-3349.000000	13324.105109	3102.398438	1.485624
-3349.000000	13324.105109	3101.079102	1.220350
-3349.000000	13324.105109	3099.760742	1.498624
-3349.000000	13324.105109	3098.442383	1.840986
-3349.000000	13324.105109	3097.123047	2.588344
-3349.000000	13324.105109	3095.803711	1.557052
-3349.000000	13324.105109	3094.483398	2.063665
-3349.000000	13324.105109	3093.164063	3.067107
-3349.000000	13324.105109	3091.843750	1.741781
-3349.000000	13324.105109	3090.522461	-0.076151
-3349.000000	13324.105109	3089.202148	-0.191639
-3349.000000	13324.105109	3087.880859	-0.123947
-3349.000000	13324.105109	3086.559570	-0.221576
-3349.000000	13324.105109	3085.238281	-1.584785
-3349.000000	13324.105109	3083.916016	1.348177
-3349.000000	13324.105109	3082.593750	1.566719
-3349.000000	13324.105109	3081.271484	0.322552
-3349.000000	13324.105109	3079.948242	0.285630
-3349.000000	13324.105109	3078.625977	2.548454
-3349.000000	13324.105109	3077.302734	5.174313
-3349.000000	13324.105109	3075.978516	4.381851
-3349.000000	13324.105109	3074.655273	3.501787
-3349.000000	13324.105109	3073.331055	3.991289
-3349.000000	13324.105109	3072.006836	3.571502
-3349.000000	13324.105109	3070.681641	1.515388
-3349.000000	13324.105109	3069.357422	1.779295
-3349.000000	13324.105109	3068.032227	1.940029
-3349.000000	13324.105109	3066.706055	4.124837
-3349.000000	13324.105109	3065.380859	2.238281
-3349.000000	13324.105109	3064.054688	2.794179
-3349.000000	13324.105109	3062.728516	2.231123
-3349.000000	13324.105109	3061.401367	2.312368
-3349.000000	13324.105109	3060.075195	2.589623
-3349.000000	13324.105109	3058.748047	2.764620
-3349.000000	13324.105109	3057.419922	2.717122
-3349.000000	13324.105109	3056.092773	0.967855
-3349.000000	13324.105109	3054.764648	-1.773802
-3349.000000	13324.105109	3053.436523	-0.886193
-3349.000000	13324.105109	3052.108398	0.062889
-3349.000000	13324.105109	3050.779297	0.086010
-3349.000000	13324.105109	3049.450195	0.554617
-3349.000000	13324.105109	3048.121094	3.465181
-3349.000000	13324.105109	3046.791016	5.726444
-3349.000000	13324.105109	3045.461914	3.367406
-3349.000000	13324.105109	3044.131836	2.764705
-3349.000000	13324.105109	3042.800781	3.916825
-3349.000000	13324.105109	3041.470703	2.896104
-3349.000000	13324.105109	3040.139648	0.546026
-3349.000000	13324.105109	3038.807617	-2.001367
-3349.000000	13324.105109	3037.476563	-0.295478
-3349.000000	13324.105109	3036.144531	-0.139156
-3349.000000	13324.105109	3034.812500	-0.024922
-3349.000000	13324.105109	3033.480469	1.630970
-3349.000000	13324.105109	3032.147461	4.076294
-3349.000000	13324.105109	3030.814453	3.741190
-3349.000000	13324.105109	3029.481445	4.084661
-3349.000000	13324.105109	3028.148438	3.071134
-3349.000000	13324.105109	3026.814453	2.956672
-3349.000000	13324.105109	3025.480469	1.675000
-3349.000000	13324.105109	3024.145508	2.412213
-3349.000000	13324.105109	3022.811523	1.446721
-3349.000000	13324.105109	3021.476563	1.938698
-3349.000000	13324.105109	3020.141602	0.611363
-3349.000000	13324.105109	3018.805664	0.922243
-3349.000000	13324.105109	3017.470703	0.374155
-3349.000000	13324.105109	3016.134766	1.306617
-3349.000000	13324.105109	3014.797852	1.828905
-3349.000000	13324.105109	3013.461914	2.989487
-3349.000000	13324.105109	3012.125000	2.677641
-3349.000000	13324.105109	3010.788086	4.890929
-3349.000000	13324.105109	3009.450195	6.000357
-3349.000000	13324.105109	3008.112305	6.702741
-3349.000000	13324.105109	3006.774414	6.083472
-3349.000000	13324.105109	3005.436523	6.533019
-3349.000000	13324.105109	3004.097656	4.782416
-3349.000000	13324.105109	3002.759766	2.826997
-3349.000000	13324.105109	3001.419922	1.546911
-3349.000000	13324.105109	3000.081055	3.433347
-3349.000000	13324.105109	2998.741211	4.746859
-3349.000000	13324.105109	2997.401367	4.057347
-3349.000000	13324.105109	2996.061523	3.336972
-3349.000000	13324.105109	2994.720703	2.962548
-3349.000000	13324.105109	2993.379883	2.310817
-3349.000000	13324.105109	2992.039063	1.637054
-3349.000000	13324.105109	2990.698242	2.242074
-3349.000000	13324.105109	2989.356445	2.746525
-3349.000000	13324.105109	2988.014648	3.531072
-3349.000000	13324.105109	2986.672852	2.168599
-3349.000000	13324.105109	2985.330078	1.416844
-3349.000000	13324.105109	2983.987305	-0.641824
-3349.000000	13324.105109	2982.644531	1.677380
-3349.000000	13324.105109	2981.300781	3.086794
-3349.000000	13324.105109	2979.958008	3.558128
-3349.000000	13324.105109	2978.614258	3.245722
-3349.000000	13324.105109	2977.269531	2.989737
-3349.000000	13324.105109	2975.925781	0.376719
-3349.000000	13324.105109	2974.581055	-1.343598
-3349.000000	13324.105109	2973.235352	-5.183267
-3349.000000	13324.105109	2971.890625	-1.920651
-3349.000000	13324.105109	2970.544922	1.410948
-3349.000000	13324.105109	2969.199219	3.412867
-3349.000000	13324.105109	2967.853516	6.750671
-3349.000000	13324.105109	2966.506836	8.579027
-3349.000000	13324.105109	2965.160156	7.595438
-3349.000000	13324.105109	2963.813477	3.925664
-3349.000000	13324.105109	2962.465820	0.238382
-3349.000000	13324.105109	2961.118164	0.285823
-3349.000000	13324.105109	2959.770508	-1.687542
-3349.000000	13324.105109	2958.422852	-3.332683
-3349.000000	13324.105109	2957.074219	-2.183427
-3349.000000	13324.105109	2955.725586	0.150223
-3349.000000	13324.105109	2954.376953	-1.664616
-3349.000000	13324.105109	2953.027344	-2.973399
-3349.000000	13324.105109	2951.678711	-0.991371
-3349.000000	13324.105109	2950.328125	0.966789
-3349.000000	13324.105109	2948.978516	1.177558
-3349.000000	13324.105109	2947.627930	1.560629
-3349.000000	13324.105109	2946.277344	3.206019
-3349.000000	13324.105109	2944.926758	6.586433
-3349.000000	13324.105109	2943.575195	4.133900
-3349.000000	13324.105109	2942.224609	1.761815
-3349.000000	13324.105109	2940.872070	-0.282224
-3349.000000	13324.105109	2939.520508	-0.724833
-3349.000000	13324.105109	2938.167969	-0.615166
-3349.000000	13324.105109	2936.815430	-0.062138
-3349.000000	13324.105109	2935.462891	1.005963
-3349.000000	13324.105109	2934.109375	3.249189
-3349.000000	13324.105109	2932.755859	1.595718
-3349.000000	13324.105109	2931.402344	-0.384481
-3349.000000	13324.105109	2930.047852	-2.037838
-3349.000000	13324.105109	2928.694336	-1.040964
-3349.000000	13324.105109	2927.338867	-0.874413
-3349.000000	13324.105109	2925.984375	0.495156
-3349.000000	13324.105109	2924.628906	1.537858
-3349.000000	13324.105109	2923.273438	2.619517
-3349.000000	13324.105109	2921.917969	3.428533
-3349.000000	13324.105109	2920.562500	4.168183
-3349.000000	13324.105109	2919.206055	5.116636
-3349.000000	13324.105109	2917.849609	5.522812
-3349.000000	13324.105109	2916.492188	5.283814
-3349.000000	13324.105109	2915.134766	3.505162
-3349.000000	13324.105109	2913.777344	4.018535
-3349.000000	13324.105109	2912.419922	2.503481
-3349.000000	13324.105109	2911.061523	3.714220
-3349.000000	13324.105109	2909.703125	3.655605
-3349.000000	13324.105109	2908.344727	5.106874
-3349.000000	13324.105109	2906.986328	4.661954
-3349.000000	13324.105109	2905.626953	5.099286
-3349.000000	13324.105109	2904.267578	2.911911
-3349.000000	13324.105109	2902.907227	2.275366
-3349.000000	13324.105109	2901.547852	-0.010882
-3349.000000	13324.105109	2900.187500	0.806528
-3349.000000	13324.105109	2898.826172	1.838148
-3349.000000	13324.105109	2897.465820	3.065136
-3349.000000	13324.105109	2896.104492	3.324883
-3349.000000	13324.105109	2894.743164	5.732708
-3349.000000	13324.105109	2893.380859	5.143386
-3349.000000	13324.105109	2892.019531	4.043434
-3349.000000	13324.105109	2890.657227	4.657363
-3349.000000	13324.105109	2889.293945	5.696107
-3349.000000	13324.105109	2887.931641	5.124051
-3349.000000	13324.105109	2886.568359	3.277424
-3349.000000	13324.105109	2885.204102	3.421271
-3349.000000	13324.105109	2883.840820	3.420020
-3349.000000	13324.105109	2882.476563	0.217729
-3349.000000	13324.105109	2881.112305	-0.107759
-3349.000000	13324.105109	2879.747070	0.763341
-3349.000000	13324.105109	2878.382813	1.772402
-3349.000000	13324.105109	2877.017578	0.668804
-3349.000000	13324.105109	2875.651367	0.168075
-3349.000000	13324.105109	2874.286133	1.062434
-3349.000000	13324.105109	2872.919922	0.800210
-3349.000000	13324.105109	2871.553711	-0.040073
-3349.000000	13324.105109	2870.186523	1.176296
-3349.000000	13324.105109	2868.819336	0.277124
-3349.000000	13324.105109	2867.452148	1.508783
-3349.000000	13324.105109	2866.084961	3.846202
-3349.000000	13324.105109	2864.716797	4.246036
-3349.000000	13324.105109	2863.348633	4.262289
-3349.000000	13324.105109	2861.980469	4.109510
-3349.000000	13324.105109	2860.611328	4.655490
-3349.000000	13324.105109	2859.242188	5.968836
-3349.000000	13324.105109	2857.873047	4.331682
-3349.000000	13324.105109	2856.503906	3.834425
-3349.000000	13324.105109	2855.133789	5.586889
-3349.000000	13324.105109	2853.763672	5.149422
-3349.000000	13324.105109	2852.392578	4.082760
-3349.000000	13324.105109	2851.022461	2.725421
-3349.000000	13324.105109	2849.651367	2.236495
-3349.000000	13324.105109	2848.279297	1.656638
-3349.000000	13324.105109	2846.908203	-1.784150
-3349.000000	13324.105109	2845.536133	-1.868027
-3349.000000	13324.105109	2844.164063	0.234975
-3349.000000	13324.105109	2842.791016	1.089061
-3349.000000	13324.105109	2841.417969	2.946227
-3349.000000	13324.105109	2840.044922	3.654388
-3349.000000	13324.105109	2838.671875	5.984440
-3349.000000	13324.105109	2837.297852	5.412104
-3349.000000	13324.105109	2835.923828	4.616321
-3349.000000	13324.105109	2834.549805	4.467794
-3349.000000	13324.105109	2833.174805	3.605691
-3349.000000	13324.105109	2831.800781	1.205318
-3349.000000	13324.105109	2830.424805	-1.039798
-3349.000000	13324.105109	2829.049805	-2.291538
-3349.000000	13324.105109	2827.673828	-1.544716
-3349.000000	13324.105109	2826.297852	-0.594029
-3349.000000	13324.105109	2824.921875	1.183765
-3349.000000	13324.105109	2823.544922	0.209891
-3349.000000	13324.105109	2822.167969	1.612369
-3349.000000	13324.105109	2820.790039	2.150515
-3349.000000	13324.105109	2819.413086	2.321037
-3349.000000	13324.105109	2818.035156	2.661178
-3349.000000	13324.105109	2816.657227	2.527284
-3349.000000	13324.105109	2815.278320	3.600318
-3349.000000	13324.105109	2813.899414	3.778950
-3349.000000	13324.105109	2812.520508	2.302003
-3349.000000	13324.105109	2811.141602	2.146291
-3349.000000	13324.105109	2809.761719	3.468390
-3349.000000	13324.105109	2808.381836	2.916767
-3349.000000	13324.105109	2807.001953	2.988332
-3349.000000	13324.105109	2805.621094	2.520062
-3349.000000	13324.105109	2804.240234	2.623079
-3349.000000	13324.105109	2802.859375	3.700626
-3349.000000	13324.105109	2801.477539	2.113414
-3349.000000	13324.105109	2800.095703	3.874585
-3349.000000	13324.105109	2798.713867	5.006232
-3349.000000	13324.105109	2797.332031	6.042608
-3349.000000	13324.105109	2795.949219	6.594743
-3349.000000	13324.105109	2794.566406	3.503054
-3349.000000	13324.105109	2793.183594	1.347378
-3349.000000	13324.105109	2791.799805	-0.518996
-3349.000000	13324.105109	2790.416016	-2.440351
-3349.000000	13324.105109	2789.032227	-0.254370
-3349.000000	13324.105109	2787.647461	-1.085423
-3349.000000	13324.105109	2786.262695	4.115817
-3349.000000	13324.105109	2784.877930	5.426129
-3349.000000	13324.105109	2783.492188	6.528745
-3349.000000	13324.105109	2782.107422	5.522892
-3349.000000	13324.105109	2780.720703	2.544109
-3349.000000	13324.105109	2779.334961	1.105857
-3349.000000	13324.105109	2777.948242	0.122239
-3349.000000	13324.105109	2776.561523	-1.037504
-3349.000000	13324.105109	2775.174805	0.204282
-3349.000000	13324.105109	2773.787109	-0.390392
-3349.000000	13324.105109	2772.399414	1.070711
-3349.000000	13324.105109	2771.011719	1.587783
-3349.000000	13324.105109	2769.623047	1.642320
-3349.000000	13324.105109	2768.234375	2.448729
-3349.000000	13324.105109	2766.845703	3.996973
-3349.000000	13324.105109	2765.457031	4.167565
-3349.000000	13324.105109	2764.067383	1.210113
-3349.000000	13324.105109	2762.677734	-1.754708
-3349.000000	13324.105109	2761.287109	-1.050110
-3349.000000	13324.105109	2759.897461	-0.614910
-3349.000000	13324.105109	2758.506836	2.344185
-3349.000000	13324.105109	2757.115234	4.282316
-3349.000000	13324.105109	2755.724609	5.193240
-3349.000000	13324.105109	2754.333008	3.517312
-3349.000000	13324.105109	2752.940430	1.907616
-3349.000000	13324.105109	2751.548828	0.555571
-3349.000000	13324.105109	2750.156250	0.656310
-3349.000000	13324.105109	2748.763672	-1.253922
-3349.000000	13324.105109	2747.370117	2.025649
-3349.000000	13324.105109	2745.976563	3.144381
-3349.000000	13324.105109	2744.583008	4.389493
-3349.000000	13324.105109	2743.189453	4.963074
-3349.000000	13324.105109	2741.794922	7.264372
-3349.000000	13324.105109	2740.400391	7.264058
-3349.000000	13324.105109	2739.005859	3.448636
-3349.000000	13324.105109	2737.610352	-0.833879
-3349.000000	13324.105109	2736.214844	-1.595430
-3349.000000	13324.105109	2734.819336	-1.943979
-3349.000000	13324.105109	2733.422852	-1.837878
-3349.000000	13324.105109	2732.026367	-0.745677
-3349.000000	13324.105109	2730.629883	0.295935
-3349.000000	13324.105109	2729.232422	-1.012903
-3349.000000	13324.105109	2727.835938	-2.205096
-3349.000000	13324.105109	2726.437500	-2.808926
-3349.000000	13324.105109	2725.040039	-0.596988
-3349.000000	13324.105109	2723.641602	2.464372
-3349.000000	13324.105109	2722.243164	4.372931
-3349.000000	13324.105109	2720.844727	6.379717
-3349.000000	13324.105109	2719.445313	5.399594
-3349.000000	13324.105109	2718.045898	4.523602
-3349.000000	13324.105109	2716.646484	5.542860
-3349.000000	13324.105109	2715.246094	5.966315
-3349.000000	13324.105109	2713.845703	5.662482
-3349.000000	13324.105109	2712.445313	3.662764
-3349.000000	13324.105109	2711.043945	3.230968
-3349.000000	13324.105109	2709.642578	1.380534
-3349.000000	13324.105109	2708.241211	-0.245234
-3349.000000	13324.105109	2706.839844	0.313384
-3349.000000	13324.105109	2705.437500	0.738001
-3349.000000	13324.105109	2704.035156	1.433405
-3349.000000	13324.105109	2702.631836	2.275805
-3349.000000	13324.105109	2701.228516	1.033652
-3349.000000	13324.105109	2699.825195	1.862069
-3349.000000	13324.105109	2698.421875	1.017832
-3349.000000	13324.105109	2697.017578	2.435959
-3349.000000	13324.105109	2695.613281	3.584853
-3349.000000	13324.105109	2694.208984	3.316977
-3349.000000	13324.105109	2692.803711	3.916974
-3349.000000	13324.105109	2691.398438	4.885201
-3349.000000	13324.105109	2689.993164	3.232373
-3349.000000	13324.105109	2688.586914	0.989409
-3349.000000	13324.105109	2687.181641	-0.865047
-3349.000000	13324.105109	2685.774414	-2.320683
-3349.000000	13324.105109	2684.368164	-3.523202
-3349.000000	13324.105109	2682.960938	-2.034959
-3349.000000	13324.105109	2681.553711	0.896718
-3349.000000	13324.105109	2680.145508	1.355141
-3349.000000	13324.105109	2678.737305	3.029302
-3349.000000	13324.105109	2677.329102	3.492858
-3349.000000	13324.105109	2675.920898	4.269782
-3349.000000	13324.105109	2674.511719	4.857219
-3349.000000	13324.105109	2673.102539	3.722966
-3349.000000	13324.105109	2671.693359	4.022499
-3349.000000	13324.105109	2670.283203	3.619263
-3349.000000	13324.105109	2668.873047	2.162347
-3349.000000	13324.105109	2667.462891	2.699090
-3349.000000	13324.105109	2666.051758	2.302927
-3349.000000	13324.105109	2664.640625	3.003402
-3349.000000	13324.105109	2663.229492	5.030706
-3349.000000	13324.105109	2661.817383	3.761786
-3349.000000	13324.105109	2660.406250	3.023351
-3349.000000	13324.105109	2658.993164	1.317598
-3349.000000	13324.105109	2657.581055	1.108153
-3349.000000	13324.105109	2656.167969	1.181256
-3349.000000	13324.105109	2654.754883	2.585850
-3349.000000	13324.105109	2653.340820	3.924291
-3349.000000	13324.105109	2651.927734	5.345063
-3349.000000	13324.105109	2650.512695	5.106207
-3349.000000	13324.105109	2649.098633	3.520943
-3349.000000	13324.105109	2647.683594	0.693405
-3349.000000	13324.105109	2646.268555	0.461049
-3349.000000	13324.105109	2644.853516	-0.743574
-3349.000000	13324.105109	2643.437500	-0.289955
-3349.000000	13324.105109	2642.021484	1.647419
-3349.000000	13324.105109	2640.605469	3.584881
-3349.000000	13324.105109	2639.188477	4.727449
-3349.000000	13324.105109	2637.771484	5.735518
-3349.000000	13324.105109	2636.354492	6.594622
-3349.000000	13324.105109	2634.936523	5.303906
-3349.000000	13324.105109	2633.518555	3.490846
-3349.000000	13324.105109	2632.100586	2.124173
-3349.000000	13324.105109	2630.682617	2.583318
-3349.000000	13324.105109	2629.263672	0.241061
-3349.000000	13324.105109	2627.843750	0.603187
-3349.000000	13324.105109	2626.424805	1.477976
-3349.000000	13324.105109	2625.004883	3.485393
-3349.000000	13324.105109	2623.584961	1.980992
-3349.000000	13324.105109	2622.164063	3.322400
-3349.000000	13324.105109	2620.744141	3.397119
-3349.000000	13324.105109	2619.323242	3.582534
-3349.000000	13324.105109	2617.901367	3.121229
-3349.000000	13324.105109	2616.479492	3.175068
-3349.000000	13324.105109	2615.057617	3.101611
-3349.000000	13324.105109	2613.635742	3.185029
-3349.000000	13324.105109	2612.212891	1.846553
-3349.000000	13324.105109	2610.790039	0.606585
-3349.000000	13324.105109	2609.367188	-1.017908
-3349.000000	13324.105109	2607.943359	-1.901798
-3349.000000	13324.105109	2606.519531	-1.233236
-3349.000000	13324.105109	2605.095703	-1.792721
-3349.000000	13324.105109	2603.670898	-0.194211
-3349.000000	13324.105109	2602.246094	0.105038
-3349.000000	13324.105109	2600.821289	1.917431
-3349.000000	13324.105109	2599.395508	1.825085
-3349.000000	13324.105109	2597.969727	1.194781
-3349.000000	13324.105109	2596.543945	-0.829088
-3349.000000	13324.105109	2595.117188	-1.856551
-3349.000000	13324.105109	2593.691406	-0.827341
-3349.000000	13324.105109	2592.263672	-0.850412
-3349.000000	13324.105109	2590.836914	1.711104
-3349.000000	13324.105109	2589.409180	4.665137
-3349.000000	13324.105109	2587.981445	6.520063
-3349.000000	13324.105109	2586.552734	4.450775
-3349.000000	13324.105109	2585.124023	2.129823
-3349.000000	13324.105109	2583.695313	0.413758
-3349.000000	13324.105109	2582.266602	0.634343
-3349.000000	13324.105109	2580.836914	0.434085
-3349.000000	13324.105109	2579.407227	4.357117
-3349.000000	13324.105109	2577.976563	3.830721
-3349.000000	13324.105109	2576.546875	3.414780
-3349.000000	13324.105109	2575.116211	0.915310
-3349.000000	13324.105109	2573.684570	-0.581626
-3349.000000	13324.105109	2572.252930	-2.144065
-3349.000000	13324.105109	2570.821289	-1.031029
-3349.000000	13324.105109	2569.389648	1.294981
-3349.000000	13324.105109	2567.957031	3.372162
-3349.000000	13324.105109	2566.524414	2.781174
-3349.000000	13324.105109	2565.091797	4.518201
-3349.000000	13324.105109	2563.658203	4.920607
-3349.000000	13324.105109	2562.224609	4.448766
-3349.000000	13324.105109	2560.791016	2.078654
-3349.000000	13324.105109	2559.356445	1.946451
-3349.000000	13324.105109	2557.921875	1.953500
-3349.000000	13324.105109	2556.487305	1.052018
-3349.000000	13324.105109	2555.051758	1.902999
-3349.000000	13324.105109	2553.616211	3.327549
-3349.000000	13324.105109	2552.180664	5.357628
-3349.000000	13324.105109	2550.744141	5.243820
-3349.000000	13324.105109	2549.307617	2.493247
-3349.000000	13324.105109	2547.871094	4.121169
-3349.000000	13324.105109	2546.434570	4.695511
-3349.000000	13324.105109	2544.997070	5.166848
-3349.000000	13324.105109	2543.558594	5.793781
-3349.000000	13324.105109	2542.121094	7.187610
-3349.000000	13324.105109	2540.682617	7.173444
-3349.000000	13324.105109	2539.244141	4.772303
-3349.000000	13324.105109	2537.804688	1.912088
-3349.000000	13324.105109	2536.365234	2.351408
-3349.000000	13324.105109	2534.925781	2.409328
-3349.000000	13324.105109	2533.486328	4.520643
-3349.000000	13324.105109	2532.045898	4.938599
-3349.000000	13324.105109	2530.604492	7.358165
-3349.000000	13324.105109	2529.164063	7.591958
-3349.000000	13324.105109	2527.722656	7.718401
-3349.000000	13324.105109	2526.281250	7.325340
-3349.000000	13324.105109	2524.838867	5.030624
-3349.000000	13324.105109	2523.397461	2.919533
-3349.000000	13324.105109	2521.954102	1.917560
-3349.000000	13324.105109	2520.511719	-0.120625
-3349.000000	13324.105109	2519.068359	-1.761395
-3349.000000	13324.105109	2517.625000	-1.019276
-3349.000000	13324.105109	2516.181641	0.174121
-3349.000000	13324.105109	2514.737305	-0.355639
-3349.000000	13324.105109	2513.292969	-0.888545
-3349.000000	13324.105109	2511.847656	-2.227283
-3349.000000	13324.105109	2510.402344	-2.327719
-3349.000000	13324.105109	2508.957031	-2.508154
-3349.000000	13324.105109	2507.511719	-1.250173
-3349.000000	13324.105109	2506.065430	2.250791
-3349.000000	13324.105109	2504.619141	4.333518
-3349.000000	13324.105109	2503.172852	3.461920
-3349.000000	13324.105109	2501.725586	4.061186
-3349.000000	13324.105109	2500.278320	3.268928
-3349.000000	13324.105109	2498.830078	1.628261
-3349.000000	13324.105109	2497.382813	-0.345789
-3349.000000	13324.105109	2495.934570	-0.617358
-3349.000000	13324.105109	2494.485352	0.503589
-3349.000000	13324.105109	2493.036133	2.863957
-3349.000000	13324.105109	2491.586914	3.026569
-3349.000000	13324.105109	2490.137695	3.385448
-3349.000000	13324.105109	2488.687500	3.629427
-3349.000000	13324.105109	2487.237305	2.847941
-3349.000000	13324.105109	2485.787109	0.391800
-3349.000000	13324.105109	2484.335938	-1.267133
-3349.000000	13324.105109	2482.884766	-1.639888
-3349.000000	13324.105109	2481.433594	0.335273
-3349.000000	13324.105109	2479.981445	-1.770021
-3349.000000	13324.105109	2478.529297	-2.498400
-3349.000000	13324.105109	2477.077148	-3.422545
-3349.000000	13324.105109	2475.624023	-2.955696
-3349.000000	13324.105109	2474.170898	-3.170807
-3349.000000	13324.105109	2472.716797	-3.232152
-3349.000000	13324.105109	2471.263672	-1.060746
-3349.000000	13324.105109	2469.809570	1.900155
-3349.000000	13324.105109	2468.354492	0.932181
-3349.000000	13324.105109	2466.900391	2.942256
-3349.000000	13324.105109	2465.445313	3.122892
-3349.000000	13324.105109	2463.989258	2.761026
-3349.000000	13324.105109	2462.534180	2.036776
-3349.000000	13324.105109	2461.078125	0.199257
-3349.000000	13324.105109	2459.621094	2.667797
-3349.000000	13324.105109	2458.165039	3.494824
-3349.000000	13324.105109	2456.707031	3.424742
-3349.000000	13324.105109	2455.250000	4.620347
-3349.000000	13324.105109	2453.791992	3.770890
-3349.000000	13324.105109	2452.333984	2.927901
-3349.000000	13324.105109	2450.875977	3.280622
-3349.000000	13324.105109	2449.416992	2.363677
-3349.000000	13324.105109	2447.958008	2.853772
-3349.000000	13324.105109	2446.499023	1.966003
-3349.000000	13324.105109	2445.039063	1.480824
-3349.000000	13324.105109	2443.579102	-0.036301
-3349.000000	13324.105109	2442.119141	-0.625007
-3349.000000	13324.105109	2440.658203	-0.997636
-3349.000000	13324.105109	2439.197266	-0.138819
-3349.000000	13324.105109	2437.736328	-0.441238
-3349.000000	13324.105109	2436.274414	-0.945715
-3349.000000	13324.105109	2434.812500	-0.589221
-3349.000000	13324.105109	2433.350586	1.348586
-3349.000000	13324.105109	2431.887695	2.666455
-3349.000000	13324.105109	2430.424805	3.617040
-3349.000000	13324.105109	2428.961914	4.356289
-3349.000000	13324.105109	2427.498047	4.317839
-3349.000000	13324.105109	2426.034180	2.496040
-3349.000000	13324.105109	2424.569336	1.095868
-3349.000000	13324.105109	2423.105469	0.285336
-3349.000000	13324.105109	2421.640625	0.371260
-3349.000000	13324.105109	2420.174805	-0.255501
-3349.000000	13324.105109	2418.709961	-1.120336
-3349.000000	13324.105109	2417.244141	-0.521750
-3349.000000	13324.105109	2415.777344	1.551247
-3349.000000	13324.105109	2414.310547	3.119698
-3349.000000	13324.105109	2412.843750	6.120878
-3349.000000	13324.105109	2411.376953	5.120074
-3349.000000	13324.105109	2409.910156	3.358384
-3349.000000	13324.105109	2408.441406	1.335762
-3349.000000	13324.105109	2406.972656	-0.689040
-3349.000000	13324.105109	2405.503906	-0.587975
-3349.000000	13324.105109	2404.035156	1.153624
-3349.000000	13324.105109	2402.566406	1.541053
-3349.000000	13324.105109	2401.097656	2.542639
-3349.000000	13324.105109	2399.626953	3.258452
-3349.000000	13324.105109	2398.158203	1.842203
-3349.000000	13324.105109	2396.687500	3.134738
-3349.000000	13324.105109	2395.216797	3.546677
-3349.000000	13324.105109	2393.744141	5.194206
-3349.000000	13324.105109	2392.273438	5.387297
-3349.000000	13324.105109	2390.800781	4.311863
-3349.000000	13324.105109	2389.330078	1.986660
-3349.000000	13324.105109	2387.857422	1.575947
-3349.000000	13324.105109	2386.384766	-0.039898
-3349.000000	13324.105109	2384.912109	-0.996173
-3349.000000	13324.105109	2383.437500	-2.961889
-3349.000000	13324.105109	2381.964844	-1.017994
-3349.000000	13324.105109	2380.490234	1.459204
-3349.000000	13324.105109	2379.015625	3.578165
-3349.000000	13324.105109	2377.541016	2.605932
-3349.000000	13324.105109	2376.066406	3.030584
-3349.000000	13324.105109	2374.589844	2.962356
-3349.000000	13324.105109	2373.115234	2.468176
-3349.000000	13324.105109	2371.638672	1.418736
-3349.000000	13324.105109	2370.162109	3.305415
-3349.000000	13324.105109	2368.685547	5.040061
-3349.000000	13324.105109	2367.207031	3.640885
-3349.000000	13324.105109	2365.730469	2.566225
-3349.000000	13324.105109	2364.251953	2.701386
-3349.000000	13324.105109	2362.775391	2.657254
-3349.000000	13324.105109	2361.296875	3.994773
-3349.000000	13324.105109	2359.818359	3.579974
-3349.000000	13324.105109	2358.337891	3.898739
-3349.000000	13324.105109	2356.859375	4.401089
-3349.000000	13324.105109	2355.378906	1.496874
-3349.000000	13324.105109	2353.898438	1.984289
-3349.000000	13324.105109	2352.417969	2.209141
-3349.000000	13324.105109	2350.937500	2.065181
-3349.000000	13324.105109	2349.457031	2.517398
-3349.000000	13324.105109	2347.974609	1.281256
-3349.000000	13324.105109	2346.494141	-0.691776
-3349.000000	13324.105109	2345.011719	-0.754805
-3349.000000	13324.105109	2343.529297	-2.023694
-3349.000000	13324.105109	2342.046875	-0.834693
-3349.000000	13324.105109	2340.562500	-0.212068
-3349.000000	13324.105109	2339.080078	0.915800
-3349.000000	13324.105109	2337.595703	2.330227
-3349.000000	13324.105109	2336.111328	2.086090
-3349.000000	13324.105109	2334.626953	0.916964
-3349.000000	13324.105109	2333.142578	2.436259
-3349.000000	13324.105109	2331.658203	1.331395
-3349.000000	13324.105109	2330.171875	2.750540
-3349.000000	13324.105109	2328.687500	5.106773
-3349.000000	13324.105109	2327.201172	4.447110
-3349.000000	13324.105109	2325.714844	4.194338
-3349.000000	13324.105109	2324.226563	4.010212
-3349.000000	13324.105109	2322.740234	1.865149
-3349.000000	13324.105109	2321.253906	0.039467
-3349.000000	13324.105109	2319.765625	-0.878149
-3349.000000	13324.105109	2318.277344	-0.222423
-3349.000000	13324.105109	2316.789063	0.073887
-3349.000000	13324.105109	2315.300781	-0.848212
-3349.000000	13324.105109	2313.810547	-1.207298
-3349.000000	13324.105109	2312.322266	-1.713033
-3349.000000	13324.105109	2310.832031	-0.771823
-3349.000000	13324.105109	2309.341797	-0.483519
-3349.000000	13324.105109	2307.851563	1.949132
-3349.000000	13324.105109	2306.361328	1.321633
-3349.000000	13324.105109	2304.869141	0.177042
-3349.000000	13324.105109	2303.376953	-0.107609
-3349.000000	13324.105109	2301.886719	-0.826332
-3349.000000	13324.105109	2300.394531	0.034597
-3349.000000	13324.105109	2298.902344	2.442310
-3349.000000	13324.105109	2297.408203	3.706042
-3349.000000	13324.105109	2295.916016	5.016905
-3349.000000	13324.105109	2294.421875	5.061121
-3349.000000	13324.105109	2292.927734	4.697025
-3349.000000	13291.605109	3648.969727	1.044170
-3349.000000	13291.605109	3647.760742	1.952454
-3349.000000	13291.605109	3646.551758	2.606465
-3349.000000	13291.605109	3645.342773	2.885067
-3349.000000	13291.605109	3644.132813	1.355161
-3349.000000	13291.605109	3642.923828	-0.260758
-3349.000000	13291.605109	3641.713867	-2.327908
-3349.000000	13291.605109	3640.503906	-1.941224
-3349.000000	13291.605109	3639.292969	-1.008793
-3349.000000	13291.605109	3638.082031	1.393851
-3349.000000	13291.605109	3636.871094	2.806821
-3349.000000	13291.605109	3635.660156	4.176094
-3349.000000	13291.605109	3634.449219	3.972414
-3349.000000	13291.605109	3633.237305	3.448340
-3349.000000	13291.605109	3632.025391	1.874065
-3349.000000	13291.605109	3630.813477	1.246251
-3349.000000	13291.605109	3629.600586	1.461906
-3349.000000	13291.605109	3628.388672	0.688579
-3349.000000	13291.605109	3627.175781	0.105394
-3349.000000	13291.605109	3625.962891	-0.779531
-3349.000000	13291.605109	3624.749023	-1.863347
-3349.000000	13291.605109	3623.536133	-1.847029
-3349.000000	13291.605109	3622.322266	-2.272136
-3349.000000	13291.605109	3621.107422	-2.635183
-3349.000000	13291.605109	3619.893555	-1.968408
-3349.000000	13291.605109	3618.678711	-0.375407
-3349.000000	13291.605109	3617.463867	0.941521
-3349.000000	13291.605109	3616.249023	1.356407
-3349.000000	13291.605109	3615.034180	3.068990
-3349.000000	13291.605109	3613.818359	5.335922
-3349.000000	13291.605109	3612.602539	4.928102
-3349.000000	13291.605109	3611.386719	3.178983
-3349.000000	13291.605109	3610.170898	3.315954
-3349.000000	13291.605109	3608.954102	2.095726
-3349.000000	13291.605109	3607.737305	-1.070219
-3349.000000	13291.605109	3606.520508	-2.662019
-3349.000000	13291.605109	3605.303711	-1.634613
-3349.000000	13291.605109	3604.085938	-1.039351
-3349.000000	13291.605109	3602.868164	0.124612
-3349.000000	13291.605109	3601.650391	-0.005812
-3349.000000	13291.605109	3600.432617	2.307180
-3349.000000	13291.605109	3599.213867	2.926056
-3349.000000	13291.605109	3597.995117	3.595448
-3349.000000	13291.605109	3596.776367	5.602283
-3349.000000	13291.605109	3595.557617	7.842123
-3349.000000	13291.605109	3594.337891	8.786507
-3349.000000	13291.605109	3593.118164	9.523746
-3349.000000	13291.605109	3591.898438	4.776110
-3349.000000	13291.605109	3590.678711	3.710163
-3349.000000	13291.605109	3589.458008	1.290526
-3349.000000	13291.605109	3588.237305	-1.273867
-3349.000000	13291.605109	3587.016602	-1.632075
-3349.000000	13291.605109	3585.795898	-1.326880
-3349.000000	13291.605109	3584.574219	0.270094
-3349.000000	13291.605109	3583.353516	2.081459
-3349.000000	13291.605109	3582.131836	1.324740
-3349.000000	13291.605109	3580.909180	2.533622
-3349.000000	13291.605109	3579.687500	1.003918
-3349.000000	13291.605109	3578.464844	-1.576512
-3349.000000	13291.605109	3577.242188	-2.323736
-3349.000000	13291.605109	3576.018555	-2.589586
-3349.000000	13291.605109	3574.795898	0.549176
-3349.000000	13291.605109	3573.572266	3.232616
-3349.000000	13291.605109	3572.348633	6.009098
-3349.000000	13291.605109	3571.125000	7.065583
-3349.000000	13291.605109	3569.900391	5.388975
-3349.000000	13291.605109	3568.675781	3.651379
-3349.000000	13291.605109	3567.451172	1.433157
-3349.000000	13291.605109	3566.226563	0.648607
-3349.000000	13291.605109	3565.000977	2.612795
-3349.000000	13291.605109	3563.775391	3.425232
-3349.000000	13291.605109	3562.549805	4.822131
-3349.000000	13291.605109	3561.324219	4.158943
-3349.000000	13291.605109	3560.097656	2.636358
-3349.000000	13291.605109	3558.872070	1.663113
-3349.000000	13291.605109	3557.645508	-0.536747
-3349.000000	13291.605109	3556.417969	-0.052569
-3349.000000	13291.605109	3555.191406	-1.392516
-3349.000000	13291.605109	3553.963867	-1.190955
-3349.000000	13291.605109	3552.736328	-1.143907
-3349.000000	13291.605109	3551.508789	-0.404307
-3349.000000	13291.605109	3550.280273	1.038184
-3349.000000	13291.605109	3549.051758	2.077885
-3349.000000	13291.605109	3547.823242	2.902446
-3349.000000	13291.605109	3546.594727	3.548084
-3349.000000	13291.605109	3545.365234	2.444317
-3349.000000	13291.605109	3544.136719	3.464126
-3349.000000	13291.605109	3542.906250	4.277344
-3349.000000	13291.605109	3541.676758	4.493123
-3349.000000	13291.605109	3540.447266	3.741848
-3349.000000	13291.605109	3539.216797	2.861728
-3349.000000	13291.605109	3537.986328	1.793888
-3349.000000	13291.605109	3536.754883	1.587788
-3349.000000	13291.605109	3535.524414	3.176929
-3349.000000	13291.605109	3534.292969	4.586929
-3349.000000	13291.605109	3533.061523	6.141704
-3349.000000	13291.605109	3531.830078	4.083557
-3349.000000	13291.605109	3530.597656	3.629411
-3349.000000	13291.605109	3529.365234	0.334295
-3349.000000	13291.605109	3528.132813	-0.896646
-3349.000000	13291.605109	3526.900391	0.331212
-3349.000000	13291.605109	3525.667969	2.795689
-3349.000000	13291.605109	3524.434570	5.225219
-3349.000000	13291.605109	3523.201172	5.924277
-3349.000000	13291.605109	3521.966797	4.268467
-3349.000000	13291.605109	3520.733398	5.596510
-3349.000000	13291.605109	3519.499023	3.077735
-3349.000000	13291.605109	3518.264648	1.883334
-3349.000000	13291.605109	3517.030273	1.693876
-3349.000000	13291.605109	3515.794922	3.403867
-3349.000000	13291.605109	3514.559570	4.994064
-3349.000000	13291.605109	3513.324219	2.718322
-3349.000000	13291.605109	3512.088867	1.923816
-3349.000000	13291.605109	3510.852539	3.649667
-3349.000000	13291.605109	3509.617188	3.289273
-3349.000000	13291.605109	3508.380859	2.272840
-3349.000000	13291.605109	3507.143555	1.062984
-3349.000000	13291.605109	3505.907227	-0.221968
-3349.000000	13291.605109	3504.669922	-0.046179
-3349.000000	13291.605109	3503.432617	-2.821084
-3349.000000	13291.605109	3502.194336	-2.381511
-3349.000000	13291.605109	3500.957031	-1.855694
-3349.000000	13291.605109	3499.718750	-0.413454
-3349.000000	13291.605109	3498.480469	1.844025
-3349.000000	13291.605109	3497.242188	2.859648
-3349.000000	13291.605109	3496.002930	2.559503
-3349.000000	13291.605109	3494.763672	4.051752
-3349.000000	13291.605109	3493.524414	2.240907
-3349.000000	13291.605109	3492.285156	2.348204
-3349.000000	13291.605109	3491.044922	1.775409
-3349.000000	13291.605109	3489.804688	1.111718
-3349.000000	13291.605109	3488.564453	1.974239
-3349.000000	13291.605109	3487.324219	4.048553
-3349.000000	13291.605109	3486.083008	3.791399
-3349.000000	13291.605109	3484.842773	4.280375
-3349.000000	13291.605109	3483.600586	3.835860
-3349.000000	13291.605109	3482.359375	2.868563
-3349.000000	13291.605109	3481.118164	3.263656
-3349.000000	13291.605109	3479.875977	2.674974
-3349.000000	13291.605109	3478.633789	2.994714
-3349.000000	13291.605109	3477.390625	4.981949
-3349.000000	13291.605109	3476.148438	5.071890
-3349.000000	13291.605109	3474.905273	5.484394
-3349.000000	13291.605109	3473.662109	5.566406
-3349.000000	13291.605109	3472.417969	3.431113
-3349.000000	13291.605109	3471.174805	2.786825
-3349.000000	13291.605109	3469.930664	0.865848
-3349.000000	13291.605109	3468.686523	-0.328887
-3349.000000	13291.605109	3467.441406	0.024914
-3349.000000	13291.605109	3466.197266	-0.829381
-3349.000000	13291.605109	3464.952148	1.508751
-3349.000000	13291.605109	3463.707031	2.209680
-3349.000000	13291.605109	3462.460938	2.563514
-3349.000000	13291.605109	3461.215820	2.106646
-3349.000000	13291.605109	3459.969727	0.872860
-3349.000000	13291.605109	3458.723633	1.311158
-3349.000000	13291.605109	3457.476563	1.512531
-3349.000000	13291.605109	3456.229492	2.759107
-3349.000000	13291.605109	3454.983398	5.257285
-3349.000000	13291.605109	3453.735352	5.382464
-3349.000000	13291.605109	3452.488281	5.769884
-3349.000000	13291.605109	3451.240234	4.293935
-3349.000000	13291.605109	3449.992188	1.149906
-3349.000000	13291.605109	3448.744141	-0.586193
-3349.000000	13291.605109	3447.496094	-1.007654
-3349.000000	13291.605109	3446.247070	0.231600
-3349.000000	13291.605109	3444.998047	0.510030
-3349.000000	13291.605109	3443.749023	0.765145
-3349.000000	13291.605109	3442.499023	2.231650
-3349.000000	13291.605109	3441.250000	3.965731
-3349.000000	13291.605109	3440.000000	3.755491
-3349.000000	13291.605109	3438.750000	3.950533
-3349.000000	13291.605109	3437.499023	4.574755
-3349.000000	13291.605109	3436.248047	4.425243
-3349.000000	13291.605109	3434.997070	3.241047
-3349.000000	13291.605109	3433.746094	2.148331
-3349.000000	13291.605109	3432.495117	3.293343
-3349.000000	13291.605109	3431.243164	5.463980
-3349.000000	13291.605109	3429.991211	5.550018
-3349.000000	13291.605109	3428.739258	3.898118
-3349.000000	13291.605109	3427.486328	3.077633
-3349.000000	13291.605109	3426.233398	0.854951
-3349.000000	13291.605109	3424.980469	-1.493005
-3349.000000	13291.605109	3423.727539	-2.311908
-3349.000000	13291.605109	3422.474609	-1.821184
-3349.000000	13291.605109	3421.220703	-1.438332
-3349.000000	13291.605109	3419.966797	-1.374877
-3349.000000	13291.605109	3418.711914	-2.267683
-3349.000000	13291.605109	3417.458008	-0.510182
-3349.000000	13291.605109	3416.203125	-0.044456
-3349.000000	13291.605109	3414.948242	0.865365
-3349.000000	13291.605109	3413.693359	1.842613
-3349.000000	13291.605109	3412.437500	1.681112
-3349.000000	13291.605109	3411.181641	0.170015
-3349.000000	13291.605109	3409.925781	-2.052006
-3349.000000	13291.605109	3408.669922	-4.499879
-3349.000000	13291.605109	3407.413086	-4.317569
-3349.000000	13291.605109	3406.156250	-3.817631
-3349.000000	13291.605109	3404.899414	-2.387594
-3349.000000	13291.605109	3403.642578	-2.019495
-3349.000000	13291.605109	3402.384766	-0.774598
-3349.000000	13291.605109	3401.126953	0.729509
-3349.000000	13291.605109	3399.869141	1.780846
-3349.000000	13291.605109	3398.611328	2.130441
-3349.000000	13291.605109	3397.352539	3.090868
-3349.000000	13291.605109	3396.093750	2.238522
-3349.000000	13291.605109	3394.834961	2.879802
-3349.000000	13291.605109	3393.576172	2.618102
-3349.000000	13291.605109	3392.316406	2.935125
-3349.000000	13291.605109	3391.056641	3.084931
-3349.000000	13291.605109	3389.796875	2.125522
-3349.000000	13291.605109	3388.536133	0.514412
-3349.000000	13291.605109	3387.276367	-0.287266
-3349.000000	13291.605109	3386.015625	-2.081991
-3349.000000	13291.605109	3384.754883	0.280010
-3349.000000	13291.605109	3383.493164	2.574360
-3349.000000	13291.605109	3382.231445	3.034180
-3349.000000	13291.605109	3380.969727	4.927179
-3349.000000	13291.605109	3379.708008	3.227503
-3349.000000	13291.605109	3378.446289	2.935951
-3349.000000	13291.605109	3377.183594	0.230056
-3349.000000	13291.605109	3375.920898	-2.059948
-3349.000000	13291.605109	3374.657227	-3.273368
-3349.000000	13291.605109	3373.394531	-2.663584
-3349.000000	13291.605109	3372.130859	-1.263688
-3349.000000	13291.605109	3370.867188	1.395297
-3349.000000	13291.605109	3369.603516	2.412829
-3349.000000	13291.605109	3368.338867	5.702389
-3349.000000	13291.605109	3367.074219	5.154366
-3349.000000	13291.605109	3365.809570	4.175655
-3349.000000	13291.605109	3364.544922	2.647111
-3349.000000	13291.605109	3363.279297	3.040117
-3349.000000	13291.605109	3362.013672	3.258912
-3349.000000	13291.605109	3360.748047	2.372020
-3349.000000	13291.605109	3359.482422	2.291887
-3349.000000	13291.605109	3358.215820	3.475369
-3349.000000	13291.605109	3356.949219	2.905579
-3349.000000	13291.605109	3355.682617	2.301806
-3349.000000	13291.605109	3354.416016	2.769956
-3349.000000	13291.605109	3353.148438	2.359699
-3349.000000	13291.605109	3351.880859	3.449975
-3349.000000	13291.605109	3350.613281	5.020836
-3349.000000	13291.605109	3349.344727	6.500653
-3349.000000	13291.605109	3348.077148	5.535072
-3349.000000	13291.605109	3346.808594	4.750750
-3349.000000	13291.605109	3345.539063	4.207462
-3349.000000	13291.605109	3344.270508	2.329776
-3349.000000	13291.605109	3343.000977	-1.793450
-3349.000000	13291.605109	3341.731445	-1.440506
-3349.000000	13291.605109	3340.461914	-0.648003
-3349.000000	13291.605109	3339.191406	-0.584332
-3349.000000	13291.605109	3337.920898	-2.467354
-3349.000000	13291.605109	3336.650391	-3.155402
-3349.000000	13291.605109	3335.379883	-1.089090
-3349.000000	13291.605109	3334.108398	-0.810423
-3349.000000	13291.605109	3332.837891	0.410027
-3349.000000	13291.605109	3331.565430	2.435601
-3349.000000	13291.605109	3330.293945	4.368549
-3349.000000	13291.605109	3329.021484	3.944684
-3349.000000	13291.605109	3327.750000	3.370418
-3349.000000	13291.605109	3326.476563	2.316539
-3349.000000	13291.605109	3325.204102	3.546090
-3349.000000	13291.605109	3323.930664	3.245175
-3349.000000	13291.605109	3322.657227	4.011606
-3349.000000	13291.605109	3321.383789	3.215804
-3349.000000	13291.605109	3320.110352	3.279737
-3349.000000	13291.605109	3318.835938	1.576030
-3349.000000	13291.605109	3317.561523	0.749188
-3349.000000	13291.605109	3316.287109	1.167446
-3349.000000	13291.605109	3315.011719	1.627303
-3349.000000	13291.605109	3313.736328	2.038180
-3349.000000	13291.605109	3312.460938	2.745438
-3349.000000	13291.605109	3311.185547	2.570858
-3349.000000	13291.605109	3309.909180	2.346810
-3349.000000	13291.605109	3308.633789	2.080582
-3349.000000	13291.605109	3307.357422	2.127223
-3349.000000	13291.605109	3306.080078	2.250197
-3349.000000	13291.605109	3304.803711	2.989544
-3349.000000	13291.605109	3303.526367	3.407579
-3349.000000	13291.605109	3302.249023	3.760221
-3349.000000	13291.605109	3300.970703	2.317652
-3349.000000	13291.605109	3299.693359	0.711299
-3349.000000	13291.605109	3298.415039	0.742650
-3349.000000	13291.605109	3297.135742	0.050523
-3349.000000	13291.605109	3295.857422	-0.593488
-3349.000000	13291.605109	3294.578125	-1.168729
-3349.000000	13291.605109	3293.298828	-0.569157
-3349.000000	13291.605109	3292.019531	0.646389
-3349.000000	13291.605109	3290.740234	1.400995
-3349.000000	13291.605109	3289.459961	1.991363
-3349.000000	13291.605109	3288.179688	4.143068
-3349.000000	13291.605109	3286.898438	4.593306
-3349.000000	13291.605109	3285.618164	4.231264
-3349.000000	13291.605109	3284.336914	1.535651
-3349.000000	13291.605109	3283.055664	0.401742
-3349.000000	13291.605109	3281.774414	0.129535
-3349.000000	13291.605109	3280.492188	0.144402
-3349.000000	13291.605109	3279.209961	-0.102590
-3349.000000	13291.605109	3277.927734	1.873526
-3349.000000	13291.605109	3276.645508	1.201111
-3349.000000	13291.605109	3275.362305	0.912736
-3349.000000	13291.605109	3274.079102	-0.416227
-3349.000000	13291.605109	3272.795898	-0.958355
-3349.000000	13291.605109	3271.511719	-0.770455
-3349.000000	13291.605109	3270.227539	0.179106
-3349.000000	13291.605109	3268.943359	2.077839
-3349.000000	13291.605109	3267.659180	5.197426
-3349.000000	13291.605109	3266.375000	5.146474
-3349.000000	13291.605109	3265.089844	6.594300
-3349.000000	13291.605109	3263.804688	5.601783
-3349.000000	13291.605109	3262.519531	3.366718
-3349.000000	13291.605109	3261.233398	1.654594
-3349.000000	13291.605109	3259.947266	2.616835
-3349.000000	13291.605109	3258.661133	3.654217
-3349.000000	13291.605109	3257.375000	4.242127
-3349.000000	13291.605109	3256.087891	5.188425
-3349.000000	13291.605109	3254.800781	7.393602
-3349.000000	13291.605109	3253.513672	8.501949
-3349.000000	13291.605109	3252.225586	7.126029
-3349.000000	13291.605109	3250.938477	4.560282
-3349.000000	13291.605109	3249.650391	3.971345
-3349.000000	13291.605109	3248.361328	2.710612
-3349.000000	13291.605109	3247.073242	1.352370
-3349.000000	13291.605109	3245.784180	0.445345
-3349.000000	13291.605109	3244.495117	1.219625
-3349.000000	13291.605109	3243.206055	1.757935
-3349.000000	13291.605109	3241.916016	1.919087
-3349.000000	13291.605109	3240.625977	-0.619400
-3349.000000	13291.605109	3239.335938	-0.253716
-3349.000000	13291.605109	3238.045898	1.962118
-3349.000000	13291.605109	3236.754883	3.134048
-3349.000000	13291.605109	3235.463867	2.985317
-3349.000000	13291.605109	3234.172852	4.449742
-3349.000000	13291.605109	3232.880859	3.315837
-3349.000000	13291.605109	3231.589844	1.645543
-3349.000000	13291.605109	3230.297852	-0.564188
-3349.000000	13291.605109	3229.004883	-0.924629
-3349.000000	13291.605109	3227.712891	-1.047750
-3349.000000	13291.605109	3226.419922	-1.944005
-3349.000000	13291.605109	3225.126953	-2.026682
-3349.000000	13291.605109	3223.833984	-1.441094
-3349.000000	13291.605109	3222.540039	0.051847
-3349.000000	13291.605109	3221.246094	-0.137147
-3349.000000	13291.605109	3219.952148	1.503529
-3349.000000	13291.605109	3218.658203	2.136414
-3349.000000	13291.605109	3217.363281	1.768683
-3349.000000	13291.605109	3216.068359	1.749322
-3349.000000	13291.605109	3214.773438	1.916977
-3349.000000	13291.605109	3213.477539	1.816373
-3349.000000	13291.605109	3212.182617	1.913668
-3349.000000	13291.605109	3210.886719	0.782374
-3349.000000	13291.605109	3209.589844	1.072062
-3349.000000	13291.605109	3208.293945	0.914406
-3349.000000	13291.605109	3206.997070	0.392839
-3349.000000	13291.605109	3205.700195	0.853397
-3349.000000	13291.605109	3204.402344	0.535674
-3349.000000	13291.605109	3203.105469	1.910729
-3349.000000	13291.605109	3201.807617	1.234052
-3349.000000	13291.605109	3200.509766	1.815058
-3349.000000	13291.605109	3199.210938	2.428560
-3349.000000	13291.605109	3197.912109	2.110829
-3349.000000	13291.605109	3196.613281	2.624994
-3349.000000	13291.605109	3195.314453	2.799399
-3349.000000	13291.605109	3194.015625	1.581633
-3349.000000	13291.605109	3192.715820	1.499406
-3349.000000	13291.605109	3191.416016	2.183302
-3349.000000	13291.605109	3190.115234	2.010149
-3349.000000	13291.605109	3188.815430	1.796270
-3349.000000	13291.605109	3187.514648	1.800169
-3349.000000	13291.605109	3186.213867	2.154687
-3349.000000	13291.605109	3184.912109	2.967715
-3349.000000	13291.605109	3183.611328	3.674048
-3349.000000	13291.605109	3182.309570	3.919909
-3349.000000	13291.605109	3181.006836	4.878892
-3349.000000	13291.605109	3179.705078	3.720231
-3349.000000	13291.605109	3178.402344	3.522463
-3349.000000	13291.605109	3177.099609	2.961339
-3349.000000	13291.605109	3175.796875	0.542729
-3349.000000	13291.605109	3174.493164	1.418801
-3349.000000	13291.605109	3173.189453	2.593868
-3349.000000	13291.605109	3171.885742	3.929023
-3349.000000	13291.605109	3170.582031	3.038190
-3349.000000	13291.605109	3169.277344	3.726774
-3349.000000	13291.605109	3167.972656	4.311559
-3349.000000	13291.605109	3166.667969	4.306815
-3349.000000	13291.605109	3165.362305	1.482167
-3349.000000	13291.605109	3164.056641	-0.583503
-3349.000000	13291.605109	3162.750977	-0.741384
-3349.000000	13291.605109	3161.445313	-0.165553
-3349.000000	13291.605109	3160.138672	-1.136317
-3349.000000	13291.605109	3158.832031	2.080746
-3349.000000	13291.605109	3157.525391	3.558370
-3349.000000	13291.605109	3156.218750	3.917788
-3349.000000	13291.605109	3154.911133	3.597706
-3349.000000	13291.605109	3153.603516	2.450355
-3349.000000	13291.605109	3152.295898	3.017808
-3349.000000	13291.605109	3150.987305	4.290565
-3349.000000	13291.605109	3149.679688	2.878892
-3349.000000	13291.605109	3148.371094	2.522334
-3349.000000	13291.605109	3147.061523	1.898290
-3349.000000	13291.605109	3145.752930	1.161561
-3349.000000	13291.605109	3144.443359	2.522964
-3349.000000	13291.605109	3143.133789	1.321507
-3349.000000	13291.605109	3141.823242	2.127920
-3349.000000	13291.605109	3140.512695	4.155551
-3349.000000	13291.605109	3139.202148	3.234731
-3349.000000	13291.605109	3137.891602	2.178174
-3349.000000	13291.605109	3136.581055	1.508522
-3349.000000	13291.605109	3135.269531	3.075032
-3349.000000	13291.605109	3133.958008	4.961986
-3349.000000	13291.605109	3132.645508	3.104793
-3349.000000	13291.605109	3131.333984	2.355393
-3349.000000	13291.605109	3130.021484	2.005945
-3349.000000	13291.605109	3128.708984	0.462568
-3349.000000	13291.605109	3127.395508	-0.848920
-3349.000000	13291.605109	3126.082031	-1.279286
-3349.000000	13291.605109	3124.768555	2.440801
-3349.000000	13291.605109	3123.455078	5.279060
-3349.000000	13291.605109	3122.140625	4.904998
-3349.000000	13291.605109	3120.827148	4.683908
-3349.000000	13291.605109	3119.511719	5.342503
-3349.000000	13291.605109	3118.197266	3.280579
-3349.000000	13291.605109	3116.881836	2.514431
-3349.000000	13291.605109	3115.566406	0.854041
-3349.000000	13291.605109	3114.250977	0.481928
-3349.000000	13291.605109	3112.935547	0.300877
-3349.000000	13291.605109	3111.619141	-2.036915
-3349.000000	13291.605109	3110.302734	-1.315167
-3349.000000	13291.605109	3108.985352	1.116891
-3349.000000	13291.605109	3107.668945	4.808033
-3349.000000	13291.605109	3106.351563	8.332739
-3349.000000	13291.605109	3105.034180	8.542791
-3349.000000	13291.605109	3103.715820	7.811416
-3349.000000	13291.605109	3102.398438	6.249239
-3349.000000	13291.605109	3101.079102	2.610371
-3349.000000	13291.605109	3099.760742	0.753885
-3349.000000	13291.605109	3098.442383	-1.053985
-3349.000000	13291.605109	3097.123047	0.449038
-3349.000000	13291.605109	3095.803711	0.380330
-3349.000000	13291.605109	3094.483398	-0.621098
-3349.000000	13291.605109	3093.164063	-0.666509
-3349.000000	13291.605109	3091.843750	-1.602691
-3349.000000	13291.605109	3090.522461	-2.642093
-3349.000000	13291.605109	3089.202148	-3.451625
-3349.000000	13291.605109	3087.880859	-3.775264
-3349.000000	13291.605109	3086.559570	-2.728485
-3349.000000	13291.605109	3085.238281	-2.899474
-3349.000000	13291.605109	3083.916016	-0.803916
-3349.000000	13291.605109	3082.593750	1.379807
-3349.000000	13291.605109	3081.271484	2.049878
-3349.000000	13291.605109	3079.948242	0.852290
-3349.000000	13291.605109	3078.625977	-0.757619
-3349.000000	13291.605109	3077.302734	-1.367042
-3349.000000	13291.605109	3075.978516	-1.937028
-3349.000000	13291.605109	3074.655273	-2.713799
-3349.000000	13291.605109	3073.331055	-0.874419
-3349.000000	13291.605109	3072.006836	1.471577
-3349.000000	13291.605109	3070.681641	2.643132
-3349.000000	13291.605109	3069.357422	1.954562
-3349.000000	13291.605109	3068.032227	0.670883
-3349.000000	13291.605109	3066.706055	1.816247
-3349.000000	13291.605109	3065.380859	2.960716
-3349.000000	13291.605109	3064.054688	3.557678
-3349.000000	13291.605109	3062.728516	2.522269
-3349.000000	13291.605109	3061.401367	4.475435
-3349.000000	13291.605109	3060.075195	4.341911
-3349.000000	13291.605109	3058.748047	2.925759
-3349.000000	13291.605109	3057.419922	2.934737
-3349.000000	13291.605109	3056.092773	3.484196
-3349.000000	13291.605109	3054.764648	3.091376
-3349.000000	13291.605109	3053.436523	1.502378
-3349.000000	13291.605109	3052.108398	0.885239
-3349.000000	13291.605109	3050.779297	3.152467
-3349.000000	13291.605109	3049.450195	3.511097
-3349.000000	13291.605109	3048.121094	2.183913
-3349.000000	13291.605109	3046.791016	3.002561
-3349.000000	13291.605109	3045.461914	1.818926
-3349.000000	13291.605109	3044.131836	1.045292
-3349.000000	13291.605109	3042.800781	-0.304544
-3349.000000	13291.605109	3041.470703	3.065306
-3349.000000	13291.605109	3040.139648	4.451637
-3349.000000	13291.605109	3038.807617	4.762512
-3349.000000	13291.605109	3037.476563	3.809020
-3349.000000	13291.605109	3036.144531	1.806201
-3349.000000	13291.605109	3034.812500	1.593703
-3349.000000	13291.605109	3033.480469	-0.108294
-3349.000000	13291.605109	3032.147461	-0.532959
-3349.000000	13291.605109	3030.814453	0.671622
-3349.000000	13291.605109	3029.481445	1.155369
-3349.000000	13291.605109	3028.148438	2.175843
-3349.000000	13291.605109	3026.814453	2.690851
-3349.000000	13291.605109	3025.480469	1.739195
-3349.000000	13291.605109	3024.145508	1.949121
-3349.000000	13291.605109	3022.811523	0.704907
-3349.000000	13291.605109	3021.476563	-0.252342
-3349.000000	13291.605109	3020.141602	-0.794139
-3349.000000	13291.605109	3018.805664	1.374624
-3349.000000	13291.605109	3017.470703	1.764532
-3349.000000	13291.605109	3016.134766	2.594869
-3349.000000	13291.605109	3014.797852	2.030979
-3349.000000	13291.605109	3013.461914	-0.145693
-3349.000000	13291.605109	3012.125000	0.431883
-3349.000000	13291.605109	3010.788086	-0.423867
-3349.000000	13291.605109	3009.450195	2.819429
-3349.000000	13291.605109	3008.112305	5.937178
-3349.000000	13291.605109	3006.774414	6.301325
-3349.000000	13291.605109	3005.436523	6.250139
-3349.000000	13291.605109	3004.097656	5.042342
-3349.000000	13291.605109	3002.759766	2.772634
-3349.000000	13291.605109	3001.419922	2.814004
-3349.000000	13291.605109	3000.081055	1.395175
-3349.000000	13291.605109	2998.741211	2.804700
-3349.000000	13291.605109	2997.401367	3.804645
-3349.000000	13291.605109	2996.061523	2.725018
-3349.000000	13291.605109	2994.720703	1.809479
-3349.000000	13291.605109	2993.379883	1.334056
-3349.000000	13291.605109	2992.039063	1.486318
-3349.000000	13291.605109	2990.698242	2.266267
-3349.000000	13291.605109	2989.356445	1.955184
-3349.000000	13291.605109	2988.014648	3.158529
-3349.000000	13291.605109	2986.672852	4.948858
-3349.000000	13291.605109	2985.330078	4.825792
-3349.000000	13291.605109	2983.987305	6.465516
-3349.000000	13291.605109	2982.644531	5.654049
-3349.000000	13291.605109	2981.300781	4.099172
-3349.000000	13291.605109	2979.958008	2.145125
-3349.000000	13291.605109	2978.614258	0.550903
-3349.000000	13291.605109	2977.269531	-0.854591
-3349.000000	13291.605109	2975.925781	0.048512
-3349.000000	13291.605109	2974.581055	-0.025425
-3349.000000	13291.605109	2973.235352	1.723837
-3349.000000	13291.605109	2971.890625	0.328523
-3349.000000	13291.605109	2970.544922	0.605447
-3349.000000	13291.605109	2969.199219	0.742096
-3349.000000	13291.605109	2967.853516	3.589375
-3349.000000	13291.605109	2966.506836	5.537898
-3349.000000	13291.605109	2965.160156	7.596638
-3349.000000	13291.605109	2963.813477	6.327326
-3349.000000	13291.605109	2962.465820	4.972428
-3349.000000	13291.605109	2961.118164	1.648968
-3349.000000	13291.605109	2959.770508	-0.875750
-3349.000000	13291.605109	2958.422852	-1.747238
-3349.000000	13291.605109	2957.074219	-0.813235
-3349.000000	13291.605109	2955.725586	0.275536
-3349.000000	13291.605109	2954.376953	1.637037
-3349.000000	13291.605109	2953.027344	2.217780
-3349.000000	13291.605109	2951.678711	2.183602
-3349.000000	13291.605109	2950.328125	1.283891
-3349.000000	13291.605109	2948.978516	-0.971458
-3349.000000	13291.605109	2947.627930	-0.452615
-3349.000000	13291.605109	2946.277344	-0.908478
-3349.000000	13291.605109	2944.926758	0.793119
-3349.000000	13291.605109	2943.575195	0.923464
-3349.000000	13291.605109	2942.224609	2.796103
-3349.000000	13291.605109	2940.872070	2.730606
-3349.000000	13291.605109	2939.520508	2.361403
-3349.000000	13291.605109	2938.167969	1.695709
-3349.000000	13291.605109	2936.815430	0.946795
-3349.000000	13291.605109	2935.462891	1.735926
-3349.000000	13291.605109	2934.109375	2.005562
-3349.000000	13291.605109	2932.755859	1.076456
-3349.000000	13291.605109	2931.402344	2.534879
-3349.000000	13291.605109	2930.047852	2.228561
-3349.000000	13291.605109	2928.694336	3.203679
-3349.000000	13291.605109	2927.338867	3.674292
-3349.000000	13291.605109	2925.984375	2.040479
-3349.000000	13291.605109	2924.628906	2.690396
-3349.000000	13291.605109	2923.273438	2.841360
-3349.000000	13291.605109	2921.917969	4.110077
-3349.000000	13291.605109	2920.562500	6.231570
-3349.000000	13291.605109	2919.206055	6.119884
-3349.000000	13291.605109	2917.849609	5.738049
-3349.000000	13291.605109	2916.492188	4.649128
-3349.000000	13291.605109	2915.134766	1.668920
-3349.000000	13291.605109	2913.777344	0.580330
-3349.000000	13291.605109	2912.419922	2.056301
-3349.000000	13291.605109	2911.061523	3.331917
-3349.000000	13291.605109	2909.703125	4.283227
-3349.000000	13291.605109	2908.344727	2.771014
-3349.000000	13291.605109	2906.986328	2.264438
-3349.000000	13291.605109	2905.626953	1.928875
-3349.000000	13291.605109	2904.267578	0.733529
-3349.000000	13291.605109	2902.907227	0.615358
-3349.000000	13291.605109	2901.547852	0.823674
-3349.000000	13291.605109	2900.187500	0.164564
-3349.000000	13291.605109	2898.826172	0.733328
-3349.000000	13291.605109	2897.465820	1.085750
-3349.000000	13291.605109	2896.104492	1.834248
-3349.000000	13291.605109	2894.743164	1.971792
-3349.000000	13291.605109	2893.380859	2.502927
-3349.000000	13291.605109	2892.019531	2.330615
-3349.000000	13291.605109	2890.657227	1.624781
-3349.000000	13291.605109	2889.293945	1.491049
-3349.000000	13291.605109	2887.931641	1.698932
-3349.000000	13291.605109	2886.568359	1.404213
-3349.000000	13291.605109	2885.204102	1.671140
-3349.000000	13291.605109	2883.840820	0.674666
-3349.000000	13291.605109	2882.476563	2.314747
-3349.000000	13291.605109	2881.112305	3.261089
-3349.000000	13291.605109	2879.747070	2.266424
-3349.000000	13291.605109	2878.382813	2.072212
-3349.000000	13291.605109	2877.017578	3.077734
-3349.000000	13291.605109	2875.651367	3.168205
-3349.000000	13291.605109	2874.286133	4.021652
-3349.000000	13291.605109	2872.919922	2.379272
-3349.000000	13291.605109	2871.553711	1.610018
-3349.000000	13291.605109	2870.186523	0.084204
-3349.000000	13291.605109	2868.819336	-3.589004
-3349.000000	13291.605109	2867.452148	-4.966480
-3349.000000	13291.605109	2866.084961	-2.105491
-3349.000000	13291.605109	2864.716797	-1.552466
-3349.000000	13291.605109	2863.348633	0.131514
-3349.000000	13291.605109	2861.980469	1.829001
-3349.000000	13291.605109	2860.611328	0.760366
-3349.000000	13291.605109	2859.242188	0.675767
-3349.000000	13291.605109	2857.873047	-1.314986
-3349.000000	13291.605109	2856.503906	-1.040578
-3349.000000	13291.605109	2855.133789	1.884573
-3349.000000	13291.605109	2853.763672	3.985815
-3349.000000	13291.605109	2852.392578	5.006634
-3349.000000	13291.605109	2851.022461	7.300491
-3349.000000	13291.605109	2849.651367	5.119879
-3349.000000	13291.605109	2848.279297	2.694811
-3349.000000	13291.605109	2846.908203	0.958568
-3349.000000	13291.605109	2845.536133	-0.582664
-3349.000000	13291.605109	2844.164063	-0.590909
-3349.000000	13291.605109	2842.791016	0.045256
-3349.000000	13291.605109	2841.417969	-0.147360
-3349.000000	13291.605109	2840.044922	1.155700
-3349.000000	13291.605109	2838.671875	-0.812674
-3349.000000	13291.605109	2837.297852	-0.752075
-3349.000000	13291.605109	2835.923828	1.184705
-3349.000000	13291.605109	2834.549805	0.219433
-3349.000000	13291.605109	2833.174805	1.726804
-3349.000000	13291.605109	2831.800781	2.851098
-3349.000000	13291.605109	2830.424805	2.736815
-3349.000000	13291.605109	2829.049805	1.727272
-3349.000000	13291.605109	2827.673828	-0.010019
-3349.000000	13291.605109	2826.297852	-0.261861
-3349.000000	13291.605109	2824.921875	0.479415
-3349.000000	13291.605109	2823.544922	-0.155365
-3349.000000	13291.605109	2822.167969	2.075343
-3349.000000	13291.605109	2820.790039	1.885486
-3349.000000	13291.605109	2819.413086	0.602703
-3349.000000	13291.605109	2818.035156	0.472321
-3349.000000	13291.605109	2816.657227	-0.588080
-3349.000000	13291.605109	2815.278320	-1.016011
-3349.000000	13291.605109	2813.899414	-1.991257
-3349.000000	13291.605109	2812.520508	-2.677099
-3349.000000	13291.605109	2811.141602	-1.424920
-3349.000000	13291.605109	2809.761719	-2.759061
-3349.000000	13291.605109	2808.381836	-2.415427
-3349.000000	13291.605109	2807.001953	-1.194358
-3349.000000	13291.605109	2805.621094	-1.087009
-3349.000000	13291.605109	2804.240234	1.244903
-3349.000000	13291.605109	2802.859375	0.415201
-3349.000000	13291.605109	2801.477539	2.364417
-3349.000000	13291.605109	2800.095703	3.195107
-3349.000000	13291.605109	2798.713867	2.989325
-3349.000000	13291.605109	2797.332031	3.080979
-3349.000000	13291.605109	2795.949219	1.977940
-3349.000000	13291.605109	2794.566406	0.525409
-3349.000000	13291.605109	2793.183594	0.814939
-3349.000000	13291.605109	2791.799805	-0.736497
-3349.000000	13291.605109	2790.416016	1.841146
-3349.000000	13291.605109	2789.032227	0.952863
-3349.000000	13291.605109	2787.647461	0.756678
-3349.000000	13291.605109	2786.262695	1.972086
-3349.000000	13291.605109	2784.877930	0.173110
-3349.000000	13291.605109	2783.492188	-0.965557
-3349.000000	13291.605109	2782.107422	-1.260511
-3349.000000	13291.605109	2780.720703	-2.253693
-3349.000000	13291.605109	2779.334961	0.722246
-3349.000000	13291.605109	2777.948242	1.169385
-3349.000000	13291.605109	2776.561523	2.755594
-3349.000000	13291.605109	2775.174805	5.745074
-3349.000000	13291.605109	2773.787109	4.296776
-3349.000000	13291.605109	2772.399414	3.100114
-3349.000000	13291.605109	2771.011719	2.924624
-3349.000000	13291.605109	2769.623047	1.423562
-3349.000000	13291.605109	2768.234375	1.114796
-3349.000000	13291.605109	2766.845703	-0.133917
-3349.000000	13291.605109	2765.457031	1.229145
-3349.000000	13291.605109	2764.067383	3.205750
-3349.000000	13291.605109	2762.677734	3.371816
-3349.000000	13291.605109	2761.287109	4.113237
-3349.000000	13291.605109	2759.897461	4.546961
-3349.000000	13291.605109	2758.506836	4.138020
-3349.000000	13291.605109	2757.115234	1.762792
-3349.000000	13291.605109	2755.724609	-0.981876
-3349.000000	13291.605109	2754.333008	-2.219499
-3349.000000	13291.605109	2752.940430	-1.380411
-3349.000000	13291.605109	2751.548828	-0.563645
-3349.000000	13291.605109	2750.156250	2.344869
-3349.000000	13291.605109	2748.763672	1.628552
-3349.000000	13291.605109	2747.370117	2.552161
-3349.000000	13291.605109	2745.976563	3.548069
-3349.000000	13291.605109	2744.583008	2.717335
-3349.000000	13291.605109	2743.189453	1.697863
-3349.000000	13291.605109	2741.794922	3.916074
-3349.000000	13291.605109	2740.400391	4.896511
-3349.000000	13291.605109	2739.005859	5.953700
-3349.000000	13291.605109	2737.610352	4.594533
-3349.000000	13291.605109	2736.214844	4.201751
-3349.000000	13291.605109	2734.819336	3.916281
-3349.000000	13291.605109	2733.422852	2.573967
-3349.000000	13291.605109	2732.026367	1.918017
-3349.000000	13291.605109	2730.629883	3.785622
-3349.000000	13291.605109	2729.232422	4.763623
-3349.000000	13291.605109	2727.835938	4.356870
-3349.000000	13291.605109	2726.437500	5.718778
-3349.000000	13291.605109	2725.040039	5.808583
-3349.000000	13291.605109	2723.641602	5.370407
-3349.000000	13291.605109	2722.243164	5.647080
-3349.000000	13291.605109	2720.844727	5.480108
-3349.000000	13291.605109	2719.445313	5.119381
-3349.000000	13291.605109	2718.045898	3.765954
-3349.000000	13291.605109	2716.646484	4.423916
-3349.000000	13291.605109	2715.246094	4.686054
-3349.000000	13291.605109	2713.845703	3.640659
-3349.000000	13291.605109	2712.445313	3.639823
-3349.000000	13291.605109	2711.043945	2.941314
-3349.000000	13291.605109	2709.642578	2.481756
-3349.000000	13291.605109	2708.241211	0.558157
-3349.000000	13291.605109	2706.839844	-2.166286
-3349.000000	13291.605109	2705.437500	-1.400016
-3349.000000	13291.605109	2704.035156	-2.203878
-3349.000000	13291.605109	2702.631836	-2.317489
-3349.000000	13291.605109	2701.228516	-1.718162
-3349.000000	13291.605109	2699.825195	-0.745016
-3349.000000	13291.605109	2698.421875	0.289732
-3349.000000	13291.605109	2697.017578	1.389616
-3349.000000	13291.605109	2695.613281	0.982553
-3349.000000	13291.605109	2694.208984	1.086245
-3349.000000	13291.605109	2692.803711	1.802910
-3349.000000	13291.605109	2691.398438	1.412105
-3349.000000	13291.605109	2689.993164	1.716435
-3349.000000	13291.605109	2688.586914	1.019229
-3349.000000	13291.605109	2687.181641	0.888622
-3349.000000	13291.605109	2685.774414	2.142962
-3349.000000	13291.605109	2684.368164	2.402029
-3349.000000	13291.605109	2682.960938	1.980675
-3349.000000	13291.605109	2681.553711	2.284942
-3349.000000	13291.605109	2680.145508	1.123616
-3349.000000	13291.605109	2678.737305	1.867518
-3349.000000	13291.605109	2677.329102	1.735910
-3349.000000	13291.605109	2675.920898	2.711656
-3349.000000	13291.605109	2674.511719	3.746107
-3349.000000	13291.605109	2673.102539	4.719786
-3349.000000	13291.605109	2671.693359	4.543854
-3349.000000	13291.605109	2670.283203	3.055233
-3349.000000	13291.605109	2668.873047	0.999395
-3349.000000	13291.605109	2667.462891	0.190215
-3349.000000	13291.605109	2666.051758	0.125866
-3349.000000	13291.605109	2664.640625	-0.832772
-3349.000000	13291.605109	2663.229492	0.355493
-3349.000000	13291.605109	2661.817383	2.236916
-3349.000000	13291.605109	2660.406250	4.459157
-3349.000000	13291.605109	2658.993164	5.585140
-3349.000000	13291.605109	2657.581055	4.001960
-3349.000000	13291.605109	2656.167969	2.686392
-3349.000000	13291.605109	2654.754883	1.586878
-3349.000000	13291.605109	2653.340820	1.177220
-3349.000000	13291.605109	2651.927734	0.732546
-3349.000000	13291.605109	2650.512695	1.172914
-3349.000000	13291.605109	2649.098633	3.770280
-3349.000000	13291.605109	2647.683594	4.968988
-3349.000000	13291.605109	2646.268555	2.620167
-3349.000000	13291.605109	2644.853516	1.394601
-3349.000000	13291.605109	2643.437500	0.117131
-3349.000000	13291.605109	2642.021484	1.298783
-3349.000000	13291.605109	2640.605469	0.117511
-3349.000000	13291.605109	2639.188477	0.251888
-3349.000000	13291.605109	2637.771484	3.384509
-3349.000000	13291.605109	2636.354492	3.117844
-3349.000000	13291.605109	2634.936523	1.388395
-3349.000000	13291.605109	2633.518555	0.163806
-3349.000000	13291.605109	2632.100586	-1.416633
-3349.000000	13291.605109	2630.682617	-1.520423
-3349.000000	13291.605109	2629.263672	-0.862948
-3349.000000	13291.605109	2627.843750	2.233088
-3349.000000	13291.605109	2626.424805	5.486996
-3349.000000	13291.605109	2625.004883	4.107774
-3349.000000	13291.605109	2623.584961	4.268244
-3349.000000	13291.605109	2622.164063	3.265996
-3349.000000	13291.605109	2620.744141	2.425166
-3349.000000	13291.605109	2619.323242	2.398920
-3349.000000	13291.605109	2617.901367	2.967029
-3349.000000	13291.605109	2616.479492	3.905552
-3349.000000	13291.605109	2615.057617	4.685118
-3349.000000	13291.605109	2613.635742	3.600567
-3349.000000	13291.605109	2612.212891	5.452430
-3349.000000	13291.605109	2610.790039	4.790055
-3349.000000	13291.605109	2609.367188	4.490964
-3349.000000	13291.605109	2607.943359	2.138089
-3349.000000	13291.605109	2606.519531	-0.157491
-3349.000000	13291.605109	2605.095703	-0.296557
-3349.000000	13291.605109	2603.670898	0.836666
-3349.000000	13291.605109	2602.246094	1.038605
-3349.000000	13291.605109	2600.821289	2.961839
-3349.000000	13291.605109	2599.395508	3.672338
-3349.000000	13291.605109	2597.969727	2.848355
-3349.000000	13291.605109	2596.543945	2.508411
-3349.000000	13291.605109	2595.117188	1.935138
-3349.000000	13291.605109	2593.691406	1.642978
-3349.000000	13291.605109	2592.263672	0.649081
-3349.000000	13291.605109	2590.836914	0.789438
-3349.000000	13291.605109	2589.409180	0.547486
-3349.000000	13291.605109	2587.981445	0.998041
-3349.000000	13291.605109	2586.552734	2.124495
-3349.000000	13291.605109	2585.124023	4.239605
-3349.000000	13291.605109	2583.695313	3.459055
-3349.000000	13291.605109	2582.266602	2.516564
-3349.000000	13291.605109	2580.836914	1.846642
-3349.000000	13291.605109	2579.407227	1.545156
-3349.000000	13291.605109	2577.976563	0.249548
-3349.000000	13291.605109	2576.546875	1.020482
-3349.000000	13291.605109	2575.116211	2.726069
-3349.000000	13291.605109	2573.684570	2.615463
-3349.000000	13291.605109	2572.252930	2.386695
-3349.000000	13291.605109	2570.821289	3.178448
-3349.000000	13291.605109	2569.389648	3.536509
-3349.000000	13291.605109	2567.957031	2.741653
-3349.000000	13291.605109	2566.524414	3.098741
-3349.000000	13291.605109	2565.091797	2.342209
-3349.000000	13291.605109	2563.658203	1.092930
-3349.000000	13291.605109	2562.224609	-1.777984
-3349.000000	13291.605109	2560.791016	-1.920056
-3349.000000	13291.605109	2559.356445	-1.488476
-3349.000000	13291.605109	2557.921875	-0.720220
-3349.000000	13291.605109	2556.487305	0.934186
-3349.000000	13291.605109	2555.051758	4.098911
-3349.000000	13291.605109	2553.616211	3.305051
-3349.000000	13291.605109	2552.180664	3.368230
-3349.000000	13291.605109	2550.744141	1.504482
-3349.000000	13291.605109	2549.307617	1.106883
-3349.000000	13291.605109	2547.871094	-0.463449
-3349.000000	13291.605109	2546.434570	-1.264019
-3349.000000	13291.605109	2544.997070	0.796667
-3349.000000	13291.605109	2543.558594	2.477178
-3349.000000	13291.605109	2542.121094	2.451741
-3349.000000	13291.605109	2540.682617	2.559459
-3349.000000	13291.605109	2539.244141	0.750850
-3349.000000	13291.605109	2537.804688	0.476736
-3349.000000	13291.605109	2536.365234	-0.170115
-3349.000000	13291.605109	2534.925781	0.315291
-3349.000000	13291.605109	2533.486328	1.591929
-3349.000000	13291.605109	2532.045898	1.603970
-3349.000000	13291.605109	2530.604492	-0.011559
-3349.000000	13291.605109	2529.164063	-2.525483
-3349.000000	13291.605109	2527.722656	-4.178741
-3349.000000	13291.605109	2526.281250	-4.545326
-3349.000000	13291.605109	2524.838867	-3.942224
-3349.000000	13291.605109	2523.397461	-1.908446
-3349.000000	13291.605109	2521.954102	-1.063754
-3349.000000	13291.605109	2520.511719	0.924560
-3349.000000	13291.605109	2519.068359	1.919888
-3349.000000	13291.605109	2517.625000	2.449358
-3349.000000	13291.605109	2516.181641	3.612959
-3349.000000	13291.605109	2514.737305	3.923083
-3349.000000	13291.605109	2513.292969	5.223808
-3349.000000	13291.605109	2511.847656	5.206466
-3349.000000	13291.605109	2510.402344	3.871440
-3349.000000	13291.605109	2508.957031	3.702240
-3349.000000	13291.605109	2507.511719	2.783659
-3349.000000	13291.605109	2506.065430	1.341111
-3349.000000	13291.605109	2504.619141	1.200912
-3349.000000	13291.605109	2503.172852	1.316022
-3349.000000	13291.605109	2501.725586	2.057145
-3349.000000	13291.605109	2500.278320	1.184966
-3349.000000	13291.605109	2498.830078	1.162349
-3349.000000	13291.605109	2497.382813	1.590539
-3349.000000	13291.605109	2495.934570	0.973185
-3349.000000	13291.605109	2494.485352	1.466795
-3349.000000	13291.605109	2493.036133	2.897454
-3349.000000	13291.605109	2491.586914	3.007234
-3349.000000	13291.605109	2490.137695	1.485308
-3349.000000	13291.605109	2488.687500	0.179950
-3349.000000	13291.605109	2487.237305	0.008035
-3349.000000	13291.605109	2485.787109	-0.069481
-3349.000000	13291.605109	2484.335938	2.881235
-3349.000000	13291.605109	2482.884766	6.529428
-3349.000000	13291.605109	2481.433594	7.628064
-3349.000000	13291.605109	2479.981445	7.442739
-3349.000000	13291.605109	2478.529297	6.574721
-3349.000000	13291.605109	2477.077148	4.087055
-3349.000000	13291.605109	2475.624023	0.564017
-3349.000000	13291.605109	2474.170898	-1.300188
-3349.000000	13291.605109	2472.716797	0.544628
-3349.000000	13291.605109	2471.263672	1.331618
-3349.000000	13291.605109	2469.809570	-0.832594
-3349.000000	13291.605109	2468.354492	-0.933585
-3349.000000	13291.605109	2466.900391	-0.064891
-3349.000000	13291.605109	2465.445313	-0.413112
-3349.000000	13291.605109	2463.989258	-1.185866
-3349.000000	13291.605109	2462.534180	-0.678326
-3349.000000	13291.605109	2461.078125	-0.054211
-3349.000000	13291.605109	2459.621094	1.854384
-3349.000000	13291.605109	2458.165039	1.537856
-3349.000000	13291.605109	2456.707031	0.408430
-3349.000000	13291.605109	2455.250000	2.294794
-3349.000000	13291.605109	2453.791992	2.775689
-3349.000000	13291.605109	2452.333984	3.189807
-3349.000000	13291.605109	2450.875977	3.071672
-3349.000000	13291.605109	2449.416992	2.845612
-3349.000000	13291.605109	2447.958008	3.868683
-3349.000000	13291.605109	2446.499023	3.751316
-3349.000000	13291.605109	2445.039063	2.379653
-3349.000000	13291.605109	2443.579102	2.482259
-3349.000000	13291.605109	2442.119141	1.832994
-3349.000000	13291.605109	2440.658203	2.122518
-3349.000000	13291.605109	2439.197266	1.201801
-3349.000000	13291.605109	2437.736328	-0.760373
-3349.000000	13291.605109	2436.274414	-0.506139
-3349.000000	13291.605109	2434.812500	0.389449
-3349.000000	13291.605109	2433.350586	1.831162
-3349.000000	13291.605109	2431.887695	1.619268
-3349.000000	13291.605109	2430.424805	3.494180
-3349.000000	13291.605109	2428.961914	4.627587
-3349.000000	13291.605109	2427.498047	5.537524
-3349.000000	13291.605109	2426.034180	3.774073
-3349.000000	13291.605109	2424.569336	2.761059
-3349.000000	13291.605109	2423.105469	1.352884
-3349.000000	13291.605109	2421.640625	1.582272
-3349.000000	13291.605109	2420.174805	1.602172
-3349.000000	13291.605109	2418.709961	1.710857
-3349.000000	13291.605109	2417.244141	1.913820
-3349.000000	13291.605109	2415.777344	2.504745
-3349.000000	13291.605109	2414.310547	1.810433
-3349.000000	13291.605109	2412.843750	0.692841
-3349.000000	13291.605109	2411.376953	0.278911
-3349.000000	13291.605109	2409.910156	0.834489
-3349.000000	13291.605109	2408.441406	2.429016
-3349.000000	13291.605109	2406.972656	1.694525
-3349.000000	13291.605109	2405.503906	3.573163
-3349.000000	13291.605109	2404.035156	4.679016
-3349.000000	13291.605109	2402.566406	4.603966
-3349.000000	13291.605109	2401.097656	2.962028
-3349.000000	13291.605109	2399.626953	2.170813
-3349.000000	13291.605109	2398.158203	0.106467
-3349.000000	13291.605109	2396.687500	-0.119416
-3349.000000	13291.605109	2395.216797	-2.811706
-3349.000000	13291.605109	2393.744141	-0.975591
-3349.000000	13291.605109	2392.273438	0.572129
-3349.000000	13291.605109	2390.800781	1.747082
-3349.000000	13291.605109	2389.330078	0.278695
-3349.000000	13291.605109	2387.857422	0.718346
-3349.000000	13291.605109	2386.384766	-1.528043
-3349.000000	13291.605109	2384.912109	-1.725046
-3349.000000	13291.605109	2383.437500	-1.597768
-3349.000000	13291.605109	2381.964844	0.637351
-3349.000000	13291.605109	2380.490234	1.645986
-3349.000000	13291.605109	2379.015625	2.816997
-3349.000000	13291.605109	2377.541016	2.101908
-3349.000000	13291.605109	2376.066406	2.028579
-3349.000000	13291.605109	2374.589844	0.063350
-3349.000000	13291.605109	2373.115234	0.914144
-3349.000000	13291.605109	2371.638672	2.279148
-3349.000000	13291.605109	2370.162109	3.583647
-3349.000000	13291.605109	2368.685547	3.382313
-3349.000000	13291.605109	2367.207031	3.942741
-3349.000000	13291.605109	2365.730469	2.793489
-3349.000000	13291.605109	2364.251953	2.488838
-3349.000000	13291.605109	2362.775391	0.617615
-3349.000000	13291.605109	2361.296875	0.623221
-3349.000000	13291.605109	2359.818359	0.298419
-3349.000000	13291.605109	2358.337891	0.656671
-3349.000000	13291.605109	2356.859375	1.836417
-3349.000000	13291.605109	2355.378906	1.408021
-3349.000000	13291.605109	2353.898438	1.160058
-3349.000000	13291.605109	2352.417969	1.720845
-3349.000000	13291.605109	2350.937500	0.309913
-3349.000000	13291.605109	2349.457031	1.815694
-3349.000000	13291.605109	2347.974609	1.274427
-3349.000000	13291.605109	2346.494141	1.310291
-3349.000000	13291.605109	2345.011719	1.755646
-3349.000000	13291.605109	2343.529297	0.053361
-3349.000000	13291.605109	2342.046875	-0.331206
-3349.000000	13291.605109	2340.562500	0.852761
-3349.000000	13291.605109	2339.080078	1.344914
-3349.000000	13291.605109	2337.595703	3.421834
-3349.000000	13291.605109	2336.111328	2.983109
-3349.000000	13291.605109	2334.626953	4.270321
-3349.000000	13291.605109	2333.142578	4.870588
-3349.000000	13291.605109	2331.658203	6.497353
-3349.000000	13291.605109	2330.171875	7.913402
-3349.000000	13291.605109	2328.687500	8.392068
-3349.000000	13291.605109	2327.201172	8.394940
[truncated: 998,000+ more rows]
