# Supplementary material for: Green moisture-electric generator based on supramolecular hydrogel with tens of milliamp electricity toward practical applications
Source: Nat Commun. 2024 Apr 18;15:3329. doi: 10.1038/s41467-024-47652-3 (PMC11026426; doi:10.1038/s41467-024-47652-3)
Supplement: Supplementary file 16 — Source Data [file 41467_2024_47652_MOESM16_ESM.zip › Source Data/30MIN_Copy.txt]

#X		#Y		#Wave		#Intensity
-3349.000000	13324.105109	3648.969727	2.421017
-3349.000000	13324.105109	3647.760742	1.361316
-3349.000000	13324.105109	3646.551758	0.358546
-3349.000000	13324.105109	3645.342773	-0.245293
-3349.000000	13324.105109	3644.132813	-0.647551
-3349.000000	13324.105109	3642.923828	-0.385777
-3349.000000	13324.105109	3641.713867	0.744129
-3349.000000	13324.105109	3640.503906	1.579577
-3349.000000	13324.105109	3639.292969	2.528776
-3349.000000	13324.105109	3638.082031	3.124504
-3349.000000	13324.105109	3636.871094	3.311488
-3349.000000	13324.105109	3635.660156	2.745689
-3349.000000	13324.105109	3634.449219	1.219570
-3349.000000	13324.105109	3633.237305	-0.009203
-3349.000000	13324.105109	3632.025391	-0.453243
-3349.000000	13324.105109	3630.813477	-0.549383
-3349.000000	13324.105109	3629.600586	0.375202
-3349.000000	13324.105109	3628.388672	1.966974
-3349.000000	13324.105109	3627.175781	3.299174
-3349.000000	13324.105109	3625.962891	3.754996
-3349.000000	13324.105109	3624.749023	3.652760
-3349.000000	13324.105109	3623.536133	3.544450
-3349.000000	13324.105109	3622.322266	2.960971
-3349.000000	13324.105109	3621.107422	2.068646
-3349.000000	13324.105109	3619.893555	1.309723
-3349.000000	13324.105109	3618.678711	1.480046
-3349.000000	13324.105109	3617.463867	1.356348
-3349.000000	13324.105109	3616.249023	1.161474
-3349.000000	13324.105109	3615.034180	1.303354
-3349.000000	13324.105109	3613.818359	1.025577
-3349.000000	13324.105109	3612.602539	-0.012452
-3349.000000	13324.105109	3611.386719	-1.385369
-3349.000000	13324.105109	3610.170898	-2.292914
-3349.000000	13324.105109	3608.954102	-2.168918
-3349.000000	13324.105109	3607.737305	-2.222668
-3349.000000	13324.105109	3606.520508	-1.640413
-3349.000000	13324.105109	3605.303711	-0.342550
-3349.000000	13324.105109	3604.085938	0.695758
-3349.000000	13324.105109	3602.868164	1.592004
-3349.000000	13324.105109	3601.650391	2.426918
-3349.000000	13324.105109	3600.432617	3.354065
-3349.000000	13324.105109	3599.213867	3.579252
-3349.000000	13324.105109	3597.995117	3.007250
-3349.000000	13324.105109	3596.776367	2.357647
-3349.000000	13324.105109	3595.557617	2.059548
-3349.000000	13324.105109	3594.337891	2.114198
-3349.000000	13324.105109	3593.118164	2.639471
-3349.000000	13324.105109	3591.898438	3.879568
-3349.000000	13324.105109	3590.678711	4.939539
-3349.000000	13324.105109	3589.458008	5.299921
-3349.000000	13324.105109	3588.237305	5.602754
-3349.000000	13324.105109	3587.016602	5.290332
-3349.000000	13324.105109	3585.795898	4.657336
-3349.000000	13324.105109	3584.574219	4.244463
-3349.000000	13324.105109	3583.353516	4.100003
-3349.000000	13324.105109	3582.131836	3.960849
-3349.000000	13324.105109	3580.909180	3.579242
-3349.000000	13324.105109	3579.687500	3.729609
-3349.000000	13324.105109	3578.464844	4.061073
-3349.000000	13324.105109	3577.242188	4.015025
-3349.000000	13324.105109	3576.018555	3.443152
-3349.000000	13324.105109	3574.795898	3.176049
-3349.000000	13324.105109	3573.572266	2.918402
-3349.000000	13324.105109	3572.348633	2.169107
-3349.000000	13324.105109	3571.125000	1.873251
-3349.000000	13324.105109	3569.900391	2.553035
-3349.000000	13324.105109	3568.675781	2.963279
-3349.000000	13324.105109	3567.451172	3.270523
-3349.000000	13324.105109	3566.226563	2.806261
-3349.000000	13324.105109	3565.000977	2.270259
-3349.000000	13324.105109	3563.775391	1.494053
-3349.000000	13324.105109	3562.549805	0.656919
-3349.000000	13324.105109	3561.324219	0.283814
-3349.000000	13324.105109	3560.097656	0.686017
-3349.000000	13324.105109	3558.872070	1.233504
-3349.000000	13324.105109	3557.645508	2.106118
-3349.000000	13324.105109	3556.417969	2.785998
-3349.000000	13324.105109	3555.191406	3.352265
-3349.000000	13324.105109	3553.963867	3.679850
-3349.000000	13324.105109	3552.736328	3.785724
-3349.000000	13324.105109	3551.508789	3.731804
-3349.000000	13324.105109	3550.280273	3.813957
-3349.000000	13324.105109	3549.051758	3.596431
-3349.000000	13324.105109	3547.823242	3.338016
-3349.000000	13324.105109	3546.594727	2.694963
-3349.000000	13324.105109	3545.365234	1.726650
-3349.000000	13324.105109	3544.136719	0.639197
-3349.000000	13324.105109	3542.906250	-0.342495
-3349.000000	13324.105109	3541.676758	-0.760177
-3349.000000	13324.105109	3540.447266	-0.040886
-3349.000000	13324.105109	3539.216797	0.873744
-3349.000000	13324.105109	3537.986328	2.094187
-3349.000000	13324.105109	3536.754883	3.075937
-3349.000000	13324.105109	3535.524414	3.870567
-3349.000000	13324.105109	3534.292969	4.251861
-3349.000000	13324.105109	3533.061523	4.133529
-3349.000000	13324.105109	3531.830078	3.854846
-3349.000000	13324.105109	3530.597656	3.788881
-3349.000000	13324.105109	3529.365234	2.997655
-3349.000000	13324.105109	3528.132813	1.444626
-3349.000000	13324.105109	3526.900391	-0.328896
-3349.000000	13324.105109	3525.667969	-1.757636
-3349.000000	13324.105109	3524.434570	-2.431124
-3349.000000	13324.105109	3523.201172	-1.906479
-3349.000000	13324.105109	3521.966797	-0.606595
-3349.000000	13324.105109	3520.733398	1.403034
-3349.000000	13324.105109	3519.499023	3.309959
-3349.000000	13324.105109	3518.264648	4.463668
-3349.000000	13324.105109	3517.030273	5.252768
-3349.000000	13324.105109	3515.794922	5.605892
-3349.000000	13324.105109	3514.559570	5.830109
-3349.000000	13324.105109	3513.324219	6.144256
-3349.000000	13324.105109	3512.088867	5.956139
-3349.000000	13324.105109	3510.852539	6.127021
-3349.000000	13324.105109	3509.617188	6.061297
-3349.000000	13324.105109	3508.380859	5.386306
-3349.000000	13324.105109	3507.143555	4.032960
-3349.000000	13324.105109	3505.907227	2.198239
-3349.000000	13324.105109	3504.669922	0.253317
-3349.000000	13324.105109	3503.432617	-1.177141
-3349.000000	13324.105109	3502.194336	-1.506704
-3349.000000	13324.105109	3500.957031	-0.191853
-3349.000000	13324.105109	3499.718750	1.648687
-3349.000000	13324.105109	3498.480469	3.104172
-3349.000000	13324.105109	3497.242188	3.541057
-3349.000000	13324.105109	3496.002930	3.352658
-3349.000000	13324.105109	3494.763672	2.680105
-3349.000000	13324.105109	3493.524414	2.138541
-3349.000000	13324.105109	3492.285156	2.101419
-3349.000000	13324.105109	3491.044922	2.533885
-3349.000000	13324.105109	3489.804688	3.003381
-3349.000000	13324.105109	3488.564453	3.351849
-3349.000000	13324.105109	3487.324219	3.190454
-3349.000000	13324.105109	3486.083008	3.103045
-3349.000000	13324.105109	3484.842773	2.903871
-3349.000000	13324.105109	3483.600586	2.607649
-3349.000000	13324.105109	3482.359375	1.727753
-3349.000000	13324.105109	3481.118164	0.512495
-3349.000000	13324.105109	3479.875977	-0.402945
-3349.000000	13324.105109	3478.633789	-0.716282
-3349.000000	13324.105109	3477.390625	-0.743784
-3349.000000	13324.105109	3476.148438	-0.167711
-3349.000000	13324.105109	3474.905273	0.652372
-3349.000000	13324.105109	3473.662109	1.647297
-3349.000000	13324.105109	3472.417969	1.902281
-3349.000000	13324.105109	3471.174805	1.832719
-3349.000000	13324.105109	3469.930664	2.475139
-3349.000000	13324.105109	3468.686523	3.694345
-3349.000000	13324.105109	3467.441406	5.123299
-3349.000000	13324.105109	3466.197266	6.217959
-3349.000000	13324.105109	3464.952148	6.820945
-3349.000000	13324.105109	3463.707031	6.842163
-3349.000000	13324.105109	3462.460938	5.458520
-3349.000000	13324.105109	3461.215820	3.675350
-3349.000000	13324.105109	3459.969727	2.720668
-3349.000000	13324.105109	3458.723633	2.997981
-3349.000000	13324.105109	3457.476563	3.875062
-3349.000000	13324.105109	3456.229492	4.859946
-3349.000000	13324.105109	3454.983398	6.102785
-3349.000000	13324.105109	3453.735352	7.085058
-3349.000000	13324.105109	3452.488281	7.047544
-3349.000000	13324.105109	3451.240234	6.399767
-3349.000000	13324.105109	3449.992188	5.064444
-3349.000000	13324.105109	3448.744141	3.742965
-3349.000000	13324.105109	3447.496094	2.012104
-3349.000000	13324.105109	3446.247070	0.229855
-3349.000000	13324.105109	3444.998047	-0.337253
-3349.000000	13324.105109	3443.749023	0.382111
-3349.000000	13324.105109	3442.499023	1.912572
-3349.000000	13324.105109	3441.250000	3.718518
-3349.000000	13324.105109	3440.000000	4.748585
-3349.000000	13324.105109	3438.750000	5.240993
-3349.000000	13324.105109	3437.499023	4.844934
-3349.000000	13324.105109	3436.248047	3.571133
-3349.000000	13324.105109	3434.997070	3.078519
-3349.000000	13324.105109	3433.746094	2.855613
-3349.000000	13324.105109	3432.495117	2.673787
-3349.000000	13324.105109	3431.243164	2.488093
-3349.000000	13324.105109	3429.991211	1.748060
-3349.000000	13324.105109	3428.739258	0.627120
-3349.000000	13324.105109	3427.486328	-0.545119
-3349.000000	13324.105109	3426.233398	-1.488376
-3349.000000	13324.105109	3424.980469	-1.155960
-3349.000000	13324.105109	3423.727539	-0.809156
-3349.000000	13324.105109	3422.474609	-0.207997
-3349.000000	13324.105109	3421.220703	0.760552
-3349.000000	13324.105109	3419.966797	1.313401
-3349.000000	13324.105109	3418.711914	1.453203
-3349.000000	13324.105109	3417.458008	1.664003
-3349.000000	13324.105109	3416.203125	2.243188
-3349.000000	13324.105109	3414.948242	3.432441
-3349.000000	13324.105109	3413.693359	4.219512
-3349.000000	13324.105109	3412.437500	4.650845
-3349.000000	13324.105109	3411.181641	4.597198
-3349.000000	13324.105109	3409.925781	3.381827
-3349.000000	13324.105109	3408.669922	1.466463
-3349.000000	13324.105109	3407.413086	-0.587411
-3349.000000	13324.105109	3406.156250	-1.885866
-3349.000000	13324.105109	3404.899414	-1.978871
-3349.000000	13324.105109	3403.642578	-1.579064
-3349.000000	13324.105109	3402.384766	-0.772542
-3349.000000	13324.105109	3401.126953	0.014198
-3349.000000	13324.105109	3399.869141	0.143617
-3349.000000	13324.105109	3398.611328	-0.001654
-3349.000000	13324.105109	3397.352539	-0.375643
-3349.000000	13324.105109	3396.093750	-0.378046
-3349.000000	13324.105109	3394.834961	-0.032548
-3349.000000	13324.105109	3393.576172	-0.081281
-3349.000000	13324.105109	3392.316406	0.642040
-3349.000000	13324.105109	3391.056641	1.404776
-3349.000000	13324.105109	3389.796875	1.948225
-3349.000000	13324.105109	3388.536133	2.754117
-3349.000000	13324.105109	3387.276367	3.476527
-3349.000000	13324.105109	3386.015625	3.807368
-3349.000000	13324.105109	3384.754883	3.499888
-3349.000000	13324.105109	3383.493164	2.389602
-3349.000000	13324.105109	3382.231445	2.028998
-3349.000000	13324.105109	3380.969727	1.522906
-3349.000000	13324.105109	3379.708008	1.156933
-3349.000000	13324.105109	3378.446289	1.033790
-3349.000000	13324.105109	3377.183594	1.184086
-3349.000000	13324.105109	3375.920898	1.112937
-3349.000000	13324.105109	3374.657227	0.826052
-3349.000000	13324.105109	3373.394531	0.253692
-3349.000000	13324.105109	3372.130859	0.261751
-3349.000000	13324.105109	3370.867188	0.352393
-3349.000000	13324.105109	3369.603516	0.644039
-3349.000000	13324.105109	3368.338867	1.036710
-3349.000000	13324.105109	3367.074219	1.965476
-3349.000000	13324.105109	3365.809570	2.629956
-3349.000000	13324.105109	3364.544922	2.968055
-3349.000000	13324.105109	3363.279297	2.718863
-3349.000000	13324.105109	3362.013672	2.915020
-3349.000000	13324.105109	3360.748047	3.414872
-3349.000000	13324.105109	3359.482422	4.363932
-3349.000000	13324.105109	3358.215820	5.979527
-3349.000000	13324.105109	3356.949219	7.669679
-3349.000000	13324.105109	3355.682617	8.205996
-3349.000000	13324.105109	3354.416016	7.278775
-3349.000000	13324.105109	3353.148438	5.180317
-3349.000000	13324.105109	3351.880859	3.100561
-3349.000000	13324.105109	3350.613281	1.746799
-3349.000000	13324.105109	3349.344727	1.726840
-3349.000000	13324.105109	3348.077148	2.963539
-3349.000000	13324.105109	3346.808594	4.353903
-3349.000000	13324.105109	3345.539063	4.818098
-3349.000000	13324.105109	3344.270508	4.266156
-3349.000000	13324.105109	3343.000977	3.096743
-3349.000000	13324.105109	3341.731445	1.490633
-3349.000000	13324.105109	3340.461914	0.501266
-3349.000000	13324.105109	3339.191406	0.647869
-3349.000000	13324.105109	3337.920898	1.423592
-3349.000000	13324.105109	3336.650391	2.640188
-3349.000000	13324.105109	3335.379883	3.840427
-3349.000000	13324.105109	3334.108398	4.778867
-3349.000000	13324.105109	3332.837891	5.312686
-3349.000000	13324.105109	3331.565430	4.873724
-3349.000000	13324.105109	3330.293945	4.081901
-3349.000000	13324.105109	3329.021484	2.999827
-3349.000000	13324.105109	3327.750000	1.630761
-3349.000000	13324.105109	3326.476563	0.765025
-3349.000000	13324.105109	3325.204102	0.703963
-3349.000000	13324.105109	3323.930664	1.079636
-3349.000000	13324.105109	3322.657227	2.244103
-3349.000000	13324.105109	3321.383789	3.289801
-3349.000000	13324.105109	3320.110352	4.179171
-3349.000000	13324.105109	3318.835938	4.307838
-3349.000000	13324.105109	3317.561523	3.954740
-3349.000000	13324.105109	3316.287109	3.194442
-3349.000000	13324.105109	3315.011719	2.643030
-3349.000000	13324.105109	3313.736328	1.933918
-3349.000000	13324.105109	3312.460938	1.700490
-3349.000000	13324.105109	3311.185547	1.529677
-3349.000000	13324.105109	3309.909180	1.371515
-3349.000000	13324.105109	3308.633789	0.812924
-3349.000000	13324.105109	3307.357422	0.471004
-3349.000000	13324.105109	3306.080078	-0.246434
-3349.000000	13324.105109	3304.803711	-0.509671
-3349.000000	13324.105109	3303.526367	-0.417863
-3349.000000	13324.105109	3302.249023	0.291072
-3349.000000	13324.105109	3300.970703	1.408289
-3349.000000	13324.105109	3299.693359	2.360291
-3349.000000	13324.105109	3298.415039	2.922346
-3349.000000	13324.105109	3297.135742	3.548557
-3349.000000	13324.105109	3295.857422	3.401518
-3349.000000	13324.105109	3294.578125	3.258421
-3349.000000	13324.105109	3293.298828	2.876782
-3349.000000	13324.105109	3292.019531	2.476752
-3349.000000	13324.105109	3290.740234	2.115665
-3349.000000	13324.105109	3289.459961	1.945558
-3349.000000	13324.105109	3288.179688	1.964301
-3349.000000	13324.105109	3286.898438	1.906887
-3349.000000	13324.105109	3285.618164	1.537864
-3349.000000	13324.105109	3284.336914	1.326722
-3349.000000	13324.105109	3283.055664	0.712679
-3349.000000	13324.105109	3281.774414	0.641397
-3349.000000	13324.105109	3280.492188	1.384269
-3349.000000	13324.105109	3279.209961	3.480662
-3349.000000	13324.105109	3277.927734	5.682776
-3349.000000	13324.105109	3276.645508	7.146703
-3349.000000	13324.105109	3275.362305	7.784333
-3349.000000	13324.105109	3274.079102	7.788085
-3349.000000	13324.105109	3272.795898	6.786980
-3349.000000	13324.105109	3271.511719	5.437310
-3349.000000	13324.105109	3270.227539	4.147198
-3349.000000	13324.105109	3268.943359	3.505856
-3349.000000	13324.105109	3267.659180	2.626558
-3349.000000	13324.105109	3266.375000	2.130919
-3349.000000	13324.105109	3265.089844	2.170213
-3349.000000	13324.105109	3263.804688	2.912550
-3349.000000	13324.105109	3262.519531	3.720584
-3349.000000	13324.105109	3261.233398	4.046163
-3349.000000	13324.105109	3259.947266	4.270639
-3349.000000	13324.105109	3258.661133	4.275318
-3349.000000	13324.105109	3257.375000	4.105120
-3349.000000	13324.105109	3256.087891	4.271807
-3349.000000	13324.105109	3254.800781	4.590482
-3349.000000	13324.105109	3253.513672	4.838661
-3349.000000	13324.105109	3252.225586	4.720398
-3349.000000	13324.105109	3250.938477	4.107880
-3349.000000	13324.105109	3249.650391	4.134504
-3349.000000	13324.105109	3248.361328	4.322639
-3349.000000	13324.105109	3247.073242	4.756050
-3349.000000	13324.105109	3245.784180	5.204710
-3349.000000	13324.105109	3244.495117	5.351832
-3349.000000	13324.105109	3243.206055	5.063979
-3349.000000	13324.105109	3241.916016	4.263008
-3349.000000	13324.105109	3240.625977	2.881414
-3349.000000	13324.105109	3239.335938	2.211493
-3349.000000	13324.105109	3238.045898	1.846170
-3349.000000	13324.105109	3236.754883	2.007766
-3349.000000	13324.105109	3235.463867	3.107681
-3349.000000	13324.105109	3234.172852	5.039766
-3349.000000	13324.105109	3232.880859	7.200278
-3349.000000	13324.105109	3231.589844	8.912499
-3349.000000	13324.105109	3230.297852	9.326528
-3349.000000	13324.105109	3229.004883	8.736609
-3349.000000	13324.105109	3227.712891	6.993731
-3349.000000	13324.105109	3226.419922	4.871202
-3349.000000	13324.105109	3225.126953	3.166030
-3349.000000	13324.105109	3223.833984	1.863647
-3349.000000	13324.105109	3222.540039	0.622064
-3349.000000	13324.105109	3221.246094	-0.251472
-3349.000000	13324.105109	3219.952148	-1.117404
-3349.000000	13324.105109	3218.658203	-1.936803
-3349.000000	13324.105109	3217.363281	-2.278658
-3349.000000	13324.105109	3216.068359	-1.767766
-3349.000000	13324.105109	3214.773438	-1.143922
-3349.000000	13324.105109	3213.477539	-1.010444
-3349.000000	13324.105109	3212.182617	-1.067864
-3349.000000	13324.105109	3210.886719	-0.685356
-3349.000000	13324.105109	3209.589844	-0.106186
-3349.000000	13324.105109	3208.293945	0.891167
-3349.000000	13324.105109	3206.997070	2.228875
-3349.000000	13324.105109	3205.700195	3.780164
-3349.000000	13324.105109	3204.402344	4.316433
-3349.000000	13324.105109	3203.105469	3.946252
-3349.000000	13324.105109	3201.807617	3.254041
-3349.000000	13324.105109	3200.509766	2.669862
-3349.000000	13324.105109	3199.210938	1.717341
-3349.000000	13324.105109	3197.912109	0.908345
-3349.000000	13324.105109	3196.613281	0.243629
-3349.000000	13324.105109	3195.314453	0.431889
-3349.000000	13324.105109	3194.015625	1.093933
-3349.000000	13324.105109	3192.715820	2.502335
-3349.000000	13324.105109	3191.416016	4.145790
-3349.000000	13324.105109	3190.115234	5.842772
-3349.000000	13324.105109	3188.815430	6.160908
-3349.000000	13324.105109	3187.514648	6.049094
-3349.000000	13324.105109	3186.213867	5.810588
-3349.000000	13324.105109	3184.912109	5.784199
-3349.000000	13324.105109	3183.611328	5.565085
-3349.000000	13324.105109	3182.309570	5.616935
-3349.000000	13324.105109	3181.006836	5.549350
-3349.000000	13324.105109	3179.705078	5.266392
-3349.000000	13324.105109	3178.402344	3.644843
-3349.000000	13324.105109	3177.099609	2.484103
-3349.000000	13324.105109	3175.796875	1.800429
-3349.000000	13324.105109	3174.493164	1.542364
-3349.000000	13324.105109	3173.189453	1.419675
-3349.000000	13324.105109	3171.885742	2.147140
-3349.000000	13324.105109	3170.582031	2.856024
-3349.000000	13324.105109	3169.277344	3.131689
-3349.000000	13324.105109	3167.972656	2.503721
-3349.000000	13324.105109	3166.667969	2.382994
-3349.000000	13324.105109	3165.362305	2.288626
-3349.000000	13324.105109	3164.056641	2.486943
-3349.000000	13324.105109	3162.750977	2.968434
-3349.000000	13324.105109	3161.445313	3.704773
-3349.000000	13324.105109	3160.138672	3.876482
-3349.000000	13324.105109	3158.832031	3.921953
-3349.000000	13324.105109	3157.525391	3.736858
-3349.000000	13324.105109	3156.218750	4.335070
-3349.000000	13324.105109	3154.911133	4.888407
-3349.000000	13324.105109	3153.603516	5.603156
-3349.000000	13324.105109	3152.295898	6.130404
-3349.000000	13324.105109	3150.987305	5.759690
-3349.000000	13324.105109	3149.679688	4.706434
-3349.000000	13324.105109	3148.371094	4.032737
-3349.000000	13324.105109	3147.061523	3.100827
-3349.000000	13324.105109	3145.752930	3.254591
-3349.000000	13324.105109	3144.443359	3.356434
-3349.000000	13324.105109	3143.133789	3.611812
-3349.000000	13324.105109	3141.823242	3.725066
-3349.000000	13324.105109	3140.512695	3.045917
-3349.000000	13324.105109	3139.202148	2.302448
-3349.000000	13324.105109	3137.891602	2.308240
-3349.000000	13324.105109	3136.581055	1.586215
-3349.000000	13324.105109	3135.269531	1.704463
-3349.000000	13324.105109	3133.958008	1.380084
-3349.000000	13324.105109	3132.645508	0.987910
-3349.000000	13324.105109	3131.333984	0.890918
-3349.000000	13324.105109	3130.021484	0.633803
-3349.000000	13324.105109	3128.708984	1.265145
-3349.000000	13324.105109	3127.395508	2.605692
-3349.000000	13324.105109	3126.082031	3.308447
-3349.000000	13324.105109	3124.768555	4.575888
-3349.000000	13324.105109	3123.455078	5.245882
-3349.000000	13324.105109	3122.140625	5.379344
-3349.000000	13324.105109	3120.827148	5.275842
-3349.000000	13324.105109	3119.511719	4.545651
-3349.000000	13324.105109	3118.197266	4.097871
-3349.000000	13324.105109	3116.881836	3.090883
-3349.000000	13324.105109	3115.566406	1.978818
-3349.000000	13324.105109	3114.250977	1.094975
-3349.000000	13324.105109	3112.935547	0.468668
-3349.000000	13324.105109	3111.619141	0.166040
-3349.000000	13324.105109	3110.302734	-0.050531
-3349.000000	13324.105109	3108.985352	-0.189652
-3349.000000	13324.105109	3107.668945	-0.025395
-3349.000000	13324.105109	3106.351563	0.030441
-3349.000000	13324.105109	3105.034180	0.639964
-3349.000000	13324.105109	3103.715820	0.706126
-3349.000000	13324.105109	3102.398438	1.381389
-3349.000000	13324.105109	3101.079102	2.149200
-3349.000000	13324.105109	3099.760742	2.286357
-3349.000000	13324.105109	3098.442383	2.290794
-3349.000000	13324.105109	3097.123047	2.445001
-3349.000000	13324.105109	3095.803711	2.856813
-3349.000000	13324.105109	3094.483398	3.182523
-3349.000000	13324.105109	3093.164063	2.552696
-3349.000000	13324.105109	3091.843750	2.901879
-3349.000000	13324.105109	3090.522461	3.266554
-3349.000000	13324.105109	3089.202148	2.857195
-3349.000000	13324.105109	3087.880859	2.362432
-3349.000000	13324.105109	3086.559570	2.013280
-3349.000000	13324.105109	3085.238281	2.044232
-3349.000000	13324.105109	3083.916016	1.735665
-3349.000000	13324.105109	3082.593750	1.164112
-3349.000000	13324.105109	3081.271484	1.827402
-3349.000000	13324.105109	3079.948242	2.779740
-3349.000000	13324.105109	3078.625977	3.313009
-3349.000000	13324.105109	3077.302734	3.556708
-3349.000000	13324.105109	3075.978516	3.307631
-3349.000000	13324.105109	3074.655273	2.940659
-3349.000000	13324.105109	3073.331055	1.644213
-3349.000000	13324.105109	3072.006836	-0.108547
-3349.000000	13324.105109	3070.681641	-1.426931
-3349.000000	13324.105109	3069.357422	-2.102307
-3349.000000	13324.105109	3068.032227	-1.820730
-3349.000000	13324.105109	3066.706055	-0.648530
-3349.000000	13324.105109	3065.380859	0.907014
-3349.000000	13324.105109	3064.054688	2.575926
-3349.000000	13324.105109	3062.728516	3.239028
-3349.000000	13324.105109	3061.401367	2.979080
-3349.000000	13324.105109	3060.075195	2.301495
-3349.000000	13324.105109	3058.748047	1.585971
-3349.000000	13324.105109	3057.419922	1.402089
-3349.000000	13324.105109	3056.092773	1.843172
-3349.000000	13324.105109	3054.764648	2.436936
-3349.000000	13324.105109	3053.436523	3.022263
-3349.000000	13324.105109	3052.108398	3.186293
-3349.000000	13324.105109	3050.779297	2.923046
-3349.000000	13324.105109	3049.450195	2.743983
-3349.000000	13324.105109	3048.121094	2.117132
-3349.000000	13324.105109	3046.791016	1.240185
-3349.000000	13324.105109	3045.461914	0.372240
-3349.000000	13324.105109	3044.131836	-0.617247
-3349.000000	13324.105109	3042.800781	-1.286470
-3349.000000	13324.105109	3041.470703	-1.498644
-3349.000000	13324.105109	3040.139648	-1.621763
-3349.000000	13324.105109	3038.807617	-1.260308
-3349.000000	13324.105109	3037.476563	-1.093750
-3349.000000	13324.105109	3036.144531	-1.190214
-3349.000000	13324.105109	3034.812500	-1.326734
-3349.000000	13324.105109	3033.480469	-1.444185
-3349.000000	13324.105109	3032.147461	-1.020718
-3349.000000	13324.105109	3030.814453	-0.228677
-3349.000000	13324.105109	3029.481445	0.361246
-3349.000000	13324.105109	3028.148438	1.045385
-3349.000000	13324.105109	3026.814453	1.489607
-3349.000000	13324.105109	3025.480469	1.287038
-3349.000000	13324.105109	3024.145508	0.976081
-3349.000000	13324.105109	3022.811523	0.722633
-3349.000000	13324.105109	3021.476563	0.790130
-3349.000000	13324.105109	3020.141602	0.971863
-3349.000000	13324.105109	3018.805664	0.886639
-3349.000000	13324.105109	3017.470703	1.011220
-3349.000000	13324.105109	3016.134766	1.178471
-3349.000000	13324.105109	3014.797852	1.003647
-3349.000000	13324.105109	3013.461914	1.084553
-3349.000000	13324.105109	3012.125000	1.479444
-3349.000000	13324.105109	3010.788086	2.052292
-3349.000000	13324.105109	3009.450195	2.769839
-3349.000000	13324.105109	3008.112305	3.215530
-3349.000000	13324.105109	3006.774414	4.088019
-3349.000000	13324.105109	3005.436523	4.844662
-3349.000000	13324.105109	3004.097656	4.759808
-3349.000000	13324.105109	3002.759766	4.025054
-3349.000000	13324.105109	3001.419922	2.535725
-3349.000000	13324.105109	3000.081055	0.499351
-3349.000000	13324.105109	2998.741211	-1.573119
-3349.000000	13324.105109	2997.401367	-3.118167
-3349.000000	13324.105109	2996.061523	-3.296189
-3349.000000	13324.105109	2994.720703	-2.607472
-3349.000000	13324.105109	2993.379883	-1.459167
-3349.000000	13324.105109	2992.039063	-0.075936
-3349.000000	13324.105109	2990.698242	0.950978
-3349.000000	13324.105109	2989.356445	1.304123
-3349.000000	13324.105109	2988.014648	0.842890
-3349.000000	13324.105109	2986.672852	0.162608
-3349.000000	13324.105109	2985.330078	-0.274498
-3349.000000	13324.105109	2983.987305	-0.649430
-3349.000000	13324.105109	2982.644531	-0.720749
-3349.000000	13324.105109	2981.300781	-0.313294
-3349.000000	13324.105109	2979.958008	0.338857
-3349.000000	13324.105109	2978.614258	0.840153
-3349.000000	13324.105109	2977.269531	1.049144
-3349.000000	13324.105109	2975.925781	1.285977
-3349.000000	13324.105109	2974.581055	1.952502
-3349.000000	13324.105109	2973.235352	2.017823
-3349.000000	13324.105109	2971.890625	2.038929
-3349.000000	13324.105109	2970.544922	1.925558
-3349.000000	13324.105109	2969.199219	1.185706
-3349.000000	13324.105109	2967.853516	0.129351
-3349.000000	13324.105109	2966.506836	-0.995302
-3349.000000	13324.105109	2965.160156	-1.867288
-3349.000000	13324.105109	2963.813477	-1.984073
-3349.000000	13324.105109	2962.465820	-2.143999
-3349.000000	13324.105109	2961.118164	-1.127752
-3349.000000	13324.105109	2959.770508	-0.002849
-3349.000000	13324.105109	2958.422852	0.743713
-3349.000000	13324.105109	2957.074219	1.784870
-3349.000000	13324.105109	2955.725586	2.781734
-3349.000000	13324.105109	2954.376953	3.236941
-3349.000000	13324.105109	2953.027344	3.089423
-3349.000000	13324.105109	2951.678711	2.442731
-3349.000000	13324.105109	2950.328125	2.181319
-3349.000000	13324.105109	2948.978516	1.356392
-3349.000000	13324.105109	2947.627930	0.207258
-3349.000000	13324.105109	2946.277344	-0.178898
-3349.000000	13324.105109	2944.926758	-0.181151
-3349.000000	13324.105109	2943.575195	-0.040220
-3349.000000	13324.105109	2942.224609	0.217552
-3349.000000	13324.105109	2940.872070	0.951417
-3349.000000	13324.105109	2939.520508	1.956572
-3349.000000	13324.105109	2938.167969	2.388922
-3349.000000	13324.105109	2936.815430	2.682072
-3349.000000	13324.105109	2935.462891	3.288197
-3349.000000	13324.105109	2934.109375	3.729039
-3349.000000	13324.105109	2932.755859	3.952303
-3349.000000	13324.105109	2931.402344	4.117760
-3349.000000	13324.105109	2930.047852	4.289793
-3349.000000	13324.105109	2928.694336	4.393936
-3349.000000	13324.105109	2927.338867	4.170805
-3349.000000	13324.105109	2925.984375	4.277415
-3349.000000	13324.105109	2924.628906	4.126681
-3349.000000	13324.105109	2923.273438	3.221296
-3349.000000	13324.105109	2921.917969	1.777674
-3349.000000	13324.105109	2920.562500	0.978583
-3349.000000	13324.105109	2919.206055	1.136498
-3349.000000	13324.105109	2917.849609	2.320078
-3349.000000	13324.105109	2916.492188	3.782730
-3349.000000	13324.105109	2915.134766	5.113680
-3349.000000	13324.105109	2913.777344	4.860235
-3349.000000	13324.105109	2912.419922	3.039415
-3349.000000	13324.105109	2911.061523	0.640855
-3349.000000	13324.105109	2909.703125	-0.587034
-3349.000000	13324.105109	2908.344727	-0.294041
-3349.000000	13324.105109	2906.986328	1.093911
-3349.000000	13324.105109	2905.626953	2.794874
-3349.000000	13324.105109	2904.267578	3.736645
-3349.000000	13324.105109	2902.907227	3.188804
-3349.000000	13324.105109	2901.547852	2.084079
-3349.000000	13324.105109	2900.187500	0.454788
-3349.000000	13324.105109	2898.826172	-0.687618
-3349.000000	13324.105109	2897.465820	-1.198948
-3349.000000	13324.105109	2896.104492	-1.002176
-3349.000000	13324.105109	2894.743164	-0.445734
-3349.000000	13324.105109	2893.380859	-0.072883
-3349.000000	13324.105109	2892.019531	0.973258
-3349.000000	13324.105109	2890.657227	2.919834
-3349.000000	13324.105109	2889.293945	4.352388
-3349.000000	13324.105109	2887.931641	5.426543
-3349.000000	13324.105109	2886.568359	5.797873
-3349.000000	13324.105109	2885.204102	5.475386
-3349.000000	13324.105109	2883.840820	4.409656
-3349.000000	13324.105109	2882.476563	2.951564
-3349.000000	13324.105109	2881.112305	3.070157
-3349.000000	13324.105109	2879.747070	3.920680
-3349.000000	13324.105109	2878.382813	5.004295
-3349.000000	13324.105109	2877.017578	6.383162
-3349.000000	13324.105109	2875.651367	7.601083
-3349.000000	13324.105109	2874.286133	8.365090
-3349.000000	13324.105109	2872.919922	8.431937
-3349.000000	13324.105109	2871.553711	7.624258
-3349.000000	13324.105109	2870.186523	7.413579
-3349.000000	13324.105109	2868.819336	6.744531
-3349.000000	13324.105109	2867.452148	6.162008
-3349.000000	13324.105109	2866.084961	5.933949
-3349.000000	13324.105109	2864.716797	6.022295
-3349.000000	13324.105109	2863.348633	6.436760
-3349.000000	13324.105109	2861.980469	6.323198
-3349.000000	13324.105109	2860.611328	5.354577
-3349.000000	13324.105109	2859.242188	4.222639
-3349.000000	13324.105109	2857.873047	2.714927
-3349.000000	13324.105109	2856.503906	1.146093
-3349.000000	13324.105109	2855.133789	-0.114831
-3349.000000	13324.105109	2853.763672	-0.987495
-3349.000000	13324.105109	2852.392578	-1.051532
-3349.000000	13324.105109	2851.022461	-0.626155
-3349.000000	13324.105109	2849.651367	0.024568
-3349.000000	13324.105109	2848.279297	1.119645
-3349.000000	13324.105109	2846.908203	2.224035
-3349.000000	13324.105109	2845.536133	2.991442
-3349.000000	13324.105109	2844.164063	3.324762
-3349.000000	13324.105109	2842.791016	2.799714
-3349.000000	13324.105109	2841.417969	2.278775
-3349.000000	13324.105109	2840.044922	2.254254
-3349.000000	13324.105109	2838.671875	2.343250
-3349.000000	13324.105109	2837.297852	3.196733
-3349.000000	13324.105109	2835.923828	4.190385
-3349.000000	13324.105109	2834.549805	4.857326
-3349.000000	13324.105109	2833.174805	5.163114
-3349.000000	13324.105109	2831.800781	4.339903
-3349.000000	13324.105109	2830.424805	3.387443
-3349.000000	13324.105109	2829.049805	2.445111
-3349.000000	13324.105109	2827.673828	1.555124
-3349.000000	13324.105109	2826.297852	1.478490
-3349.000000	13324.105109	2824.921875	1.645772
-3349.000000	13324.105109	2823.544922	1.660768
-3349.000000	13324.105109	2822.167969	1.610889
-3349.000000	13324.105109	2820.790039	0.638894
-3349.000000	13324.105109	2819.413086	-0.326984
-3349.000000	13324.105109	2818.035156	-1.199699
-3349.000000	13324.105109	2816.657227	-0.971138
-3349.000000	13324.105109	2815.278320	-0.255427
-3349.000000	13324.105109	2813.899414	0.795758
-3349.000000	13324.105109	2812.520508	2.177501
-3349.000000	13324.105109	2811.141602	3.493869
-3349.000000	13324.105109	2809.761719	4.053897
-3349.000000	13324.105109	2808.381836	3.910921
-3349.000000	13324.105109	2807.001953	3.730319
-3349.000000	13324.105109	2805.621094	4.243652
-3349.000000	13324.105109	2804.240234	3.524555
-3349.000000	13324.105109	2802.859375	2.536666
-3349.000000	13324.105109	2801.477539	2.383756
-3349.000000	13324.105109	2800.095703	2.956082
-3349.000000	13324.105109	2798.713867	3.560742
-3349.000000	13324.105109	2797.332031	3.537640
-3349.000000	13324.105109	2795.949219	3.944958
-3349.000000	13324.105109	2794.566406	4.586571
-3349.000000	13324.105109	2793.183594	3.655497
-3349.000000	13324.105109	2791.799805	2.311396
-3349.000000	13324.105109	2790.416016	1.957562
-3349.000000	13324.105109	2789.032227	2.253448
-3349.000000	13324.105109	2787.647461	2.312249
-3349.000000	13324.105109	2786.262695	1.936934
-3349.000000	13324.105109	2784.877930	1.335436
-3349.000000	13324.105109	2783.492188	0.819109
-3349.000000	13324.105109	2782.107422	-0.020319
-3349.000000	13324.105109	2780.720703	-0.599966
-3349.000000	13324.105109	2779.334961	-0.711643
-3349.000000	13324.105109	2777.948242	-0.347120
-3349.000000	13324.105109	2776.561523	-0.013060
-3349.000000	13324.105109	2775.174805	0.292052
-3349.000000	13324.105109	2773.787109	-0.158506
-3349.000000	13324.105109	2772.399414	0.205477
-3349.000000	13324.105109	2771.011719	1.463269
-3349.000000	13324.105109	2769.623047	2.604176
-3349.000000	13324.105109	2768.234375	3.123847
-3349.000000	13324.105109	2766.845703	3.557433
-3349.000000	13324.105109	2765.457031	3.523058
-3349.000000	13324.105109	2764.067383	3.120279
-3349.000000	13324.105109	2762.677734	2.458929
-3349.000000	13324.105109	2761.287109	2.547960
-3349.000000	13324.105109	2759.897461	2.822241
-3349.000000	13324.105109	2758.506836	2.634092
-3349.000000	13324.105109	2757.115234	2.296246
-3349.000000	13324.105109	2755.724609	2.118219
-3349.000000	13324.105109	2754.333008	1.932116
-3349.000000	13324.105109	2752.940430	1.892082
-3349.000000	13324.105109	2751.548828	2.664427
-3349.000000	13324.105109	2750.156250	3.305372
-3349.000000	13324.105109	2748.763672	3.832120
-3349.000000	13324.105109	2747.370117	4.705942
-3349.000000	13324.105109	2745.976563	5.332124
-3349.000000	13324.105109	2744.583008	5.905365
-3349.000000	13324.105109	2743.189453	5.795527
-3349.000000	13324.105109	2741.794922	5.011479
-3349.000000	13324.105109	2740.400391	4.396123
-3349.000000	13324.105109	2739.005859	3.356465
-3349.000000	13324.105109	2737.610352	2.860924
-3349.000000	13324.105109	2736.214844	2.712076
-3349.000000	13324.105109	2734.819336	2.395143
-3349.000000	13324.105109	2733.422852	2.720813
-3349.000000	13324.105109	2732.026367	2.714205
-3349.000000	13324.105109	2730.629883	2.747525
-3349.000000	13324.105109	2729.232422	3.275437
-3349.000000	13324.105109	2727.835938	4.101738
-3349.000000	13324.105109	2726.437500	4.839401
-3349.000000	13324.105109	2725.040039	4.842908
-3349.000000	13324.105109	2723.641602	4.537961
-3349.000000	13324.105109	2722.243164	4.290268
-3349.000000	13324.105109	2720.844727	3.380578
-3349.000000	13324.105109	2719.445313	2.785336
-3349.000000	13324.105109	2718.045898	2.509964
-3349.000000	13324.105109	2716.646484	2.517234
-3349.000000	13324.105109	2715.246094	2.347423
-3349.000000	13324.105109	2713.845703	2.223830
-3349.000000	13324.105109	2712.445313	2.253839
-3349.000000	13324.105109	2711.043945	2.360204
-3349.000000	13324.105109	2709.642578	1.455895
-3349.000000	13324.105109	2708.241211	0.514791
-3349.000000	13324.105109	2706.839844	-0.557238
-3349.000000	13324.105109	2705.437500	-1.501819
-3349.000000	13324.105109	2704.035156	-2.148862
-3349.000000	13324.105109	2702.631836	-1.727017
-3349.000000	13324.105109	2701.228516	-0.027488
-3349.000000	13324.105109	2699.825195	2.460690
-3349.000000	13324.105109	2698.421875	4.208021
-3349.000000	13324.105109	2697.017578	5.812661
-3349.000000	13324.105109	2695.613281	6.644973
-3349.000000	13324.105109	2694.208984	6.225695
-3349.000000	13324.105109	2692.803711	4.635962
-3349.000000	13324.105109	2691.398438	2.811875
-3349.000000	13324.105109	2689.993164	1.789508
-3349.000000	13324.105109	2688.586914	1.513715
-3349.000000	13324.105109	2687.181641	1.670469
-3349.000000	13324.105109	2685.774414	2.229454
-3349.000000	13324.105109	2684.368164	2.629871
-3349.000000	13324.105109	2682.960938	2.290219
-3349.000000	13324.105109	2681.553711	1.121733
-3349.000000	13324.105109	2680.145508	-0.351178
-3349.000000	13324.105109	2678.737305	-0.952833
-3349.000000	13324.105109	2677.329102	-0.241172
-3349.000000	13324.105109	2675.920898	1.764523
-3349.000000	13324.105109	2674.511719	4.099491
-3349.000000	13324.105109	2673.102539	6.737060
-3349.000000	13324.105109	2671.693359	8.574290
-3349.000000	13324.105109	2670.283203	8.619386
-3349.000000	13324.105109	2668.873047	6.816084
-3349.000000	13324.105109	2667.462891	4.091806
-3349.000000	13324.105109	2666.051758	1.314633
-3349.000000	13324.105109	2664.640625	-0.500520
-3349.000000	13324.105109	2663.229492	-1.113348
-3349.000000	13324.105109	2661.817383	-0.195933
-3349.000000	13324.105109	2660.406250	1.438725
-3349.000000	13324.105109	2658.993164	2.731073
-3349.000000	13324.105109	2657.581055	3.483469
-3349.000000	13324.105109	2656.167969	3.579308
-3349.000000	13324.105109	2654.754883	3.404344
-3349.000000	13324.105109	2653.340820	3.575122
-3349.000000	13324.105109	2651.927734	3.869053
-3349.000000	13324.105109	2650.512695	4.231464
-3349.000000	13324.105109	2649.098633	4.741616
-3349.000000	13324.105109	2647.683594	4.562234
-3349.000000	13324.105109	2646.268555	3.805502
-3349.000000	13324.105109	2644.853516	2.500003
-3349.000000	13324.105109	2643.437500	1.797618
-3349.000000	13324.105109	2642.021484	1.651843
-3349.000000	13324.105109	2640.605469	1.676263
-3349.000000	13324.105109	2639.188477	2.207650
-3349.000000	13324.105109	2637.771484	2.871038
-3349.000000	13324.105109	2636.354492	2.710818
-3349.000000	13324.105109	2634.936523	1.795058
-3349.000000	13324.105109	2633.518555	0.913304
-3349.000000	13324.105109	2632.100586	0.674532
-3349.000000	13324.105109	2630.682617	0.952156
-3349.000000	13324.105109	2629.263672	1.806263
-3349.000000	13324.105109	2627.843750	3.065258
-3349.000000	13324.105109	2626.424805	4.454817
-3349.000000	13324.105109	2625.004883	5.468329
-3349.000000	13324.105109	2623.584961	6.451158
-3349.000000	13324.105109	2622.164063	7.437827
-3349.000000	13324.105109	2620.744141	7.713300
-3349.000000	13324.105109	2619.323242	7.653213
-3349.000000	13324.105109	2617.901367	7.224085
-3349.000000	13324.105109	2616.479492	5.722120
-3349.000000	13324.105109	2615.057617	3.775587
-3349.000000	13324.105109	2613.635742	1.623227
-3349.000000	13324.105109	2612.212891	-0.026730
-3349.000000	13324.105109	2610.790039	-1.250991
-3349.000000	13324.105109	2609.367188	-1.757091
-3349.000000	13324.105109	2607.943359	-0.921155
-3349.000000	13324.105109	2606.519531	0.651472
-3349.000000	13324.105109	2605.095703	1.914999
-3349.000000	13324.105109	2603.670898	2.283798
-3349.000000	13324.105109	2602.246094	2.182427
-3349.000000	13324.105109	2600.821289	1.307806
-3349.000000	13324.105109	2599.395508	0.221131
-3349.000000	13324.105109	2597.969727	-0.258197
-3349.000000	13324.105109	2596.543945	0.018399
-3349.000000	13324.105109	2595.117188	0.985397
-3349.000000	13324.105109	2593.691406	2.332355
-3349.000000	13324.105109	2592.263672	2.925386
-3349.000000	13324.105109	2590.836914	3.753613
-3349.000000	13324.105109	2589.409180	3.557012
-3349.000000	13324.105109	2587.981445	3.040800
-3349.000000	13324.105109	2586.552734	2.472149
-3349.000000	13324.105109	2585.124023	1.731003
-3349.000000	13324.105109	2583.695313	1.749281
-3349.000000	13324.105109	2582.266602	2.453120
-3349.000000	13324.105109	2580.836914	3.077613
-3349.000000	13324.105109	2579.407227	4.138399
-3349.000000	13324.105109	2577.976563	4.200902
-3349.000000	13324.105109	2576.546875	3.618140
-3349.000000	13324.105109	2575.116211	2.424699
-3349.000000	13324.105109	2573.684570	0.731917
-3349.000000	13324.105109	2572.252930	-0.496042
-3349.000000	13324.105109	2570.821289	-1.471014
-3349.000000	13324.105109	2569.389648	-1.967537
-3349.000000	13324.105109	2567.957031	-1.511176
-3349.000000	13324.105109	2566.524414	-0.702993
-3349.000000	13324.105109	2565.091797	0.028960
-3349.000000	13324.105109	2563.658203	0.771363
-3349.000000	13324.105109	2562.224609	1.318994
-3349.000000	13324.105109	2560.791016	1.947483
-3349.000000	13324.105109	2559.356445	1.961177
-3349.000000	13324.105109	2557.921875	2.085879
-3349.000000	13324.105109	2556.487305	2.655685
-3349.000000	13324.105109	2555.051758	2.966537
-3349.000000	13324.105109	2553.616211	2.494254
-3349.000000	13324.105109	2552.180664	1.754942
-3349.000000	13324.105109	2550.744141	1.117742
-3349.000000	13324.105109	2549.307617	0.574968
-3349.000000	13324.105109	2547.871094	-0.163608
-3349.000000	13324.105109	2546.434570	-0.101221
-3349.000000	13324.105109	2544.997070	0.780300
-3349.000000	13324.105109	2543.558594	1.559893
-3349.000000	13324.105109	2542.121094	2.126939
-3349.000000	13324.105109	2540.682617	2.581775
-3349.000000	13324.105109	2539.244141	3.177088
-3349.000000	13324.105109	2537.804688	3.091002
-3349.000000	13324.105109	2536.365234	2.524242
-3349.000000	13324.105109	2534.925781	2.053114
-3349.000000	13324.105109	2533.486328	1.906719
-3349.000000	13324.105109	2532.045898	1.656287
-3349.000000	13324.105109	2530.604492	1.341844
-3349.000000	13324.105109	2529.164063	1.123311
-3349.000000	13324.105109	2527.722656	0.969976
-3349.000000	13324.105109	2526.281250	0.498312
-3349.000000	13324.105109	2524.838867	0.048409
-3349.000000	13324.105109	2523.397461	0.258647
-3349.000000	13324.105109	2521.954102	1.372580
-3349.000000	13324.105109	2520.511719	2.935147
-3349.000000	13324.105109	2519.068359	4.684458
-3349.000000	13324.105109	2517.625000	6.301609
-3349.000000	13324.105109	2516.181641	7.216809
-3349.000000	13324.105109	2514.737305	7.192056
-3349.000000	13324.105109	2513.292969	6.606523
-3349.000000	13324.105109	2511.847656	5.702712
-3349.000000	13324.105109	2510.402344	4.657088
-3349.000000	13324.105109	2508.957031	3.430542
-3349.000000	13324.105109	2507.511719	1.942020
-3349.000000	13324.105109	2506.065430	0.309753
-3349.000000	13324.105109	2504.619141	-1.123761
-3349.000000	13324.105109	2503.172852	-1.743594
-3349.000000	13324.105109	2501.725586	-1.128262
-3349.000000	13324.105109	2500.278320	-0.381288
-3349.000000	13324.105109	2498.830078	0.991090
-3349.000000	13324.105109	2497.382813	2.430366
-3349.000000	13324.105109	2495.934570	3.096509
-3349.000000	13324.105109	2494.485352	2.736156
-3349.000000	13324.105109	2493.036133	1.852756
-3349.000000	13324.105109	2491.586914	1.326346
-3349.000000	13324.105109	2490.137695	0.860832
-3349.000000	13324.105109	2488.687500	0.036986
-3349.000000	13324.105109	2487.237305	0.046144
-3349.000000	13324.105109	2485.787109	0.308064
-3349.000000	13324.105109	2484.335938	0.498328
-3349.000000	13324.105109	2482.884766	0.176110
-3349.000000	13324.105109	2481.433594	0.101690
-3349.000000	13324.105109	2479.981445	0.638797
-3349.000000	13324.105109	2478.529297	0.907714
-3349.000000	13324.105109	2477.077148	1.523601
-3349.000000	13324.105109	2475.624023	2.423408
-3349.000000	13324.105109	2474.170898	2.725509
-3349.000000	13324.105109	2472.716797	2.834198
-3349.000000	13324.105109	2471.263672	2.533576
-3349.000000	13324.105109	2469.809570	2.458046
-3349.000000	13324.105109	2468.354492	2.675304
-3349.000000	13324.105109	2466.900391	2.406163
-3349.000000	13324.105109	2465.445313	2.256854
-3349.000000	13324.105109	2463.989258	1.514435
-3349.000000	13324.105109	2462.534180	0.265340
-3349.000000	13324.105109	2461.078125	-0.429973
-3349.000000	13324.105109	2459.621094	-0.533701
-3349.000000	13324.105109	2458.165039	0.434103
-3349.000000	13324.105109	2456.707031	2.037578
-3349.000000	13324.105109	2455.250000	3.465543
-3349.000000	13324.105109	2453.791992	4.129841
-3349.000000	13324.105109	2452.333984	3.664774
-3349.000000	13324.105109	2450.875977	2.687686
-3349.000000	13324.105109	2449.416992	1.669408
-3349.000000	13324.105109	2447.958008	0.951687
-3349.000000	13324.105109	2446.499023	0.940513
-3349.000000	13324.105109	2445.039063	1.061110
-3349.000000	13324.105109	2443.579102	1.452883
-3349.000000	13324.105109	2442.119141	1.502035
-3349.000000	13324.105109	2440.658203	1.268333
-3349.000000	13324.105109	2439.197266	0.970186
-3349.000000	13324.105109	2437.736328	0.585269
-3349.000000	13324.105109	2436.274414	0.806267
-3349.000000	13324.105109	2434.812500	1.288218
-3349.000000	13324.105109	2433.350586	1.864841
-3349.000000	13324.105109	2431.887695	2.623395
-3349.000000	13324.105109	2430.424805	3.031605
-3349.000000	13324.105109	2428.961914	2.337125
-3349.000000	13324.105109	2427.498047	0.954514
-3349.000000	13324.105109	2426.034180	-0.358579
-3349.000000	13324.105109	2424.569336	-0.365633
-3349.000000	13324.105109	2423.105469	0.533426
-3349.000000	13324.105109	2421.640625	2.526542
-3349.000000	13324.105109	2420.174805	5.248779
-3349.000000	13324.105109	2418.709961	7.754470
-3349.000000	13324.105109	2417.244141	8.350171
-3349.000000	13324.105109	2415.777344	7.250532
-3349.000000	13324.105109	2414.310547	5.182483
-3349.000000	13324.105109	2412.843750	2.871404
-3349.000000	13324.105109	2411.376953	0.442096
-3349.000000	13324.105109	2409.910156	-1.358030
-3349.000000	13324.105109	2408.441406	-2.110637
-3349.000000	13324.105109	2406.972656	-1.741897
-3349.000000	13324.105109	2405.503906	-1.103036
-3349.000000	13324.105109	2404.035156	-0.332820
-3349.000000	13324.105109	2402.566406	0.485926
-3349.000000	13324.105109	2401.097656	1.446892
-3349.000000	13324.105109	2399.626953	2.508095
-3349.000000	13324.105109	2398.158203	3.036826
-3349.000000	13324.105109	2396.687500	3.135636
-3349.000000	13324.105109	2395.216797	3.056370
-3349.000000	13324.105109	2393.744141	2.421221
-3349.000000	13324.105109	2392.273438	1.580039
-3349.000000	13324.105109	2390.800781	0.605254
-3349.000000	13324.105109	2389.330078	0.323239
-3349.000000	13324.105109	2387.857422	0.674458
-3349.000000	13324.105109	2386.384766	0.765912
-3349.000000	13324.105109	2384.912109	0.921960
-3349.000000	13324.105109	2383.437500	1.114744
-3349.000000	13324.105109	2381.964844	1.200756
-3349.000000	13324.105109	2380.490234	1.988722
-3349.000000	13324.105109	2379.015625	3.180589
-3349.000000	13324.105109	2377.541016	4.627792
-3349.000000	13324.105109	2376.066406	5.669921
-3349.000000	13324.105109	2374.589844	5.947085
-3349.000000	13324.105109	2373.115234	5.702065
-3349.000000	13324.105109	2371.638672	5.165922
-3349.000000	13324.105109	2370.162109	4.294133
-3349.000000	13324.105109	2368.685547	4.047421
-3349.000000	13324.105109	2367.207031	3.904775
-3349.000000	13324.105109	2365.730469	3.193597
-3349.000000	13324.105109	2364.251953	2.262893
-3349.000000	13324.105109	2362.775391	1.396006
-3349.000000	13324.105109	2361.296875	0.911269
-3349.000000	13324.105109	2359.818359	1.074246
-3349.000000	13324.105109	2358.337891	1.605019
-3349.000000	13324.105109	2356.859375	2.927703
-3349.000000	13324.105109	2355.378906	3.837445
-3349.000000	13324.105109	2353.898438	3.903399
-3349.000000	13324.105109	2352.417969	3.915265
-3349.000000	13324.105109	2350.937500	3.831563
-3349.000000	13324.105109	2349.457031	3.991427
-3349.000000	13324.105109	2347.974609	4.154891
-3349.000000	13324.105109	2346.494141	4.572619
-3349.000000	13324.105109	2345.011719	5.688349
-3349.000000	13324.105109	2343.529297	6.611201
-3349.000000	13324.105109	2342.046875	6.737804
-3349.000000	13324.105109	2340.562500	6.534693
-3349.000000	13324.105109	2339.080078	5.878212
-3349.000000	13324.105109	2337.595703	4.748502
-3349.000000	13324.105109	2336.111328	2.689379
-3349.000000	13324.105109	2334.626953	0.805085
-3349.000000	13324.105109	2333.142578	0.075951
-3349.000000	13324.105109	2331.658203	0.489655
-3349.000000	13324.105109	2330.171875	1.262936
-3349.000000	13324.105109	2328.687500	3.137276
-3349.000000	13324.105109	2327.201172	5.458633
-3349.000000	13324.105109	2325.714844	7.500515
-3349.000000	13324.105109	2324.226563	8.378151
-3349.000000	13324.105109	2322.740234	8.339711
-3349.000000	13324.105109	2321.253906	7.569810
-3349.000000	13324.105109	2319.765625	6.167053
-3349.000000	13324.105109	2318.277344	3.813425
-3349.000000	13324.105109	2316.789063	1.587352
-3349.000000	13324.105109	2315.300781	-0.259269
-3349.000000	13324.105109	2313.810547	-1.163116
-3349.000000	13324.105109	2312.322266	-1.584173
-3349.000000	13324.105109	2310.832031	-1.756945
-3349.000000	13324.105109	2309.341797	-1.584524
-3349.000000	13324.105109	2307.851563	-1.286415
-3349.000000	13324.105109	2306.361328	-1.339165
-3349.000000	13324.105109	2304.869141	-1.285336
-3349.000000	13324.105109	2303.376953	-0.915469
-3349.000000	13324.105109	2301.886719	0.051702
-3349.000000	13324.105109	2300.394531	0.953008
-3349.000000	13324.105109	2298.902344	1.457531
-3349.000000	13324.105109	2297.408203	2.493478
-3349.000000	13324.105109	2295.916016	3.671021
-3349.000000	13324.105109	2294.421875	4.749429
-3349.000000	13324.105109	2292.927734	5.794452
-3349.000000	13291.605109	3648.969727	-0.199710
-3349.000000	13291.605109	3647.760742	-0.073632
-3349.000000	13291.605109	3646.551758	-0.020205
-3349.000000	13291.605109	3645.342773	0.170637
-3349.000000	13291.605109	3644.132813	0.674384
-3349.000000	13291.605109	3642.923828	0.999290
-3349.000000	13291.605109	3641.713867	1.743977
-3349.000000	13291.605109	3640.503906	2.048420
-3349.000000	13291.605109	3639.292969	2.230573
-3349.000000	13291.605109	3638.082031	2.202373
-3349.000000	13291.605109	3636.871094	1.660813
-3349.000000	13291.605109	3635.660156	1.369157
-3349.000000	13291.605109	3634.449219	1.203482
-3349.000000	13291.605109	3633.237305	0.578306
-3349.000000	13291.605109	3632.025391	0.463056
-3349.000000	13291.605109	3630.813477	0.665696
-3349.000000	13291.605109	3629.600586	1.012147
-3349.000000	13291.605109	3628.388672	1.269164
-3349.000000	13291.605109	3627.175781	1.306639
-3349.000000	13291.605109	3625.962891	1.812136
-3349.000000	13291.605109	3624.749023	2.225783
-3349.000000	13291.605109	3623.536133	2.422911
-3349.000000	13291.605109	3622.322266	3.327920
-3349.000000	13291.605109	3621.107422	4.629558
-3349.000000	13291.605109	3619.893555	5.006993
-3349.000000	13291.605109	3618.678711	4.314373
-3349.000000	13291.605109	3617.463867	3.028796
-3349.000000	13291.605109	3616.249023	1.593490
-3349.000000	13291.605109	3615.034180	0.097152
-3349.000000	13291.605109	3613.818359	-0.905684
-3349.000000	13291.605109	3612.602539	-0.605202
-3349.000000	13291.605109	3611.386719	0.150069
-3349.000000	13291.605109	3610.170898	0.528669
-3349.000000	13291.605109	3608.954102	1.250070
-3349.000000	13291.605109	3607.737305	2.213908
-3349.000000	13291.605109	3606.520508	3.408407
-3349.000000	13291.605109	3605.303711	4.326130
-3349.000000	13291.605109	3604.085938	4.727482
-3349.000000	13291.605109	3602.868164	4.464428
-3349.000000	13291.605109	3601.650391	3.012790
-3349.000000	13291.605109	3600.432617	1.069175
-3349.000000	13291.605109	3599.213867	-0.453274
-3349.000000	13291.605109	3597.995117	-1.452696
-3349.000000	13291.605109	3596.776367	-0.906439
-3349.000000	13291.605109	3595.557617	0.301253
-3349.000000	13291.605109	3594.337891	1.926557
-3349.000000	13291.605109	3593.118164	3.448894
-3349.000000	13291.605109	3591.898438	4.355660
-3349.000000	13291.605109	3590.678711	4.755662
-3349.000000	13291.605109	3589.458008	4.315841
-3349.000000	13291.605109	3588.237305	3.442753
-3349.000000	13291.605109	3587.016602	2.955003
-3349.000000	13291.605109	3585.795898	2.256107
-3349.000000	13291.605109	3584.574219	2.023324
-3349.000000	13291.605109	3583.353516	2.051973
-3349.000000	13291.605109	3582.131836	2.136612
-3349.000000	13291.605109	3580.909180	2.863265
-3349.000000	13291.605109	3579.687500	3.837759
-3349.000000	13291.605109	3578.464844	4.826100
-3349.000000	13291.605109	3577.242188	5.509811
-3349.000000	13291.605109	3576.018555	5.464157
-3349.000000	13291.605109	3574.795898	4.846825
-3349.000000	13291.605109	3573.572266	3.582615
-3349.000000	13291.605109	3572.348633	2.011273
-3349.000000	13291.605109	3571.125000	0.972989
-3349.000000	13291.605109	3569.900391	0.501616
-3349.000000	13291.605109	3568.675781	0.620689
-3349.000000	13291.605109	3567.451172	0.966688
-3349.000000	13291.605109	3566.226563	1.330180
-3349.000000	13291.605109	3565.000977	1.580512
-3349.000000	13291.605109	3563.775391	2.305784
-3349.000000	13291.605109	3562.549805	3.107532
-3349.000000	13291.605109	3561.324219	3.687408
-3349.000000	13291.605109	3560.097656	4.454263
-3349.000000	13291.605109	3558.872070	4.988241
-3349.000000	13291.605109	3557.645508	4.597974
-3349.000000	13291.605109	3556.417969	3.295465
-3349.000000	13291.605109	3555.191406	1.524487
-3349.000000	13291.605109	3553.963867	0.482793
-3349.000000	13291.605109	3552.736328	-0.507407
-3349.000000	13291.605109	3551.508789	-1.134883
-3349.000000	13291.605109	3550.280273	-0.790437
-3349.000000	13291.605109	3549.051758	-0.482800
-3349.000000	13291.605109	3547.823242	-0.276478
-3349.000000	13291.605109	3546.594727	-0.118495
-3349.000000	13291.605109	3545.365234	0.313108
-3349.000000	13291.605109	3544.136719	1.469430
-3349.000000	13291.605109	3542.906250	2.573950
-3349.000000	13291.605109	3541.676758	4.050521
-3349.000000	13291.605109	3540.447266	5.018590
-3349.000000	13291.605109	3539.216797	4.841230
-3349.000000	13291.605109	3537.986328	3.912098
-3349.000000	13291.605109	3536.754883	2.399784
-3349.000000	13291.605109	3535.524414	0.932212
-3349.000000	13291.605109	3534.292969	-0.002046
-3349.000000	13291.605109	3533.061523	-0.670094
-3349.000000	13291.605109	3531.830078	-0.692412
-3349.000000	13291.605109	3530.597656	-1.276297
-3349.000000	13291.605109	3529.365234	-1.936579
-3349.000000	13291.605109	3528.132813	-1.802493
-3349.000000	13291.605109	3526.900391	-0.860858
-3349.000000	13291.605109	3525.667969	0.941361
-3349.000000	13291.605109	3524.434570	3.172235
-3349.000000	13291.605109	3523.201172	5.236357
-3349.000000	13291.605109	3521.966797	6.614227
-3349.000000	13291.605109	3520.733398	6.492331
-3349.000000	13291.605109	3519.499023	5.499517
-3349.000000	13291.605109	3518.264648	4.447849
-3349.000000	13291.605109	3517.030273	3.149359
-3349.000000	13291.605109	3515.794922	2.002577
-3349.000000	13291.605109	3514.559570	0.868097
-3349.000000	13291.605109	3513.324219	0.558084
-3349.000000	13291.605109	3512.088867	0.452901
-3349.000000	13291.605109	3510.852539	0.611229
-3349.000000	13291.605109	3509.617188	1.218945
-3349.000000	13291.605109	3508.380859	1.946491
-3349.000000	13291.605109	3507.143555	2.575085
-3349.000000	13291.605109	3505.907227	2.898165
-3349.000000	13291.605109	3504.669922	2.769850
-3349.000000	13291.605109	3503.432617	2.624121
-3349.000000	13291.605109	3502.194336	1.709635
-3349.000000	13291.605109	3500.957031	0.685056
-3349.000000	13291.605109	3499.718750	0.195927
-3349.000000	13291.605109	3498.480469	0.073283
-3349.000000	13291.605109	3497.242188	0.574805
-3349.000000	13291.605109	3496.002930	1.268638
-3349.000000	13291.605109	3494.763672	2.065784
-3349.000000	13291.605109	3493.524414	2.426358
-3349.000000	13291.605109	3492.285156	1.830383
-3349.000000	13291.605109	3491.044922	0.764992
-3349.000000	13291.605109	3489.804688	-0.014137
-3349.000000	13291.605109	3488.564453	-0.601012
-3349.000000	13291.605109	3487.324219	-0.602754
-3349.000000	13291.605109	3486.083008	0.120454
-3349.000000	13291.605109	3484.842773	1.428396
-3349.000000	13291.605109	3483.600586	2.676749
-3349.000000	13291.605109	3482.359375	3.421177
-3349.000000	13291.605109	3481.118164	3.477005
-3349.000000	13291.605109	3479.875977	3.074762
-3349.000000	13291.605109	3478.633789	2.220479
-3349.000000	13291.605109	3477.390625	1.104879
-3349.000000	13291.605109	3476.148438	0.401489
-3349.000000	13291.605109	3474.905273	-0.226143
-3349.000000	13291.605109	3473.662109	-0.839045
-3349.000000	13291.605109	3472.417969	-1.485583
-3349.000000	13291.605109	3471.174805	-1.863208
-3349.000000	13291.605109	3469.930664	-1.953357
-3349.000000	13291.605109	3468.686523	-1.810073
-3349.000000	13291.605109	3467.441406	-1.756798
-3349.000000	13291.605109	3466.197266	-1.111003
-3349.000000	13291.605109	3464.952148	-0.701293
-3349.000000	13291.605109	3463.707031	-0.469652
-3349.000000	13291.605109	3462.460938	-0.431869
-3349.000000	13291.605109	3461.215820	0.063530
-3349.000000	13291.605109	3459.969727	0.422233
-3349.000000	13291.605109	3458.723633	0.367781
-3349.000000	13291.605109	3457.476563	0.165300
-3349.000000	13291.605109	3456.229492	0.739540
-3349.000000	13291.605109	3454.983398	1.459578
-3349.000000	13291.605109	3453.735352	2.251743
-3349.000000	13291.605109	3452.488281	3.287769
-3349.000000	13291.605109	3451.240234	4.479840
-3349.000000	13291.605109	3449.992188	4.813809
-3349.000000	13291.605109	3448.744141	3.880950
-3349.000000	13291.605109	3447.496094	2.465960
-3349.000000	13291.605109	3446.247070	1.291412
-3349.000000	13291.605109	3444.998047	0.029114
-3349.000000	13291.605109	3443.749023	-1.129791
-3349.000000	13291.605109	3442.499023	-1.691174
-3349.000000	13291.605109	3441.250000	-1.476640
-3349.000000	13291.605109	3440.000000	-1.060744
-3349.000000	13291.605109	3438.750000	-0.277469
-3349.000000	13291.605109	3437.499023	1.172557
-3349.000000	13291.605109	3436.248047	2.945981
-3349.000000	13291.605109	3434.997070	4.569529
-3349.000000	13291.605109	3433.746094	5.611532
-3349.000000	13291.605109	3432.495117	5.707012
-3349.000000	13291.605109	3431.243164	5.403428
-3349.000000	13291.605109	3429.991211	4.162149
-3349.000000	13291.605109	3428.739258	3.329059
-3349.000000	13291.605109	3427.486328	2.719540
-3349.000000	13291.605109	3426.233398	2.348980
-3349.000000	13291.605109	3424.980469	2.355715
-3349.000000	13291.605109	3423.727539	2.421329
-3349.000000	13291.605109	3422.474609	1.967586
-3349.000000	13291.605109	3421.220703	1.645674
-3349.000000	13291.605109	3419.966797	0.863432
-3349.000000	13291.605109	3418.711914	0.729576
-3349.000000	13291.605109	3417.458008	0.971999
-3349.000000	13291.605109	3416.203125	1.522009
-3349.000000	13291.605109	3414.948242	2.046213
-3349.000000	13291.605109	3413.693359	2.600477
-3349.000000	13291.605109	3412.437500	2.567023
-3349.000000	13291.605109	3411.181641	2.827127
-3349.000000	13291.605109	3409.925781	2.750799
-3349.000000	13291.605109	3408.669922	2.447416
-3349.000000	13291.605109	3407.413086	2.439287
-3349.000000	13291.605109	3406.156250	2.189687
-3349.000000	13291.605109	3404.899414	1.675682
-3349.000000	13291.605109	3403.642578	1.142223
-3349.000000	13291.605109	3402.384766	0.361781
-3349.000000	13291.605109	3401.126953	0.181287
-3349.000000	13291.605109	3399.869141	0.054276
-3349.000000	13291.605109	3398.611328	0.000470
-3349.000000	13291.605109	3397.352539	0.531433
-3349.000000	13291.605109	3396.093750	1.291912
-3349.000000	13291.605109	3394.834961	2.416820
-3349.000000	13291.605109	3393.576172	3.319799
-3349.000000	13291.605109	3392.316406	3.719703
-3349.000000	13291.605109	3391.056641	3.509587
-3349.000000	13291.605109	3389.796875	2.613526
-3349.000000	13291.605109	3388.536133	1.222446
-3349.000000	13291.605109	3387.276367	-0.153199
-3349.000000	13291.605109	3386.015625	-1.000110
-3349.000000	13291.605109	3384.754883	-0.870462
-3349.000000	13291.605109	3383.493164	-0.207684
-3349.000000	13291.605109	3382.231445	0.623981
-3349.000000	13291.605109	3380.969727	1.231632
-3349.000000	13291.605109	3379.708008	1.609894
-3349.000000	13291.605109	3378.446289	1.577216
-3349.000000	13291.605109	3377.183594	1.584808
-3349.000000	13291.605109	3375.920898	1.789145
-3349.000000	13291.605109	3374.657227	2.424313
-3349.000000	13291.605109	3373.394531	2.784210
-3349.000000	13291.605109	3372.130859	2.305507
-3349.000000	13291.605109	3370.867188	1.119278
-3349.000000	13291.605109	3369.603516	-0.223917
-3349.000000	13291.605109	3368.338867	-1.429800
-3349.000000	13291.605109	3367.074219	-2.109693
-3349.000000	13291.605109	3365.809570	-2.408801
-3349.000000	13291.605109	3364.544922	-1.920186
-3349.000000	13291.605109	3363.279297	-1.349491
-3349.000000	13291.605109	3362.013672	-0.863251
-3349.000000	13291.605109	3360.748047	-0.210597
-3349.000000	13291.605109	3359.482422	0.511924
-3349.000000	13291.605109	3358.215820	1.323943
-3349.000000	13291.605109	3356.949219	1.632251
-3349.000000	13291.605109	3355.682617	1.132539
-3349.000000	13291.605109	3354.416016	0.431759
-3349.000000	13291.605109	3353.148438	-0.446027
-3349.000000	13291.605109	3351.880859	-0.906568
-3349.000000	13291.605109	3350.613281	-1.155082
-3349.000000	13291.605109	3349.344727	-1.543397
-3349.000000	13291.605109	3348.077148	-1.069161
-3349.000000	13291.605109	3346.808594	-0.216038
-3349.000000	13291.605109	3345.539063	1.085422
-3349.000000	13291.605109	3344.270508	2.627606
-3349.000000	13291.605109	3343.000977	4.471458
-3349.000000	13291.605109	3341.731445	5.550490
-3349.000000	13291.605109	3340.461914	5.046947
-3349.000000	13291.605109	3339.191406	3.129980
-3349.000000	13291.605109	3337.920898	1.498770
-3349.000000	13291.605109	3336.650391	0.344208
-3349.000000	13291.605109	3335.379883	-0.059365
-3349.000000	13291.605109	3334.108398	0.775508
-3349.000000	13291.605109	3332.837891	2.835985
-3349.000000	13291.605109	3331.565430	4.297071
-3349.000000	13291.605109	3330.293945	5.116687
-3349.000000	13291.605109	3329.021484	5.015448
-3349.000000	13291.605109	3327.750000	4.970824
-3349.000000	13291.605109	3326.476563	4.263733
-3349.000000	13291.605109	3325.204102	2.617270
-3349.000000	13291.605109	3323.930664	1.516890
-3349.000000	13291.605109	3322.657227	1.055440
-3349.000000	13291.605109	3321.383789	0.721883
-3349.000000	13291.605109	3320.110352	0.706082
-3349.000000	13291.605109	3318.835938	0.820410
-3349.000000	13291.605109	3317.561523	1.626505
-3349.000000	13291.605109	3316.287109	2.251308
-3349.000000	13291.605109	3315.011719	2.578233
-3349.000000	13291.605109	3313.736328	3.118215
-3349.000000	13291.605109	3312.460938	3.685176
-3349.000000	13291.605109	3311.185547	3.950158
-3349.000000	13291.605109	3309.909180	3.359756
-3349.000000	13291.605109	3308.633789	2.414175
-3349.000000	13291.605109	3307.357422	1.985345
-3349.000000	13291.605109	3306.080078	2.061191
-3349.000000	13291.605109	3304.803711	2.867831
-3349.000000	13291.605109	3303.526367	4.017851
-3349.000000	13291.605109	3302.249023	4.956933
-3349.000000	13291.605109	3300.970703	5.437256
-3349.000000	13291.605109	3299.693359	4.609347
-3349.000000	13291.605109	3298.415039	3.206026
-3349.000000	13291.605109	3297.135742	1.915905
-3349.000000	13291.605109	3295.857422	0.610683
-3349.000000	13291.605109	3294.578125	0.163327
-3349.000000	13291.605109	3293.298828	0.498540
-3349.000000	13291.605109	3292.019531	1.161082
-3349.000000	13291.605109	3290.740234	1.923559
-3349.000000	13291.605109	3289.459961	1.893199
-3349.000000	13291.605109	3288.179688	1.222376
-3349.000000	13291.605109	3286.898438	0.322441
-3349.000000	13291.605109	3285.618164	-0.647541
-3349.000000	13291.605109	3284.336914	-0.843408
-3349.000000	13291.605109	3283.055664	-0.237255
-3349.000000	13291.605109	3281.774414	1.120846
-3349.000000	13291.605109	3280.492188	2.672896
-3349.000000	13291.605109	3279.209961	3.542845
-3349.000000	13291.605109	3277.927734	3.627330
-3349.000000	13291.605109	3276.645508	3.409959
-3349.000000	13291.605109	3275.362305	2.893788
-3349.000000	13291.605109	3274.079102	2.278275
-3349.000000	13291.605109	3272.795898	1.786022
-3349.000000	13291.605109	3271.511719	1.734550
-3349.000000	13291.605109	3270.227539	1.910039
-3349.000000	13291.605109	3268.943359	1.640796
-3349.000000	13291.605109	3267.659180	1.212176
-3349.000000	13291.605109	3266.375000	0.562396
-3349.000000	13291.605109	3265.089844	-0.314468
-3349.000000	13291.605109	3263.804688	-1.201609
-3349.000000	13291.605109	3262.519531	-1.709798
-3349.000000	13291.605109	3261.233398	-1.687506
-3349.000000	13291.605109	3259.947266	-0.803913
-3349.000000	13291.605109	3258.661133	0.420429
-3349.000000	13291.605109	3257.375000	2.156039
-3349.000000	13291.605109	3256.087891	3.229838
-3349.000000	13291.605109	3254.800781	3.398081
-3349.000000	13291.605109	3253.513672	2.754117
-3349.000000	13291.605109	3252.225586	1.087165
-3349.000000	13291.605109	3250.938477	-1.123412
-3349.000000	13291.605109	3249.650391	-2.747297
-3349.000000	13291.605109	3248.361328	-3.274986
-3349.000000	13291.605109	3247.073242	-2.196875
-3349.000000	13291.605109	3245.784180	-0.690581
-3349.000000	13291.605109	3244.495117	1.191322
-3349.000000	13291.605109	3243.206055	3.149803
-3349.000000	13291.605109	3241.916016	3.551127
-3349.000000	13291.605109	3240.625977	3.021916
-3349.000000	13291.605109	3239.335938	1.735793
-3349.000000	13291.605109	3238.045898	0.371743
-3349.000000	13291.605109	3236.754883	-0.243276
-3349.000000	13291.605109	3235.463867	-0.345832
-3349.000000	13291.605109	3234.172852	0.592259
-3349.000000	13291.605109	3232.880859	2.357312
-3349.000000	13291.605109	3231.589844	3.574605
-3349.000000	13291.605109	3230.297852	4.630485
-3349.000000	13291.605109	3229.004883	4.668175
-3349.000000	13291.605109	3227.712891	3.920162
-3349.000000	13291.605109	3226.419922	3.168761
-3349.000000	13291.605109	3225.126953	2.507285
-3349.000000	13291.605109	3223.833984	2.448858
-3349.000000	13291.605109	3222.540039	2.988935
-3349.000000	13291.605109	3221.246094	3.408209
-3349.000000	13291.605109	3219.952148	3.423884
-3349.000000	13291.605109	3218.658203	2.674928
-3349.000000	13291.605109	3217.363281	1.429318
-3349.000000	13291.605109	3216.068359	0.630196
-3349.000000	13291.605109	3214.773438	0.556339
-3349.000000	13291.605109	3213.477539	1.717108
-3349.000000	13291.605109	3212.182617	3.556220
-3349.000000	13291.605109	3210.886719	5.453799
-3349.000000	13291.605109	3209.589844	6.260412
-3349.000000	13291.605109	3208.293945	6.112950
-3349.000000	13291.605109	3206.997070	5.101431
-3349.000000	13291.605109	3205.700195	3.452113
-3349.000000	13291.605109	3204.402344	1.556451
-3349.000000	13291.605109	3203.105469	0.223658
-3349.000000	13291.605109	3201.807617	-0.662931
-3349.000000	13291.605109	3200.509766	-0.815342
-3349.000000	13291.605109	3199.210938	-0.535529
-3349.000000	13291.605109	3197.912109	0.721202
-3349.000000	13291.605109	3196.613281	2.416237
-3349.000000	13291.605109	3195.314453	3.805825
-3349.000000	13291.605109	3194.015625	4.899076
-3349.000000	13291.605109	3192.715820	5.550192
-3349.000000	13291.605109	3191.416016	5.658351
-3349.000000	13291.605109	3190.115234	5.131602
-3349.000000	13291.605109	3188.815430	4.587644
-3349.000000	13291.605109	3187.514648	3.996834
-3349.000000	13291.605109	3186.213867	3.249339
-3349.000000	13291.605109	3184.912109	2.586119
-3349.000000	13291.605109	3183.611328	2.418257
-3349.000000	13291.605109	3182.309570	2.708126
-3349.000000	13291.605109	3181.006836	3.622908
-3349.000000	13291.605109	3179.705078	4.377036
-3349.000000	13291.605109	3178.402344	5.070210
-3349.000000	13291.605109	3177.099609	4.987575
-3349.000000	13291.605109	3175.796875	4.278646
-3349.000000	13291.605109	3174.493164	3.180744
-3349.000000	13291.605109	3173.189453	2.181365
-3349.000000	13291.605109	3171.885742	1.500194
-3349.000000	13291.605109	3170.582031	1.155504
-3349.000000	13291.605109	3169.277344	0.521940
-3349.000000	13291.605109	3167.972656	0.091924
-3349.000000	13291.605109	3166.667969	-0.264659
-3349.000000	13291.605109	3165.362305	-0.457210
-3349.000000	13291.605109	3164.056641	-0.369056
-3349.000000	13291.605109	3162.750977	0.153728
-3349.000000	13291.605109	3161.445313	0.657462
-3349.000000	13291.605109	3160.138672	0.749245
-3349.000000	13291.605109	3158.832031	0.250699
-3349.000000	13291.605109	3157.525391	-0.130707
-3349.000000	13291.605109	3156.218750	-0.363982
-3349.000000	13291.605109	3154.911133	-0.217562
-3349.000000	13291.605109	3153.603516	0.702602
-3349.000000	13291.605109	3152.295898	1.923554
-3349.000000	13291.605109	3150.987305	3.011620
-3349.000000	13291.605109	3149.679688	3.572188
-3349.000000	13291.605109	3148.371094	3.152602
-3349.000000	13291.605109	3147.061523	1.991208
-3349.000000	13291.605109	3145.752930	0.568421
-3349.000000	13291.605109	3144.443359	-0.410692
-3349.000000	13291.605109	3143.133789	-0.585532
-3349.000000	13291.605109	3141.823242	-0.198548
-3349.000000	13291.605109	3140.512695	1.026199
-3349.000000	13291.605109	3139.202148	2.263982
-3349.000000	13291.605109	3137.891602	2.837308
-3349.000000	13291.605109	3136.581055	2.838757
-3349.000000	13291.605109	3135.269531	2.693983
-3349.000000	13291.605109	3133.958008	2.598189
-3349.000000	13291.605109	3132.645508	2.212258
-3349.000000	13291.605109	3131.333984	2.174725
-3349.000000	13291.605109	3130.021484	2.508183
-3349.000000	13291.605109	3128.708984	2.438749
-3349.000000	13291.605109	3127.395508	2.234752
-3349.000000	13291.605109	3126.082031	2.061350
-3349.000000	13291.605109	3124.768555	2.083701
-3349.000000	13291.605109	3123.455078	1.943418
-3349.000000	13291.605109	3122.140625	1.413081
-3349.000000	13291.605109	3120.827148	1.420368
-3349.000000	13291.605109	3119.511719	1.231972
-3349.000000	13291.605109	3118.197266	0.859161
-3349.000000	13291.605109	3116.881836	0.591951
-3349.000000	13291.605109	3115.566406	0.246626
-3349.000000	13291.605109	3114.250977	0.249497
-3349.000000	13291.605109	3112.935547	0.030657
-3349.000000	13291.605109	3111.619141	-0.241708
-3349.000000	13291.605109	3110.302734	-0.023936
-3349.000000	13291.605109	3108.985352	-0.376745
-3349.000000	13291.605109	3107.668945	-0.552435
-3349.000000	13291.605109	3106.351563	-0.690732
-3349.000000	13291.605109	3105.034180	-0.802165
-3349.000000	13291.605109	3103.715820	-0.097702
-3349.000000	13291.605109	3102.398438	1.046863
-3349.000000	13291.605109	3101.079102	2.355833
-3349.000000	13291.605109	3099.760742	3.957671
-3349.000000	13291.605109	3098.442383	4.309163
-3349.000000	13291.605109	3097.123047	4.377614
-3349.000000	13291.605109	3095.803711	3.802109
-3349.000000	13291.605109	3094.483398	2.633588
-3349.000000	13291.605109	3093.164063	1.444056
-3349.000000	13291.605109	3091.843750	0.516906
-3349.000000	13291.605109	3090.522461	-0.669591
-3349.000000	13291.605109	3089.202148	-1.502284
-3349.000000	13291.605109	3087.880859	-2.818141
-3349.000000	13291.605109	3086.559570	-3.414770
-3349.000000	13291.605109	3085.238281	-3.250953
-3349.000000	13291.605109	3083.916016	-2.505871
-3349.000000	13291.605109	3082.593750	-1.293782
-3349.000000	13291.605109	3081.271484	0.714440
-3349.000000	13291.605109	3079.948242	2.917800
-3349.000000	13291.605109	3078.625977	5.196758
-3349.000000	13291.605109	3077.302734	6.994623
-3349.000000	13291.605109	3075.978516	8.532615
-3349.000000	13291.605109	3074.655273	9.332476
-3349.000000	13291.605109	3073.331055	9.000900
-3349.000000	13291.605109	3072.006836	7.365284
-3349.000000	13291.605109	3070.681641	5.619274
-3349.000000	13291.605109	3069.357422	3.951435
-3349.000000	13291.605109	3068.032227	2.748985
-3349.000000	13291.605109	3066.706055	2.511991
-3349.000000	13291.605109	3065.380859	2.882958
-3349.000000	13291.605109	3064.054688	3.159636
-3349.000000	13291.605109	3062.728516	2.998636
-3349.000000	13291.605109	3061.401367	1.865230
-3349.000000	13291.605109	3060.075195	0.516719
-3349.000000	13291.605109	3058.748047	-1.124944
-3349.000000	13291.605109	3057.419922	-2.174087
-3349.000000	13291.605109	3056.092773	-2.335911
-3349.000000	13291.605109	3054.764648	-1.974977
-3349.000000	13291.605109	3053.436523	-1.152505
-3349.000000	13291.605109	3052.108398	0.114670
-3349.000000	13291.605109	3050.779297	1.355483
-3349.000000	13291.605109	3049.450195	2.521179
-3349.000000	13291.605109	3048.121094	3.629506
-3349.000000	13291.605109	3046.791016	4.950206
-3349.000000	13291.605109	3045.461914	5.595119
-3349.000000	13291.605109	3044.131836	5.543705
-3349.000000	13291.605109	3042.800781	4.707203
-3349.000000	13291.605109	3041.470703	3.452093
-3349.000000	13291.605109	3040.139648	1.642227
-3349.000000	13291.605109	3038.807617	-0.133388
-3349.000000	13291.605109	3037.476563	-1.086435
-3349.000000	13291.605109	3036.144531	-1.040444
-3349.000000	13291.605109	3034.812500	-0.339397
-3349.000000	13291.605109	3033.480469	1.478435
-3349.000000	13291.605109	3032.147461	3.350472
-3349.000000	13291.605109	3030.814453	4.478970
-3349.000000	13291.605109	3029.481445	4.152640
-3349.000000	13291.605109	3028.148438	2.896544
-3349.000000	13291.605109	3026.814453	1.141621
-3349.000000	13291.605109	3025.480469	-0.413880
-3349.000000	13291.605109	3024.145508	-0.989111
-3349.000000	13291.605109	3022.811523	0.050421
-3349.000000	13291.605109	3021.476563	1.742539
-3349.000000	13291.605109	3020.141602	2.429756
-3349.000000	13291.605109	3018.805664	2.244660
-3349.000000	13291.605109	3017.470703	1.438630
-3349.000000	13291.605109	3016.134766	0.520616
-3349.000000	13291.605109	3014.797852	0.217177
-3349.000000	13291.605109	3013.461914	0.589474
-3349.000000	13291.605109	3012.125000	2.034286
-3349.000000	13291.605109	3010.788086	3.679107
-3349.000000	13291.605109	3009.450195	3.862953
-3349.000000	13291.605109	3008.112305	3.787208
-3349.000000	13291.605109	3006.774414	3.149266
-3349.000000	13291.605109	3005.436523	2.921406
-3349.000000	13291.605109	3004.097656	3.687202
-3349.000000	13291.605109	3002.759766	4.945293
-3349.000000	13291.605109	3001.419922	6.760530
-3349.000000	13291.605109	3000.081055	8.055761
-3349.000000	13291.605109	2998.741211	8.143540
-3349.000000	13291.605109	2997.401367	8.077490
-3349.000000	13291.605109	2996.061523	7.029730
-3349.000000	13291.605109	2994.720703	5.765770
-3349.000000	13291.605109	2993.379883	4.629838
-3349.000000	13291.605109	2992.039063	3.495123
-3349.000000	13291.605109	2990.698242	2.170519
-3349.000000	13291.605109	2989.356445	0.522277
-3349.000000	13291.605109	2988.014648	-0.718089
-3349.000000	13291.605109	2986.672852	-0.944729
-3349.000000	13291.605109	2985.330078	-0.781005
-3349.000000	13291.605109	2983.987305	-0.482982
-3349.000000	13291.605109	2982.644531	-0.152220
-3349.000000	13291.605109	2981.300781	0.067643
-3349.000000	13291.605109	2979.958008	-0.135433
-3349.000000	13291.605109	2978.614258	-0.214618
-3349.000000	13291.605109	2977.269531	0.255160
-3349.000000	13291.605109	2975.925781	0.971372
-3349.000000	13291.605109	2974.581055	1.841451
-3349.000000	13291.605109	2973.235352	2.227812
-3349.000000	13291.605109	2971.890625	2.054636
-3349.000000	13291.605109	2970.544922	1.472317
-3349.000000	13291.605109	2969.199219	0.743484
-3349.000000	13291.605109	2967.853516	0.746412
-3349.000000	13291.605109	2966.506836	0.969575
-3349.000000	13291.605109	2965.160156	1.011031
-3349.000000	13291.605109	2963.813477	1.099118
-3349.000000	13291.605109	2962.465820	0.773091
-3349.000000	13291.605109	2961.118164	-0.100044
-3349.000000	13291.605109	2959.770508	-1.066170
-3349.000000	13291.605109	2958.422852	-1.575428
-3349.000000	13291.605109	2957.074219	-1.137527
-3349.000000	13291.605109	2955.725586	-0.077215
-3349.000000	13291.605109	2954.376953	1.094855
-3349.000000	13291.605109	2953.027344	1.958470
-3349.000000	13291.605109	2951.678711	2.583127
-3349.000000	13291.605109	2950.328125	2.410316
-3349.000000	13291.605109	2948.978516	1.782727
-3349.000000	13291.605109	2947.627930	0.972124
-3349.000000	13291.605109	2946.277344	0.087758
-3349.000000	13291.605109	2944.926758	-0.256557
-3349.000000	13291.605109	2943.575195	-0.714977
-3349.000000	13291.605109	2942.224609	-0.808413
-3349.000000	13291.605109	2940.872070	-0.044220
-3349.000000	13291.605109	2939.520508	0.669052
-3349.000000	13291.605109	2938.167969	1.475688
-3349.000000	13291.605109	2936.815430	1.931249
-3349.000000	13291.605109	2935.462891	2.103474
-3349.000000	13291.605109	2934.109375	2.440852
-3349.000000	13291.605109	2932.755859	2.418148
-3349.000000	13291.605109	2931.402344	3.156161
-3349.000000	13291.605109	2930.047852	4.177120
-3349.000000	13291.605109	2928.694336	4.642862
-3349.000000	13291.605109	2927.338867	4.721574
-3349.000000	13291.605109	2925.984375	3.833415
-3349.000000	13291.605109	2924.628906	2.731171
-3349.000000	13291.605109	2923.273438	1.575661
-3349.000000	13291.605109	2921.917969	-0.086937
-3349.000000	13291.605109	2920.562500	-1.090911
-3349.000000	13291.605109	2919.206055	-1.849667
-3349.000000	13291.605109	2917.849609	-2.299481
-3349.000000	13291.605109	2916.492188	-1.966291
-3349.000000	13291.605109	2915.134766	-1.229475
-3349.000000	13291.605109	2913.777344	0.373858
-3349.000000	13291.605109	2912.419922	1.838935
-3349.000000	13291.605109	2911.061523	2.303577
-3349.000000	13291.605109	2909.703125	2.440904
-3349.000000	13291.605109	2908.344727	1.847227
-3349.000000	13291.605109	2906.986328	1.259658
-3349.000000	13291.605109	2905.626953	1.214696
-3349.000000	13291.605109	2904.267578	1.434285
-3349.000000	13291.605109	2902.907227	2.326598
-3349.000000	13291.605109	2901.547852	3.184657
-3349.000000	13291.605109	2900.187500	3.681861
-3349.000000	13291.605109	2898.826172	3.955694
-3349.000000	13291.605109	2897.465820	3.636711
-3349.000000	13291.605109	2896.104492	3.302246
-3349.000000	13291.605109	2894.743164	3.076633
-3349.000000	13291.605109	2893.380859	2.571667
-3349.000000	13291.605109	2892.019531	2.147746
-3349.000000	13291.605109	2890.657227	1.498450
-3349.000000	13291.605109	2889.293945	1.097246
-3349.000000	13291.605109	2887.931641	1.075022
-3349.000000	13291.605109	2886.568359	1.392923
-3349.000000	13291.605109	2885.204102	2.214432
-3349.000000	13291.605109	2883.840820	3.657048
-3349.000000	13291.605109	2882.476563	4.585011
-3349.000000	13291.605109	2881.112305	4.378545
-3349.000000	13291.605109	2879.747070	2.812756
-3349.000000	13291.605109	2878.382813	1.231879
-3349.000000	13291.605109	2877.017578	-0.398329
-3349.000000	13291.605109	2875.651367	-1.685878
-3349.000000	13291.605109	2874.286133	-1.903626
-3349.000000	13291.605109	2872.919922	-0.952091
-3349.000000	13291.605109	2871.553711	0.123657
-3349.000000	13291.605109	2870.186523	1.249463
-3349.000000	13291.605109	2868.819336	2.125006
-3349.000000	13291.605109	2867.452148	3.077582
-3349.000000	13291.605109	2866.084961	3.525182
-3349.000000	13291.605109	2864.716797	3.418428
-3349.000000	13291.605109	2863.348633	2.971231
-3349.000000	13291.605109	2861.980469	2.145804
-3349.000000	13291.605109	2860.611328	1.135870
-3349.000000	13291.605109	2859.242188	0.450826
-3349.000000	13291.605109	2857.873047	0.214395
-3349.000000	13291.605109	2856.503906	0.237294
-3349.000000	13291.605109	2855.133789	0.844841
-3349.000000	13291.605109	2853.763672	1.317065
-3349.000000	13291.605109	2852.392578	1.291282
-3349.000000	13291.605109	2851.022461	0.966132
-3349.000000	13291.605109	2849.651367	0.700309
-3349.000000	13291.605109	2848.279297	0.527846
-3349.000000	13291.605109	2846.908203	0.906905
-3349.000000	13291.605109	2845.536133	1.015505
-3349.000000	13291.605109	2844.164063	1.292844
-3349.000000	13291.605109	2842.791016	1.004171
-3349.000000	13291.605109	2841.417969	0.502598
-3349.000000	13291.605109	2840.044922	0.194155
-3349.000000	13291.605109	2838.671875	0.332203
-3349.000000	13291.605109	2837.297852	0.847976
-3349.000000	13291.605109	2835.923828	1.532408
-3349.000000	13291.605109	2834.549805	1.636695
-3349.000000	13291.605109	2833.174805	1.336562
-3349.000000	13291.605109	2831.800781	0.561574
-3349.000000	13291.605109	2830.424805	0.117100
-3349.000000	13291.605109	2829.049805	0.099553
-3349.000000	13291.605109	2827.673828	0.456144
-3349.000000	13291.605109	2826.297852	0.985265
-3349.000000	13291.605109	2824.921875	1.334966
-3349.000000	13291.605109	2823.544922	1.391984
-3349.000000	13291.605109	2822.167969	0.781905
-3349.000000	13291.605109	2820.790039	-0.112023
-3349.000000	13291.605109	2819.413086	-0.958850
-3349.000000	13291.605109	2818.035156	-1.599331
-3349.000000	13291.605109	2816.657227	-2.019209
-3349.000000	13291.605109	2815.278320	-1.926641
-3349.000000	13291.605109	2813.899414	-1.192374
-3349.000000	13291.605109	2812.520508	-0.457233
-3349.000000	13291.605109	2811.141602	0.333754
-3349.000000	13291.605109	2809.761719	1.433404
-3349.000000	13291.605109	2808.381836	2.285084
-3349.000000	13291.605109	2807.001953	2.994549
-3349.000000	13291.605109	2805.621094	3.210209
-3349.000000	13291.605109	2804.240234	3.602039
-3349.000000	13291.605109	2802.859375	3.890428
-3349.000000	13291.605109	2801.477539	3.470369
-3349.000000	13291.605109	2800.095703	3.313563
-3349.000000	13291.605109	2798.713867	3.383821
-3349.000000	13291.605109	2797.332031	3.325094
-3349.000000	13291.605109	2795.949219	3.344455
-3349.000000	13291.605109	2794.566406	3.141695
-3349.000000	13291.605109	2793.183594	2.973183
-3349.000000	13291.605109	2791.799805	2.122396
-3349.000000	13291.605109	2790.416016	0.392806
-3349.000000	13291.605109	2789.032227	-1.536672
-3349.000000	13291.605109	2787.647461	-3.202750
-3349.000000	13291.605109	2786.262695	-4.258466
-3349.000000	13291.605109	2784.877930	-4.564797
-3349.000000	13291.605109	2783.492188	-3.685944
-3349.000000	13291.605109	2782.107422	-1.887875
-3349.000000	13291.605109	2780.720703	0.054484
-3349.000000	13291.605109	2779.334961	1.761770
-3349.000000	13291.605109	2777.948242	3.063753
-3349.000000	13291.605109	2776.561523	3.907190
-3349.000000	13291.605109	2775.174805	4.116925
-3349.000000	13291.605109	2773.787109	3.178393
-3349.000000	13291.605109	2772.399414	2.301441
-3349.000000	13291.605109	2771.011719	1.724325
-3349.000000	13291.605109	2769.623047	1.401189
-3349.000000	13291.605109	2768.234375	1.908752
-3349.000000	13291.605109	2766.845703	2.893731
-3349.000000	13291.605109	2765.457031	3.866167
-3349.000000	13291.605109	2764.067383	4.380422
-3349.000000	13291.605109	2762.677734	3.853909
-3349.000000	13291.605109	2761.287109	3.350454
-3349.000000	13291.605109	2759.897461	2.919199
-3349.000000	13291.605109	2758.506836	2.412843
-3349.000000	13291.605109	2757.115234	2.314966
-3349.000000	13291.605109	2755.724609	2.129106
-3349.000000	13291.605109	2754.333008	1.375462
-3349.000000	13291.605109	2752.940430	0.470268
-3349.000000	13291.605109	2751.548828	-0.561407
-3349.000000	13291.605109	2750.156250	-0.813237
-3349.000000	13291.605109	2748.763672	-0.408043
-3349.000000	13291.605109	2747.370117	0.642519
-3349.000000	13291.605109	2745.976563	2.054914
-3349.000000	13291.605109	2744.583008	3.268820
-3349.000000	13291.605109	2743.189453	3.154013
-3349.000000	13291.605109	2741.794922	2.504928
-3349.000000	13291.605109	2740.400391	1.262802
-3349.000000	13291.605109	2739.005859	0.030812
-3349.000000	13291.605109	2737.610352	-0.848515
-3349.000000	13291.605109	2736.214844	-0.853271
-3349.000000	13291.605109	2734.819336	-0.198681
-3349.000000	13291.605109	2733.422852	0.833772
-3349.000000	13291.605109	2732.026367	1.424516
-3349.000000	13291.605109	2730.629883	1.727493
-3349.000000	13291.605109	2729.232422	1.740484
-3349.000000	13291.605109	2727.835938	1.450908
-3349.000000	13291.605109	2726.437500	1.079879
-3349.000000	13291.605109	2725.040039	0.765685
-3349.000000	13291.605109	2723.641602	0.475391
-3349.000000	13291.605109	2722.243164	0.197494
-3349.000000	13291.605109	2720.844727	0.221531
-3349.000000	13291.605109	2719.445313	0.233465
-3349.000000	13291.605109	2718.045898	0.631905
-3349.000000	13291.605109	2716.646484	1.253610
-3349.000000	13291.605109	2715.246094	1.800737
-3349.000000	13291.605109	2713.845703	2.208142
-3349.000000	13291.605109	2712.445313	2.377856
-3349.000000	13291.605109	2711.043945	2.389629
-3349.000000	13291.605109	2709.642578	2.511981
-3349.000000	13291.605109	2708.241211	2.202073
-3349.000000	13291.605109	2706.839844	1.774725
-3349.000000	13291.605109	2705.437500	1.181504
-3349.000000	13291.605109	2704.035156	0.434158
-3349.000000	13291.605109	2702.631836	-0.104014
-3349.000000	13291.605109	2701.228516	-0.405736
-3349.000000	13291.605109	2699.825195	-0.085005
-3349.000000	13291.605109	2698.421875	0.367236
-3349.000000	13291.605109	2697.017578	0.442062
-3349.000000	13291.605109	2695.613281	0.442142
-3349.000000	13291.605109	2694.208984	0.185421
-3349.000000	13291.605109	2692.803711	0.239579
-3349.000000	13291.605109	2691.398438	0.456561
-3349.000000	13291.605109	2689.993164	0.660453
-3349.000000	13291.605109	2688.586914	1.182082
-3349.000000	13291.605109	2687.181641	1.246609
-3349.000000	13291.605109	2685.774414	1.090117
-3349.000000	13291.605109	2684.368164	0.733780
-3349.000000	13291.605109	2682.960938	0.404399
-3349.000000	13291.605109	2681.553711	0.612563
-3349.000000	13291.605109	2680.145508	1.344827
-3349.000000	13291.605109	2678.737305	2.088618
-3349.000000	13291.605109	2677.329102	3.170503
-3349.000000	13291.605109	2675.920898	4.007042
-3349.000000	13291.605109	2674.511719	4.786534
-3349.000000	13291.605109	2673.102539	4.536138
-3349.000000	13291.605109	2671.693359	3.749869
-3349.000000	13291.605109	2670.283203	2.131907
-3349.000000	13291.605109	2668.873047	0.706106
-3349.000000	13291.605109	2667.462891	-1.114468
-3349.000000	13291.605109	2666.051758	-2.194173
-3349.000000	13291.605109	2664.640625	-2.314917
-3349.000000	13291.605109	2663.229492	-1.584335
-3349.000000	13291.605109	2661.817383	-0.997016
-3349.000000	13291.605109	2660.406250	-0.361525
-3349.000000	13291.605109	2658.993164	0.006254
-3349.000000	13291.605109	2657.581055	0.893083
-3349.000000	13291.605109	2656.167969	1.267701
-3349.000000	13291.605109	2654.754883	1.649518
-3349.000000	13291.605109	2653.340820	2.326723
-3349.000000	13291.605109	2651.927734	2.571570
-3349.000000	13291.605109	2650.512695	2.124184
-3349.000000	13291.605109	2649.098633	1.388046
-3349.000000	13291.605109	2647.683594	1.164938
-3349.000000	13291.605109	2646.268555	1.351437
-3349.000000	13291.605109	2644.853516	1.165270
-3349.000000	13291.605109	2643.437500	1.103539
-3349.000000	13291.605109	2642.021484	1.192427
-3349.000000	13291.605109	2640.605469	0.985969
-3349.000000	13291.605109	2639.188477	0.834520
-3349.000000	13291.605109	2637.771484	0.684782
-3349.000000	13291.605109	2636.354492	0.635857
-3349.000000	13291.605109	2634.936523	0.219569
-3349.000000	13291.605109	2633.518555	-0.495035
-3349.000000	13291.605109	2632.100586	-0.416888
-3349.000000	13291.605109	2630.682617	0.006682
-3349.000000	13291.605109	2629.263672	1.148506
-3349.000000	13291.605109	2627.843750	2.950696
-3349.000000	13291.605109	2626.424805	4.318584
-3349.000000	13291.605109	2625.004883	4.533850
-3349.000000	13291.605109	2623.584961	3.866189
-3349.000000	13291.605109	2622.164063	2.854487
-3349.000000	13291.605109	2620.744141	1.994388
-3349.000000	13291.605109	2619.323242	1.209261
-3349.000000	13291.605109	2617.901367	0.879793
-3349.000000	13291.605109	2616.479492	0.866206
-3349.000000	13291.605109	2615.057617	0.517980
-3349.000000	13291.605109	2613.635742	-0.140500
-3349.000000	13291.605109	2612.212891	-0.329481
-3349.000000	13291.605109	2610.790039	0.090234
-3349.000000	13291.605109	2609.367188	0.892454
-3349.000000	13291.605109	2607.943359	2.162678
-3349.000000	13291.605109	2606.519531	3.224009
-3349.000000	13291.605109	2605.095703	3.916798
-3349.000000	13291.605109	2603.670898	3.521033
-3349.000000	13291.605109	2602.246094	2.160490
-3349.000000	13291.605109	2600.821289	0.215129
-3349.000000	13291.605109	2599.395508	-1.822841
-3349.000000	13291.605109	2597.969727	-3.031960
-3349.000000	13291.605109	2596.543945	-2.935955
-3349.000000	13291.605109	2595.117188	-1.494324
-3349.000000	13291.605109	2593.691406	1.031658
-3349.000000	13291.605109	2592.263672	3.543175
-3349.000000	13291.605109	2590.836914	5.341396
-3349.000000	13291.605109	2589.409180	5.766182
-3349.000000	13291.605109	2587.981445	5.142220
-3349.000000	13291.605109	2586.552734	3.893055
-3349.000000	13291.605109	2585.124023	2.315092
-3349.000000	13291.605109	2583.695313	1.400760
-3349.000000	13291.605109	2582.266602	1.282870
-3349.000000	13291.605109	2580.836914	2.098783
-3349.000000	13291.605109	2579.407227	3.434254
-3349.000000	13291.605109	2577.976563	4.866855
-3349.000000	13291.605109	2576.546875	5.944402
-3349.000000	13291.605109	2575.116211	5.857361
-3349.000000	13291.605109	2573.684570	4.589635
-3349.000000	13291.605109	2572.252930	3.155309
-3349.000000	13291.605109	2570.821289	1.585668
-3349.000000	13291.605109	2569.389648	0.395400
-3349.000000	13291.605109	2567.957031	-0.392416
-3349.000000	13291.605109	2566.524414	-0.146532
-3349.000000	13291.605109	2565.091797	0.494628
-3349.000000	13291.605109	2563.658203	0.847397
-3349.000000	13291.605109	2562.224609	1.149981
-3349.000000	13291.605109	2560.791016	1.566231
-3349.000000	13291.605109	2559.356445	1.453566
-3349.000000	13291.605109	2557.921875	0.947992
-3349.000000	13291.605109	2556.487305	0.044606
-3349.000000	13291.605109	2555.051758	-0.287334
-3349.000000	13291.605109	2553.616211	-0.657734
-3349.000000	13291.605109	2552.180664	-1.376970
-3349.000000	13291.605109	2550.744141	-1.661081
-3349.000000	13291.605109	2549.307617	-1.376352
-3349.000000	13291.605109	2547.871094	-0.636261
-3349.000000	13291.605109	2546.434570	0.497837
-3349.000000	13291.605109	2544.997070	1.602146
-3349.000000	13291.605109	2543.558594	2.455769
-3349.000000	13291.605109	2542.121094	2.697534
-3349.000000	13291.605109	2540.682617	2.176358
-3349.000000	13291.605109	2539.244141	1.691126
-3349.000000	13291.605109	2537.804688	1.540419
-3349.000000	13291.605109	2536.365234	1.813975
-3349.000000	13291.605109	2534.925781	2.297727
-3349.000000	13291.605109	2533.486328	2.609094
-3349.000000	13291.605109	2532.045898	2.236448
-3349.000000	13291.605109	2530.604492	1.847528
-3349.000000	13291.605109	2529.164063	1.232392
-3349.000000	13291.605109	2527.722656	0.411254
-3349.000000	13291.605109	2526.281250	-0.456717
-3349.000000	13291.605109	2524.838867	-1.028304
-3349.000000	13291.605109	2523.397461	-1.086942
-3349.000000	13291.605109	2521.954102	-0.601862
-3349.000000	13291.605109	2520.511719	0.051723
-3349.000000	13291.605109	2519.068359	1.261923
-3349.000000	13291.605109	2517.625000	2.329079
-3349.000000	13291.605109	2516.181641	2.814668
-3349.000000	13291.605109	2514.737305	2.600143
-3349.000000	13291.605109	2513.292969	1.629916
-3349.000000	13291.605109	2511.847656	0.538118
-3349.000000	13291.605109	2510.402344	-0.450699
-3349.000000	13291.605109	2508.957031	-1.414236
-3349.000000	13291.605109	2507.511719	-1.489411
-3349.000000	13291.605109	2506.065430	-0.860505
-3349.000000	13291.605109	2504.619141	0.447902
-3349.000000	13291.605109	2503.172852	1.732940
-3349.000000	13291.605109	2501.725586	2.249987
-3349.000000	13291.605109	2500.278320	2.161133
-3349.000000	13291.605109	2498.830078	1.488582
-3349.000000	13291.605109	2497.382813	0.391404
-3349.000000	13291.605109	2495.934570	-0.378690
-3349.000000	13291.605109	2494.485352	-0.790870
-3349.000000	13291.605109	2493.036133	-0.468389
-3349.000000	13291.605109	2491.586914	0.227915
-3349.000000	13291.605109	2490.137695	1.114060
-3349.000000	13291.605109	2488.687500	1.712623
-3349.000000	13291.605109	2487.237305	2.081075
-3349.000000	13291.605109	2485.787109	2.219843
-3349.000000	13291.605109	2484.335938	1.768178
-3349.000000	13291.605109	2482.884766	1.233051
-3349.000000	13291.605109	2481.433594	0.904895
-3349.000000	13291.605109	2479.981445	0.864462
-3349.000000	13291.605109	2478.529297	1.638905
-3349.000000	13291.605109	2477.077148	2.271682
-3349.000000	13291.605109	2475.624023	2.690191
-3349.000000	13291.605109	2474.170898	3.036155
-3349.000000	13291.605109	2472.716797	2.720047
-3349.000000	13291.605109	2471.263672	2.530777
-3349.000000	13291.605109	2469.809570	2.333455
-3349.000000	13291.605109	2468.354492	2.200291
-3349.000000	13291.605109	2466.900391	2.456077
-3349.000000	13291.605109	2465.445313	2.278919
-3349.000000	13291.605109	2463.989258	2.043580
-3349.000000	13291.605109	2462.534180	2.658965
-3349.000000	13291.605109	2461.078125	3.757489
-3349.000000	13291.605109	2459.621094	5.276367
-3349.000000	13291.605109	2458.165039	7.065493
-3349.000000	13291.605109	2456.707031	8.557257
-3349.000000	13291.605109	2455.250000	8.538756
-3349.000000	13291.605109	2453.791992	6.869026
-3349.000000	13291.605109	2452.333984	4.697415
-3349.000000	13291.605109	2450.875977	2.966845
-3349.000000	13291.605109	2449.416992	1.565065
-3349.000000	13291.605109	2447.958008	0.486800
-3349.000000	13291.605109	2446.499023	0.554139
-3349.000000	13291.605109	2445.039063	1.029146
-3349.000000	13291.605109	2443.579102	0.876491
-3349.000000	13291.605109	2442.119141	0.616169
-3349.000000	13291.605109	2440.658203	0.912067
-3349.000000	13291.605109	2439.197266	1.437832
-3349.000000	13291.605109	2437.736328	2.061524
-3349.000000	13291.605109	2436.274414	2.206463
-3349.000000	13291.605109	2434.812500	2.047321
-3349.000000	13291.605109	2433.350586	1.284597
-3349.000000	13291.605109	2431.887695	0.472897
-3349.000000	13291.605109	2430.424805	0.110232
-3349.000000	13291.605109	2428.961914	0.845076
-3349.000000	13291.605109	2427.498047	2.473924
-3349.000000	13291.605109	2426.034180	4.767386
-3349.000000	13291.605109	2424.569336	6.340192
-3349.000000	13291.605109	2423.105469	6.614812
-3349.000000	13291.605109	2421.640625	5.689667
-3349.000000	13291.605109	2420.174805	4.292382
-3349.000000	13291.605109	2418.709961	2.634421
-3349.000000	13291.605109	2417.244141	1.317381
-3349.000000	13291.605109	2415.777344	0.787203
-3349.000000	13291.605109	2414.310547	0.473509
-3349.000000	13291.605109	2412.843750	-0.010215
-3349.000000	13291.605109	2411.376953	-0.564281
-3349.000000	13291.605109	2409.910156	-0.492544
-3349.000000	13291.605109	2408.441406	0.283996
-3349.000000	13291.605109	2406.972656	1.406199
-3349.000000	13291.605109	2405.503906	2.297705
-3349.000000	13291.605109	2404.035156	3.124838
-3349.000000	13291.605109	2402.566406	2.890496
-3349.000000	13291.605109	2401.097656	2.261605
-3349.000000	13291.605109	2399.626953	1.633201
-3349.000000	13291.605109	2398.158203	1.789318
-3349.000000	13291.605109	2396.687500	2.340049
-3349.000000	13291.605109	2395.216797	2.910629
-3349.000000	13291.605109	2393.744141	2.865861
-3349.000000	13291.605109	2392.273438	2.148504
-3349.000000	13291.605109	2390.800781	0.740670
-3349.000000	13291.605109	2389.330078	-0.485078
-3349.000000	13291.605109	2387.857422	-1.440347
-3349.000000	13291.605109	2386.384766	-1.908340
-3349.000000	13291.605109	2384.912109	-1.663010
-3349.000000	13291.605109	2383.437500	-0.538444
-3349.000000	13291.605109	2381.964844	0.950449
-3349.000000	13291.605109	2380.490234	2.203062
-3349.000000	13291.605109	2379.015625	3.050418
-3349.000000	13291.605109	2377.541016	3.150999
-3349.000000	13291.605109	2376.066406	2.481945
-3349.000000	13291.605109	2374.589844	1.181357
-3349.000000	13291.605109	2373.115234	0.140658
-3349.000000	13291.605109	2371.638672	0.275506
-3349.000000	13291.605109	2370.162109	1.061999
-3349.000000	13291.605109	2368.685547	2.055228
-3349.000000	13291.605109	2367.207031	2.796753
-3349.000000	13291.605109	2365.730469	2.521615
-3349.000000	13291.605109	2364.251953	1.821469
-3349.000000	13291.605109	2362.775391	0.786335
-3349.000000	13291.605109	2361.296875	-0.269826
-3349.000000	13291.605109	2359.818359	-0.497876
-3349.000000	13291.605109	2358.337891	-0.578292
-3349.000000	13291.605109	2356.859375	-0.430706
-3349.000000	13291.605109	2355.378906	0.008561
-3349.000000	13291.605109	2353.898438	-0.007845
-3349.000000	13291.605109	2352.417969	0.140014
-3349.000000	13291.605109	2350.937500	0.215961
-3349.000000	13291.605109	2349.457031	0.154237
-3349.000000	13291.605109	2347.974609	0.462979
-3349.000000	13291.605109	2346.494141	0.658513
-3349.000000	13291.605109	2345.011719	0.703096
-3349.000000	13291.605109	2343.529297	0.841962
-3349.000000	13291.605109	2342.046875	1.107799
-3349.000000	13291.605109	2340.562500	1.560455
-3349.000000	13291.605109	2339.080078	2.230204
-3349.000000	13291.605109	2337.595703	2.748163
-3349.000000	13291.605109	2336.111328	3.608814
-3349.000000	13291.605109	2334.626953	4.480221
-3349.000000	13291.605109	2333.142578	4.754419
-3349.000000	13291.605109	2331.658203	4.641559
-3349.000000	13291.605109	2330.171875	4.554272
-3349.000000	13291.605109	2328.687500	4.282811
-3349.000000	13291.605109	2327.201172	4.288428
[truncated: 998,000+ more rows]
