# Supplementary material for: Green moisture-electric generator based on supramolecular hydrogel with tens of milliamp electricity toward practical applications
Source: Nat Commun. 2024 Apr 18;15:3329. doi: 10.1038/s41467-024-47652-3 (PMC11026426; doi:10.1038/s41467-024-47652-3)
Supplement: Supplementary file 16 — Source Data [file 41467_2024_47652_MOESM16_ESM.zip › Source Data/45MIN_Copy.txt]

#X		#Y		#Wave		#Intensity
-3349.000000	13324.105109	3648.969727	2.369558
-3349.000000	13324.105109	3647.760742	0.699328
-3349.000000	13324.105109	3646.551758	1.020650
-3349.000000	13324.105109	3645.342773	-6.710666
-3349.000000	13324.105109	3644.132813	-2.397480
-3349.000000	13324.105109	3642.923828	-0.108417
-3349.000000	13324.105109	3641.713867	-3.858142
-3349.000000	13324.105109	3640.503906	2.420868
-3349.000000	13324.105109	3639.292969	-1.352494
-3349.000000	13324.105109	3638.082031	0.885309
-3349.000000	13324.105109	3636.871094	3.110744
-3349.000000	13324.105109	3635.660156	-2.701317
-3349.000000	13324.105109	3634.449219	1.508053
-3349.000000	13324.105109	3633.237305	3.699911
-3349.000000	13324.105109	3632.025391	1.870453
-3349.000000	13324.105109	3630.813477	-1.972815
-3349.000000	13324.105109	3629.600586	-3.819483
-3349.000000	13324.105109	3628.388672	2.341267
-3349.000000	13324.105109	3627.175781	2.480110
-3349.000000	13324.105109	3625.962891	0.607186
-3349.000000	13324.105109	3624.749023	0.729661
-3349.000000	13324.105109	3623.536133	0.844033
-3349.000000	13324.105109	3622.322266	6.956760
-3349.000000	13324.105109	3621.107422	7.054936
-3349.000000	13324.105109	3619.893555	-2.860157
-3349.000000	13324.105109	3618.678711	-0.773320
-3349.000000	13324.105109	3617.463867	-6.695582
-3349.000000	13324.105109	3616.249023	7.378184
-3349.000000	13324.105109	3615.034180	1.444087
-3349.000000	13324.105109	3613.818359	1.504101
-3349.000000	13324.105109	3612.602539	-0.440443
-3349.000000	13324.105109	3611.386719	3.605549
-3349.000000	13324.105109	3610.170898	1.650578
-3349.000000	13324.105109	3608.954102	1.688967
-3349.000000	13324.105109	3607.737305	1.722460
-3349.000000	13324.105109	3606.520508	-0.245578
-3349.000000	13324.105109	3605.303711	1.775549
-3349.000000	13324.105109	3604.085938	1.795545
-3349.000000	13324.105109	3602.868164	3.807047
-3349.000000	13324.105109	3601.650391	5.813796
-3349.000000	13324.105109	3600.432617	1.831403
-3349.000000	13324.105109	3599.213867	7.819269
-3349.000000	13324.105109	3597.995117	-2.151201
-3349.000000	13324.105109	3596.776367	1.834649
-3349.000000	13324.105109	3595.557617	5.815765
-3349.000000	13324.105109	3594.337891	7.799418
-3349.000000	13324.105109	3593.118164	3.801977
-3349.000000	13324.105109	3591.898438	5.779651
-3349.000000	13324.105109	3590.678711	-4.196189
-3349.000000	13324.105109	3589.458008	-8.196662
-3349.000000	13324.105109	3588.237305	3.729317
-3349.000000	13324.105109	3587.016602	-2.266194
-3349.000000	13324.105109	3585.795898	1.689131
-3349.000000	13324.105109	3584.574219	5.640888
-3349.000000	13324.105109	3583.353516	-2.346698
-3349.000000	13324.105109	3582.131836	3.589589
-3349.000000	13324.105109	3580.909180	1.567711
-3349.000000	13324.105109	3579.687500	-4.431174
-3349.000000	13324.105109	3578.464844	1.497297
-3349.000000	13324.105109	3577.242188	5.434702
-3349.000000	13324.105109	3576.018555	9.369244
-3349.000000	13324.105109	3574.795898	5.354819
-3349.000000	13324.105109	3573.572266	3.327024
-3349.000000	13324.105109	3572.348633	3.284788
-3349.000000	13324.105109	3571.125000	-2.714513
-3349.000000	13324.105109	3569.900391	-2.757372
-3349.000000	13324.105109	3568.675781	-2.801006
-3349.000000	13324.105109	3567.451172	5.091455
-3349.000000	13324.105109	3566.226563	-6.857922
-3349.000000	13324.105109	3565.000977	-2.935882
-3349.000000	13324.105109	3563.775391	0.984080
-3349.000000	13324.105109	3562.549805	2.919400
-3349.000000	13324.105109	3561.324219	2.871319
-3349.000000	13324.105109	3560.097656	-5.104487
-3349.000000	13324.105109	3558.872070	4.755636
-3349.000000	13324.105109	3557.645508	0.744194
-3349.000000	13324.105109	3556.417969	2.676098
-3349.000000	13324.105109	3555.191406	-1.333674
-3349.000000	13324.105109	3553.963867	-1.382241
-3349.000000	13324.105109	3552.736328	-3.410325
-3349.000000	13324.105109	3551.508789	10.395112
-3349.000000	13324.105109	3550.280273	4.408080
-3349.000000	13324.105109	3549.051758	6.336711
-3349.000000	13324.105109	3547.823242	4.308855
-3349.000000	13324.105109	3546.594727	4.259460
-3349.000000	13324.105109	3545.365234	6.187349
-3349.000000	13324.105109	3544.136719	-7.699193
-3349.000000	13324.105109	3542.906250	4.112432
-3349.000000	13324.105109	3541.676758	4.063944
-3349.000000	13324.105109	3540.447266	0.064636
-3349.000000	13324.105109	3539.216797	1.992704
-3349.000000	13324.105109	3537.986328	-3.978772
-3349.000000	13324.105109	3536.754883	-4.024392
-3349.000000	13324.105109	3535.524414	1.852412
-3349.000000	13324.105109	3534.292969	9.700858
-3349.000000	13324.105109	3533.061523	1.760903
-3349.000000	13324.105109	3531.830078	3.688646
-3349.000000	13324.105109	3530.597656	-2.273678
-3349.000000	13324.105109	3529.365234	-0.345006
-3349.000000	13324.105109	3528.132813	1.583387
-3349.000000	13324.105109	3526.900391	-0.431003
-3349.000000	13324.105109	3525.667969	-4.414950
-3349.000000	13324.105109	3524.434570	1.455558
-3349.000000	13324.105109	3523.201172	3.384099
-3349.000000	13324.105109	3521.966797	-2.566393
-3349.000000	13324.105109	3520.733398	-0.636725
-3349.000000	13324.105109	3519.499023	9.168367
-3349.000000	13324.105109	3518.264648	7.158992
-3349.000000	13324.105109	3517.030273	-2.721547
-3349.000000	13324.105109	3515.794922	9.047562
-3349.000000	13324.105109	3514.559570	3.106406
-3349.000000	13324.105109	3513.324219	-0.864842
-3349.000000	13324.105109	3512.088867	-4.833925
-3349.000000	13324.105109	3510.852539	-4.868498
-3349.000000	13324.105109	3509.617188	4.926530
-3349.000000	13324.105109	3508.380859	6.856633
-3349.000000	13324.105109	3507.143555	-4.968550
-3349.000000	13324.105109	3505.907227	-1.071428
-3349.000000	13324.105109	3504.669922	-1.103743
-3349.000000	13324.105109	3503.432617	0.828397
-3349.000000	13324.105109	3502.194336	-3.130018
-3349.000000	13324.105109	3500.957031	-1.197048
-3349.000000	13324.105109	3499.718750	4.661082
-3349.000000	13324.105109	3498.480469	2.668332
-3349.000000	13324.105109	3497.242188	6.562658
-3349.000000	13324.105109	3496.002930	0.648460
-3349.000000	13324.105109	3494.763672	0.620552
-3349.000000	13324.105109	3493.524414	0.593233
-3349.000000	13324.105109	3492.285156	-1.393840
-3349.000000	13324.105109	3491.044922	6.420190
-3349.000000	13324.105109	3489.804688	-11.242640
-3349.000000	13324.105109	3488.564453	2.448898
-3349.000000	13324.105109	3487.324219	-1.493517
-3349.000000	13324.105109	3486.083008	-1.517038
-3349.000000	13324.105109	3484.842773	6.292047
-3349.000000	13324.105109	3483.600586	2.352821
-3349.000000	13324.105109	3482.359375	4.287400
-3349.000000	13324.105109	3481.118164	2.308053
-3349.000000	13324.105109	3479.875977	6.199361
-3349.000000	13324.105109	3478.633789	2.265374
-3349.000000	13324.105109	3477.390625	-1.666559
-3349.000000	13324.105109	3476.148438	4.180034
-3349.000000	13324.105109	3474.905273	0.250277
-3349.000000	13324.105109	3473.662109	0.231593
-3349.000000	13324.105109	3472.417969	0.213387
-3349.000000	13324.105109	3471.174805	0.195669
-3349.000000	13324.105109	3469.930664	2.131763
-3349.000000	13324.105109	3468.686523	-5.697267
-3349.000000	13324.105109	3467.441406	-1.807299
-3349.000000	13324.105109	3466.197266	-1.822797
-3349.000000	13324.105109	3464.952148	2.065733
-3349.000000	13324.105109	3463.707031	2.050325
-3349.000000	13324.105109	3462.460938	11.790455
-3349.000000	13324.105109	3461.215820	7.872679
-3349.000000	13324.105109	3459.969727	0.056359
-3349.000000	13324.105109	3458.723633	-7.756462
-3349.000000	13324.105109	3457.476563	3.928951
-3349.000000	13324.105109	3456.229492	5.864665
-3349.000000	13324.105109	3454.983398	3.902593
-3349.000000	13324.105109	3453.735352	1.941653
-3349.000000	13324.105109	3452.488281	5.825636
-3349.000000	13324.105109	3451.240234	-1.976811
-3349.000000	13324.105109	3449.992188	1.907099
-3349.000000	13324.105109	3448.744141	5.789801
-3349.000000	13324.105109	3447.496094	-0.060599
-3349.000000	13324.105109	3446.247070	9.659575
-3349.000000	13324.105109	3444.998047	-0.079846
-3349.000000	13324.105109	3443.749023	1.856221
-3349.000000	13324.105109	3442.499023	3.791815
-3349.000000	13324.105109	3441.250000	3.782495
-3349.000000	13324.105109	3440.000000	3.773461
-3349.000000	13324.105109	3438.750000	1.821043
-3349.000000	13324.105109	3437.499023	5.699526
-3349.000000	13324.105109	3436.248047	-4.023556
-3349.000000	13324.105109	3434.997070	1.797588
-3349.000000	13324.105109	3433.746094	1.790296
-3349.000000	13324.105109	3432.495117	1.783255
-3349.000000	13324.105109	3431.243164	1.776456
-3349.000000	13324.105109	3429.991211	5.651834
-3349.000000	13324.105109	3428.739258	1.763574
-3349.000000	13324.105109	3427.486328	3.697670
-3349.000000	13324.105109	3426.233398	3.691406
-3349.000000	13324.105109	3424.980469	-0.193489
-3349.000000	13324.105109	3423.727539	-0.198555
-3349.000000	13324.105109	3422.474609	7.551191
-3349.000000	13324.105109	3421.220703	3.668452
-3349.000000	13324.105109	3419.966797	-2.150428
-3349.000000	13324.105109	3418.711914	-0.216829
-3349.000000	13324.105109	3417.458008	-0.220925
-3349.000000	13324.105109	3416.203125	3.648605
-3349.000000	13324.105109	3414.948242	1.707752
-3349.000000	13324.105109	3413.693359	-2.168112
-3349.000000	13324.105109	3412.437500	1.699998
-3349.000000	13324.105109	3411.181641	3.631546
-3349.000000	13324.105109	3409.925781	-0.241909
-3349.000000	13324.105109	3408.669922	5.558383
-3349.000000	13324.105109	3407.413086	-4.115693
-3349.000000	13324.105109	3406.156250	3.616991
-3349.000000	13324.105109	3404.899414	7.480222
-3349.000000	13324.105109	3403.642578	-0.255171
-3349.000000	13324.105109	3402.384766	1.675077
-3349.000000	13324.105109	3401.126953	7.468882
-3349.000000	13324.105109	3399.869141	5.533643
-3349.000000	13324.105109	3398.611328	-2.194691
-3349.000000	13324.105109	3397.352539	1.665843
-3349.000000	13324.105109	3396.093750	3.594395
-3349.000000	13324.105109	3394.834961	9.382639
-3349.000000	13324.105109	3393.576172	5.519734
-3349.000000	13324.105109	3392.316406	5.517290
-3349.000000	13324.105109	3391.056641	-4.130156
-3349.000000	13324.105109	3389.796875	1.655439
-3349.000000	13324.105109	3388.536133	1.654072
-3349.000000	13324.105109	3387.276367	-7.986534
-3349.000000	13324.105109	3386.015625	-0.275854
-3349.000000	13324.105109	3384.754883	3.577646
-3349.000000	13324.105109	3383.493164	3.576275
-3349.000000	13324.105109	3382.231445	-4.130323
-3349.000000	13324.105109	3380.969727	-4.129980
-3349.000000	13324.105109	3379.708008	-0.278430
-3349.000000	13324.105109	3378.446289	-0.278688
-3349.000000	13324.105109	3377.183594	3.570726
-3349.000000	13324.105109	3375.920898	5.494274
-3349.000000	13324.105109	3374.657227	-0.278958
-3349.000000	13324.105109	3373.394531	-6.049811
-3349.000000	13324.105109	3372.130859	1.644509
-3349.000000	13324.105109	3370.867188	1.644344
-3349.000000	13324.105109	3369.603516	-0.278232
-3349.000000	13324.105109	3368.338867	5.488448
-3349.000000	13324.105109	3367.074219	5.487739
-3349.000000	13324.105109	3365.809570	-2.198242
-3349.000000	13324.105109	3364.544922	-0.276323
-3349.000000	13324.105109	3363.279297	5.486037
-3349.000000	13324.105109	3362.013672	7.405794
-3349.000000	13324.105109	3360.748047	3.565451
-3349.000000	13324.105109	3359.482422	1.646126
-3349.000000	13324.105109	3358.215820	3.565703
-3349.000000	13324.105109	3356.949219	-2.190017
-3349.000000	13324.105109	3355.682617	3.566225
-3349.000000	13324.105109	3354.416016	-6.022829
-3349.000000	13324.105109	3353.148438	5.484507
-3349.000000	13324.105109	3351.880859	11.235962
-3349.000000	13324.105109	3350.613281	9.318249
-3349.000000	13324.105109	3349.344727	-0.264021
-3349.000000	13324.105109	3348.077148	-0.262573
-3349.000000	13324.105109	3346.808594	1.654522
-3349.000000	13324.105109	3345.539063	-2.174677
-3349.000000	13324.105109	3344.270508	-2.172654
-3349.000000	13324.105109	3343.000977	-2.170565
-3349.000000	13324.105109	3341.731445	-4.082462
-3349.000000	13324.105109	3340.461914	-0.252534
-3349.000000	13324.105109	3339.191406	-5.990485
-3349.000000	13324.105109	3337.920898	-5.987377
-3349.000000	13324.105109	3336.650391	5.490891
-3349.000000	13324.105109	3335.379883	-2.156709
-3349.000000	13324.105109	3334.108398	-4.065927
-3349.000000	13324.105109	3332.837891	3.582514
-3349.000000	13324.105109	3331.565430	-2.148927
-3349.000000	13324.105109	3330.293945	1.674993
-3349.000000	13324.105109	3329.021484	-0.233208
-3349.000000	13324.105109	3327.750000	1.679087
-3349.000000	13324.105109	3326.476563	-2.137673
-3349.000000	13324.105109	3325.204102	-4.043774
-3349.000000	13324.105109	3323.930664	-0.222981
-3349.000000	13324.105109	3322.657227	1.688041
-3349.000000	13324.105109	3321.383789	1.690434
-3349.000000	13324.105109	3320.110352	-0.214648
-3349.000000	13324.105109	3318.835938	1.695415
-3349.000000	13324.105109	3317.561523	-7.835871
-3349.000000	13324.105109	3316.287109	5.513431
-3349.000000	13324.105109	3315.011719	-4.014665
-3349.000000	13324.105109	3313.736328	-5.916368
-3349.000000	13324.105109	3312.460938	9.329953
-3349.000000	13324.105109	3311.185547	3.616737
-3349.000000	13324.105109	3309.909180	1.714843
-3349.000000	13324.105109	3308.633789	-2.090328
-3349.000000	13324.105109	3307.357422	-3.990188
-3349.000000	13324.105109	3306.080078	1.724111
-3349.000000	13324.105109	3304.803711	-2.078576
-3349.000000	13324.105109	3303.526367	3.633168
-3349.000000	13324.105109	3302.249023	5.538311
-3349.000000	13324.105109	3300.970703	-3.968066
-3349.000000	13324.105109	3299.693359	7.445066
-3349.000000	13324.105109	3298.415039	5.546404
-3349.000000	13324.105109	3297.135742	1.747915
-3349.000000	13324.105109	3295.857422	7.452381
-3349.000000	13324.105109	3294.578125	3.655158
-3349.000000	13324.105109	3293.298828	1.759030
-3349.000000	13324.105109	3292.019531	3.661980
-3349.000000	13324.105109	3290.740234	9.361717
-3349.000000	13324.105109	3289.459961	-0.127691
-3349.000000	13324.105109	3288.179688	11.264585
-3349.000000	13324.105109	3286.898438	-3.914071
-3349.000000	13324.105109	3285.618164	-2.011599
-3349.000000	13324.105109	3284.336914	-0.109829
-3349.000000	13324.105109	3283.055664	-0.105226
-3349.000000	13324.105109	3281.774414	3.691576
-3349.000000	13324.105109	3280.492188	9.382601
-3349.000000	13324.105109	3279.209961	3.699528
-3349.000000	13324.105109	3277.927734	7.493435
-3349.000000	13324.105109	3276.645508	1.813134
-3349.000000	13324.105109	3275.362305	-0.076494
-3349.000000	13324.105109	3274.079102	-7.646659
-3349.000000	13324.105109	3272.795898	-3.853318
-3349.000000	13324.105109	3271.511719	3.724588
-3349.000000	13324.105109	3270.227539	5.621572
-3349.000000	13324.105109	3268.943359	-0.051193
-3349.000000	13324.105109	3267.659180	-0.046002
-3349.000000	13324.105109	3266.375000	7.525207
-3349.000000	13324.105109	3265.089844	-0.035490
-3349.000000	13324.105109	3263.804688	7.532748
-3349.000000	13324.105109	3262.519531	1.865530
-3349.000000	13324.105109	3261.233398	5.650478
-3349.000000	13324.105109	3259.947266	-1.903583
-3349.000000	13324.105109	3258.661133	1.880669
-3349.000000	13324.105109	3257.375000	1.885778
-3349.000000	13324.105109	3256.087891	0.002481
-3349.000000	13324.105109	3254.800781	7.560281
-3349.000000	13324.105109	3253.513672	0.013618
-3349.000000	13324.105109	3252.225586	1.906529
-3349.000000	13324.105109	3250.938477	1.911775
-3349.000000	13324.105109	3249.650391	-1.856023
-3349.000000	13324.105109	3248.361328	1.922350
-3349.000000	13324.105109	3247.073242	11.356526
-3349.000000	13324.105109	3245.784180	1.932993
-3349.000000	13324.105109	3244.495117	3.823350
-3349.000000	13324.105109	3243.206055	0.059067
-3349.000000	13324.105109	3241.916016	0.064823
-3349.000000	13324.105109	3240.625977	-1.813281
-3349.000000	13324.105109	3239.335938	1.959842
-3349.000000	13324.105109	3238.045898	13.263869
-3349.000000	13324.105109	3236.754883	5.736084
-3349.000000	13324.105109	3235.463867	5.740723
-3349.000000	13324.105109	3234.172852	-5.546419
-3349.000000	13324.105109	3232.880859	1.986832
-3349.000000	13324.105109	3231.589844	-1.770185
-3349.000000	13324.105109	3230.297852	7.640061
-3349.000000	13324.105109	3229.004883	0.122539
-3349.000000	13324.105109	3227.712891	15.168743
-3349.000000	13324.105109	3226.419922	5.773038
-3349.000000	13324.105109	3225.126953	3.898311
-3349.000000	13324.105109	3223.833984	-5.491340
-3349.000000	13324.105109	3222.540039	3.908151
-3349.000000	13324.105109	3221.246094	5.791192
-3349.000000	13324.105109	3219.952148	7.673442
-3349.000000	13324.105109	3218.658203	7.677509
-3349.000000	13324.105109	3217.363281	-5.457533
-3349.000000	13324.105109	3216.068359	-1.697599
-3349.000000	13324.105109	3214.773438	-1.691729
-3349.000000	13324.105109	3213.477539	5.817588
-3349.000000	13324.105109	3212.182617	2.070875
-3349.000000	13324.105109	3210.886719	7.701189
-3349.000000	13324.105109	3209.589844	-5.418101
-3349.000000	13324.105109	3208.293945	9.583088
-3349.000000	13324.105109	3206.997070	5.838476
-3349.000000	13324.105109	3205.700195	-1.651841
-3349.000000	13324.105109	3204.402344	3.973272
-3349.000000	13324.105109	3203.105469	2.104737
-3349.000000	13324.105109	3201.807617	3.981793
-3349.000000	13324.105109	3200.509766	0.241831
-3349.000000	13324.105109	3199.210938	-1.624986
-3349.000000	13324.105109	3197.912109	3.994097
-3349.000000	13324.105109	3196.613281	3.998056
-3349.000000	13324.105109	3195.314453	2.131397
-3349.000000	13324.105109	3194.015625	4.005744
-3349.000000	13324.105109	3192.715820	4.009474
-3349.000000	13324.105109	3191.416016	0.274317
-3349.000000	13324.105109	3190.115234	4.016684
-3349.000000	13324.105109	3188.815430	5.888794
-3349.000000	13324.105109	3187.514648	-7.186019
-3349.000000	13324.105109	3186.213867	4.026828
-3349.000000	13324.105109	3184.912109	0.295029
-3349.000000	13324.105109	3183.611328	9.634478
-3349.000000	13324.105109	3182.309570	0.302644
-3349.000000	13324.105109	3181.006836	2.172663
-3349.000000	13324.105109	3179.705078	0.309855
-3349.000000	13324.105109	3178.402344	-3.417896
-3349.000000	13324.105109	3177.099609	0.316632
-3349.000000	13324.105109	3175.796875	2.184690
-3349.000000	13324.105109	3174.493164	-1.541496
-3349.000000	13324.105109	3173.189453	4.054104
-3349.000000	13324.105109	3171.885742	0.328820
-3349.000000	13324.105109	3170.582031	2.194884
-3349.000000	13324.105109	3169.277344	2.197127
-3349.000000	13324.105109	3167.972656	-1.525867
-3349.000000	13324.105109	3166.667969	2.201231
-3349.000000	13324.105109	3165.362305	2.203093
-3349.000000	13324.105109	3164.056641	5.927648
-3349.000000	13324.105109	3162.750977	5.928477
-3349.000000	13324.105109	3161.445313	2.207856
-3349.000000	13324.105109	3160.138672	-1.511381
-3349.000000	13324.105109	3158.832031	-3.369346
-3349.000000	13324.105109	3157.525391	2.211368
-3349.000000	13324.105109	3156.218750	7.789653
-3349.000000	13324.105109	3154.911133	2.212982
-3349.000000	13324.105109	3153.603516	-5.219934
-3349.000000	13324.105109	3152.295898	2.213999
-3349.000000	13324.105109	3150.987305	2.214281
-3349.000000	13324.105109	3149.679688	9.643346
-3349.000000	13324.105109	3148.371094	11.498650
-3349.000000	13324.105109	3147.061523	4.070661
-3349.000000	13324.105109	3145.752930	5.926024
-3349.000000	13324.105109	3144.443359	-1.498108
-3349.000000	13324.105109	3143.133789	7.778656
-3349.000000	13324.105109	3141.823242	0.356855
-3349.000000	13324.105109	3140.512695	2.210809
-3349.000000	13324.105109	3139.202148	5.918030
-3349.000000	13324.105109	3137.891602	7.769744
-3349.000000	13324.105109	3136.581055	11.473967
-3349.000000	13324.105109	3135.269531	2.205105
-3349.000000	13324.105109	3133.958008	4.055926
-3349.000000	13324.105109	3132.645508	-5.207963
-3349.000000	13324.105109	3131.333984	2.199023
-3349.000000	13324.105109	3130.021484	7.751257
-3349.000000	13324.105109	3128.708984	0.342935
-3349.000000	13324.105109	3127.395508	-3.360972
-3349.000000	13324.105109	3126.082031	4.038849
-3349.000000	13324.105109	3124.768555	0.335347
-3349.000000	13324.105109	3123.455078	-1.517181
-3349.000000	13324.105109	3122.140625	-3.369127
-3349.000000	13324.105109	3120.827148	-7.069375
-3349.000000	13324.105109	3119.511719	-1.525789
-3349.000000	13324.105109	3118.197266	2.167218
-3349.000000	13324.105109	3116.881836	0.315303
-3349.000000	13324.105109	3115.566406	4.006046
-3349.000000	13324.105109	3114.250977	2.154148
-3349.000000	13324.105109	3112.935547	2.149425
-3349.000000	13324.105109	3111.619141	0.298298
-3349.000000	13324.105109	3110.302734	9.522798
-3349.000000	13324.105109	3108.985352	5.825081
-3349.000000	13324.105109	3107.668945	-1.561462
-3349.000000	13324.105109	3106.351563	2.123064
-3349.000000	13324.105109	3105.034180	5.805890
-3349.000000	13324.105109	3103.715820	2.111239
-3349.000000	13324.105109	3102.398438	-3.425637
-3349.000000	13324.105109	3101.079102	-1.587683
-3349.000000	13324.105109	3099.760742	-7.121886
-3349.000000	13324.105109	3098.442383	-3.441866
-3349.000000	13324.105109	3097.123047	-1.605592
-3349.000000	13324.105109	3095.803711	-1.611922
-3349.000000	13324.105109	3094.483398	3.905426
-3349.000000	13324.105109	3093.164063	7.579417
-3349.000000	13324.105109	3091.843750	-1.631981
-3349.000000	13324.105109	3090.522461	-5.319319
-3349.000000	13324.105109	3089.202148	-3.486005
-3349.000000	13324.105109	3087.880859	-1.653626
-3349.000000	13324.105109	3086.559570	7.533859
-3349.000000	13324.105109	3085.238281	5.685600
-3349.000000	13324.105109	3083.916016	-3.515074
-3349.000000	13324.105109	3082.593750	1.990846
-3349.000000	13324.105109	3081.271484	1.981849
-3349.000000	13324.105109	3079.948242	3.809794
-3349.000000	13324.105109	3078.625977	5.636822
-3349.000000	13324.105109	3077.302734	1.953866
-3349.000000	13324.105109	3075.978516	0.108236
-3349.000000	13324.105109	3074.655273	-3.572382
-3349.000000	13324.105109	3073.331055	1.924432
-3349.000000	13324.105109	3072.006836	3.749144
-3349.000000	13324.105109	3070.681641	-1.764884
-3349.000000	13324.105109	3069.357422	3.727679
-3349.000000	13324.105109	3068.032227	-7.285463
-3349.000000	13324.105109	3066.706055	-3.627660
-3349.000000	13324.105109	3065.380859	9.193183
-3349.000000	13324.105109	3064.054688	-1.814705
-3349.000000	13324.105109	3062.728516	7.335801
-3349.000000	13324.105109	3061.401367	5.491567
-3349.000000	13324.105109	3060.075195	-3.677721
-3349.000000	13324.105109	3058.748047	-5.519184
-3349.000000	13324.105109	3057.419922	1.793290
-3349.000000	13324.105109	3056.092773	3.611760
-3349.000000	13324.105109	3054.764648	5.429341
-3349.000000	13324.105109	3053.436523	-1.901580
-3349.000000	13324.105109	3052.108398	5.403578
-3349.000000	13324.105109	3050.779297	-1.924546
-3349.000000	13324.105109	3049.450195	1.720572
-3349.000000	13324.105109	3048.121094	12.676097
-3349.000000	13324.105109	3046.791016	1.695415
-3349.000000	13324.105109	3045.461914	7.164433
-3349.000000	13324.105109	3044.131836	3.496720
-3349.000000	13324.105109	3042.800781	3.483400
-3349.000000	13324.105109	3041.470703	-0.182225
-3349.000000	13324.105109	3040.139648	-3.846432
-3349.000000	13324.105109	3038.807617	-0.207803
-3349.000000	13324.105109	3037.476563	-5.695636
-3349.000000	13324.105109	3036.144531	3.415477
-3349.000000	13324.105109	3034.812500	-9.367862
-3349.000000	13324.105109	3033.480469	-2.083767
-3349.000000	13324.105109	3032.147461	5.197218
-3349.000000	13324.105109	3030.814453	-0.286440
-3349.000000	13324.105109	3029.481445	-2.122486
-3349.000000	13324.105109	3028.148438	3.331445
-3349.000000	13324.105109	3026.814453	10.604980
-3349.000000	13324.105109	3025.480469	8.767625
-3349.000000	13324.105109	3024.145508	6.930976
-3349.000000	13324.105109	3022.811523	1.453442
-3349.000000	13324.105109	3021.476563	1.439411
-3349.000000	13324.105109	3020.141602	1.425342
-3349.000000	13324.105109	3018.805664	1.411234
-3349.000000	13324.105109	3017.470703	3.216393
-3349.000000	13324.105109	3016.134766	6.839670
-3349.000000	13324.105109	3014.797852	-0.449763
-3349.000000	13324.105109	3013.461914	1.354571
-3349.000000	13324.105109	3012.125000	-7.748489
-3349.000000	13324.105109	3010.788086	-0.491251
-3349.000000	13324.105109	3009.450195	6.762944
-3349.000000	13324.105109	3008.112305	-2.335586
-3349.000000	13324.105109	3006.774414	-2.349053
-3349.000000	13324.105109	3005.436523	6.716861
-3349.000000	13324.105109	3004.097656	-0.560469
-3349.000000	13324.105109	3002.759766	10.316420
-3349.000000	13324.105109	3001.419922	6.670869
-3349.000000	13324.105109	3000.081055	-0.601849
-3349.000000	13324.105109	2998.741211	8.454299
-3349.000000	13324.105109	2997.401367	-4.256512
-3349.000000	13324.105109	2996.061523	4.796672
-3349.000000	13324.105109	2994.720703	-2.469476
-3349.000000	13324.105109	2993.379883	2.954695
-3349.000000	13324.105109	2992.039063	-0.683781
-3349.000000	13324.105109	2990.698242	-0.697275
-3349.000000	13324.105109	2989.356445	2.911931
-3349.000000	13324.105109	2988.014648	-4.345998
-3349.000000	13324.105109	2986.672852	1.073147
-3349.000000	13324.105109	2985.330078	6.490080
-3349.000000	13324.105109	2983.987305	1.045954
-3349.000000	13324.105109	2982.644531	1.032472
-3349.000000	13324.105109	2981.300781	4.637167
-3349.000000	13324.105109	2979.958008	-2.611597
-3349.000000	13324.105109	2978.614258	10.033988
-3349.000000	13324.105109	2977.269531	0.979371
-3349.000000	13324.105109	2975.925781	10.004012
-3349.000000	13324.105109	2974.581055	6.374856
-3349.000000	13324.105109	2973.235352	6.360873
-3349.000000	13324.105109	2971.890625	4.540603
-3349.000000	13324.105109	2970.544922	6.333239
-3349.000000	13324.105109	2969.199219	8.125235
-3349.000000	13324.105109	2967.853516	2.695541
-3349.000000	13324.105109	2966.506836	-2.731761
-3349.000000	13324.105109	2965.160156	0.865861
-3349.000000	13324.105109	2963.813477	2.657972
-3349.000000	13324.105109	2962.465820	0.841961
-3349.000000	13324.105109	2961.118164	2.633582
-3349.000000	13324.105109	2959.770508	4.424586
-3349.000000	13324.105109	2958.422852	-2.798075
-3349.000000	13324.105109	2957.074219	-1.006406
-3349.000000	13324.105109	2955.725586	6.190215
-3349.000000	13324.105109	2954.376953	4.376592
-3349.000000	13324.105109	2953.027344	-4.640502
-3349.000000	13324.105109	2951.678711	-4.650060
-3349.000000	13324.105109	2950.328125	4.342222
-3349.000000	13324.105109	2948.978516	-1.068782
-3349.000000	13324.105109	2947.627930	4.320132
-3349.000000	13324.105109	2946.277344	7.907743
-3349.000000	13324.105109	2944.926758	-1.097738
-3349.000000	13324.105109	2943.575195	2.489843
-3349.000000	13324.105109	2942.224609	7.874160
-3349.000000	13324.105109	2940.872070	-2.922790
-3349.000000	13324.105109	2939.520508	2.460756
-3349.000000	13324.105109	2938.167969	-1.142427
-3349.000000	13324.105109	2936.815430	4.238842
-3349.000000	13324.105109	2935.462891	0.637179
-3349.000000	13324.105109	2934.109375	-1.166983
-3349.000000	13324.105109	2932.755859	9.597696
-3349.000000	13324.105109	2931.402344	4.202726
-3349.000000	13324.105109	2930.047852	2.399537
-3349.000000	13324.105109	2928.694336	5.980142
-3349.000000	13324.105109	2927.338867	4.177740
-3349.000000	13324.105109	2925.984375	-1.210736
-3349.000000	13324.105109	2924.628906	4.162111
-3349.000000	13324.105109	2923.273438	2.361849
-3349.000000	13324.105109	2921.917969	5.939704
-3349.000000	13324.105109	2920.562500	0.556238
-3349.000000	13324.105109	2919.206055	0.550134
-3349.000000	13324.105109	2917.849609	-3.038249
-3349.000000	13324.105109	2916.492188	-1.252298
-3349.000000	13324.105109	2915.134766	0.533114
-3349.000000	13324.105109	2913.777344	5.898210
-3349.000000	13324.105109	2912.419922	7.681789
-3349.000000	13324.105109	2911.061523	2.307418
-3349.000000	13324.105109	2909.703125	7.669388
-3349.000000	13324.105109	2908.344727	2.297733
-3349.000000	13324.105109	2906.986328	4.081440
-3349.000000	13324.105109	2905.626953	-1.286744
-3349.000000	13324.105109	2904.267578	0.497409
-3349.000000	13324.105109	2902.907227	-1.293134
-3349.000000	13324.105109	2901.547852	-3.082698
-3349.000000	13324.105109	2900.187500	-3.084956
-3349.000000	13324.105109	2898.826172	14.772461
-3349.000000	13324.105109	2897.465820	4.053463
-3349.000000	13324.105109	2896.104492	0.479983
-3349.000000	13324.105109	2894.743164	4.047477
-3349.000000	13324.105109	2893.380859	-1.308475
-3349.000000	13324.105109	2892.019531	-1.309777
-3349.000000	13324.105109	2890.657227	-1.310861
-3349.000000	13324.105109	2889.293945	5.821460
-3349.000000	13324.105109	2887.931641	-1.312365
-3349.000000	13324.105109	2886.568359	0.469746
-3349.000000	13324.105109	2885.204102	4.033480
-3349.000000	13324.105109	2883.840820	0.468789
-3349.000000	13324.105109	2882.476563	-3.094173
-3349.000000	13324.105109	2881.112305	-4.874384
-3349.000000	13324.105109	2879.747070	-1.311690
-3349.000000	13324.105109	2878.382813	-3.091104
-3349.000000	13324.105109	2877.017578	4.029890
-3349.000000	13324.105109	2875.651367	0.471005
-3349.000000	13324.105109	2874.286133	7.588621
-3349.000000	13324.105109	2872.919922	5.809650
-3349.000000	13324.105109	2871.553711	0.474888
-3349.000000	13324.105109	2870.186523	-1.301412
-3349.000000	13324.105109	2868.819336	4.033707
-3349.000000	13324.105109	2867.452148	-3.073925
-3349.000000	13324.105109	2866.084961	2.259681
-3349.000000	13324.105109	2864.716797	0.485280
-3349.000000	13324.105109	2863.348633	-4.840386
-3349.000000	13324.105109	2861.980469	7.593646
-3349.000000	13324.105109	2860.611328	-1.281595
-3349.000000	13324.105109	2859.242188	4.046865
-3349.000000	13324.105109	2857.873047	9.373228
-3349.000000	13324.105109	2856.503906	2.278007
-3349.000000	13324.105109	2855.133789	-1.266350
-3349.000000	13324.105109	2853.763672	-1.262124
-3349.000000	13324.105109	2852.392578	4.061491
-3349.000000	13324.105109	2851.022461	-6.571294
-3349.000000	13324.105109	2849.651367	2.296127
-3349.000000	13324.105109	2848.279297	0.528270
-3349.000000	13324.105109	2846.908203	-8.324942
-3349.000000	13324.105109	2845.536133	4.079979
-3349.000000	13324.105109	2844.164063	4.084098
-3349.000000	13324.105109	2842.791016	-1.222931
-3349.000000	13324.105109	2841.417969	2.322681
-3349.000000	13324.105109	2840.044922	2.327557
-3349.000000	13324.105109	2838.671875	0.563256
-3349.000000	13324.105109	2837.297852	2.337658
-3349.000000	13324.105109	2835.923828	-1.194197
-3349.000000	13324.105109	2834.549805	5.884506
-3349.000000	13324.105109	2833.174805	2.353612
-3349.000000	13324.105109	2831.800781	2.359117
-3349.000000	13324.105109	2830.424805	0.597701
-3349.000000	13324.105109	2829.049805	7.670336
-3349.000000	13324.105109	2827.673828	-2.922630
-3349.000000	13324.105109	2826.297852	-6.447434
-3349.000000	13324.105109	2824.921875	2.387906
-3349.000000	13324.105109	2823.544922	-2.901518
-3349.000000	13324.105109	2822.167969	2.399902
-3349.000000	13324.105109	2820.790039	5.934732
-3349.000000	13324.105109	2819.413086	2.412102
-3349.000000	13324.105109	2818.035156	-6.399825
-3349.000000	13324.105109	2816.657227	0.661225
-3349.000000	13324.105109	2815.278320	-2.857888
-3349.000000	13324.105109	2813.899414	-8.137950
-3349.000000	13324.105109	2812.520508	-2.843093
-3349.000000	13324.105109	2811.141602	5.972961
-3349.000000	13324.105109	2809.761719	4.217147
-3349.000000	13324.105109	2808.381836	2.462089
-3349.000000	13324.105109	2807.001953	5.989558
-3349.000000	13324.105109	2805.621094	2.474647
-3349.000000	13324.105109	2804.240234	-4.558443
-3349.000000	13324.105109	2802.859375	-1.031781
-3349.000000	13324.105109	2801.477539	0.734263
-3349.000000	13324.105109	2800.095703	2.499511
-3349.000000	13324.105109	2798.713867	4.263962
-3349.000000	13324.105109	2797.332031	-1.004182
-3349.000000	13324.105109	2795.949219	6.032875
-3349.000000	13324.105109	2794.566406	-0.990681
-3349.000000	13324.105109	2793.183594	-8.011281
-3349.000000	13324.105109	2791.799805	-2.733883
-3349.000000	13324.105109	2790.416016	2.541165
-3349.000000	13324.105109	2789.032227	2.546822
-3349.000000	13324.105109	2787.647461	-0.958207
-3349.000000	13324.105109	2786.262695	6.067709
-3349.000000	13324.105109	2784.877930	4.317775
-3349.000000	13324.105109	2783.492188	2.568488
-3349.000000	13324.105109	2782.107422	7.834989
-3349.000000	13324.105109	2780.720703	-9.695231
-3349.000000	13324.105109	2779.334961	-9.687700
-3349.000000	13324.105109	2777.948242	0.835629
-3349.000000	13324.105109	2776.561523	4.345174
-3349.000000	13324.105109	2775.174805	4.349257
-3349.000000	13324.105109	2773.787109	6.104713
-3349.000000	13324.105109	2772.399414	2.605823
-3349.000000	13324.105109	2771.011719	0.859041
-3349.000000	13324.105109	2769.623047	9.615175
-3349.000000	13324.105109	2768.234375	0.867250
-3349.000000	13324.105109	2766.845703	-0.878551
-3349.000000	13324.105109	2765.457031	6.122484
-3349.000000	13324.105109	2764.067383	-0.870708
-3349.000000	13324.105109	2762.677734	2.629913
-3349.000000	13324.105109	2761.287109	2.632579
-3349.000000	13324.105109	2759.897461	0.887281
-3349.000000	13324.105109	2758.506836	-4.352206
-3349.000000	13324.105109	2757.115234	4.386256
-3349.000000	13324.105109	2755.724609	-6.092005
-3349.000000	13324.105109	2754.333008	2.642593
-3349.000000	13324.105109	2752.940430	4.389756
-3349.000000	13324.105109	2751.548828	-7.827900
-3349.000000	13324.105109	2750.156250	-7.824821
-3349.000000	13324.105109	2748.763672	-4.332556
-3349.000000	13324.105109	2747.370117	-2.586401
-3349.000000	13324.105109	2745.976563	-4.329201
-3349.000000	13324.105109	2744.583008	-0.840749
-3349.000000	13324.105109	2743.189453	6.132339
-3349.000000	13324.105109	2741.794922	2.645129
-3349.000000	13324.105109	2740.400391	-0.840854
-3349.000000	13324.105109	2739.005859	4.384778
-3349.000000	13324.105109	2737.610352	2.641050
-3349.000000	13324.105109	2736.214844	-0.843544
-3349.000000	13324.105109	2734.819336	0.895911
-3349.000000	13324.105109	2733.422852	2.634308
-3349.000000	13324.105109	2732.026367	-4.329311
-3349.000000	13324.105109	2730.629883	-0.851343
-3349.000000	13324.105109	2729.232422	4.364238
-3349.000000	13324.105109	2727.835938	-0.857116
-3349.000000	13324.105109	2726.437500	0.878199
-3349.000000	13324.105109	2725.040039	2.612435
-3349.000000	13324.105109	2723.641602	2.607661
-3349.000000	13324.105109	2722.243164	4.340108
-3349.000000	13324.105109	2720.844727	11.282981
-3349.000000	13324.105109	2719.445313	2.591353
-3349.000000	13324.105109	2718.045898	2.585245
-3349.000000	13324.105109	2716.646484	4.314837
-3349.000000	13324.105109	2715.246094	-0.899316
-3349.000000	13324.105109	2713.845703	-2.640979
-3349.000000	13324.105109	2712.445313	9.497027
-3349.000000	13324.105109	2711.043945	-2.654021
-3349.000000	13324.105109	2709.642578	-2.661063
-3349.000000	13324.105109	2708.241211	6.000423
-3349.000000	13324.105109	2706.839844	-2.676195
-3349.000000	13324.105109	2705.437500	2.514775
-3349.000000	13324.105109	2704.035156	-0.960091
-3349.000000	13324.105109	2702.631836	2.495264
-3349.000000	13324.105109	2701.228516	2.484980
-3349.000000	13324.105109	2699.825195	2.474343
-3349.000000	13324.105109	2698.421875	-0.998916
-3349.000000	13324.105109	2697.017578	-4.471023
-3349.000000	13324.105109	2695.613281	7.631459
-3349.000000	13324.105109	2694.208984	-1.031739
-3349.000000	13324.105109	2692.803711	0.686240
-3349.000000	13324.105109	2691.398438	4.132369
-3349.000000	13324.105109	2689.993164	0.661149
-3349.000000	13324.105109	2688.586914	-2.808914
-3349.000000	13324.105109	2687.181641	0.634669
-3349.000000	13324.105109	2685.774414	-1.106838
-3349.000000	13324.105109	2684.368164	-4.575290
-3349.000000	13324.105109	2682.960938	-1.134627
-3349.000000	13324.105109	2681.553711	2.304193
-3349.000000	13324.105109	2680.145508	4.014931
-3349.000000	13324.105109	2678.737305	12.628015
-3349.000000	13324.105109	2677.329102	-1.194246
-3349.000000	13324.105109	2675.920898	3.965341
-3349.000000	13324.105109	2674.511719	5.672884
-3349.000000	13324.105109	2673.102539	0.481957
-3349.000000	13324.105109	2671.693359	0.464896
-3349.000000	13324.105109	2670.283203	-2.999675
-3349.000000	13324.105109	2668.873047	-1.293386
-3349.000000	13324.105109	2667.462891	3.857536
-3349.000000	13324.105109	2666.051758	-1.328904
-3349.000000	13324.105109	2664.640625	2.097071
-3349.000000	13324.105109	2663.229492	10.686394
-3349.000000	13324.105109	2661.817383	8.943640
-3349.000000	13324.105109	2660.406250	0.317538
-3349.000000	13324.105109	2658.993164	8.900742
-3349.000000	13324.105109	2657.581055	-1.442345
-3349.000000	13324.105109	2656.167969	-4.901862
-3349.000000	13324.105109	2654.754883	1.956596
-3349.000000	13324.105109	2653.340820	0.216400
-3349.000000	13324.105109	2651.927734	0.195432
-3349.000000	13324.105109	2650.512695	1.892534
-3349.000000	13324.105109	2649.098633	0.152772
-3349.000000	13324.105109	2647.683594	-6.739176
-3349.000000	13324.105109	2646.268555	1.826425
-3349.000000	13324.105109	2644.853516	1.803972
-3349.000000	13324.105109	2643.437500	5.214192
-3349.000000	13324.105109	2642.021484	0.042396
-3349.000000	13324.105109	2640.605469	5.166811
-3349.000000	13324.105109	2639.188477	1.712223
-3349.000000	13324.105109	2637.771484	-1.741024
-3349.000000	13324.105109	2636.354492	3.379880
-3349.000000	13324.105109	2634.936523	-3.500915
-3349.000000	13324.105109	2633.518555	3.331622
-3349.000000	13324.105109	2632.100586	5.020729
-3349.000000	13324.105109	2630.682617	-0.143255
-3349.000000	13324.105109	2629.263672	6.683648
-3349.000000	13324.105109	2627.843750	4.945915
-3349.000000	13324.105109	2626.424805	6.632712
-3349.000000	13324.105109	2625.004883	-3.662190
-3349.000000	13324.105109	2623.584961	4.870270
-3349.000000	13324.105109	2622.164063	6.555700
-3349.000000	13324.105109	2620.744141	1.398656
-3349.000000	13324.105109	2619.323242	4.794045
-3349.000000	13324.105109	2617.901367	-0.360466
-3349.000000	13324.105109	2616.479492	3.033732
-3349.000000	13324.105109	2615.057617	1.299663
-3349.000000	13324.105109	2613.635742	1.274892
-3349.000000	13324.105109	2612.212891	9.790951
-3349.000000	13324.105109	2610.790039	4.640949
-3349.000000	13324.105109	2609.367188	2.908069
-3349.000000	13324.105109	2607.943359	6.297086
-3349.000000	13324.105109	2606.519531	-5.675310
-3349.000000	13324.105109	2605.095703	-0.579503
-3349.000000	13324.105109	2603.670898	1.102289
-3349.000000	13324.105109	2602.246094	4.488956
-3349.000000	13324.105109	2600.821289	-0.651581
-3349.000000	13324.105109	2599.395508	-4.084980
-3349.000000	13324.105109	2597.969727	-0.699117
-3349.000000	13324.105109	2596.543945	0.981344
-3349.000000	13324.105109	2595.117188	4.364845
-3349.000000	13324.105109	2593.691406	4.340449
-3349.000000	13324.105109	2592.263672	-0.792525
-3349.000000	13324.105109	2590.836914	4.292132
-3349.000000	13324.105109	2589.409180	-2.540375
-3349.000000	13324.105109	2587.981445	0.841006
-3349.000000	13324.105109	2586.552734	7.623893
-3349.000000	13324.105109	2585.124023	-7.709381
-3349.000000	13324.105109	2583.695313	-0.927160
-3349.000000	13324.105109	2582.266602	-2.649090
-3349.000000	13324.105109	2580.836914	-2.670122
-3349.000000	13324.105109	2579.407227	7.506283
-3349.000000	13324.105109	2577.976563	7.483533
-3349.000000	13324.105109	2576.546875	-6.129138
-3349.000000	13324.105109	2575.116211	-2.751493
-3349.000000	13324.105109	2573.684570	-1.073078
-3349.000000	13324.105109	2572.252930	5.697863
-3349.000000	13324.105109	2570.821289	2.282469
-3349.000000	13324.105109	2569.389648	3.959622
-3349.000000	13324.105109	2567.957031	-4.542799
-3349.000000	13324.105109	2566.524414	-1.168047
-3349.000000	13324.105109	2565.091797	3.901350
-3349.000000	13324.105109	2563.658203	-2.898948
-3349.000000	13324.105109	2562.224609	2.169327
-3349.000000	13324.105109	2560.791016	-1.237511
-3349.000000	13324.105109	2559.356445	10.606037
-3349.000000	13324.105109	2557.921875	2.117923
-3349.000000	13324.105109	2556.487305	2.101615
-3349.000000	13324.105109	2555.051758	5.472032
-3349.000000	13324.105109	2553.616211	3.763051
-3349.000000	13324.105109	2552.180664	-3.021947
-3349.000000	13324.105109	2550.744141	2.040694
-3349.000000	13324.105109	2549.307617	5.409889
-3349.000000	13324.105109	2547.871094	3.704211
-3349.000000	13324.105109	2546.434570	-1.382058
-3349.000000	13324.105109	2544.997070	0.296509
-3349.000000	13324.105109	2543.558594	0.284644
-3349.000000	13324.105109	2542.121094	-4.796071
-3349.000000	13324.105109	2540.682617	-1.427024
-3349.000000	13324.105109	2539.244141	-1.437043
-3349.000000	13324.105109	2537.804688	0.242088
-3349.000000	13324.105109	2536.365234	-1.455595
-3349.000000	13324.105109	2534.925781	3.599611
-3349.000000	13324.105109	2533.486328	0.215407
-3349.000000	13324.105109	2532.045898	3.581847
-3349.000000	13324.105109	2530.604492	1.886943
-3349.000000	13324.105109	2529.164063	0.193301
-3349.000000	13324.105109	2527.722656	-1.499078
-3349.000000	13324.105109	2526.281250	0.181130
-3349.000000	13324.105109	2524.838867	-3.194762
-3349.000000	13324.105109	2523.397461	0.171019
-3349.000000	13324.105109	2521.954102	6.904897
-3349.000000	13324.105109	2520.511719	5.215461
-3349.000000	13324.105109	2519.068359	-1.524094
-3349.000000	13324.105109	2517.625000	1.840366
-3349.000000	13324.105109	2516.181641	1.837744
-3349.000000	13324.105109	2514.737305	-3.212387
-3349.000000	13324.105109	2513.292969	3.516304
-3349.000000	13324.105109	2511.847656	5.196731
-3349.000000	13324.105109	2510.402344	5.195349
-3349.000000	13324.105109	2508.957031	3.513276
-3349.000000	13324.105109	2507.511719	5.194031
-3349.000000	13324.105109	2506.065430	0.152799
-3349.000000	13324.105109	2504.619141	1.834491
-3349.000000	13324.105109	2503.172852	0.156530
-3349.000000	13324.105109	2501.725586	0.159076
-3349.000000	13324.105109	2500.278320	1.840994
-3349.000000	13324.105109	2498.830078	3.522598
-3349.000000	13324.105109	2497.382813	-3.187067
-3349.000000	13324.105109	2495.934570	0.173551
-3349.000000	13324.105109	2494.485352	0.178199
-3349.000000	13324.105109	2493.036133	3.537366
-3349.000000	13324.105109	2491.586914	8.572104
-3349.000000	13324.105109	2490.137695	-6.510886
-3349.000000	13324.105109	2488.687500	-3.151382
-3349.000000	13324.105109	2487.237305	1.882535
-3349.000000	13324.105109	2485.787109	8.589728
-3349.000000	13324.105109	2484.335938	-1.454036
-3349.000000	13324.105109	2482.884766	-3.120764
-3349.000000	13324.105109	2481.433594	-1.438314
-3349.000000	13324.105109	2479.981445	-3.103769
-3349.000000	13324.105109	2478.529297	0.251763
-3349.000000	13324.105109	2477.077148	3.606015
-3349.000000	13324.105109	2475.624023	6.958981
-3349.000000	13324.105109	2474.170898	-4.739328
-3349.000000	13324.105109	2472.716797	-1.385651
-3349.000000	13324.105109	2471.263672	3.638132
-3349.000000	13324.105109	2469.809570	5.317603
-3349.000000	13324.105109	2468.354492	0.313522
-3349.000000	13324.105109	2466.900391	1.993153
-3349.000000	13324.105109	2465.445313	0.332129
-3349.000000	13324.105109	2463.989258	-4.667334
-3349.000000	13324.105109	2462.534180	-2.987628
-3349.000000	13324.105109	2461.078125	5.366773
-3349.000000	13324.105109	2459.621094	-1.299016
-3349.000000	13324.105109	2458.165039	-1.289434
-3349.000000	13324.105109	2456.707031	8.726544
-3349.000000	13324.105109	2455.250000	0.396800
-3349.000000	13324.105109	2453.791992	3.739650
-3349.000000	13324.105109	2452.333984	8.747460
-3349.000000	13324.105109	2450.875977	2.089025
-3349.000000	13324.105109	2449.416992	-4.566662
-3349.000000	13324.105109	2447.958008	-2.892065
-3349.000000	13324.105109	2446.499023	0.446638
-3349.000000	13324.105109	2445.039063	-2.875536
-3349.000000	13324.105109	2443.579102	0.461022
-3349.000000	13324.105109	2442.119141	5.459740
-3349.000000	13324.105109	2440.658203	3.801216
-3349.000000	13324.105109	2439.197266	2.143002
-3349.000000	13324.105109	2437.736328	5.473801
-3349.000000	13324.105109	2436.274414	-1.172604
-3349.000000	13324.105109	2434.812500	-1.167886
-3349.000000	13324.105109	2433.350586	7.145260
-3349.000000	13324.105109	2431.887695	5.485578
-3349.000000	13324.105109	2430.424805	3.826032
-3349.000000	13324.105109	2428.961914	5.487958
-3349.000000	13324.105109	2427.498047	2.167556
-3349.000000	13324.105109	2426.034180	3.827765
-3349.000000	13324.105109	2424.569336	2.167385
-3349.000000	13324.105109	2423.105469	2.166197
-3349.000000	13324.105109	2421.640625	3.823068
-3349.000000	13324.105109	2420.174805	7.136855
-3349.000000	13324.105109	2418.709961	3.816009
-3349.000000	13324.105109	2417.244141	-1.161907
-3349.000000	13324.105109	2415.777344	2.148234
-3349.000000	13324.105109	2414.310547	-4.485812
-3349.000000	13324.105109	2412.843750	5.448173
-3349.000000	13324.105109	2411.376953	0.470732
-3349.000000	13324.105109	2409.910156	5.429698
-3349.000000	13324.105109	2408.441406	2.108034
-3349.000000	13324.105109	2406.972656	2.097092
-3349.000000	13324.105109	2405.503906	-1.224346
-3349.000000	13324.105109	2404.035156	-1.236578
-3349.000000	13324.105109	2402.566406	2.058161
-3349.000000	13324.105109	2401.097656	-4.571418
-3349.000000	13324.105109	2399.626953	0.373723
-3349.000000	13324.105109	2398.158203	0.356918
-3349.000000	13324.105109	2396.687500	-4.618534
-3349.000000	13324.105109	2395.216797	5.276507
-3349.000000	13324.105109	2393.744141	1.951769
-3349.000000	13324.105109	2392.273438	5.233089
-3349.000000	13324.105109	2390.800781	-1.394404
-3349.000000	13324.105109	2389.330078	0.233360
-3349.000000	13324.105109	2387.857422	0.208998
-3349.000000	13324.105109	2386.384766	10.083150
-3349.000000	13324.105109	2384.912109	10.054472
-3349.000000	13324.105109	2383.437500	8.375546
-3349.000000	13324.105109	2381.964844	5.047566
-3349.000000	13324.105109	2380.490234	-3.225296
-3349.000000	13324.105109	2379.015625	-3.255023
-3349.000000	13324.105109	2377.541016	-1.637970
-3349.000000	13324.105109	2376.066406	8.214148
-3349.000000	13324.105109	2374.589844	1.591230
-3349.000000	13324.105109	2373.115234	1.556895
-3349.000000	13324.105109	2371.638672	3.167979
-3349.000000	13324.105109	2370.162109	-3.451705
-3349.000000	13324.105109	2368.685547	-3.487132
-3349.000000	13324.105109	2367.207031	1.412159
-3349.000000	13324.105109	2365.730469	-0.270279
-3349.000000	13324.105109	2364.251953	-0.308113
-3349.000000	13324.105109	2362.775391	14.449839
-3349.000000	13324.105109	2361.296875	1.258800
-3349.000000	13324.105109	2359.818359	7.792759
-3349.000000	13324.105109	2358.337891	1.180322
-3349.000000	13324.105109	2356.859375	1.141000
-3349.000000	13324.105109	2355.378906	-2.182642
-3349.000000	13324.105109	2353.898438	5.987979
-3349.000000	13324.105109	2352.417969	-0.617680
-3349.000000	13324.105109	2350.937500	0.985357
-3349.000000	13324.105109	2349.457031	0.947518
-3349.000000	13324.105109	2347.974609	2.550666
-3349.000000	13324.105109	2346.494141	-5.685775
-3349.000000	13324.105109	2345.011719	-7.359206
-3349.000000	13324.105109	2343.529297	-2.473840
-3349.000000	13324.105109	2342.046875	2.410667
-3349.000000	13324.105109	2340.562500	4.017499
-3349.000000	13324.105109	2339.080078	2.349133
-3349.000000	13324.105109	2337.595703	0.683407
-3349.000000	13324.105109	2336.111328	-0.979431
-3349.000000	13324.105109	2334.626953	0.634867
-3349.000000	13324.105109	2333.142578	3.887686
-3349.000000	13324.105109	2331.658203	13.686989
-3349.000000	13324.105109	2330.171875	5.490000
-3349.000000	13324.105109	2328.687500	2.206707
-3349.000000	13324.105109	2327.201172	5.469234
-3349.000000	13324.105109	2325.714844	5.464646
-3349.000000	13324.105109	2324.226563	-5.976713
-3349.000000	13324.105109	2322.740234	-1.067654
-3349.000000	13324.105109	2321.253906	2.210422
-3349.000000	13324.105109	2319.765625	5.492329
-3349.000000	13324.105109	2318.277344	0.613579
-3349.000000	13324.105109	2316.789063	-0.991747
-3349.000000	13324.105109	2315.300781	-2.589928
-3349.000000	13324.105109	2313.810547	0.715100
-3349.000000	13324.105109	2312.322266	-0.868642
-3349.000000	13324.105109	2310.832031	4.080632
-3349.000000	13324.105109	2309.341797	5.774336
-3349.000000	13324.105109	2307.851563	4.215147
-3349.000000	13324.105109	2306.361328	1.035789
-3349.000000	13324.105109	2304.869141	2.756650
-3349.000000	13324.105109	2303.376953	2.857674
-3349.000000	13324.105109	2301.886719	7.856063
-3349.000000	13324.105109	2300.394531	-3.421908
-3349.000000	13324.105109	2298.902344	-3.285479
-3349.000000	13324.105109	2297.408203	-1.508504
-3349.000000	13324.105109	2295.916016	6.790542
-3349.000000	13324.105109	2294.421875	8.591585
-3349.000000	13324.105109	2292.927734	-0.980699
-3349.000000	13291.605109	3648.969727	5.049426
-3349.000000	13291.605109	3647.760742	-6.945451
-3349.000000	13291.605109	3646.551758	-2.862844
-3349.000000	13291.605109	3645.342773	5.233955
-3349.000000	13291.605109	3644.132813	-0.739814
-3349.000000	13291.605109	3642.923828	1.320698
-3349.000000	13291.605109	3641.713867	-0.639330
-3349.000000	13291.605109	3640.503906	1.414428
-3349.000000	13291.605109	3639.292969	-4.565718
-3349.000000	13291.605109	3638.082031	3.503963
-3349.000000	13291.605109	3636.871094	-2.479642
-3349.000000	13291.605109	3635.660156	5.581172
-3349.000000	13291.605109	3634.449219	1.600433
-3349.000000	13291.605109	3633.237305	3.635618
-3349.000000	13291.605109	3632.025391	1.657302
-3349.000000	13291.605109	3630.813477	3.687071
-3349.000000	13291.605109	3629.600586	1.705107
-3349.000000	13291.605109	3628.388672	-0.278200
-3349.000000	13291.605109	3627.175781	-4.266325
-3349.000000	13291.605109	3625.962891	1.761105
-3349.000000	13291.605109	3624.749023	-0.226907
-3349.000000	13291.605109	3623.536133	5.793594
-3349.000000	13291.605109	3622.322266	1.799971
-3349.000000	13291.605109	3621.107422	1.809432
-3349.000000	13291.605109	3619.893555	3.818433
-3349.000000	13291.605109	3618.678711	1.823455
-3349.000000	13291.605109	3617.463867	-0.172259
-3349.000000	13291.605109	3616.249023	-4.168658
-3349.000000	13291.605109	3615.034180	-0.166440
-3349.000000	13291.605109	3613.818359	-4.164026
-3349.000000	13291.605109	3612.602539	-0.166065
-3349.000000	13291.605109	3611.386719	11.822734
-3349.000000	13291.605109	3610.170898	1.827306
-3349.000000	13291.605109	3608.954102	5.818076
-3349.000000	13291.605109	3607.737305	-2.177237
-3349.000000	13291.605109	3606.520508	7.801067
-3349.000000	13291.605109	3605.303711	3.799324
-3349.000000	13291.605109	3604.085938	7.782352
-3349.000000	13291.605109	3602.868164	-4.202302
-3349.000000	13291.605109	3601.650391	5.764651
-3349.000000	13291.605109	3600.432617	5.752524
-3349.000000	13291.605109	3599.213867	9.728493
-3349.000000	13291.605109	3597.995117	5.725856
-3349.000000	13291.605109	3596.776367	3.717730
-3349.000000	13291.605109	3595.557617	-6.263392
-3349.000000	13291.605109	3594.337891	-0.298230
-3349.000000	13291.605109	3593.118164	-2.305997
-3349.000000	13291.605109	3591.898438	7.638936
-3349.000000	13291.605109	3590.678711	1.645828
-3349.000000	13291.605109	3589.458008	3.619719
-3349.000000	13291.605109	3588.237305	5.592310
-3349.000000	13291.605109	3587.016602	3.582622
-3349.000000	13291.605109	3585.795898	-4.397060
-3349.000000	13291.605109	3584.574219	-6.404877
-3349.000000	13291.605109	3583.353516	-0.455006
-3349.000000	13291.605109	3582.131836	1.514258
-3349.000000	13291.605109	3580.909180	-0.494696
-3349.000000	13291.605109	3579.687500	1.473103
-3349.000000	13291.605109	3578.464844	5.427541
-3349.000000	13291.605109	3577.242188	-4.531325
-3349.000000	13291.605109	3576.018555	3.396075
-3349.000000	13291.605109	3574.795898	-0.599269
-3349.000000	13291.605109	3573.572266	-0.620935
-3349.000000	13291.605109	3572.348633	5.314521
-3349.000000	13291.605109	3571.125000	-6.620983
-3349.000000	13291.605109	3569.900391	1.297920
-3349.000000	13291.605109	3568.675781	7.228938
-3349.000000	13291.605109	3567.451172	5.220673
-3349.000000	13291.605109	3566.226563	3.213082
-3349.000000	13291.605109	3565.000977	1.206167
-3349.000000	13291.605109	3563.775391	3.165997
-3349.000000	13291.605109	3562.549805	3.142349
-3349.000000	13291.605109	3561.324219	9.065348
-3349.000000	13291.605109	3560.097656	5.076735
-3349.000000	13291.605109	3558.872070	7.034027
-3349.000000	13291.605109	3557.645508	1.066288
-3349.000000	13291.605109	3556.417969	3.023533
-3349.000000	13291.605109	3555.191406	2.999752
-3349.000000	13291.605109	3553.963867	-0.983775
-3349.000000	13291.605109	3552.736328	4.931717
-3349.000000	13291.605109	3551.508789	0.949442
-3349.000000	13291.605109	3550.280273	4.883568
-3349.000000	13291.605109	3549.051758	-3.053653
-3349.000000	13291.605109	3547.823242	0.879822
-3349.000000	13291.605109	3546.594727	0.856761
-3349.000000	13291.605109	3545.365234	-7.074747
-3349.000000	13291.605109	3544.136719	0.810896
-3349.000000	13291.605109	3542.906250	0.788090
-3349.000000	13291.605109	3541.676758	6.693274
-3349.000000	13291.605109	3540.447266	-5.183842
-3349.000000	13291.605109	3539.216797	2.695561
-3349.000000	13291.605109	3537.986328	-3.251495
-3349.000000	13291.605109	3536.754883	8.573409
-3349.000000	13291.605109	3535.524414	2.627803
-3349.000000	13291.605109	3534.292969	6.552701
-3349.000000	13291.605109	3533.061523	0.610117
-3349.000000	13291.605109	3531.830078	2.561327
-3349.000000	13291.605109	3530.597656	-1.405395
-3349.000000	13291.605109	3529.365234	-3.398348
-3349.000000	13291.605109	3528.132813	2.496249
-3349.000000	13291.605109	3526.900391	2.474895
-3349.000000	13291.605109	3525.667969	0.482851
-3349.000000	13291.605109	3524.434570	4.403183
-3349.000000	13291.605109	3523.201172	2.411876
-3349.000000	13291.605109	3521.966797	-3.517869
-3349.000000	13291.605109	3520.733398	-1.567850
-3349.000000	13291.605109	3519.499023	0.381565
-3349.000000	13291.605109	3518.264648	6.267441
-3349.000000	13291.605109	3517.030273	-5.562036
-3349.000000	13291.605109	3515.794922	0.323048
-3349.000000	13291.605109	3514.559570	-1.663426
-3349.000000	13291.605109	3513.324219	4.218935
-3349.000000	13291.605109	3512.088867	0.266290
-3349.000000	13291.605109	3510.852539	2.213947
-3349.000000	13291.605109	3509.617188	4.161041
-3349.000000	13291.605109	3508.380859	-1.754067
-3349.000000	13291.605109	3507.143555	2.158427
-3349.000000	13291.605109	3505.907227	6.069583
-3349.000000	13291.605109	3504.669922	4.086672
-3349.000000	13291.605109	3503.432617	7.996284
-3349.000000	13291.605109	3502.194336	0.123806
-3349.000000	13291.605109	3500.957031	-1.856139
-3349.000000	13291.605109	3499.718750	7.940951
-3349.000000	13291.605109	3498.480469	2.036063
-3349.000000	13291.605109	3497.242188	0.057516
-3349.000000	13291.605109	3496.002930	-1.920053
-3349.000000	13291.605109	3494.763672	5.908964
-3349.000000	13291.605109	3493.524414	0.009966
-3349.000000	13291.605109	3492.285156	-1.965806
-3349.000000	13291.605109	3491.044922	-7.860505
-3349.000000	13291.605109	3489.804688	3.883411
-3349.000000	13291.605109	3488.564453	-0.050527
-3349.000000	13291.605109	3487.324219	-3.982704
-3349.000000	13291.605109	3486.083008	7.754054
-3349.000000	13291.605109	3484.842773	3.822294
-3349.000000	13291.605109	3483.600586	-0.107724
-3349.000000	13291.605109	3482.359375	7.707417
-3349.000000	13291.605109	3481.118164	-2.091932
-3349.000000	13291.605109	3479.875977	7.677349
-3349.000000	13291.605109	3478.633789	5.706548
-3349.000000	13291.605109	3477.390625	-0.174637
-3349.000000	13291.605109	3476.148438	5.678458
-3349.000000	13291.605109	3474.905273	9.574517
-3349.000000	13291.605109	3473.662109	-4.121403
-3349.000000	13291.605109	3472.417969	3.683687
-3349.000000	13291.605109	3471.174805	-2.190288
-3349.000000	13291.605109	3469.930664	5.611707
-3349.000000	13291.605109	3468.686523	3.645983
-3349.000000	13291.605109	3467.441406	1.681222
-3349.000000	13291.605109	3466.197266	-0.282562
-3349.000000	13291.605109	3464.952148	-0.293586
-3349.000000	13291.605109	3463.707031	5.549818
-3349.000000	13291.605109	3462.460938	-2.266088
-3349.000000	13291.605109	3461.215820	1.625122
-3349.000000	13291.605109	3459.969727	-0.335785
-3349.000000	13291.605109	3458.723633	-0.345867
-3349.000000	13291.605109	3457.476563	3.543180
-3349.000000	13291.605109	3456.229492	-0.365486
-3349.000000	13291.605109	3454.983398	-0.375014
-3349.000000	13291.605109	3453.735352	-4.280995
-3349.000000	13291.605109	3452.488281	1.554387
-3349.000000	13291.605109	3451.240234	-0.402533
-3349.000000	13291.605109	3449.992188	7.377258
-3349.000000	13291.605109	3448.744141	5.420308
-3349.000000	13291.605109	3447.496094	-0.428448
-3349.000000	13291.605109	3446.247070	3.455243
-3349.000000	13291.605109	3444.998047	3.446352
-3349.000000	13291.605109	3443.749023	1.492417
-3349.000000	13291.605109	3442.499023	7.318748
-3349.000000	13291.605109	3441.250000	-0.468178
-3349.000000	13291.605109	3440.000000	5.356559
-3349.000000	13291.605109	3438.750000	3.404459
-3349.000000	13291.605109	3437.499023	1.453296
-3349.000000	13291.605109	3436.248047	-2.439827
-3349.000000	13291.605109	3434.997070	1.438810
-3349.000000	13291.605109	3433.746094	-6.336693
-3349.000000	13291.605109	3432.495117	3.366716
-3349.000000	13291.605109	3431.243164	7.242361
-3349.000000	13291.605109	3429.991211	11.116620
-3349.000000	13291.605109	3428.739258	9.167750
-3349.000000	13291.605109	3427.486328	-4.421364
-3349.000000	13291.605109	3426.233398	-8.305872
-3349.000000	13291.605109	3424.980469	3.326708
-3349.000000	13291.605109	3423.727539	3.320585
-3349.000000	13291.605109	3422.474609	3.314618
-3349.000000	13291.605109	3421.220703	-0.567734
-3349.000000	13291.605109	3419.966797	-2.510509
-3349.000000	13291.605109	3418.711914	-2.514871
-3349.000000	13291.605109	3417.458008	3.292243
-3349.000000	13291.605109	3416.203125	-6.396594
-3349.000000	13291.605109	3414.948242	-0.590727
-3349.000000	13291.605109	3413.693359	-4.466790
-3349.000000	13291.605109	3412.437500	3.272235
-3349.000000	13291.605109	3411.181641	-0.602770
-3349.000000	13291.605109	3409.925781	7.132688
-3349.000000	13291.605109	3408.669922	5.193149
-3349.000000	13291.605109	3407.413086	3.254522
-3349.000000	13291.605109	3406.156250	1.316806
-3349.000000	13291.605109	3404.899414	-0.620002
-3349.000000	13291.605109	3403.642578	1.309838
-3349.000000	13291.605109	3402.384766	14.833953
-3349.000000	13291.605109	3401.126953	-0.628683
-3349.000000	13291.605109	3399.869141	3.232124
-3349.000000	13291.605109	3398.611328	5.160193
-3349.000000	13291.605109	3397.352539	5.156682
-3349.000000	13291.605109	3396.093750	3.222744
-3349.000000	13291.605109	3394.834961	3.219881
-3349.000000	13291.605109	3393.576172	-4.502014
-3349.000000	13291.605109	3392.316406	5.143950
-3349.000000	13291.605109	3391.056641	1.283048
-3349.000000	13291.605109	3389.796875	1.281084
-3349.000000	13291.605109	3388.536133	-0.649004
-3349.000000	13291.605109	3387.276367	1.277535
-3349.000000	13291.605109	3386.015625	-2.579017
-3349.000000	13291.605109	3384.754883	1.274485
-3349.000000	13291.605109	3383.493164	5.126570
-3349.000000	13291.605109	3382.231445	-0.654404
-3349.000000	13291.605109	3380.969727	-4.507008
-3349.000000	13291.605109	3379.708008	-2.581272
-3349.000000	13291.605109	3378.446289	3.194164
-3349.000000	13291.605109	3377.183594	5.117832
-3349.000000	13291.605109	3375.920898	3.192030
-3349.000000	13291.605109	3374.657227	3.191141
-3349.000000	13291.605109	3373.394531	5.114001
-3349.000000	13291.605109	3372.130859	-0.656810
-3349.000000	13291.605109	3370.867188	-6.425205
-3349.000000	13291.605109	3369.603516	5.111202
-3349.000000	13291.605109	3368.338867	-0.655816
-3349.000000	13291.605109	3367.074219	12.796775
-3349.000000	13291.605109	3365.809570	1.266737
-3349.000000	13291.605109	3364.544922	7.029980
-3349.000000	13291.605109	3363.279297	-0.652948
-3349.000000	13291.605109	3362.013672	3.188408
-3349.000000	13291.605109	3360.748047	1.268932
-3349.000000	13291.605109	3359.482422	1.269743
-3349.000000	13291.605109	3358.215820	5.108727
-3349.000000	13291.605109	3356.949219	7.027629
-3349.000000	13291.605109	3355.682617	-0.645464
-3349.000000	13291.605109	3354.416016	-4.479625
-3349.000000	13291.605109	3353.148438	5.110342
-3349.000000	13291.605109	3351.880859	8.945228
-3349.000000	13291.605109	3350.613281	1.278283
-3349.000000	13291.605109	3349.344727	-0.636449
-3349.000000	13291.605109	3348.077148	-0.634359
-3349.000000	13291.605109	3346.808594	-2.547753
-3349.000000	13291.605109	3345.539063	1.285312
-3349.000000	13291.605109	3344.270508	7.031746
-3349.000000	13291.605109	3343.000977	1.289382
-3349.000000	13291.605109	3341.731445	5.119652
-3349.000000	13291.605109	3340.461914	7.034810
-3349.000000	13291.605109	3339.191406	3.209445
-3349.000000	13291.605109	3337.920898	10.863095
-3349.000000	13291.605109	3336.650391	1.301119
-3349.000000	13291.605109	3335.379883	1.303722
-3349.000000	13291.605109	3334.108398	5.129912
-3349.000000	13291.605109	3332.837891	-0.602189
-3349.000000	13291.605109	3331.565430	7.044986
-3349.000000	13291.605109	3330.293945	7.046766
-3349.000000	13291.605109	3329.021484	-0.592248
-3349.000000	13291.605109	3327.750000	3.230889
-3349.000000	13291.605109	3326.476563	3.233670
-3349.000000	13291.605109	3325.204102	-4.399759
-3349.000000	13291.605109	3323.930664	-2.486613
-3349.000000	13291.605109	3322.657227	-4.390770
-3349.000000	13291.605109	3321.383789	3.245517
-3349.000000	13291.605109	3320.110352	5.156191
-3349.000000	13291.605109	3318.835938	-2.469610
-3349.000000	13291.605109	3317.561523	7.068681
-3349.000000	13291.605109	3316.287109	1.352078
-3349.000000	13291.605109	3315.011719	-2.456153
-3349.000000	13291.605109	3313.736328	1.359714
-3349.000000	13291.605109	3312.460938	-0.541621
-3349.000000	13291.605109	3311.185547	3.272451
-3349.000000	13291.605109	3309.909180	1.371618
-3349.000000	13291.605109	3308.633789	7.087988
-3349.000000	13291.605109	3307.357422	5.187264
-3349.000000	13291.605109	3306.080078	3.287363
-3349.000000	13291.605109	3304.803711	1.388273
-3349.000000	13291.605109	3303.526367	-2.412566
-3349.000000	13291.605109	3302.249023	5.201285
-3349.000000	13291.605109	3300.970703	-2.402296
-3349.000000	13291.605109	3299.693359	3.307168
-3349.000000	13291.605109	3298.415039	7.113347
-3349.000000	13291.605109	3297.135742	10.918048
-3349.000000	13291.605109	3295.857422	-4.281493
-3349.000000	13291.605109	3294.578125	-2.375844
-3349.000000	13291.605109	3293.298828	3.328101
-3349.000000	13291.605109	3292.019531	1.433275
-3349.000000	13291.605109	3290.740234	5.235485
-3349.000000	13291.605109	3289.459961	5.239477
-3349.000000	13291.605109	3288.179688	7.141482
-3349.000000	13291.605109	3286.898438	9.042756
-3349.000000	13291.605109	3285.618164	3.354416
-3349.000000	13291.605109	3284.336914	-2.331605
-3349.000000	13291.605109	3283.055664	-2.325944
-3349.000000	13291.605109	3281.774414	-8.008481
-3349.000000	13291.605109	3280.492188	3.372523
-3349.000000	13291.605109	3279.209961	-0.413514
-3349.000000	13291.605109	3277.927734	-6.092935
-3349.000000	13291.605109	3276.645508	3.386320
-3349.000000	13291.605109	3275.362305	3.390955
-3349.000000	13291.605109	3274.079102	5.289384
-3349.000000	13291.605109	3272.795898	1.506857
-3349.000000	13291.605109	3271.511719	3.404929
-3349.000000	13291.605109	3270.227539	-0.375670
-3349.000000	13291.605109	3268.943359	3.414288
-3349.000000	13291.605109	3267.659180	-4.148528
-3349.000000	13291.605109	3266.375000	-0.359329
-3349.000000	13291.605109	3265.089844	3.428349
-3349.000000	13291.605109	3263.804688	-2.239153
-3349.000000	13291.605109	3262.519531	-0.342975
-3349.000000	13291.605109	3261.233398	7.222343
-3349.000000	13291.605109	3259.947266	1.557499
-3349.000000	13291.605109	3258.661133	-5.994272
-3349.000000	13291.605109	3257.375000	7.234056
-3349.000000	13291.605109	3256.087891	3.461056
-3349.000000	13291.605109	3254.800781	-5.974614
-3349.000000	13291.605109	3253.513672	-0.305052
-3349.000000	13291.605109	3252.225586	7.249508
-3349.000000	13291.605109	3250.938477	-4.068181
-3349.000000	13291.605109	3249.650391	-2.175559
-3349.000000	13291.605109	3248.361328	-2.169874
-3349.000000	13291.605109	3247.073242	-5.935766
-3349.000000	13291.605109	3245.784180	3.497589
-3349.000000	13291.605109	3244.495117	-7.808019
-3349.000000	13291.605109	3243.206055	5.391105
-3349.000000	13291.605109	3241.916016	1.626626
-3349.000000	13291.605109	3240.625977	1.631371
-3349.000000	13291.605109	3239.335938	1.636080
-3349.000000	13291.605109	3238.045898	3.523855
-3349.000000	13291.605109	3236.754883	-2.120065
-3349.000000	13291.605109	3235.463867	1.649977
-3349.000000	13291.605109	3234.172852	7.300414
-3349.000000	13291.605109	3232.880859	1.659033
-3349.000000	13291.605109	3231.589844	-3.980115
-3349.000000	13291.605109	3230.297852	3.548717
-3349.000000	13291.605109	3229.004883	1.672262
-3349.000000	13291.605109	3227.712891	9.196801
-3349.000000	13291.605109	3226.419922	11.079213
-3349.000000	13291.605109	3225.126953	1.685026
-3349.000000	13291.605109	3223.833984	1.689168
-3349.000000	13291.605109	3222.540039	1.693256
-3349.000000	13291.605109	3221.246094	-0.180873
-3349.000000	13291.605109	3219.952148	14.845656
-3349.000000	13291.605109	3218.658203	5.459926
-3349.000000	13291.605109	3217.363281	-5.799072
-3349.000000	13291.605109	3216.068359	-3.917150
-3349.000000	13291.605109	3214.773438	1.716439
-3349.000000	13291.605109	3213.477539	-3.907539
-3349.000000	13291.605109	3212.182617	1.723621
-3349.000000	13291.605109	3210.886719	1.727103
-3349.000000	13291.605109	3209.589844	-2.018943
-3349.000000	13291.605109	3208.293945	9.231230
-3349.000000	13291.605109	3206.997070	3.611060
-3349.000000	13291.605109	3205.700195	3.613849
-3349.000000	13291.605109	3204.402344	3.616561
-3349.000000	13291.605109	3203.105469	7.364835
-3349.000000	13291.605109	3201.807617	7.366615
-3349.000000	13291.605109	3200.509766	1.752118
-3349.000000	13291.605109	3199.210938	-3.860182
-3349.000000	13291.605109	3197.912109	1.757529
-3349.000000	13291.605109	3196.613281	3.631020
-3349.000000	13291.605109	3195.314453	1.762574
-3349.000000	13291.605109	3194.015625	3.635118
-3349.000000	13291.605109	3192.715820	-1.972315
-3349.000000	13291.605109	3191.416016	1.769440
-3349.000000	13291.605109	3190.115234	9.247620
-3349.000000	13291.605109	3188.815430	1.773534
-3349.000000	13291.605109	3187.514648	-0.092828
-3349.000000	13291.605109	3186.213867	-0.090652
-3349.000000	13291.605109	3184.912109	-0.088575
-3349.000000	13291.605109	3183.611328	5.514750
-3349.000000	13291.605109	3182.309570	-1.951478
-3349.000000	13291.605109	3181.006836	5.516096
-3349.000000	13291.605109	3179.705078	-0.081326
-3349.000000	13291.605109	3178.402344	1.785817
-3349.000000	13291.605109	3177.099609	-0.078345
-3349.000000	13291.605109	3175.796875	5.517491
-3349.000000	13291.605109	3174.493164	-1.940262
-3349.000000	13291.605109	3173.189453	5.517527
-3349.000000	13291.605109	3171.885742	9.244766
-3349.000000	13291.605109	3170.582031	-0.072842
-3349.000000	13291.605109	3169.277344	5.516725
-3349.000000	13291.605109	3167.972656	-3.796552
-3349.000000	13291.605109	3166.667969	11.102141
-3349.000000	13291.605109	3165.362305	-0.070505
-3349.000000	13291.605109	3164.056641	5.514032
-3349.000000	13291.605109	3162.750977	3.652026
-3349.000000	13291.605109	3161.445313	-0.069996
-3349.000000	13291.605109	3160.138672	5.510762
-3349.000000	13291.605109	3158.832031	3.649534
-3349.000000	13291.605109	3157.525391	1.788944
-3349.000000	13291.605109	3156.218750	3.647263
-3349.000000	13291.605109	3154.911133	5.504698
-3349.000000	13291.605109	3153.603516	-0.072251
-3349.000000	13291.605109	3152.295898	1.784935
-3349.000000	13291.605109	3150.987305	-1.931607
-3349.000000	13291.605109	3149.679688	-1.932287
-3349.000000	13291.605109	3148.371094	-1.933090
-3349.000000	13291.605109	3147.061523	1.778931
-3349.000000	13291.605109	3145.752930	3.633209
-3349.000000	13291.605109	3144.443359	1.775172
-3349.000000	13291.605109	3143.133789	-0.082233
-3349.000000	13291.605109	3141.823242	7.335772
-3349.000000	13291.605109	3140.512695	5.477734
-3349.000000	13291.605109	3139.202148	-1.942262
-3349.000000	13291.605109	3137.891602	5.471183
-3349.000000	13291.605109	3136.581055	-0.092593
-3349.000000	13291.605109	3135.269531	-3.801161
-3349.000000	13291.605109	3133.958008	-1.950309
-3349.000000	13291.605109	3132.645508	3.604251
-3349.000000	13291.605109	3131.333984	-0.103182
-3349.000000	13291.605109	3130.021484	1.745389
-3349.000000	13291.605109	3128.708984	-5.662715
-3349.000000	13291.605109	3127.395508	1.738312
-3349.000000	13291.605109	3126.082031	1.734583
-3349.000000	13291.605109	3124.768555	-1.969309
-3349.000000	13291.605109	3123.455078	-0.122894
-3349.000000	13291.605109	3122.140625	-5.674400
-3349.000000	13291.605109	3120.827148	3.567278
-3349.000000	13291.605109	3119.511719	-0.134463
-3349.000000	13291.605109	3118.197266	1.709550
-3349.000000	13291.605109	3116.881836	-1.990542
-3349.000000	13291.605109	3115.566406	-7.536600
-3349.000000	13291.605109	3114.250977	-1.998621
-3349.000000	13291.605109	3112.935547	-2.002844
-3349.000000	13291.605109	3111.619141	3.531470
-3349.000000	13291.605109	3110.302734	9.063385
-3349.000000	13291.605109	3108.985352	12.747439
-3349.000000	13291.605109	3107.668945	9.049527
-3349.000000	13291.605109	3106.351563	9.042415
-3349.000000	13291.605109	3105.034180	-3.875076
-3349.000000	13291.605109	3103.715820	3.496006
-3349.000000	13291.605109	3102.398438	5.333243
-3349.000000	13291.605109	3101.079102	3.483231
-3349.000000	13291.605109	3099.760742	3.476670
-3349.000000	13291.605109	3098.442383	1.627571
-3349.000000	13291.605109	3097.123047	3.463205
-3349.000000	13291.605109	3095.803711	-5.752028
-3349.000000	13291.605109	3094.483398	1.607998
-3349.000000	13291.605109	3093.164063	3.442160
-3349.000000	13291.605109	3091.843750	1.594395
-3349.000000	13291.605109	3090.522461	5.267723
-3349.000000	13291.605109	3089.202148	3.420121
-3349.000000	13291.605109	3087.880859	5.251950
-3349.000000	13291.605109	3086.559570	-0.273123
-3349.000000	13291.605109	3085.238281	-7.634652
-3349.000000	13291.605109	3083.916016	1.551003
-3349.000000	13291.605109	3082.593750	3.381279
-3349.000000	13291.605109	3081.271484	-2.139267
-3349.000000	13291.605109	3079.948242	3.365032
-3349.000000	13291.605109	3078.625977	1.520033
-3349.000000	13291.605109	3077.302734	3.348401
-3349.000000	13291.605109	3075.978516	7.011885
-3349.000000	13291.605109	3074.655273	1.495794
-3349.000000	13291.605109	3073.331055	6.993173
-3349.000000	13291.605109	3072.006836	1.479174
-3349.000000	13291.605109	3070.681641	-7.701551
-3349.000000	13291.605109	3069.357422	-7.708180
-3349.000000	13291.605109	3068.032227	1.453590
-3349.000000	13291.605109	3066.706055	3.278208
-3349.000000	13291.605109	3065.380859	1.436113
-3349.000000	13291.605109	3064.054688	3.259813
-3349.000000	13291.605109	3062.728516	3.250497
-3349.000000	13291.605109	3061.401367	1.409302
-3349.000000	13291.605109	3060.075195	6.894480
-3349.000000	13291.605109	3058.748047	-7.764154
-3349.000000	13291.605109	3057.419922	1.381822
-3349.000000	13291.605109	3056.092773	3.202806
-3349.000000	13291.605109	3054.764648	6.852867
-3349.000000	13291.605109	3053.436523	5.012773
-3349.000000	13291.605109	3052.108398	-0.484917
-3349.000000	13291.605109	3050.779297	4.992203
-3349.000000	13291.605109	3049.450195	-0.503334
-3349.000000	13291.605109	3048.121094	-2.340636
-3349.000000	13291.605109	3046.791016	1.305647
-3349.000000	13291.605109	3045.461914	-0.531381
-3349.000000	13291.605109	3044.131836	6.766644
-3349.000000	13291.605109	3042.800781	-0.550343
-3349.000000	13291.605109	3041.470703	4.918442
-3349.000000	13291.605109	3040.139648	6.733438
-3349.000000	13291.605109	3038.807617	4.896924
-3349.000000	13291.605109	3037.476563	-0.588812
-3349.000000	13291.605109	3036.144531	-0.598534
-3349.000000	13291.605109	3034.812500	3.040141
-3349.000000	13291.605109	3033.480469	-0.618080
-3349.000000	13291.605109	3032.147461	-0.627905
-3349.000000	13291.605109	3030.814453	-2.460837
-3349.000000	13291.605109	3029.481445	1.175059
-3349.000000	13291.605109	3028.148438	1.164775
-3349.000000	13291.605109	3026.814453	-4.311357
-3349.000000	13291.605109	3025.480469	-2.498991
-3349.000000	13291.605109	3024.145508	-0.687406
-3349.000000	13291.605109	3022.811523	-0.697391
-3349.000000	13291.605109	3021.476563	-6.168666
-3349.000000	13291.605109	3020.141602	-2.537455
-3349.000000	13291.605109	3018.805664	2.911890
-3349.000000	13291.605109	3017.470703	-6.195330
-3349.000000	13291.605109	3016.134766	-2.566418
-3349.000000	13291.605109	3014.797852	4.698025
-3349.000000	13291.605109	3013.461914	-2.585750
-3349.000000	13291.605109	3012.125000	1.040123
-3349.000000	13291.605109	3010.788086	-2.605077
-3349.000000	13291.605109	3009.450195	1.019286
-3349.000000	13291.605109	3008.112305	6.458775
-3349.000000	13291.605109	3006.774414	-4.450280
-3349.000000	13291.605109	3005.436523	0.988096
-3349.000000	13291.605109	3004.097656	8.239704
-3349.000000	13291.605109	3002.759766	-2.662859
-3349.000000	13291.605109	3001.419922	4.586507
-3349.000000	13291.605109	3000.081055	-2.681996
-3349.000000	13291.605109	2998.741211	6.378365
-3349.000000	13291.605109	2997.401367	4.553363
-3349.000000	13291.605109	2996.061523	9.982030
-3349.000000	13291.605109	2994.720703	4.531399
-3349.000000	13291.605109	2993.379883	-4.541851
-3349.000000	13291.605109	2992.039063	8.133733
-3349.000000	13291.605109	2990.698242	-2.748117
-3349.000000	13291.605109	2989.356445	6.299201
-3349.000000	13291.605109	2988.014648	2.666144
-3349.000000	13291.605109	2986.672852	6.276918
-3349.000000	13291.605109	2985.330078	0.835272
-3349.000000	13291.605109	2983.987305	-0.984431
-3349.000000	13291.605109	2982.644531	-2.803326
-3349.000000	13291.605109	2981.300781	0.805741
-3349.000000	13291.605109	2979.958008	2.604677
-3349.000000	13291.605109	2978.614258	-6.446856
-3349.000000	13291.605109	2977.269531	-1.031227
-3349.000000	13291.605109	2975.925781	6.189731
-3349.000000	13291.605109	2974.581055	2.564772
-3349.000000	13291.605109	2973.235352	0.748165
-3349.000000	13291.605109	2971.890625	0.738788
-3349.000000	13291.605109	2970.544922	7.953554
-3349.000000	13291.605109	2969.199219	2.525870
-3349.000000	13291.605109	2967.853516	2.516318
-3349.000000	13291.605109	2966.506836	-1.102933
-3349.000000	13291.605109	2965.160156	4.301931
-3349.000000	13291.605109	2963.813477	6.096348
-3349.000000	13291.605109	2962.465820	2.478840
-3349.000000	13291.605109	2961.118164	2.469666
-3349.000000	13291.605109	2959.770508	2.460572
-3349.000000	13291.605109	2958.422852	4.254171
-3349.000000	13291.605109	2957.074219	6.047095
-3349.000000	13291.605109	2955.725586	4.235643
-3349.000000	13291.605109	2954.376953	4.226511
-3349.000000	13291.605109	2953.027344	-1.185820
-3349.000000	13291.605109	2951.678711	4.208514
-3349.000000	13291.605109	2950.328125	0.598974
-3349.000000	13291.605109	2948.978516	5.990839
-3349.000000	13291.605109	2947.627930	7.781366
-3349.000000	13291.605109	2946.277344	2.374427
-3349.000000	13291.605109	2944.926758	2.366327
-3349.000000	13291.605109	2943.575195	5.955206
-3349.000000	13291.605109	2942.224609	0.552356
-3349.000000	13291.605109	2940.872070	4.140300
-3349.000000	13291.605109	2939.520508	5.929530
-3349.000000	13291.605109	2938.167969	5.921175
-3349.000000	13291.605109	2936.815430	0.523277
-3349.000000	13291.605109	2935.462891	0.516271
-3349.000000	13291.605109	2934.109375	2.305160
-3349.000000	13291.605109	2932.755859	-6.679077
-3349.000000	13291.605109	2931.402344	0.495889
-3349.000000	13291.605109	2930.047852	2.283968
-3349.000000	13291.605109	2928.694336	-6.694257
-3349.000000	13291.605109	2927.338867	4.064287
-3349.000000	13291.605109	2925.984375	-1.323267
-3349.000000	13291.605109	2924.628906	9.429823
-3349.000000	13291.605109	2923.273438	9.421911
-3349.000000	13291.605109	2921.917969	-3.132563
-3349.000000	13291.605109	2920.562500	0.446417
-3349.000000	13291.605109	2919.206055	-3.142506
-3349.000000	13291.605109	2917.849609	4.017681
-3349.000000	13291.605109	2916.492188	-1.361121
-3349.000000	13291.605109	2915.134766	-1.366067
-3349.000000	13291.605109	2913.777344	2.209326
-3349.000000	13291.605109	2912.419922	0.414127
-3349.000000	13291.605109	2911.061523	5.777214
-3349.000000	13291.605109	2909.703125	12.927123
-3349.000000	13291.605109	2908.344727	3.976757
-3349.000000	13291.605109	2906.986328	0.394949
-3349.000000	13291.605109	2905.626953	-1.397388
-3349.000000	13291.605109	2904.267578	-3.188850
-3349.000000	13291.605109	2902.907227	0.381808
-3349.000000	13291.605109	2901.547852	2.164366
-3349.000000	13291.605109	2900.187500	-1.412684
-3349.000000	13291.605109	2898.826172	3.941623
-3349.000000	13291.605109	2897.465820	5.722644
-3349.000000	13291.605109	2896.104492	0.362274
-3349.000000	13291.605109	2894.743164	2.143531
-3349.000000	13291.605109	2893.380859	-1.429147
-3349.000000	13291.605109	2892.019531	2.136019
-3349.000000	13291.605109	2890.657227	-1.434910
-3349.000000	13291.605109	2889.293945	-1.437618
-3349.000000	13291.605109	2887.931641	0.342707
-3349.000000	13291.605109	2886.568359	2.122389
-3349.000000	13291.605109	2885.204102	3.901430
-3349.000000	13291.605109	2883.840820	-3.229078
-3349.000000	13291.605109	2882.476563	2.113371
-3349.000000	13291.605109	2881.112305	3.891616
-3349.000000	13291.605109	2879.747070	2.107924
-3349.000000	13291.605109	2878.382813	9.226433
-3349.000000	13291.605109	2877.017578	0.323030
-3349.000000	13291.605109	2875.651367	-3.237950
-3349.000000	13291.605109	2874.286133	7.435741
-3349.000000	13291.605109	2872.919922	5.653730
-3349.000000	13291.605109	2871.553711	-3.240916
-3349.000000	13291.605109	2870.186523	-6.797683
-3349.000000	13291.605109	2868.819336	0.312868
-3349.000000	13291.605109	2867.452148	9.197733
-3349.000000	13291.605109	2866.084961	-1.466547
-3349.000000	13291.605109	2864.716797	-5.020258
-3349.000000	13291.605109	2863.348633	3.860365
-3349.000000	13291.605109	2861.980469	9.185852
-3349.000000	13291.605109	2860.611328	10.958471
-3349.000000	13291.605109	2859.242188	5.630557
-3349.000000	13291.605109	2857.873047	-1.469584
-3349.000000	13291.605109	2856.503906	-3.243973
-3349.000000	13291.605109	2855.133789	-3.243683
-3349.000000	13291.605109	2853.763672	2.077059
-3349.000000	13291.605109	2852.392578	2.076391
-3349.000000	13291.605109	2851.022461	2.075804
-3349.000000	13291.605109	2849.651367	0.302984
-3349.000000	13291.605109	2848.279297	3.846824
-3349.000000	13291.605109	2846.908203	-1.468582
-3349.000000	13291.605109	2845.536133	0.303096
-3349.000000	13291.605109	2844.164063	3.844898
-3349.000000	13291.605109	2842.791016	2.073981
-3349.000000	13291.605109	2841.417969	5.614039
-3349.000000	13291.605109	2840.044922	-1.465372
-3349.000000	13291.605109	2838.671875	-3.233811
-3349.000000	13291.605109	2837.297852	-3.232513
-3349.000000	13291.605109	2835.923828	-1.462615
-3349.000000	13291.605109	2834.549805	7.379216
-3349.000000	13291.605109	2833.174805	2.075094
-3349.000000	13291.605109	2831.800781	5.610299
-3349.000000	13291.605109	2830.424805	5.610006
-3349.000000	13291.605109	2829.049805	3.843118
-3349.000000	13291.605109	2827.673828	0.310773
-3349.000000	13291.605109	2826.297852	3.843541
-3349.000000	13291.605109	2824.921875	5.609330
-3349.000000	13291.605109	2823.544922	-1.451247
-3349.000000	13291.605109	2822.167969	-3.214499
-3349.000000	13291.605109	2820.790039	3.844923
-3349.000000	13291.605109	2819.413086	-4.974619
-3349.000000	13291.605109	2818.035156	-4.972251
-3349.000000	13291.605109	2816.657227	2.083110
-3349.000000	13291.605109	2815.278320	3.846891
-3349.000000	13291.605109	2813.899414	3.847457
-3349.000000	13291.605109	2812.520508	0.323835
-3349.000000	13291.605109	2811.141602	-4.959980
-3349.000000	13291.605109	2809.761719	2.087941
-3349.000000	13291.605109	2808.381836	0.327997
-3349.000000	13291.605109	2807.001953	3.850601
-3349.000000	13291.605109	2805.621094	5.611493
-3349.000000	13291.605109	2804.240234	3.851963
-3349.000000	13291.605109	2802.859375	-6.704100
-3349.000000	13291.605109	2801.477539	-1.423891
-3349.000000	13291.605109	2800.095703	-1.422058
-3349.000000	13291.605109	2798.713867	2.096421
-3349.000000	13291.605109	2797.332031	-1.418402
-3349.000000	13291.605109	2795.949219	0.340988
-3349.000000	13291.605109	2794.566406	-1.414768
-3349.000000	13291.605109	2793.183594	5.614283
-3349.000000	13291.605109	2791.799805	9.127428
-3349.000000	13291.605109	2790.416016	0.346649
-3349.000000	13291.605109	2789.032227	0.348022
-3349.000000	13291.605109	2787.647461	5.615278
-3349.000000	13291.605109	2786.262695	2.105629
-3349.000000	13291.605109	2784.877930	-1.402537
-3349.000000	13291.605109	2783.492188	3.861616
-3349.000000	13291.605109	2782.107422	0.354521
-3349.000000	13291.605109	2780.720703	5.615963
-3349.000000	13291.605109	2779.334961	-3.149167
-3349.000000	13291.605109	2777.948242	-3.147279
-3349.000000	13291.605109	2776.561523	0.359120
-3349.000000	13291.605109	2775.174805	-1.391735
-3349.000000	13291.605109	2773.787109	-3.141879
-3349.000000	13291.605109	2772.399414	-4.891317
-3349.000000	13291.605109	2771.011719	-6.640052
-3349.000000	13291.605109	2769.623047	12.616571
-3349.000000	13291.605109	2768.234375	-1.385365
-3349.000000	13291.605109	2766.845703	0.365375
-3349.000000	13291.605109	2765.457031	-3.132466
-3349.000000	13291.605109	2764.067383	2.115525
-3349.000000	13291.605109	2762.677734	0.367190
-3349.000000	13291.605109	2761.287109	12.604511
-3349.000000	13291.605109	2759.897461	-6.622907
-3349.000000	13291.605109	2758.506836	-4.873698
-3349.000000	13291.605109	2757.115234	-4.872304
-3349.000000	13291.605109	2755.724609	3.862060
-3349.000000	13291.605109	2754.333008	5.607642
-3349.000000	13291.605109	2752.940430	0.368971
-3349.000000	13291.605109	2751.548828	-4.867519
-3349.000000	13291.605109	2750.156250	3.858971
-3349.000000	13291.605109	2748.763672	3.857988
-3349.000000	13291.605109	2747.370117	0.368231
-3349.000000	13291.605109	2745.976563	-1.376139
-3349.000000	13291.605109	2744.583008	-4.863433
-3349.000000	13291.605109	2743.189453	-3.119677
-3349.000000	13291.605109	2741.794922	3.851732
-3349.000000	13291.605109	2740.400391	5.592656
-3349.000000	13291.605109	2739.005859	0.364412
-3349.000000	13291.605109	2737.610352	5.588543
-3349.000000	13291.605109	2736.214844	3.845014
-3349.000000	13291.605109	2734.819336	0.361191
-3349.000000	13291.605109	2733.422852	9.062756
-3349.000000	13291.605109	2732.026367	3.838914
-3349.000000	13291.605109	2730.629883	2.096859
-3349.000000	13291.605109	2729.232422	3.834324
-3349.000000	13291.605109	2727.835938	-4.863425
-3349.000000	13291.605109	2726.437500	0.351942
-3349.000000	13291.605109	2725.040039	2.088327
-3349.000000	13291.605109	2723.641602	-3.127858
-3349.000000	13291.605109	2722.243164	5.558502
-3349.000000	13291.605109	2720.844727	2.080774
-3349.000000	13291.605109	2719.445313	5.551622
-3349.000000	13291.605109	2718.045898	0.338763
-3349.000000	13291.605109	2716.646484	3.808252
-3349.000000	13291.605109	2715.246094	-1.402193
-3349.000000	13291.605109	2713.845703	-3.139918
-3349.000000	13291.605109	2712.445313	-3.142096
-3349.000000	13291.605109	2711.043945	2.059202
-3349.000000	13291.605109	2709.642578	0.321509
-3349.000000	13291.605109	2708.241211	0.318232
-3349.000000	13291.605109	2706.839844	2.048238
-3349.000000	13291.605109	2705.437500	2.044355
-3349.000000	13291.605109	2704.035156	5.505643
-3349.000000	13291.605109	2702.631836	-3.160558
-3349.000000	13291.605109	2701.228516	2.032015
-3349.000000	13291.605109	2699.825195	-1.435350
-3349.000000	13291.605109	2698.421875	5.485492
-3349.000000	13291.605109	2697.017578	3.749412
-3349.000000	13291.605109	2695.613281	3.744357
-3349.000000	13291.605109	2694.208984	3.739191
-3349.000000	13291.605109	2692.803711	2.004287
-3349.000000	13291.605109	2691.398438	3.728529
-3349.000000	13291.605109	2689.993164	0.265288
-3349.000000	13291.605109	2688.586914	5.445929
-3349.000000	13291.605109	2687.181641	0.255488
-3349.000000	13291.605109	2685.774414	-1.477314
-3349.000000	13291.605109	2684.368164	5.427363
-3349.000000	13291.605109	2682.960938	1.966991
-3349.000000	13291.605109	2681.553711	8.867694
-3349.000000	13291.605109	2680.145508	3.681644
-3349.000000	13291.605109	2678.737305	1.949470
-3349.000000	13291.605109	2677.329102	1.943438
-3349.000000	13291.605109	2675.920898	0.212208
-3349.000000	13291.605109	2674.511719	-3.243087
-3349.000000	13291.605109	2673.102539	-1.523915
-3349.000000	13291.605109	2671.693359	-3.253529
-3349.000000	13291.605109	2670.283203	5.359103
-3349.000000	13291.605109	2668.873047	7.075005
-3349.000000	13291.605109	2667.462891	-1.546983
-3349.000000	13291.605109	2666.051758	-3.275418
-3349.000000	13291.605109	2664.640625	1.885184
-3349.000000	13291.605109	2663.229492	0.156601
-3349.000000	13291.605109	2661.817383	0.150036
-3349.000000	13291.605109	2660.406250	-5.019471
-3349.000000	13291.605109	2658.993164	3.577876
-3349.000000	13291.605109	2657.581055	3.570369
-3349.000000	13291.605109	2656.167969	-1.596689
-3349.000000	13291.605109	2654.754883	3.555177
-3349.000000	13291.605109	2653.340820	3.547501
-3349.000000	13291.605109	2651.927734	1.821079
-3349.000000	13291.605109	2650.512695	1.813684
-3349.000000	13291.605109	2649.098633	1.806251
-3349.000000	13291.605109	2647.683594	6.951491
-3349.000000	13291.605109	2646.268555	0.074078
-3349.000000	13291.605109	2644.853516	3.500554
-3349.000000	13291.605109	2643.437500	3.492610
-3349.000000	13291.605109	2642.021484	6.916777
-3349.000000	13291.605109	2640.605469	6.908041
-3349.000000	13291.605109	2639.188477	-3.392588
-3349.000000	13291.605109	2637.771484	5.175586
-3349.000000	13291.605109	2636.354492	-1.691046
-3349.000000	13291.605109	2634.936523	-1.697941
-3349.000000	13291.605109	2633.518555	0.008975
-3349.000000	13291.605109	2632.100586	-1.711718
-3349.000000	13291.605109	2630.682617	-1.718593
-3349.000000	13291.605109	2629.263672	-1.725456
-3349.000000	13291.605109	2627.843750	-1.732303
-3349.000000	13291.605109	2626.424805	-3.451049
-3349.000000	13291.605109	2625.004883	1.677184
-3349.000000	13291.605109	2623.584961	-3.463853
-3349.000000	13291.605109	2622.164063	6.794587
-3349.000000	13291.605109	2620.744141	1.654760
-3349.000000	13291.605109	2619.323242	1.647370
-3349.000000	13291.605109	2617.901367	5.059372
-3349.000000	13291.605109	2616.479492	1.632749
-3349.000000	13291.605109	2615.057617	1.625528
-3349.000000	13291.605109	2613.635742	-3.507254
-3349.000000	13291.605109	2612.212891	5.027621
-3349.000000	13291.605109	2610.790039	5.019859
-3349.000000	13291.605109	2609.367188	-3.524895
-3349.000000	13291.605109	2607.943359	1.590505
-3349.000000	13291.605109	2606.519531	6.703741
-3349.000000	13291.605109	2605.095703	-0.129194
-3349.000000	13291.605109	2603.670898	-0.135377
-3349.000000	13291.605109	2602.246094	-0.141454
-3349.000000	13291.605109	2600.821289	1.557741
-3349.000000	13291.605109	2599.395508	-0.153272
-3349.000000	13291.605109	2597.969727	-3.567821
-3349.000000	13291.605109	2596.543945	3.243459
-3349.000000	13291.605109	2595.117188	4.940889
-3349.000000	13291.605109	2593.691406	-3.581987
-3349.000000	13291.605109	2592.263672	-0.180624
-3349.000000	13291.605109	2590.836914	4.921917
-3349.000000	13291.605109	2589.409180	6.618041
-3349.000000	13291.605109	2587.981445	3.208230
-3349.000000	13291.605109	2586.552734	-1.901326
-3349.000000	13291.605109	2585.124023	3.197712
-3349.000000	13291.605109	2583.695313	3.192705
-3349.000000	13291.605109	2582.266602	-0.212683
-3349.000000	13291.605109	2580.836914	-1.916489
-3349.000000	13291.605109	2579.407227	8.277335
-3349.000000	13291.605109	2577.976563	4.873621
-3349.000000	13291.605109	2576.546875	-1.925955
-3349.000000	13291.605109	2575.116211	8.261692
-3349.000000	13291.605109	2573.684570	6.558848
-3349.000000	13291.605109	2572.252930	6.554610
-3349.000000	13291.605109	2570.821289	1.458753
-3349.000000	13291.605109	2569.389648	3.152967
-3349.000000	13291.605109	2567.957031	-0.242933
-3349.000000	13291.605109	2566.524414	4.843649
-3349.000000	13291.605109	2565.091797	-3.638009
-3349.000000	13291.605109	2563.658203	1.447528
-3349.000000	13291.605109	2562.224609	3.140992
-3349.000000	13291.605109	2560.791016	-3.639317
-3349.000000	13291.605109	2559.356445	-3.639279
-3349.000000	13291.605109	2557.921875	1.442709
-3349.000000	13291.605109	2556.487305	-1.944945
-3349.000000	13291.605109	2555.051758	-1.944544
-3349.000000	13291.605109	2553.616211	-0.251116
-3349.000000	13291.605109	2552.180664	-0.250586
-3349.000000	13291.605109	2550.744141	-3.633855
-3349.000000	13291.605109	2549.307617	1.442901
-3349.000000	13291.605109	2547.871094	8.208948
-3349.000000	13291.605109	2546.434570	1.445024
-3349.000000	13291.605109	2544.997070	-5.315635
-3349.000000	13291.605109	2543.558594	3.138367
-3349.000000	13291.605109	2542.121094	-8.688480
-3349.000000	13291.605109	2540.682617	-0.236939
-3349.000000	13291.605109	2539.244141	-5.301129
-3349.000000	13291.605109	2537.804688	3.146461
-3349.000000	13291.605109	2536.365234	3.149163
-3349.000000	13291.605109	2534.925781	-1.911590
-3349.000000	13291.605109	2533.486328	-0.219691
-3349.000000	13291.605109	2532.045898	4.846056
-3349.000000	13291.605109	2530.604492	3.162691
-3349.000000	13291.605109	2529.164063	1.480336
-3349.000000	13291.605109	2527.722656	3.171082
-3349.000000	13291.605109	2526.281250	-1.881308
-3349.000000	13291.605109	2524.838867	-0.190023
-3349.000000	13291.605109	2523.397461	-1.869058
-3349.000000	13291.605109	2521.954102	4.875636
-3349.000000	13291.605109	2520.511719	4.880925
-3349.000000	13291.605109	2519.068359	-0.164901
-3349.000000	13291.605109	2517.625000	-0.157969
-3349.000000	13291.605109	2516.181641	-3.516874
-3349.000000	13291.605109	2514.737305	-1.826013
-3349.000000	13291.605109	2513.292969	-0.135654
-3349.000000	13291.605109	2511.847656	1.554209
-3349.000000	13291.605109	2510.402344	3.243562
-3349.000000	13291.605109	2508.957031	1.570050
-3349.000000	13291.605109	2507.511719	3.259119
-3349.000000	13291.605109	2506.065430	-0.093614
-3349.000000	13291.605109	2504.619141	1.595534
-3349.000000	13291.605109	2503.172852	10.002872
-3349.000000	13291.605109	2501.725586	4.972227
-3349.000000	13291.605109	2500.278320	4.980828
-3349.000000	13291.605109	2498.830078	-0.046053
-3349.000000	13291.605109	2497.382813	-0.035950
-3349.000000	13291.605109	2495.934570	-1.703474
-3349.000000	13291.605109	2494.485352	8.372013
-3349.000000	13291.605109	2493.036133	3.349580
-3349.000000	13291.605109	2491.586914	1.682928
-3349.000000	13291.605109	2490.137695	0.017170
-3349.000000	13291.605109	2488.687500	-3.323643
-3349.000000	13291.605109	2487.237305	5.066185
-3349.000000	13291.605109	2485.787109	1.725990
-3349.000000	13291.605109	2484.335938	8.436374
-3349.000000	13291.605109	2482.884766	0.073773
-3349.000000	13291.605109	2481.433594	0.085398
-3349.000000	13291.605109	2479.981445	1.770816
-3349.000000	13291.605109	2478.529297	0.108878
-3349.000000	13291.605109	2477.077148	0.120698
-3349.000000	13291.605109	2475.624023	-1.540025
-3349.000000	13291.605109	2474.170898	8.505545
-3349.000000	13291.605109	2472.716797	1.828213
-3349.000000	13291.605109	2471.263672	-1.503207
-3349.000000	13291.605109	2469.809570	3.522354
-3349.000000	13291.605109	2468.354492	5.204204
-3349.000000	13291.605109	2466.900391	0.203835
-3349.000000	13291.605109	2465.445313	1.885575
-3349.000000	13291.605109	2463.989258	-1.442325
-3349.000000	13291.605109	2462.534180	1.908105
-3349.000000	13291.605109	2461.078125	-1.418510
-3349.000000	13291.605109	2459.621094	8.604177
-3349.000000	13291.605109	2458.165039	-4.731427
-3349.000000	13291.605109	2456.707031	5.287237
-3349.000000	13291.605109	2455.250000	5.296996
-3349.000000	13291.605109	2453.791992	1.972560
-3349.000000	13291.605109	2452.333984	-1.350605
-3349.000000	13291.605109	2450.875977	0.326256
-3349.000000	13291.605109	2449.416992	-1.329650
-3349.000000	13291.605109	2447.958008	0.345941
-3349.000000	13291.605109	2446.499023	0.355347
-3349.000000	13291.605109	2445.039063	2.029213
-3349.000000	13291.605109	2443.579102	8.695190
-3349.000000	13291.605109	2442.119141	-1.282427
-3349.000000	13291.605109	2440.658203	2.053277
-3349.000000	13291.605109	2439.197266	-1.266040
-3349.000000	13291.605109	2437.736328	2.067346
-3349.000000	13291.605109	2436.274414	0.411187
-3349.000000	13291.605109	2434.812500	-1.244699
-3349.000000	13291.605109	2433.350586	-1.238543
-3349.000000	13291.605109	2431.887695	-2.894322
-3349.000000	13291.605109	2430.424805	3.755363
-3349.000000	13291.605109	2428.961914	-4.544618
-3349.000000	13291.605109	2427.498047	2.101316
-3349.000000	13291.605109	2426.034180	2.103912
-3349.000000	13291.605109	2424.569336	2.105872
-3349.000000	13291.605109	2423.105469	3.766362
-3349.000000	13291.605109	2421.640625	2.107777
-3349.000000	13291.605109	2420.174805	0.449223
-3349.000000	13291.605109	2418.709961	0.448752
-3349.000000	13291.605109	2417.244141	-1.210191
-3349.000000	13291.605109	2415.777344	0.445499
-3349.000000	13291.605109	2414.310547	-6.185211
-3349.000000	13291.605109	2412.843750	5.408779
-3349.000000	13291.605109	2411.376953	3.746897
-3349.000000	13291.605109	2409.910156	3.740722
-3349.000000	13291.605109	2408.441406	5.389109
-3349.000000	13291.605109	2406.972656	-1.239759
-3349.000000	13291.605109	2405.503906	5.371317
-3349.000000	13291.605109	2404.035156	3.706569
-3349.000000	13291.605109	2402.566406	5.349548
-3349.000000	13291.605109	2401.097656	8.644373
-3349.000000	13291.605109	2399.626953	-4.595978
-3349.000000	13291.605109	2398.158203	2.003205
-3349.000000	13291.605109	2396.687500	-4.621871
-3349.000000	13291.605109	2395.216797	5.276371
-3349.000000	13291.605109	2393.744141	0.302964
-3349.000000	13291.605109	2392.273438	-1.366576
-3349.000000	13291.605109	2390.800781	0.265465
-3349.000000	13291.605109	2389.330078	-9.659134
-3349.000000	13291.605109	2387.857422	0.223009
-3349.000000	13291.605109	2386.384766	1.849782
-3349.000000	13291.605109	2384.912109	1.824950
-3349.000000	13291.605109	2383.437500	8.395516
-3349.000000	13291.605109	2381.964844	1.771254
-3349.000000	13291.605109	2380.490234	1.742346
-3349.000000	13291.605109	2379.015625	0.063971
-3349.000000	13291.605109	2377.541016	9.918893
-3349.000000	13291.605109	2376.066406	8.236578
-3349.000000	13291.605109	2374.589844	6.553519
-3349.000000	13291.605109	2373.115234	4.869784
-3349.000000	13291.605109	2371.638672	6.477734
-3349.000000	13291.605109	2370.162109	4.791733
-3349.000000	13291.605109	2368.685547	-5.122490
-3349.000000	13291.605109	2367.207031	6.352751
-3349.000000	13291.605109	2365.730469	11.242335
-3349.000000	13291.605109	2364.251953	-0.315727
-3349.000000	13291.605109	2362.775391	-2.006016
-3349.000000	13291.605109	2361.296875	2.877411
-3349.000000	13291.605109	2359.818359	-3.745869
-3349.000000	13291.605109	2358.337891	-2.153282
-3349.000000	13291.605109	2356.859375	-0.562933
-3349.000000	13291.605109	2355.378906	9.235899
-3349.000000	13291.605109	2353.898438	0.968926
-3349.000000	13291.605109	2352.417969	0.911243
-3349.000000	13291.605109	2350.937500	-0.789061
-3349.000000	13291.605109	2349.457031	0.791212
-3349.000000	13291.605109	2347.974609	-0.911525
-3349.000000	13291.605109	2346.494141	0.664937
-3349.000000	13291.605109	2345.011719	0.599471
-3349.000000	13291.605109	2343.529297	-2.745942
-3349.000000	13291.605109	2342.046875	3.741743
-3349.000000	13291.605109	2340.562500	3.670988
-3349.000000	13291.605109	2339.080078	6.875105
-3349.000000	13291.605109	2337.595703	5.162994
-3349.000000	13291.605109	2336.111328	3.450221
-3349.000000	13291.605109	2334.626953	-1.537203
-3349.000000	13291.605109	2333.142578	-4.887108
-3349.000000	13291.605109	2331.658203	-0.055462
-3349.000000	13291.605109	2330.171875	1.500805
-3349.000000	13291.605109	2328.687500	7.961842
-3349.000000	13291.605109	2327.201172	14.418664
[truncated: 998,000+ more rows]
