# Supplementary material for: Green moisture-electric generator based on supramolecular hydrogel with tens of milliamp electricity toward practical applications
Source: Nat Commun. 2024 Apr 18;15:3329. doi: 10.1038/s41467-024-47652-3 (PMC11026426; doi:10.1038/s41467-024-47652-3)
Supplement: Supplementary file 16 — Source Data [file 41467_2024_47652_MOESM16_ESM.zip › Source Data/60MIN_Copy.txt]

#X		#Y		#Wave		#Intensity
-3349.000000	13324.105109	3648.969727	1.998847
-3349.000000	13324.105109	3647.760742	0.491353
-3349.000000	13324.105109	3646.551758	0.851775
-3349.000000	13324.105109	3645.342773	2.469801
-3349.000000	13324.105109	3644.132813	4.235130
-3349.000000	13324.105109	3642.923828	5.233520
-3349.000000	13324.105109	3641.713867	3.581935
-3349.000000	13324.105109	3640.503906	1.686245
-3349.000000	13324.105109	3639.292969	1.390882
-3349.000000	13324.105109	3638.082031	1.793356
-3349.000000	13324.105109	3636.871094	4.344903
-3349.000000	13324.105109	3635.660156	6.586798
-3349.000000	13324.105109	3634.449219	9.714797
-3349.000000	13324.105109	3633.237305	8.964198
-3349.000000	13324.105109	3632.025391	7.772092
-3349.000000	13324.105109	3630.813477	6.837172
-3349.000000	13324.105109	3629.600586	5.620309
-3349.000000	13324.105109	3628.388672	4.657731
-3349.000000	13324.105109	3627.175781	3.552524
-3349.000000	13324.105109	3625.962891	3.508426
-3349.000000	13324.105109	3624.749023	4.485240
-3349.000000	13324.105109	3623.536133	2.743380
-3349.000000	13324.105109	3622.322266	2.359939
-3349.000000	13324.105109	3621.107422	2.091858
-3349.000000	13324.105109	3619.893555	1.343945
-3349.000000	13324.105109	3618.678711	1.650101
-3349.000000	13324.105109	3617.463867	2.038710
-3349.000000	13324.105109	3616.249023	2.322170
-3349.000000	13324.105109	3615.034180	2.678295
-3349.000000	13324.105109	3613.818359	2.580537
-3349.000000	13324.105109	3612.602539	1.088165
-3349.000000	13324.105109	3611.386719	0.053217
-3349.000000	13324.105109	3610.170898	0.138265
-3349.000000	13324.105109	3608.954102	1.025167
-3349.000000	13324.105109	3607.737305	0.838685
-3349.000000	13324.105109	3606.520508	1.451944
-3349.000000	13324.105109	3605.303711	2.566645
-3349.000000	13324.105109	3604.085938	1.934028
-3349.000000	13324.105109	3602.868164	1.132664
-3349.000000	13324.105109	3601.650391	-0.395178
-3349.000000	13324.105109	3600.432617	0.322187
-3349.000000	13324.105109	3599.213867	0.442045
-3349.000000	13324.105109	3597.995117	-0.062010
-3349.000000	13324.105109	3596.776367	1.462278
-3349.000000	13324.105109	3595.557617	0.947414
-3349.000000	13324.105109	3594.337891	-0.181209
-3349.000000	13324.105109	3593.118164	1.148460
-3349.000000	13324.105109	3591.898438	1.811407
-3349.000000	13324.105109	3590.678711	1.724631
-3349.000000	13324.105109	3589.458008	1.791454
-3349.000000	13324.105109	3588.237305	3.623507
-3349.000000	13324.105109	3587.016602	5.127329
-3349.000000	13324.105109	3585.795898	3.865555
-3349.000000	13324.105109	3584.574219	3.446594
-3349.000000	13324.105109	3583.353516	3.966261
-3349.000000	13324.105109	3582.131836	3.435296
-3349.000000	13324.105109	3580.909180	0.828866
-3349.000000	13324.105109	3579.687500	1.166004
-3349.000000	13324.105109	3578.464844	2.941046
-3349.000000	13324.105109	3577.242188	2.934698
-3349.000000	13324.105109	3576.018555	2.900279
-3349.000000	13324.105109	3574.795898	3.504359
-3349.000000	13324.105109	3573.572266	2.990877
-3349.000000	13324.105109	3572.348633	2.475775
-3349.000000	13324.105109	3571.125000	1.221703
-3349.000000	13324.105109	3569.900391	2.194767
-3349.000000	13324.105109	3568.675781	2.875240
-3349.000000	13324.105109	3567.451172	3.906979
-3349.000000	13324.105109	3566.226563	5.867750
-3349.000000	13324.105109	3565.000977	6.753471
-3349.000000	13324.105109	3563.775391	5.133470
-3349.000000	13324.105109	3562.549805	4.321340
-3349.000000	13324.105109	3561.324219	1.613075
-3349.000000	13324.105109	3560.097656	1.049812
-3349.000000	13324.105109	3558.872070	0.744714
-3349.000000	13324.105109	3557.645508	1.256000
-3349.000000	13324.105109	3556.417969	2.367508
-3349.000000	13324.105109	3555.191406	2.760664
-3349.000000	13324.105109	3553.963867	2.620562
-3349.000000	13324.105109	3552.736328	3.432306
-3349.000000	13324.105109	3551.508789	2.385332
-3349.000000	13324.105109	3550.280273	2.668260
-3349.000000	13324.105109	3549.051758	2.086088
-3349.000000	13324.105109	3547.823242	-1.045512
-3349.000000	13324.105109	3546.594727	-1.805604
-3349.000000	13324.105109	3545.365234	-1.702178
-3349.000000	13324.105109	3544.136719	-0.072775
-3349.000000	13324.105109	3542.906250	2.506670
-3349.000000	13324.105109	3541.676758	2.546311
-3349.000000	13324.105109	3540.447266	2.885946
-3349.000000	13324.105109	3539.216797	3.541126
-3349.000000	13324.105109	3537.986328	1.519671
-3349.000000	13324.105109	3536.754883	1.476127
-3349.000000	13324.105109	3535.524414	2.979979
-3349.000000	13324.105109	3534.292969	3.919718
-3349.000000	13324.105109	3533.061523	4.177676
-3349.000000	13324.105109	3531.830078	3.247286
-3349.000000	13324.105109	3530.597656	1.662015
-3349.000000	13324.105109	3529.365234	-0.816837
-3349.000000	13324.105109	3528.132813	-1.965399
-3349.000000	13324.105109	3526.900391	-3.385329
-3349.000000	13324.105109	3525.667969	-1.809309
-3349.000000	13324.105109	3524.434570	-1.442611
-3349.000000	13324.105109	3523.201172	-0.768666
-3349.000000	13324.105109	3521.966797	2.463498
-3349.000000	13324.105109	3520.733398	2.950066
-3349.000000	13324.105109	3519.499023	3.333702
-3349.000000	13324.105109	3518.264648	5.620146
-3349.000000	13324.105109	3517.030273	5.256768
-3349.000000	13324.105109	3515.794922	5.338019
-3349.000000	13324.105109	3514.559570	4.088778
-3349.000000	13324.105109	3513.324219	2.646363
-3349.000000	13324.105109	3512.088867	3.461382
-3349.000000	13324.105109	3510.852539	2.489022
-3349.000000	13324.105109	3509.617188	2.514606
-3349.000000	13324.105109	3508.380859	3.501357
-3349.000000	13324.105109	3507.143555	1.766980
-3349.000000	13324.105109	3505.907227	0.476218
-3349.000000	13324.105109	3504.669922	0.003317
-3349.000000	13324.105109	3503.432617	-0.546791
-3349.000000	13324.105109	3502.194336	-1.569634
-3349.000000	13324.105109	3500.957031	-2.966329
-3349.000000	13324.105109	3499.718750	-3.342271
-3349.000000	13324.105109	3498.480469	-0.948200
-3349.000000	13324.105109	3497.242188	-1.679675
-3349.000000	13324.105109	3496.002930	-1.356924
-3349.000000	13324.105109	3494.763672	-1.881434
-3349.000000	13324.105109	3493.524414	-0.258585
-3349.000000	13324.105109	3492.285156	-0.673584
-3349.000000	13324.105109	3491.044922	0.058004
-3349.000000	13324.105109	3489.804688	1.316528
-3349.000000	13324.105109	3488.564453	3.543141
-3349.000000	13324.105109	3487.324219	1.614630
-3349.000000	13324.105109	3486.083008	0.297381
-3349.000000	13324.105109	3484.842773	-1.732078
-3349.000000	13324.105109	3483.600586	0.299027
-3349.000000	13324.105109	3482.359375	1.754067
-3349.000000	13324.105109	3481.118164	3.997879
-3349.000000	13324.105109	3479.875977	4.989277
-3349.000000	13324.105109	3478.633789	5.379499
-3349.000000	13324.105109	3477.390625	3.143940
-3349.000000	13324.105109	3476.148438	2.136813
-3349.000000	13324.105109	3474.905273	2.035651
-3349.000000	13324.105109	3473.662109	4.136349
-3349.000000	13324.105109	3472.417969	6.041645
-3349.000000	13324.105109	3471.174805	4.819886
-3349.000000	13324.105109	3469.930664	1.780014
-3349.000000	13324.105109	3468.686523	0.169078
-3349.000000	13324.105109	3467.441406	-1.221834
-3349.000000	13324.105109	3466.197266	-1.841897
-3349.000000	13324.105109	3464.952148	-2.121973
-3349.000000	13324.105109	3463.707031	1.061010
-3349.000000	13324.105109	3462.460938	3.324396
-3349.000000	13324.105109	3461.215820	2.351416
-3349.000000	13324.105109	3459.969727	2.704380
-3349.000000	13324.105109	3458.723633	4.063203
-3349.000000	13324.105109	3457.476563	4.923683
-3349.000000	13324.105109	3456.229492	3.843516
-3349.000000	13324.105109	3454.983398	0.899995
-3349.000000	13324.105109	3453.735352	-0.547508
-3349.000000	13324.105109	3452.488281	-2.544942
-3349.000000	13324.105109	3451.240234	-3.732021
-3349.000000	13324.105109	3449.992188	-2.439656
-3349.000000	13324.105109	3448.744141	-1.441156
-3349.000000	13324.105109	3447.496094	0.821366
-3349.000000	13324.105109	3446.247070	2.038594
-3349.000000	13324.105109	3444.998047	2.143119
-3349.000000	13324.105109	3443.749023	3.274079
-3349.000000	13324.105109	3442.499023	3.438810
-3349.000000	13324.105109	3441.250000	3.216158
-3349.000000	13324.105109	3440.000000	3.254905
-3349.000000	13324.105109	3438.750000	1.913212
-3349.000000	13324.105109	3437.499023	2.162144
-3349.000000	13324.105109	3436.248047	2.537001
-3349.000000	13324.105109	3434.997070	3.391836
-3349.000000	13324.105109	3433.746094	4.189560
-3349.000000	13324.105109	3432.495117	3.464029
-3349.000000	13324.105109	3431.243164	4.696354
-3349.000000	13324.105109	3429.991211	4.400205
-3349.000000	13324.105109	3428.739258	2.978931
-3349.000000	13324.105109	3427.486328	4.480176
-3349.000000	13324.105109	3426.233398	4.479280
-3349.000000	13324.105109	3424.980469	4.788333
-3349.000000	13324.105109	3423.727539	3.888123
-3349.000000	13324.105109	3422.474609	2.058567
-3349.000000	13324.105109	3421.220703	2.411052
-3349.000000	13324.105109	3419.966797	0.371572
-3349.000000	13324.105109	3418.711914	-1.901932
-3349.000000	13324.105109	3417.458008	-2.914431
-3349.000000	13324.105109	3416.203125	-3.970673
-3349.000000	13324.105109	3414.948242	-3.340287
-3349.000000	13324.105109	3413.693359	-1.931368
-3349.000000	13324.105109	3412.437500	-0.867056
-3349.000000	13324.105109	3411.181641	1.438953
-3349.000000	13324.105109	3409.925781	2.621289
-3349.000000	13324.105109	3408.669922	3.927865
-3349.000000	13324.105109	3407.413086	1.450866
-3349.000000	13324.105109	3406.156250	1.995228
-3349.000000	13324.105109	3404.899414	0.330830
-3349.000000	13324.105109	3403.642578	-0.520990
-3349.000000	13324.105109	3402.384766	-1.213731
-3349.000000	13324.105109	3401.126953	-2.834281
-3349.000000	13324.105109	3399.869141	-1.704014
-3349.000000	13324.105109	3398.611328	1.048222
-3349.000000	13324.105109	3397.352539	0.789726
-3349.000000	13324.105109	3396.093750	1.654521
-3349.000000	13324.105109	3394.834961	0.452918
-3349.000000	13324.105109	3393.576172	-0.614424
-3349.000000	13324.105109	3392.316406	-0.521971
-3349.000000	13324.105109	3391.056641	-2.090814
-3349.000000	13324.105109	3389.796875	0.265670
-3349.000000	13324.105109	3388.536133	1.495972
-3349.000000	13324.105109	3387.276367	0.839054
-3349.000000	13324.105109	3386.015625	-0.236090
-3349.000000	13324.105109	3384.754883	-0.059711
-3349.000000	13324.105109	3383.493164	-1.050202
-3349.000000	13324.105109	3382.231445	1.186334
-3349.000000	13324.105109	3380.969727	0.896118
-3349.000000	13324.105109	3379.708008	3.115838
-3349.000000	13324.105109	3378.446289	3.375157
-3349.000000	13324.105109	3377.183594	3.492623
-3349.000000	13324.105109	3375.920898	2.711635
-3349.000000	13324.105109	3374.657227	3.270897
-3349.000000	13324.105109	3373.394531	3.270793
-3349.000000	13324.105109	3372.130859	6.268841
-3349.000000	13324.105109	3370.867188	6.135882
-3349.000000	13324.105109	3369.603516	6.412132
-3349.000000	13324.105109	3368.338867	5.024129
-3349.000000	13324.105109	3367.074219	4.325547
-3349.000000	13324.105109	3365.809570	1.505773
-3349.000000	13324.105109	3364.544922	2.220868
-3349.000000	13324.105109	3363.279297	2.105936
-3349.000000	13324.105109	3362.013672	3.961396
-3349.000000	13324.105109	3360.748047	4.369131
-3349.000000	13324.105109	3359.482422	4.120474
-3349.000000	13324.105109	3358.215820	3.563676
-3349.000000	13324.105109	3356.949219	2.776005
-3349.000000	13324.105109	3355.682617	-0.320359
-3349.000000	13324.105109	3354.416016	-0.343769
-3349.000000	13324.105109	3353.148438	-0.767711
-3349.000000	13324.105109	3351.880859	-0.226875
-3349.000000	13324.105109	3350.613281	1.474874
-3349.000000	13324.105109	3349.344727	3.217828
-3349.000000	13324.105109	3348.077148	4.803251
-3349.000000	13324.105109	3346.808594	4.123431
-3349.000000	13324.105109	3345.539063	1.735369
-3349.000000	13324.105109	3344.270508	1.047923
-3349.000000	13324.105109	3343.000977	0.460152
-3349.000000	13324.105109	3341.731445	0.235751
-3349.000000	13324.105109	3340.461914	1.826628
-3349.000000	13324.105109	3339.191406	3.582707
-3349.000000	13324.105109	3337.920898	3.161884
-3349.000000	13324.105109	3336.650391	4.560233
-3349.000000	13324.105109	3335.379883	3.897637
-3349.000000	13324.105109	3334.108398	4.732300
-3349.000000	13324.105109	3332.837891	4.789063
-3349.000000	13324.105109	3331.565430	4.433560
-3349.000000	13324.105109	3330.293945	4.201849
-3349.000000	13324.105109	3329.021484	3.341384
-3349.000000	13324.105109	3327.750000	1.363268
-3349.000000	13324.105109	3326.476563	0.736113
-3349.000000	13324.105109	3325.204102	-0.521027
-3349.000000	13324.105109	3323.930664	1.172787
-3349.000000	13324.105109	3322.657227	0.677630
-3349.000000	13324.105109	3321.383789	1.692150
-3349.000000	13324.105109	3320.110352	2.790199
-3349.000000	13324.105109	3318.835938	4.522996
-3349.000000	13324.105109	3317.561523	5.257205
-3349.000000	13324.105109	3316.287109	4.710616
-3349.000000	13324.105109	3315.011719	4.066366
-3349.000000	13324.105109	3313.736328	3.859111
-3349.000000	13324.105109	3312.460938	0.715055
-3349.000000	13324.105109	3311.185547	-0.027210
-3349.000000	13324.105109	3309.909180	-1.347330
-3349.000000	13324.105109	3308.633789	-0.227132
-3349.000000	13324.105109	3307.357422	-1.018509
-3349.000000	13324.105109	3306.080078	-0.565340
-3349.000000	13324.105109	3304.803711	0.389215
-3349.000000	13324.105109	3303.526367	1.706437
-3349.000000	13324.105109	3302.249023	-0.846372
-3349.000000	13324.105109	3300.970703	-1.209486
-3349.000000	13324.105109	3299.693359	-0.758130
-3349.000000	13324.105109	3298.415039	-1.744838
-3349.000000	13324.105109	3297.135742	-3.260043
-3349.000000	13324.105109	3295.857422	-2.594373
-3349.000000	13324.105109	3294.578125	-1.417743
-3349.000000	13324.105109	3293.298828	0.620678
-3349.000000	13324.105109	3292.019531	0.790967
-3349.000000	13324.105109	3290.740234	2.886790
-3349.000000	13324.105109	3289.459961	2.878953
-3349.000000	13324.105109	3288.179688	1.003320
-3349.000000	13324.105109	3286.898438	-0.640327
-3349.000000	13324.105109	3285.618164	-1.290425
-3349.000000	13324.105109	3284.336914	-2.121368
-3349.000000	13324.105109	3283.055664	0.332030
-3349.000000	13324.105109	3281.774414	0.528959
-3349.000000	13324.105109	3280.492188	-0.660432
-3349.000000	13324.105109	3279.209961	-2.523828
-3349.000000	13324.105109	3277.927734	-3.426587
-3349.000000	13324.105109	3276.645508	-3.740370
-3349.000000	13324.105109	3275.362305	-4.871394
-3349.000000	13324.105109	3274.079102	-4.141664
-3349.000000	13324.105109	3272.795898	0.440231
-3349.000000	13324.105109	3271.511719	2.839499
-3349.000000	13324.105109	3270.227539	4.058692
-3349.000000	13324.105109	3268.943359	6.456939
-3349.000000	13324.105109	3267.659180	5.662163
-3349.000000	13324.105109	3266.375000	4.924380
-3349.000000	13324.105109	3265.089844	1.367878
-3349.000000	13324.105109	3263.804688	-0.148554
-3349.000000	13324.105109	3262.519531	0.120754
-3349.000000	13324.105109	3261.233398	-0.043823
-3349.000000	13324.105109	3259.947266	-2.169930
-3349.000000	13324.105109	3258.661133	0.960977
-3349.000000	13324.105109	3257.375000	-1.255903
-3349.000000	13324.105109	3256.087891	-1.264511
-3349.000000	13324.105109	3254.800781	-0.203012
-3349.000000	13324.105109	3253.513672	0.850736
-3349.000000	13324.105109	3252.225586	2.328549
-3349.000000	13324.105109	3250.938477	1.299153
-3349.000000	13324.105109	3249.650391	0.822795
-3349.000000	13324.105109	3248.361328	3.526439
-3349.000000	13324.105109	3247.073242	1.369024
-3349.000000	13324.105109	3245.784180	2.460990
-3349.000000	13324.105109	3244.495117	2.892975
-3349.000000	13324.105109	3243.206055	2.712424
-3349.000000	13324.105109	3241.916016	1.456346
-3349.000000	13324.105109	3240.625977	-1.309715
-3349.000000	13324.105109	3239.335938	-0.918565
-3349.000000	13324.105109	3238.045898	-0.333125
-3349.000000	13324.105109	3236.754883	-0.830908
-3349.000000	13324.105109	3235.463867	0.905414
-3349.000000	13324.105109	3234.172852	1.377610
-3349.000000	13324.105109	3232.880859	1.988254
-3349.000000	13324.105109	3231.589844	0.440118
-3349.000000	13324.105109	3230.297852	-0.277177
-3349.000000	13324.105109	3229.004883	1.032806
-3349.000000	13324.105109	3227.712891	2.156026
-3349.000000	13324.105109	3226.419922	2.903178
-3349.000000	13324.105109	3225.126953	4.082396
-3349.000000	13324.105109	3223.833984	5.325831
-3349.000000	13324.105109	3222.540039	4.902517
-3349.000000	13324.105109	3221.246094	2.348679
-3349.000000	13324.105109	3219.952148	-0.447681
-3349.000000	13324.105109	3218.658203	-2.113596
-3349.000000	13324.105109	3217.363281	-3.162465
-3349.000000	13324.105109	3216.068359	-0.068566
-3349.000000	13324.105109	3214.773438	2.124331
-3349.000000	13324.105109	3213.477539	2.946611
-3349.000000	13324.105109	3212.182617	1.965359
-3349.000000	13324.105109	3210.886719	1.153122
-3349.000000	13324.105109	3209.589844	-0.406123
-3349.000000	13324.105109	3208.293945	0.784516
-3349.000000	13324.105109	3206.997070	2.066024
-3349.000000	13324.105109	3205.700195	4.777272
-3349.000000	13324.105109	3204.402344	5.320830
-3349.000000	13324.105109	3203.105469	2.896290
-3349.000000	13324.105109	3201.807617	2.610732
-3349.000000	13324.105109	3200.509766	2.545355
-3349.000000	13324.105109	3199.210938	2.520325
-3349.000000	13324.105109	3197.912109	3.939234
-3349.000000	13324.105109	3196.613281	3.995469
-3349.000000	13324.105109	3195.314453	2.295358
-3349.000000	13324.105109	3194.015625	1.145617
-3349.000000	13324.105109	3192.715820	-2.002903
-3349.000000	13324.105109	3191.416016	-1.427147
-3349.000000	13324.105109	3190.115234	0.109397
-3349.000000	13324.105109	3188.815430	2.366256
-3349.000000	13324.105109	3187.514648	2.852798
-3349.000000	13324.105109	3186.213867	2.660780
-3349.000000	13324.105109	3184.912109	2.506704
-3349.000000	13324.105109	3183.611328	2.918580
-3349.000000	13324.105109	3182.309570	1.502904
-3349.000000	13324.105109	3181.006836	0.930140
-3349.000000	13324.105109	3179.705078	1.570077
-3349.000000	13324.105109	3178.402344	1.781039
-3349.000000	13324.105109	3177.099609	-0.318348
-3349.000000	13324.105109	3175.796875	-1.085908
-3349.000000	13324.105109	3174.493164	0.037154
-3349.000000	13324.105109	3173.189453	0.756849
-3349.000000	13324.105109	3171.885742	2.007826
-3349.000000	13324.105109	3170.582031	2.507717
-3349.000000	13324.105109	3169.277344	1.210836
-3349.000000	13324.105109	3167.972656	-0.150449
-3349.000000	13324.105109	3166.667969	-0.497486
-3349.000000	13324.105109	3165.362305	0.800473
-3349.000000	13324.105109	3164.056641	1.719281
-3349.000000	13324.105109	3162.750977	2.517201
-3349.000000	13324.105109	3161.445313	4.516003
-3349.000000	13324.105109	3160.138672	4.452971
-3349.000000	13324.105109	3158.832031	3.099006
-3349.000000	13324.105109	3157.525391	0.772897
-3349.000000	13324.105109	3156.218750	2.100549
-3349.000000	13324.105109	3154.911133	2.053030
-3349.000000	13324.105109	3153.603516	2.648519
-3349.000000	13324.105109	3152.295898	4.120152
-3349.000000	13324.105109	3150.987305	4.418395
-3349.000000	13324.105109	3149.679688	2.834749
-3349.000000	13324.105109	3148.371094	2.369004
-3349.000000	13324.105109	3147.061523	0.720438
-3349.000000	13324.105109	3145.752930	1.051022
-3349.000000	13324.105109	3144.443359	-0.692361
-3349.000000	13324.105109	3143.133789	-0.306106
-3349.000000	13324.105109	3141.823242	0.546472
-3349.000000	13324.105109	3140.512695	0.522496
-3349.000000	13324.105109	3139.202148	0.755044
-3349.000000	13324.105109	3137.891602	1.020859
-3349.000000	13324.105109	3136.581055	3.058355
-3349.000000	13324.105109	3135.269531	3.122623
-3349.000000	13324.105109	3133.958008	1.118150
-3349.000000	13324.105109	3132.645508	-0.476747
-3349.000000	13324.105109	3131.333984	-1.919829
-3349.000000	13324.105109	3130.021484	-2.344799
-3349.000000	13324.105109	3128.708984	-2.288549
-3349.000000	13324.105109	3127.395508	-1.783898
-3349.000000	13324.105109	3126.082031	0.108743
-3349.000000	13324.105109	3124.768555	-0.843200
-3349.000000	13324.105109	3123.455078	-2.196623
-3349.000000	13324.105109	3122.140625	-2.349186
-3349.000000	13324.105109	3120.827148	-2.253067
-3349.000000	13324.105109	3119.511719	-2.084369
-3349.000000	13324.105109	3118.197266	-2.435314
-3349.000000	13324.105109	3116.881836	-0.339876
-3349.000000	13324.105109	3115.566406	-0.363793
-3349.000000	13324.105109	3114.250977	-0.828237
-3349.000000	13324.105109	3112.935547	-0.053202
-3349.000000	13324.105109	3111.619141	-0.108385
-3349.000000	13324.105109	3110.302734	-0.100837
-3349.000000	13324.105109	3108.985352	0.488697
-3349.000000	13324.105109	3107.668945	0.359582
-3349.000000	13324.105109	3106.351563	1.733672
-3349.000000	13324.105109	3105.034180	1.460848
-3349.000000	13324.105109	3103.715820	1.978594
-3349.000000	13324.105109	3102.398438	1.921960
-3349.000000	13324.105109	3101.079102	1.464642
-3349.000000	13324.105109	3099.760742	1.838212
-3349.000000	13324.105109	3098.442383	3.033361
-3349.000000	13324.105109	3097.123047	2.290155
-3349.000000	13324.105109	3095.803711	0.128677
-3349.000000	13324.105109	3094.483398	-1.068354
-3349.000000	13324.105109	3093.164063	-1.301319
-3349.000000	13324.105109	3091.843750	-1.709757
-3349.000000	13324.105109	3090.522461	-0.961986
-3349.000000	13324.105109	3089.202148	0.860049
-3349.000000	13324.105109	3087.880859	2.459728
-3349.000000	13324.105109	3086.559570	3.683275
-3349.000000	13324.105109	3085.238281	3.863029
-3349.000000	13324.105109	3083.916016	5.904674
-3349.000000	13324.105109	3082.593750	6.673650
-3349.000000	13324.105109	3081.271484	5.636650
-3349.000000	13324.105109	3079.948242	3.677285
-3349.000000	13324.105109	3078.625977	2.982247
-3349.000000	13324.105109	3077.302734	0.689180
-3349.000000	13324.105109	3075.978516	1.233647
-3349.000000	13324.105109	3074.655273	1.643571
-3349.000000	13324.105109	3073.331055	3.293992
-3349.000000	13324.105109	3072.006836	3.965655
-3349.000000	13324.105109	3070.681641	3.279152
-3349.000000	13324.105109	3069.357422	1.703641
-3349.000000	13324.105109	3068.032227	1.953649
-3349.000000	13324.105109	3066.706055	0.901628
-3349.000000	13324.105109	3065.380859	1.699997
-3349.000000	13324.105109	3064.054688	2.686985
-3349.000000	13324.105109	3062.728516	3.151192
-3349.000000	13324.105109	3061.401367	3.560053
-3349.000000	13324.105109	3060.075195	4.672260
-3349.000000	13324.105109	3058.748047	4.286571
-3349.000000	13324.105109	3057.419922	3.633061
-3349.000000	13324.105109	3056.092773	2.090864
-3349.000000	13324.105109	3054.764648	-0.067944
-3349.000000	13324.105109	3053.436523	0.631762
-3349.000000	13324.105109	3052.108398	0.158841
-3349.000000	13324.105109	3050.779297	-0.028057
-3349.000000	13324.105109	3049.450195	1.298480
-3349.000000	13324.105109	3048.121094	1.428173
-3349.000000	13324.105109	3046.791016	1.785970
-3349.000000	13324.105109	3045.461914	0.910879
-3349.000000	13324.105109	3044.131836	-0.487007
-3349.000000	13324.105109	3042.800781	0.125577
-3349.000000	13324.105109	3041.470703	0.064697
-3349.000000	13324.105109	3040.139648	0.334991
-3349.000000	13324.105109	3038.807617	0.581708
-3349.000000	13324.105109	3037.476563	0.465976
-3349.000000	13324.105109	3036.144531	0.114214
-3349.000000	13324.105109	3034.812500	0.225496
-3349.000000	13324.105109	3033.480469	0.574386
-3349.000000	13324.105109	3032.147461	2.161619
-3349.000000	13324.105109	3030.814453	4.561645
-3349.000000	13324.105109	3029.481445	6.401854
-3349.000000	13324.105109	3028.148438	7.412424
-3349.000000	13324.105109	3026.814453	7.277391
-3349.000000	13324.105109	3025.480469	3.405960
-3349.000000	13324.105109	3024.145508	0.529953
-3349.000000	13324.105109	3022.811523	-1.252110
-3349.000000	13324.105109	3021.476563	-0.920846
-3349.000000	13324.105109	3020.141602	0.387302
-3349.000000	13324.105109	3018.805664	1.600680
-3349.000000	13324.105109	3017.470703	3.736140
-3349.000000	13324.105109	3016.134766	5.225688
-3349.000000	13324.105109	3014.797852	3.444904
-3349.000000	13324.105109	3013.461914	2.089560
-3349.000000	13324.105109	3012.125000	0.508398
-3349.000000	13324.105109	3010.788086	-0.719237
-3349.000000	13324.105109	3009.450195	-2.732164
-3349.000000	13324.105109	3008.112305	-3.290846
-3349.000000	13324.105109	3006.774414	-2.253709
-3349.000000	13324.105109	3005.436523	-2.119796
-3349.000000	13324.105109	3004.097656	-1.631603
-3349.000000	13324.105109	3002.759766	1.392946
-3349.000000	13324.105109	3001.419922	4.163527
-3349.000000	13324.105109	3000.081055	5.544885
-3349.000000	13324.105109	2998.741211	3.666726
-3349.000000	13324.105109	2997.401367	2.441633
-3349.000000	13324.105109	2996.061523	1.396598
-3349.000000	13324.105109	2994.720703	-0.004092
-3349.000000	13324.105109	2993.379883	-1.230975
-3349.000000	13324.105109	2992.039063	0.682487
-3349.000000	13324.105109	2990.698242	2.902042
-3349.000000	13324.105109	2989.356445	3.606060
-3349.000000	13324.105109	2988.014648	5.263841
-3349.000000	13324.105109	2986.672852	5.652499
-3349.000000	13324.105109	2985.330078	4.404938
-3349.000000	13324.105109	2983.987305	5.232933
-3349.000000	13324.105109	2982.644531	5.166261
-3349.000000	13324.105109	2981.300781	3.409283
-3349.000000	13324.105109	2979.958008	1.338955
-3349.000000	13324.105109	2978.614258	-0.510728
-3349.000000	13324.105109	2977.269531	0.794759
-3349.000000	13324.105109	2975.925781	1.682763
-3349.000000	13324.105109	2974.581055	1.076375
-3349.000000	13324.105109	2973.235352	2.513946
-3349.000000	13324.105109	2971.890625	3.169140
-3349.000000	13324.105109	2970.544922	2.477349
-3349.000000	13324.105109	2969.199219	1.129686
-3349.000000	13324.105109	2967.853516	-0.413943
-3349.000000	13324.105109	2966.506836	-0.330748
-3349.000000	13324.105109	2965.160156	0.877649
-3349.000000	13324.105109	2963.813477	1.881227
-3349.000000	13324.105109	2962.465820	2.307338
-3349.000000	13324.105109	2961.118164	1.906090
-3349.000000	13324.105109	2959.770508	2.035627
-3349.000000	13324.105109	2958.422852	0.377770
-3349.000000	13324.105109	2957.074219	-0.265916
-3349.000000	13324.105109	2955.725586	-1.618875
-3349.000000	13324.105109	2954.376953	-2.744601
-3349.000000	13324.105109	2953.027344	-3.276710
-3349.000000	13324.105109	2951.678711	-2.204898
-3349.000000	13324.105109	2950.328125	-1.172064
-3349.000000	13324.105109	2948.978516	0.095171
-3349.000000	13324.105109	2947.627930	0.512654
-3349.000000	13324.105109	2946.277344	2.892448
-3349.000000	13324.105109	2944.926758	2.787278
-3349.000000	13324.105109	2943.575195	0.907174
-3349.000000	13324.105109	2942.224609	0.598348
-3349.000000	13324.105109	2940.872070	1.178784
-3349.000000	13324.105109	2939.520508	-0.248312
-3349.000000	13324.105109	2938.167969	-0.804965
-3349.000000	13324.105109	2936.815430	-1.003502
-3349.000000	13324.105109	2935.462891	-0.391652
-3349.000000	13324.105109	2934.109375	0.000305
-3349.000000	13324.105109	2932.755859	0.407513
-3349.000000	13324.105109	2931.402344	2.129795
-3349.000000	13324.105109	2930.047852	1.691198
-3349.000000	13324.105109	2928.694336	1.057316
-3349.000000	13324.105109	2927.338867	1.566184
-3349.000000	13324.105109	2925.984375	2.655958
-3349.000000	13324.105109	2924.628906	4.047481
-3349.000000	13324.105109	2923.273438	5.308657
-3349.000000	13324.105109	2921.917969	4.909492
-3349.000000	13324.105109	2920.562500	4.175628
-3349.000000	13324.105109	2919.206055	0.913899
-3349.000000	13324.105109	2917.849609	0.396640
-3349.000000	13324.105109	2916.492188	-0.871628
-3349.000000	13324.105109	2915.134766	-0.774010
-3349.000000	13324.105109	2913.777344	0.811254
-3349.000000	13324.105109	2912.419922	0.582954
-3349.000000	13324.105109	2911.061523	-0.977360
-3349.000000	13324.105109	2909.703125	-2.149487
-3349.000000	13324.105109	2908.344727	-3.934652
-3349.000000	13324.105109	2906.986328	-1.600152
-3349.000000	13324.105109	2905.626953	-1.959719
-3349.000000	13324.105109	2904.267578	-2.155826
-3349.000000	13324.105109	2902.907227	-1.414974
-3349.000000	13324.105109	2901.547852	-2.438357
-3349.000000	13324.105109	2900.187500	-2.836660
-3349.000000	13324.105109	2898.826172	-1.998342
-3349.000000	13324.105109	2897.465820	-0.756963
-3349.000000	13324.105109	2896.104492	0.579016
-3349.000000	13324.105109	2894.743164	1.070045
-3349.000000	13324.105109	2893.380859	1.306049
-3349.000000	13324.105109	2892.019531	0.916577
-3349.000000	13324.105109	2890.657227	0.773118
-3349.000000	13324.105109	2889.293945	2.714730
-3349.000000	13324.105109	2887.931641	1.687186
-3349.000000	13324.105109	2886.568359	1.236341
-3349.000000	13324.105109	2885.204102	0.167700
-3349.000000	13324.105109	2883.840820	0.850958
-3349.000000	13324.105109	2882.476563	-0.169446
-3349.000000	13324.105109	2881.112305	-0.126418
-3349.000000	13324.105109	2879.747070	0.303756
-3349.000000	13324.105109	2878.382813	1.758106
-3349.000000	13324.105109	2877.017578	-1.943348
-3349.000000	13324.105109	2875.651367	-1.390677
-3349.000000	13324.105109	2874.286133	-1.023085
-3349.000000	13324.105109	2872.919922	0.076238
-3349.000000	13324.105109	2871.553711	0.788941
-3349.000000	13324.105109	2870.186523	1.872973
-3349.000000	13324.105109	2868.819336	1.332910
-3349.000000	13324.105109	2867.452148	2.208537
-3349.000000	13324.105109	2866.084961	0.458921
-3349.000000	13324.105109	2864.716797	0.842034
-3349.000000	13324.105109	2863.348633	1.285721
-3349.000000	13324.105109	2861.980469	2.682733
-3349.000000	13324.105109	2860.611328	2.774710
-3349.000000	13324.105109	2859.242188	2.903161
-3349.000000	13324.105109	2857.873047	1.902666
-3349.000000	13324.105109	2856.503906	3.474932
-3349.000000	13324.105109	2855.133789	2.874377
-3349.000000	13324.105109	2853.763672	0.862622
-3349.000000	13324.105109	2852.392578	0.079424
-3349.000000	13324.105109	2851.022461	0.446884
-3349.000000	13324.105109	2849.651367	0.022703
-3349.000000	13324.105109	2848.279297	1.678929
-3349.000000	13324.105109	2846.908203	2.092831
-3349.000000	13324.105109	2845.536133	5.068691
-3349.000000	13324.105109	2844.164063	6.638413
-3349.000000	13324.105109	2842.791016	6.107552
-3349.000000	13324.105109	2841.417969	4.812465
-3349.000000	13324.105109	2840.044922	5.393801
-3349.000000	13324.105109	2838.671875	5.637889
-3349.000000	13324.105109	2837.297852	4.764534
-3349.000000	13324.105109	2835.923828	3.247428
-3349.000000	13324.105109	2834.549805	2.008414
-3349.000000	13324.105109	2833.174805	1.076601
-3349.000000	13324.105109	2831.800781	1.336017
-3349.000000	13324.105109	2830.424805	0.746444
-3349.000000	13324.105109	2829.049805	2.101929
-3349.000000	13324.105109	2827.673828	3.471994
-3349.000000	13324.105109	2826.297852	3.824862
-3349.000000	13324.105109	2824.921875	4.422206
-3349.000000	13324.105109	2823.544922	3.192390
-3349.000000	13324.105109	2822.167969	3.077805
-3349.000000	13324.105109	2820.790039	4.179856
-3349.000000	13324.105109	2819.413086	3.394921
-3349.000000	13324.105109	2818.035156	3.846032
-3349.000000	13324.105109	2816.657227	2.436570
-3349.000000	13324.105109	2815.278320	1.415697
-3349.000000	13324.105109	2813.899414	0.113665
-3349.000000	13324.105109	2812.520508	0.015986
-3349.000000	13324.105109	2811.141602	-0.132907
-3349.000000	13324.105109	2809.761719	0.403246
-3349.000000	13324.105109	2808.381836	0.193081
-3349.000000	13324.105109	2807.001953	1.599682
-3349.000000	13324.105109	2805.621094	1.441657
-3349.000000	13324.105109	2804.240234	2.313480
-3349.000000	13324.105109	2802.859375	1.928269
-3349.000000	13324.105109	2801.477539	3.561558
-3349.000000	13324.105109	2800.095703	4.195566
-3349.000000	13324.105109	2798.713867	3.622009
-3349.000000	13324.105109	2797.332031	4.605449
-3349.000000	13324.105109	2795.949219	4.799200
-3349.000000	13324.105109	2794.566406	5.122288
-3349.000000	13324.105109	2793.183594	4.137425
-3349.000000	13324.105109	2791.799805	2.263132
-3349.000000	13324.105109	2790.416016	2.571222
-3349.000000	13324.105109	2789.032227	1.709427
-3349.000000	13324.105109	2787.647461	-0.354168
-3349.000000	13324.105109	2786.262695	1.436952
-3349.000000	13324.105109	2784.877930	-0.494007
-3349.000000	13324.105109	2783.492188	0.293063
-3349.000000	13324.105109	2782.107422	-0.544448
-3349.000000	13324.105109	2780.720703	-1.024960
-3349.000000	13324.105109	2779.334961	-1.450240
-3349.000000	13324.105109	2777.948242	-1.558618
-3349.000000	13324.105109	2776.561523	-0.195195
-3349.000000	13324.105109	2775.174805	1.479492
-3349.000000	13324.105109	2773.787109	0.082622
-3349.000000	13324.105109	2772.399414	3.030527
-3349.000000	13324.105109	2771.011719	3.029021
-3349.000000	13324.105109	2769.623047	3.951238
-3349.000000	13324.105109	2768.234375	2.153737
-3349.000000	13324.105109	2766.845703	1.486571
-3349.000000	13324.105109	2765.457031	1.621939
-3349.000000	13324.105109	2764.067383	0.629201
-3349.000000	13324.105109	2762.677734	-0.750372
-3349.000000	13324.105109	2761.287109	0.173430
-3349.000000	13324.105109	2759.897461	1.072372
-3349.000000	13324.105109	2758.506836	2.986314
-3349.000000	13324.105109	2757.115234	2.350362
-3349.000000	13324.105109	2755.724609	2.470721
-3349.000000	13324.105109	2754.333008	2.289481
-3349.000000	13324.105109	2752.940430	1.064600
-3349.000000	13324.105109	2751.548828	0.618274
-3349.000000	13324.105109	2750.156250	0.209916
-3349.000000	13324.105109	2748.763672	1.547034
-3349.000000	13324.105109	2747.370117	0.875992
-3349.000000	13324.105109	2745.976563	0.377643
-3349.000000	13324.105109	2744.583008	-0.640012
-3349.000000	13324.105109	2743.189453	-3.249665
-3349.000000	13324.105109	2741.794922	-4.561688
-3349.000000	13324.105109	2740.400391	-4.341982
-3349.000000	13324.105109	2739.005859	-3.940721
-3349.000000	13324.105109	2737.610352	-3.605859
-3349.000000	13324.105109	2736.214844	-2.941329
-3349.000000	13324.105109	2734.819336	-2.094139
-3349.000000	13324.105109	2733.422852	-1.452660
-3349.000000	13324.105109	2732.026367	-1.098089
-3349.000000	13324.105109	2730.629883	-0.237270
-3349.000000	13324.105109	2729.232422	1.074991
-3349.000000	13324.105109	2727.835938	1.904113
-3349.000000	13324.105109	2726.437500	1.077047
-3349.000000	13324.105109	2725.040039	-0.206870
-3349.000000	13324.105109	2723.641602	-1.349718
-3349.000000	13324.105109	2722.243164	-0.558448
-3349.000000	13324.105109	2720.844727	-1.360632
-3349.000000	13324.105109	2719.445313	-1.764891
-3349.000000	13324.105109	2718.045898	-0.740128
-3349.000000	13324.105109	2716.646484	2.537970
-3349.000000	13324.105109	2715.246094	3.366185
-3349.000000	13324.105109	2713.845703	3.802356
-3349.000000	13324.105109	2712.445313	5.006106
-3349.000000	13324.105109	2711.043945	3.477571
-3349.000000	13324.105109	2709.642578	1.998474
-3349.000000	13324.105109	2708.241211	1.368433
-3349.000000	13324.105109	2706.839844	-0.370390
-3349.000000	13324.105109	2705.437500	-0.179533
-3349.000000	13324.105109	2704.035156	-1.287583
-3349.000000	13324.105109	2702.631836	0.603973
-3349.000000	13324.105109	2701.228516	-0.345145
-3349.000000	13324.105109	2699.825195	-1.835451
-3349.000000	13324.105109	2698.421875	-0.542771
-3349.000000	13324.105109	2697.017578	0.598799
-3349.000000	13324.105109	2695.613281	1.138907
-3349.000000	13324.105109	2694.208984	2.136701
-3349.000000	13324.105109	2692.803711	1.256428
-3349.000000	13324.105109	2691.398438	2.539923
-3349.000000	13324.105109	2689.993164	1.141187
-3349.000000	13324.105109	2688.586914	1.568896
-3349.000000	13324.105109	2687.181641	0.763245
-3349.000000	13324.105109	2685.774414	2.245736
-3349.000000	13324.105109	2684.368164	4.244496
-3349.000000	13324.105109	2682.960938	3.357709
-3349.000000	13324.105109	2681.553711	0.309696
-3349.000000	13324.105109	2680.145508	-0.547400
-3349.000000	13324.105109	2678.737305	-2.069284
-3349.000000	13324.105109	2677.329102	-2.074494
-3349.000000	13324.105109	2675.920898	-3.513662
-3349.000000	13324.105109	2674.511719	-1.702911
-3349.000000	13324.105109	2673.102539	0.099434
-3349.000000	13324.105109	2671.693359	1.212690
-3349.000000	13324.105109	2670.283203	2.154691
-3349.000000	13324.105109	2668.873047	4.260239
-3349.000000	13324.105109	2667.462891	4.880618
-3349.000000	13324.105109	2666.051758	3.124135
-3349.000000	13324.105109	2664.640625	0.099112
-3349.000000	13324.105109	2663.229492	-0.101433
-3349.000000	13324.105109	2661.817383	-0.651450
-3349.000000	13324.105109	2660.406250	0.155115
-3349.000000	13324.105109	2658.993164	0.753203
-3349.000000	13324.105109	2657.581055	2.283111
-3349.000000	13324.105109	2656.167969	3.736586
-3349.000000	13324.105109	2654.754883	2.300183
-3349.000000	13324.105109	2653.340820	0.701915
-3349.000000	13324.105109	2651.927734	0.169641
-3349.000000	13324.105109	2650.512695	1.330015
-3349.000000	13324.105109	2649.098633	2.565378
-3349.000000	13324.105109	2647.683594	1.110367
-3349.000000	13324.105109	2646.268555	0.324632
-3349.000000	13324.105109	2644.853516	1.114811
-3349.000000	13324.105109	2643.437500	0.321345
-3349.000000	13324.105109	2642.021484	1.100465
-3349.000000	13324.105109	2640.605469	1.026996
-3349.000000	13324.105109	2639.188477	3.555164
-3349.000000	13324.105109	2637.771484	4.818720
-3349.000000	13324.105109	2636.354492	2.970586
-3349.000000	13324.105109	2634.936523	1.457737
-3349.000000	13324.105109	2633.518555	0.709117
-3349.000000	13324.105109	2632.100586	-0.758877
-3349.000000	13324.105109	2630.682617	-0.503944
-3349.000000	13324.105109	2629.263672	-1.148483
-3349.000000	13324.105109	2627.843750	-1.235767
-3349.000000	13324.105109	2626.424805	0.862514
-3349.000000	13324.105109	2625.004883	1.145143
-3349.000000	13324.105109	2623.584961	0.776448
-3349.000000	13324.105109	2622.164063	1.984695
-3349.000000	13324.105109	2620.744141	3.132026
-3349.000000	13324.105109	2619.323242	2.754836
-3349.000000	13324.105109	2617.901367	2.577978
-3349.000000	13324.105109	2616.479492	1.564799
-3349.000000	13324.105109	2615.057617	2.320600
-3349.000000	13324.105109	2613.635742	1.595271
-3349.000000	13324.105109	2612.212891	1.542310
-3349.000000	13324.105109	2610.790039	1.920485
-3349.000000	13324.105109	2609.367188	1.442139
-3349.000000	13324.105109	2607.943359	0.725213
-3349.000000	13324.105109	2606.519531	0.244960
-3349.000000	13324.105109	2605.095703	-0.464313
-3349.000000	13324.105109	2603.670898	0.141538
-3349.000000	13324.105109	2602.246094	1.234561
-3349.000000	13324.105109	2600.821289	1.443194
-3349.000000	13324.105109	2599.395508	0.948809
-3349.000000	13324.105109	2597.969727	1.913424
-3349.000000	13324.105109	2596.543945	2.489181
-3349.000000	13324.105109	2595.117188	2.584919
-3349.000000	13324.105109	2593.691406	1.295088
-3349.000000	13324.105109	2592.263672	1.029779
-3349.000000	13324.105109	2590.836914	-0.326034
-3349.000000	13324.105109	2589.409180	-2.545161
-3349.000000	13324.105109	2587.981445	-3.421318
-3349.000000	13324.105109	2586.552734	-0.938348
-3349.000000	13324.105109	2585.124023	-0.415774
-3349.000000	13324.105109	2583.695313	-1.135665
-3349.000000	13324.105109	2582.266602	-1.378843
-3349.000000	13324.105109	2580.836914	-1.032072
-3349.000000	13324.105109	2579.407227	-0.319518
-3349.000000	13324.105109	2577.976563	0.518441
-3349.000000	13324.105109	2576.546875	0.944600
-3349.000000	13324.105109	2575.116211	2.908551
-3349.000000	13324.105109	2573.684570	3.797093
-3349.000000	13324.105109	2572.252930	1.569117
-3349.000000	13324.105109	2570.821289	0.371498
-3349.000000	13324.105109	2569.389648	-0.907800
-3349.000000	13324.105109	2567.957031	-0.298730
-3349.000000	13324.105109	2566.524414	-1.532221
-3349.000000	13324.105109	2565.091797	-3.007395
-3349.000000	13324.105109	2563.658203	-2.244211
-3349.000000	13324.105109	2562.224609	-1.678494
-3349.000000	13324.105109	2560.791016	-3.541548
-3349.000000	13324.105109	2559.356445	-2.266301
-3349.000000	13324.105109	2557.921875	0.292344
-3349.000000	13324.105109	2556.487305	1.700718
-3349.000000	13324.105109	2555.051758	0.498421
-3349.000000	13324.105109	2553.616211	-1.186833
-3349.000000	13324.105109	2552.180664	-0.490770
-3349.000000	13324.105109	2550.744141	-1.238957
-3349.000000	13324.105109	2549.307617	-1.241220
-3349.000000	13324.105109	2547.871094	2.192782
-3349.000000	13324.105109	2546.434570	4.740604
-3349.000000	13324.105109	2544.997070	5.881166
-3349.000000	13324.105109	2543.558594	5.608833
-3349.000000	13324.105109	2542.121094	3.493562
-3349.000000	13324.105109	2540.682617	3.718539
-3349.000000	13324.105109	2539.244141	1.940218
-3349.000000	13324.105109	2537.804688	0.872525
-3349.000000	13324.105109	2536.365234	0.192653
-3349.000000	13324.105109	2534.925781	-1.049618
-3349.000000	13324.105109	2533.486328	1.512767
-3349.000000	13324.105109	2532.045898	1.921356
-3349.000000	13324.105109	2530.604492	1.365854
-3349.000000	13324.105109	2529.164063	2.337866
-3349.000000	13324.105109	2527.722656	1.855095
-3349.000000	13324.105109	2526.281250	0.307606
-3349.000000	13324.105109	2524.838867	-0.678443
-3349.000000	13324.105109	2523.397461	-1.561792
-3349.000000	13324.105109	2521.954102	0.955564
-3349.000000	13324.105109	2520.511719	0.714427
-3349.000000	13324.105109	2519.068359	1.857910
-3349.000000	13324.105109	2517.625000	3.533276
-3349.000000	13324.105109	2516.181641	4.625969
-3349.000000	13324.105109	2514.737305	4.173396
-3349.000000	13324.105109	2513.292969	3.626974
-3349.000000	13324.105109	2511.847656	1.609937
-3349.000000	13324.105109	2510.402344	2.830848
-3349.000000	13324.105109	2508.957031	2.880121
-3349.000000	13324.105109	2507.511719	3.040663
-3349.000000	13324.105109	2506.065430	3.630044
-3349.000000	13324.105109	2504.619141	3.891252
-3349.000000	13324.105109	2503.172852	2.938378
-3349.000000	13324.105109	2501.725586	0.742707
-3349.000000	13324.105109	2500.278320	0.762401
-3349.000000	13324.105109	2498.830078	3.967400
-3349.000000	13324.105109	2497.382813	5.687984
-3349.000000	13324.105109	2495.934570	5.374949
-3349.000000	13324.105109	2494.485352	4.003542
-3349.000000	13324.105109	2493.036133	2.167419
-3349.000000	13324.105109	2491.586914	0.735640
-3349.000000	13324.105109	2490.137695	-0.456708
-3349.000000	13324.105109	2488.687500	0.450934
-3349.000000	13324.105109	2487.237305	1.945959
-3349.000000	13324.105109	2485.787109	3.752697
-3349.000000	13324.105109	2484.335938	4.795873
-3349.000000	13324.105109	2482.884766	2.939567
-3349.000000	13324.105109	2481.433594	1.750545
-3349.000000	13324.105109	2479.981445	3.481602
-3349.000000	13324.105109	2478.529297	4.140208
-3349.000000	13324.105109	2477.077148	3.777259
-3349.000000	13324.105109	2475.624023	2.894202
-3349.000000	13324.105109	2474.170898	3.255712
-3349.000000	13324.105109	2472.716797	4.514272
-3349.000000	13324.105109	2471.263672	2.833989
-3349.000000	13324.105109	2469.809570	2.326748
-3349.000000	13324.105109	2468.354492	2.139934
-3349.000000	13324.105109	2466.900391	1.149196
-3349.000000	13324.105109	2465.445313	0.902132
-3349.000000	13324.105109	2463.989258	0.040583
-3349.000000	13324.105109	2462.534180	0.395044
-3349.000000	13324.105109	2461.078125	0.713945
-3349.000000	13324.105109	2459.621094	1.507113
-3349.000000	13324.105109	2458.165039	1.802878
-3349.000000	13324.105109	2456.707031	0.589025
-3349.000000	13324.105109	2455.250000	0.638586
-3349.000000	13324.105109	2453.791992	1.468077
-3349.000000	13324.105109	2452.333984	0.601782
-3349.000000	13324.105109	2450.875977	-0.402097
-3349.000000	13324.105109	2449.416992	-1.773298
-3349.000000	13324.105109	2447.958008	-1.283002
-3349.000000	13324.105109	2446.499023	-1.702405
-3349.000000	13324.105109	2445.039063	-1.235861
-3349.000000	13324.105109	2443.579102	-0.638132
-3349.000000	13324.105109	2442.119141	0.592590
-3349.000000	13324.105109	2440.658203	2.274887
-3349.000000	13324.105109	2439.197266	2.460703
-3349.000000	13324.105109	2437.736328	2.307000
-3349.000000	13324.105109	2436.274414	3.261065
-3349.000000	13324.105109	2434.812500	4.530743
-3349.000000	13324.105109	2433.350586	3.780375
-3349.000000	13324.105109	2431.887695	3.243611
-3349.000000	13324.105109	2430.424805	4.641266
-3349.000000	13324.105109	2428.961914	5.205902
-3349.000000	13324.105109	2427.498047	3.475542
-3349.000000	13324.105109	2426.034180	1.955046
-3349.000000	13324.105109	2424.569336	0.823513
-3349.000000	13324.105109	2423.105469	1.048133
-3349.000000	13324.105109	2421.640625	-1.607867
-3349.000000	13324.105109	2420.174805	-2.652679
-3349.000000	13324.105109	2418.709961	-3.366255
-3349.000000	13324.105109	2417.244141	-1.887355
-3349.000000	13324.105109	2415.777344	0.258455
-3349.000000	13324.105109	2414.310547	1.349431
-3349.000000	13324.105109	2412.843750	1.888471
-3349.000000	13324.105109	2411.376953	3.503471
-3349.000000	13324.105109	2409.910156	3.860446
-3349.000000	13324.105109	2408.441406	3.692849
-3349.000000	13324.105109	2406.972656	4.369455
-3349.000000	13324.105109	2405.503906	6.009357
-3349.000000	13324.105109	2404.035156	5.743154
-3349.000000	13324.105109	2402.566406	5.910966
-3349.000000	13324.105109	2401.097656	5.812484
-3349.000000	13324.105109	2399.626953	6.228997
-3349.000000	13324.105109	2398.158203	6.274405
-3349.000000	13324.105109	2396.687500	4.074893
-3349.000000	13324.105109	2395.216797	3.483979
-3349.000000	13324.105109	2393.744141	2.667904
-3349.000000	13324.105109	2392.273438	2.216028
-3349.000000	13324.105109	2390.800781	2.610151
-3349.000000	13324.105109	2389.330078	3.275447
-3349.000000	13324.105109	2387.857422	3.454736
-3349.000000	13324.105109	2386.384766	2.324670
-3349.000000	13324.105109	2384.912109	-0.378511
-3349.000000	13324.105109	2383.437500	-1.273257
-3349.000000	13324.105109	2381.964844	-1.959343
-3349.000000	13324.105109	2380.490234	-0.977631
-3349.000000	13324.105109	2379.015625	-0.254740
-3349.000000	13324.105109	2377.541016	0.290215
-3349.000000	13324.105109	2376.066406	0.755612
-3349.000000	13324.105109	2374.589844	1.919033
-3349.000000	13324.105109	2373.115234	1.542585
-3349.000000	13324.105109	2371.638672	1.598567
-3349.000000	13324.105109	2370.162109	1.161160
-3349.000000	13324.105109	2368.685547	2.968484
-3349.000000	13324.105109	2367.207031	2.432954
-3349.000000	13324.105109	2365.730469	2.186950
-3349.000000	13324.105109	2364.251953	1.841214
-3349.000000	13324.105109	2362.775391	1.565857
-3349.000000	13324.105109	2361.296875	0.719173
-3349.000000	13324.105109	2359.818359	0.862723
-3349.000000	13324.105109	2358.337891	1.360909
-3349.000000	13324.105109	2356.859375	1.240169
-3349.000000	13324.105109	2355.378906	-1.214252
-3349.000000	13324.105109	2353.898438	-0.690442
-3349.000000	13324.105109	2352.417969	-0.984907
-3349.000000	13324.105109	2350.937500	0.211434
-3349.000000	13324.105109	2349.457031	0.790066
-3349.000000	13324.105109	2347.974609	0.671556
-3349.000000	13324.105109	2346.494141	1.247857
-3349.000000	13324.105109	2345.011719	0.566225
-3349.000000	13324.105109	2343.529297	-1.421360
-3349.000000	13324.105109	2342.046875	-0.110604
-3349.000000	13324.105109	2340.562500	-0.552329
-3349.000000	13324.105109	2339.080078	1.111404
-3349.000000	13324.105109	2337.595703	-0.614206
-3349.000000	13324.105109	2336.111328	-0.108677
-3349.000000	13324.105109	2334.626953	0.588195
-3349.000000	13324.105109	2333.142578	2.727402
-3349.000000	13324.105109	2331.658203	3.661437
-3349.000000	13324.105109	2330.171875	5.439681
-3349.000000	13324.105109	2328.687500	4.822239
-3349.000000	13324.105109	2327.201172	5.825010
-3349.000000	13324.105109	2325.714844	2.798614
-3349.000000	13324.105109	2324.226563	2.582500
-3349.000000	13324.105109	2322.740234	1.014727
-3349.000000	13324.105109	2321.253906	1.662076
-3349.000000	13324.105109	2319.765625	1.953550
-3349.000000	13324.105109	2318.277344	2.173500
-3349.000000	13324.105109	2316.789063	2.944107
-3349.000000	13324.105109	2315.300781	4.337197
-3349.000000	13324.105109	2313.810547	3.390196
-3349.000000	13324.105109	2312.322266	2.889006
-3349.000000	13324.105109	2310.832031	1.228230
-3349.000000	13324.105109	2309.341797	0.062242
-3349.000000	13324.105109	2307.851563	0.597123
-3349.000000	13324.105109	2306.361328	2.965390
-3349.000000	13324.105109	2304.869141	4.438724
-3349.000000	13324.105109	2303.376953	5.678206
-3349.000000	13324.105109	2301.886719	4.421557
-3349.000000	13324.105109	2300.394531	2.607721
-3349.000000	13324.105109	2298.902344	1.145774
-3349.000000	13324.105109	2297.408203	-1.158229
-3349.000000	13324.105109	2295.916016	-2.625742
-3349.000000	13324.105109	2294.421875	-3.061853
-3349.000000	13324.105109	2292.927734	-4.621304
-3349.000000	13291.605109	3648.969727	2.206876
-3349.000000	13291.605109	3647.760742	1.563745
-3349.000000	13291.605109	3646.551758	2.865456
-3349.000000	13291.605109	3645.342773	2.658816
-3349.000000	13291.605109	3644.132813	1.911860
-3349.000000	13291.605109	3642.923828	2.152112
-3349.000000	13291.605109	3641.713867	1.822847
-3349.000000	13291.605109	3640.503906	0.254315
-3349.000000	13291.605109	3639.292969	-0.276779
-3349.000000	13291.605109	3638.082031	-0.715799
-3349.000000	13291.605109	3636.871094	1.012605
-3349.000000	13291.605109	3635.660156	-1.008587
-3349.000000	13291.605109	3634.449219	-1.073502
-3349.000000	13291.605109	3633.237305	-0.752046
-3349.000000	13291.605109	3632.025391	0.352276
-3349.000000	13291.605109	3630.813477	1.285582
-3349.000000	13291.605109	3629.600586	3.384795
-3349.000000	13291.605109	3628.388672	3.594390
-3349.000000	13291.605109	3627.175781	3.338721
-3349.000000	13291.605109	3625.962891	1.470261
-3349.000000	13291.605109	3624.749023	0.196128
-3349.000000	13291.605109	3623.536133	-0.860820
-3349.000000	13291.605109	3622.322266	-1.523721
-3349.000000	13291.605109	3621.107422	-1.777733
-3349.000000	13291.605109	3619.893555	-0.046575
-3349.000000	13291.605109	3618.678711	0.135907
-3349.000000	13291.605109	3617.463867	-0.173570
-3349.000000	13291.605109	3616.249023	1.024515
-3349.000000	13291.605109	3615.034180	0.414303
-3349.000000	13291.605109	3613.818359	1.502076
-3349.000000	13291.605109	3612.602539	0.210825
-3349.000000	13291.605109	3611.386719	-0.049155
-3349.000000	13291.605109	3610.170898	0.168726
-3349.000000	13291.605109	3608.954102	-0.677737
-3349.000000	13291.605109	3607.737305	-2.282941
-3349.000000	13291.605109	3606.520508	-0.455792
-3349.000000	13291.605109	3605.303711	0.135654
-3349.000000	13291.605109	3604.085938	0.634254
-3349.000000	13291.605109	3602.868164	1.312918
-3349.000000	13291.605109	3601.650391	1.397154
-3349.000000	13291.605109	3600.432617	0.246884
-3349.000000	13291.605109	3599.213867	-0.419460
-3349.000000	13291.605109	3597.995117	-1.621239
-3349.000000	13291.605109	3596.776367	0.346510
-3349.000000	13291.605109	3595.557617	1.113856
-3349.000000	13291.605109	3594.337891	1.018700
-3349.000000	13291.605109	3593.118164	1.770536
-3349.000000	13291.605109	3591.898438	0.262269
-3349.000000	13291.605109	3590.678711	-0.487921
-3349.000000	13291.605109	3589.458008	-1.107762
-3349.000000	13291.605109	3588.237305	-0.547085
-3349.000000	13291.605109	3587.016602	0.350952
-3349.000000	13291.605109	3585.795898	1.584343
-3349.000000	13291.605109	3584.574219	2.291850
-3349.000000	13291.605109	3583.353516	2.301553
-3349.000000	13291.605109	3582.131836	1.561751
-3349.000000	13291.605109	3580.909180	3.025772
-3349.000000	13291.605109	3579.687500	3.215467
-3349.000000	13291.605109	3578.464844	5.108622
-3349.000000	13291.605109	3577.242188	3.775864
-3349.000000	13291.605109	3576.018555	1.962474
-3349.000000	13291.605109	3574.795898	0.621133
-3349.000000	13291.605109	3573.572266	-0.093362
-3349.000000	13291.605109	3572.348633	-1.417310
-3349.000000	13291.605109	3571.125000	-1.630875
-3349.000000	13291.605109	3569.900391	-0.290645
-3349.000000	13291.605109	3568.675781	1.437361
-3349.000000	13291.605109	3567.451172	0.886411
-3349.000000	13291.605109	3566.226563	-0.342529
-3349.000000	13291.605109	3565.000977	-0.128240
-3349.000000	13291.605109	3563.775391	0.506426
-3349.000000	13291.605109	3562.549805	-0.139223
-3349.000000	13291.605109	3561.324219	0.372960
-3349.000000	13291.605109	3560.097656	1.950334
-3349.000000	13291.605109	3558.872070	0.028206
-3349.000000	13291.605109	3557.645508	1.739993
-3349.000000	13291.605109	3556.417969	1.719337
-3349.000000	13291.605109	3555.191406	2.118796
-3349.000000	13291.605109	3553.963867	1.344491
-3349.000000	13291.605109	3552.736328	0.433015
-3349.000000	13291.605109	3551.508789	0.335841
-3349.000000	13291.605109	3550.280273	0.279461
-3349.000000	13291.605109	3549.051758	-2.175457
-3349.000000	13291.605109	3547.823242	0.253256
-3349.000000	13291.605109	3546.594727	1.643493
-3349.000000	13291.605109	3545.365234	1.887682
-3349.000000	13291.605109	3544.136719	3.326916
-3349.000000	13291.605109	3542.906250	3.141317
-3349.000000	13291.605109	3541.676758	2.305935
-3349.000000	13291.605109	3540.447266	2.248831
-3349.000000	13291.605109	3539.216797	0.916099
-3349.000000	13291.605109	3537.986328	1.507526
-3349.000000	13291.605109	3536.754883	3.157836
-3349.000000	13291.605109	3535.524414	1.450275
-3349.000000	13291.605109	3534.292969	2.871285
-3349.000000	13291.605109	3533.061523	3.340602
-3349.000000	13291.605109	3531.830078	1.317249
-3349.000000	13291.605109	3530.597656	-0.893035
-3349.000000	13291.605109	3529.365234	-1.208942
-3349.000000	13291.605109	3528.132813	-0.013692
-3349.000000	13291.605109	3526.900391	1.199096
-3349.000000	13291.605109	3525.667969	1.368032
-3349.000000	13291.605109	3524.434570	2.648066
-3349.000000	13291.605109	3523.201172	4.490873
-3349.000000	13291.605109	3521.966797	2.468746
-3349.000000	13291.605109	3520.733398	1.324253
-3349.000000	13291.605109	3519.499023	-0.294909
-3349.000000	13291.605109	3518.264648	-1.071179
-3349.000000	13291.605109	3517.030273	-1.864745
-3349.000000	13291.605109	3515.794922	-1.072886
-3349.000000	13291.605109	3514.559570	-0.179890
-3349.000000	13291.605109	3513.324219	2.194485
-3349.000000	13291.605109	3512.088867	3.146541
-3349.000000	13291.605109	3510.852539	3.716572
-3349.000000	13291.605109	3509.617188	2.335564
-3349.000000	13291.605109	3508.380859	2.461240
-3349.000000	13291.605109	3507.143555	2.220440
-3349.000000	13291.605109	3505.907227	-0.059864
-3349.000000	13291.605109	3504.669922	-0.537419
-3349.000000	13291.605109	3503.432617	-0.223608
-3349.000000	13291.605109	3502.194336	0.946867
-3349.000000	13291.605109	3500.957031	0.910888
-3349.000000	13291.605109	3499.718750	2.098781
-3349.000000	13291.605109	3498.480469	3.024111
-3349.000000	13291.605109	3497.242188	3.031753
-3349.000000	13291.605109	3496.002930	1.364395
-3349.000000	13291.605109	3494.763672	1.201251
-3349.000000	13291.605109	3493.524414	1.139638
-3349.000000	13291.605109	3492.285156	0.689933
-3349.000000	13291.605109	3491.044922	-0.906129
-3349.000000	13291.605109	3489.804688	-1.517326
-3349.000000	13291.605109	3488.564453	-1.705522
-3349.000000	13291.605109	3487.324219	-1.850658
-3349.000000	13291.605109	3486.083008	-1.545277
-3349.000000	13291.605109	3484.842773	-0.197413
-3349.000000	13291.605109	3483.600586	2.742590
-3349.000000	13291.605109	3482.359375	3.275133
-3349.000000	13291.605109	3481.118164	3.926551
-3349.000000	13291.605109	3479.875977	4.078588
-3349.000000	13291.605109	3478.633789	4.467976
-3349.000000	13291.605109	3477.390625	2.757370
-3349.000000	13291.605109	3476.148438	0.242803
-3349.000000	13291.605109	3474.905273	-1.195640
-3349.000000	13291.605109	3473.662109	-1.160361
-3349.000000	13291.605109	3472.417969	-0.863932
-3349.000000	13291.605109	3471.174805	0.355101
-3349.000000	13291.605109	3469.930664	3.247426
-3349.000000	13291.605109	3468.686523	6.207399
-3349.000000	13291.605109	3467.441406	5.904832
-3349.000000	13291.605109	3466.197266	5.322858
-3349.000000	13291.605109	3464.952148	4.647426
-3349.000000	13291.605109	3463.707031	2.224239
-3349.000000	13291.605109	3462.460938	0.131636
-3349.000000	13291.605109	3461.215820	0.132876
-3349.000000	13291.605109	3459.969727	2.372886
-3349.000000	13291.605109	3458.723633	2.832188
-3349.000000	13291.605109	3457.476563	1.214739
-3349.000000	13291.605109	3456.229492	1.353522
-3349.000000	13291.605109	3454.983398	2.900434
-3349.000000	13291.605109	3453.735352	2.868859
-3349.000000	13291.605109	3452.488281	2.914017
-3349.000000	13291.605109	3451.240234	3.610541
-3349.000000	13291.605109	3449.992188	2.941893
-3349.000000	13291.605109	3448.744141	2.801552
-3349.000000	13291.605109	3447.496094	1.499087
-3349.000000	13291.605109	3446.247070	-0.188695
-3349.000000	13291.605109	3444.998047	0.777135
-3349.000000	13291.605109	3443.749023	0.833685
-3349.000000	13291.605109	3442.499023	-0.498113
-3349.000000	13291.605109	3441.250000	-0.837905
-3349.000000	13291.605109	3440.000000	-2.119205
-3349.000000	13291.605109	3438.750000	-0.537676
-3349.000000	13291.605109	3437.499023	-0.707057
-3349.000000	13291.605109	3436.248047	-0.439881
-3349.000000	13291.605109	3434.997070	0.855371
-3349.000000	13291.605109	3433.746094	1.006221
-3349.000000	13291.605109	3432.495117	1.500746
-3349.000000	13291.605109	3431.243164	4.290444
-3349.000000	13291.605109	3429.991211	4.130230
-3349.000000	13291.605109	3428.739258	4.424401
-3349.000000	13291.605109	3427.486328	3.970560
-3349.000000	13291.605109	3426.233398	2.762431
-3349.000000	13291.605109	3424.980469	0.965661
-3349.000000	13291.605109	3423.727539	-1.249503
-3349.000000	13291.605109	3422.474609	-1.499673
-3349.000000	13291.605109	3421.220703	-1.295637
-3349.000000	13291.605109	3419.966797	-2.786419
-3349.000000	13291.605109	3418.711914	-2.666003
-3349.000000	13291.605109	3417.458008	-1.313212
-3349.000000	13291.605109	3416.203125	-0.975269
-3349.000000	13291.605109	3414.948242	-1.540664
-3349.000000	13291.605109	3413.693359	-1.696508
-3349.000000	13291.605109	3412.437500	-0.260035
-3349.000000	13291.605109	3411.181641	-0.708335
-3349.000000	13291.605109	3409.925781	-1.106998
-3349.000000	13291.605109	3408.669922	-0.340594
-3349.000000	13291.605109	3407.413086	-0.200585
-3349.000000	13291.605109	3406.156250	0.866595
-3349.000000	13291.605109	3404.899414	0.108816
-3349.000000	13291.605109	3403.642578	1.327166
-3349.000000	13291.605109	3402.384766	1.743388
-3349.000000	13291.605109	3401.126953	2.918368
-3349.000000	13291.605109	3399.869141	4.846627
-3349.000000	13291.605109	3398.611328	5.955103
-3349.000000	13291.605109	3397.352539	4.463740
-3349.000000	13291.605109	3396.093750	2.423982
-3349.000000	13291.605109	3394.834961	0.666262
-3349.000000	13291.605109	3393.576172	-0.481016
-3349.000000	13291.605109	3392.316406	-2.396609
-3349.000000	13291.605109	3391.056641	-1.687181
-3349.000000	13291.605109	3389.796875	-0.118187
-3349.000000	13291.605109	3388.536133	1.058650
-3349.000000	13291.605109	3387.276367	-0.602132
-3349.000000	13291.605109	3386.015625	-1.296803
-3349.000000	13291.605109	3384.754883	1.763757
-3349.000000	13291.605109	3383.493164	2.964728
-3349.000000	13291.605109	3382.231445	5.231504
-3349.000000	13291.605109	3380.969727	6.839832
-3349.000000	13291.605109	3379.708008	8.173265
-3349.000000	13291.605109	3378.446289	7.580389
-3349.000000	13291.605109	3377.183594	4.254054
-3349.000000	13291.605109	3375.920898	3.187612
-3349.000000	13291.605109	3374.657227	4.194689
-3349.000000	13291.605109	3373.394531	3.352073
-3349.000000	13291.605109	3372.130859	2.471411
-3349.000000	13291.605109	3370.867188	1.556609
-3349.000000	13291.605109	3369.603516	1.656990
-3349.000000	13291.605109	3368.338867	1.116792
-3349.000000	13291.605109	3367.074219	0.983000
-3349.000000	13291.605109	3365.809570	-0.204482
-3349.000000	13291.605109	3364.544922	0.488593
-3349.000000	13291.605109	3363.279297	0.216007
-3349.000000	13291.605109	3362.013672	-0.773176
-3349.000000	13291.605109	3360.748047	-0.613707
-3349.000000	13291.605109	3359.482422	1.008333
-3349.000000	13291.605109	3358.215820	2.970130
-3349.000000	13291.605109	3356.949219	3.911801
-3349.000000	13291.605109	3355.682617	3.115131
-3349.000000	13291.605109	3354.416016	3.149625
-3349.000000	13291.605109	3353.148438	3.233613
-3349.000000	13291.605109	3351.880859	3.193715
-3349.000000	13291.605109	3350.613281	3.725211
-3349.000000	13291.605109	3349.344727	2.649652
-3349.000000	13291.605109	3348.077148	3.049576
-3349.000000	13291.605109	3346.808594	0.994274
-3349.000000	13291.605109	3345.539063	1.459779
-3349.000000	13291.605109	3344.270508	0.094651
-3349.000000	13291.605109	3343.000977	-0.366921
-3349.000000	13291.605109	3341.731445	0.860732
-3349.000000	13291.605109	3340.461914	1.841188
-3349.000000	13291.605109	3339.191406	0.111663
-3349.000000	13291.605109	3337.920898	0.760483
-3349.000000	13291.605109	3336.650391	-0.090145
-3349.000000	13291.605109	3335.379883	1.608948
-3349.000000	13291.605109	3334.108398	-1.103474
-3349.000000	13291.605109	3332.837891	-0.224699
-3349.000000	13291.605109	3331.565430	1.648021
-3349.000000	13291.605109	3330.293945	2.757641
-3349.000000	13291.605109	3329.021484	2.453553
-3349.000000	13291.605109	3327.750000	2.232847
-3349.000000	13291.605109	3326.476563	2.127064
-3349.000000	13291.605109	3325.204102	3.153981
-3349.000000	13291.605109	3323.930664	2.500746
-3349.000000	13291.605109	3322.657227	4.154979
-3349.000000	13291.605109	3321.383789	4.412670
-3349.000000	13291.605109	3320.110352	4.423330
-3349.000000	13291.605109	3318.835938	3.177495
-3349.000000	13291.605109	3317.561523	2.179072
-3349.000000	13291.605109	3316.287109	0.695061
-3349.000000	13291.605109	3315.011719	-1.010809
-3349.000000	13291.605109	3313.736328	-1.775588
-3349.000000	13291.605109	3312.460938	-1.979941
-3349.000000	13291.605109	3311.185547	-1.994868
-3349.000000	13291.605109	3309.909180	-0.403036
-3349.000000	13291.605109	3308.633789	0.522519
-3349.000000	13291.605109	3307.357422	1.489221
-3349.000000	13291.605109	3306.080078	0.139852
-3349.000000	13291.605109	3304.803711	-1.506511
-3349.000000	13291.605109	3303.526367	-1.514346
-3349.000000	13291.605109	3302.249023	-1.373225
-3349.000000	13291.605109	3300.970703	0.817127
-3349.000000	13291.605109	3299.693359	3.510675
-3349.000000	13291.605109	3298.415039	3.635128
-3349.000000	13291.605109	3297.135742	3.816950
-3349.000000	13291.605109	3295.857422	3.092416
-3349.000000	13291.605109	3294.578125	2.820339
-3349.000000	13291.605109	3293.298828	1.440169
-3349.000000	13291.605109	3292.019531	1.759866
-3349.000000	13291.605109	3290.740234	2.985511
-3349.000000	13291.605109	3289.459961	5.868040
-3349.000000	13291.605109	3288.179688	4.594614
-3349.000000	13291.605109	3286.898438	3.330017
-3349.000000	13291.605109	3285.618164	2.869821
-3349.000000	13291.605109	3284.336914	1.547176
-3349.000000	13291.605109	3283.055664	-2.279985
-3349.000000	13291.605109	3281.774414	-2.928024
-3349.000000	13291.605109	3280.492188	-3.108946
-3349.000000	13291.605109	3279.209961	-1.490117
-3349.000000	13291.605109	3277.927734	-2.565934
-3349.000000	13291.605109	3276.645508	-0.147926
-3349.000000	13291.605109	3275.362305	2.566146
-3349.000000	13291.605109	3274.079102	4.205052
-3349.000000	13291.605109	3272.795898	3.146913
-3349.000000	13291.605109	3271.511719	2.998189
-3349.000000	13291.605109	3270.227539	1.440447
-3349.000000	13291.605109	3268.943359	-2.017956
-3349.000000	13291.605109	3267.659180	-1.856479
-3349.000000	13291.605109	3266.375000	1.556486
-3349.000000	13291.605109	3265.089844	2.873260
-3349.000000	13291.605109	3263.804688	2.545871
-3349.000000	13291.605109	3262.519531	2.494742
-3349.000000	13291.605109	3261.233398	4.341481
-3349.000000	13291.605109	3259.947266	3.528624
-3349.000000	13291.605109	3258.661133	2.233043
-3349.000000	13291.605109	3257.375000	3.646152
-3349.000000	13291.605109	3256.087891	5.533004
-3349.000000	13291.605109	3254.800781	5.423332
-3349.000000	13291.605109	3253.513672	4.103392
-3349.000000	13291.605109	3252.225586	4.019270
-3349.000000	13291.605109	3250.938477	3.494971
-3349.000000	13291.605109	3249.650391	2.756186
-3349.000000	13291.605109	3248.361328	2.466593
-3349.000000	13291.605109	3247.073242	0.758276
-3349.000000	13291.605109	3245.784180	0.918611
-3349.000000	13291.605109	3244.495117	0.320735
-3349.000000	13291.605109	3243.206055	-0.676645
-3349.000000	13291.605109	3241.916016	0.037280
-3349.000000	13291.605109	3240.625977	-1.033923
-3349.000000	13291.605109	3239.335938	-0.204077
-3349.000000	13291.605109	3238.045898	0.388831
-3349.000000	13291.605109	3236.754883	0.018250
-3349.000000	13291.605109	3235.463867	1.995455
-3349.000000	13291.605109	3234.172852	1.942833
-3349.000000	13291.605109	3232.880859	0.856711
-3349.000000	13291.605109	3231.589844	2.425985
-3349.000000	13291.605109	3230.297852	1.713155
-3349.000000	13291.605109	3229.004883	1.196714
-3349.000000	13291.605109	3227.712891	0.013309
-3349.000000	13291.605109	3226.419922	0.115687
-3349.000000	13291.605109	3225.126953	0.162040
-3349.000000	13291.605109	3223.833984	-0.134496
-3349.000000	13291.605109	3222.540039	-0.878717
-3349.000000	13291.605109	3221.246094	0.337895
-3349.000000	13291.605109	3219.952148	-0.298459
-3349.000000	13291.605109	3218.658203	-0.033896
-3349.000000	13291.605109	3217.363281	-0.102738
-3349.000000	13291.605109	3216.068359	1.201566
-3349.000000	13291.605109	3214.773438	1.303277
-3349.000000	13291.605109	3213.477539	1.479059
-3349.000000	13291.605109	3212.182617	2.725382
-3349.000000	13291.605109	3210.886719	4.036151
-3349.000000	13291.605109	3209.589844	2.043659
-3349.000000	13291.605109	3208.293945	2.551036
-3349.000000	13291.605109	3206.997070	1.930743
-3349.000000	13291.605109	3205.700195	1.708451
-3349.000000	13291.605109	3204.402344	2.570794
-3349.000000	13291.605109	3203.105469	2.007118
-3349.000000	13291.605109	3201.807617	2.434078
-3349.000000	13291.605109	3200.509766	2.341938
-3349.000000	13291.605109	3199.210938	1.089455
-3349.000000	13291.605109	3197.912109	2.049527
-3349.000000	13291.605109	3196.613281	1.146431
-3349.000000	13291.605109	3195.314453	1.118368
-3349.000000	13291.605109	3194.015625	2.322433
-3349.000000	13291.605109	3192.715820	1.193771
-3349.000000	13291.605109	3191.416016	0.906429
-3349.000000	13291.605109	3190.115234	0.587079
-3349.000000	13291.605109	3188.815430	0.171747
-3349.000000	13291.605109	3187.514648	1.519275
-3349.000000	13291.605109	3186.213867	1.758050
-3349.000000	13291.605109	3184.912109	1.084821
-3349.000000	13291.605109	3183.611328	1.558092
-3349.000000	13291.605109	3182.309570	1.667568
-3349.000000	13291.605109	3181.006836	2.230477
-3349.000000	13291.605109	3179.705078	3.050613
-3349.000000	13291.605109	3178.402344	1.481225
-3349.000000	13291.605109	3177.099609	2.504115
-3349.000000	13291.605109	3175.796875	2.573634
-3349.000000	13291.605109	3174.493164	1.923731
-3349.000000	13291.605109	3173.189453	2.155721
-3349.000000	13291.605109	3171.885742	1.846550
-3349.000000	13291.605109	3170.582031	0.457323
-3349.000000	13291.605109	3169.277344	0.995372
-3349.000000	13291.605109	3167.972656	-0.105005
-3349.000000	13291.605109	3166.667969	-0.428346
-3349.000000	13291.605109	3165.362305	0.238658
-3349.000000	13291.605109	3164.056641	1.880650
-3349.000000	13291.605109	3162.750977	2.313860
-3349.000000	13291.605109	3161.445313	4.365056
-3349.000000	13291.605109	3160.138672	4.676382
-3349.000000	13291.605109	3158.832031	5.802276
-3349.000000	13291.605109	3157.525391	4.303831
-3349.000000	13291.605109	3156.218750	1.669474
-3349.000000	13291.605109	3154.911133	1.409723
-3349.000000	13291.605109	3153.603516	-0.706824
-3349.000000	13291.605109	3152.295898	-2.565845
-3349.000000	13291.605109	3150.987305	-1.423733
-3349.000000	13291.605109	3149.679688	0.729419
-3349.000000	13291.605109	3148.371094	1.123526
-3349.000000	13291.605109	3147.061523	0.737088
-3349.000000	13291.605109	3145.752930	1.090906
-3349.000000	13291.605109	3144.443359	2.464908
-3349.000000	13291.605109	3143.133789	0.720899
-3349.000000	13291.605109	3141.823242	1.225405
-3349.000000	13291.605109	3140.512695	1.956150
-3349.000000	13291.605109	3139.202148	2.022455
-3349.000000	13291.605109	3137.891602	-0.264524
-3349.000000	13291.605109	3136.581055	-0.104477
-3349.000000	13291.605109	3135.269531	-1.451321
-3349.000000	13291.605109	3133.958008	-1.690790
-3349.000000	13291.605109	3132.645508	-2.539772
-3349.000000	13291.605109	3131.333984	-3.625953
-3349.000000	13291.605109	3130.021484	-3.616251
-3349.000000	13291.605109	3128.708984	-3.575480
-3349.000000	13291.605109	3127.395508	-2.315978
-3349.000000	13291.605109	3126.082031	1.003418
-3349.000000	13291.605109	3124.768555	2.959074
-3349.000000	13291.605109	3123.455078	5.139543
-3349.000000	13291.605109	3122.140625	5.909691
-3349.000000	13291.605109	3120.827148	4.397027
-3349.000000	13291.605109	3119.511719	4.487021
-3349.000000	13291.605109	3118.197266	3.201046
-3349.000000	13291.605109	3116.881836	0.692077
-3349.000000	13291.605109	3115.566406	-1.016533
-3349.000000	13291.605109	3114.250977	-1.317692
-3349.000000	13291.605109	3112.935547	-1.106996
-3349.000000	13291.605109	3111.619141	-0.136417
-3349.000000	13291.605109	3110.302734	1.649046
-3349.000000	13291.605109	3108.985352	1.542370
-3349.000000	13291.605109	3107.668945	2.168606
-3349.000000	13291.605109	3106.351563	1.261382
-3349.000000	13291.605109	3105.034180	2.142344
-3349.000000	13291.605109	3103.715820	1.069799
-3349.000000	13291.605109	3102.398438	0.340267
-3349.000000	13291.605109	3101.079102	1.158023
-3349.000000	13291.605109	3099.760742	1.075301
-3349.000000	13291.605109	3098.442383	0.512106
-3349.000000	13291.605109	3097.123047	0.805290
-3349.000000	13291.605109	3095.803711	1.694713
-3349.000000	13291.605109	3094.483398	2.378670
-3349.000000	13291.605109	3093.164063	0.772922
-3349.000000	13291.605109	3091.843750	0.674661
-3349.000000	13291.605109	3090.522461	2.918488
-3349.000000	13291.605109	3089.202148	3.902633
-3349.000000	13291.605109	3087.880859	5.023473
-3349.000000	13291.605109	3086.559570	4.558980
-3349.000000	13291.605109	3085.238281	5.989454
-3349.000000	13291.605109	3083.916016	4.426917
-3349.000000	13291.605109	3082.593750	2.674314
-3349.000000	13291.605109	3081.271484	1.725319
-3349.000000	13291.605109	3079.948242	2.630413
-3349.000000	13291.605109	3078.625977	3.360073
-3349.000000	13291.605109	3077.302734	3.278895
-3349.000000	13291.605109	3075.978516	3.190437
-3349.000000	13291.605109	3074.655273	4.842285
-3349.000000	13291.605109	3073.331055	4.721053
-3349.000000	13291.605109	3072.006836	3.107673
-3349.000000	13291.605109	3070.681641	3.685808
-3349.000000	13291.605109	3069.357422	4.684916
-3349.000000	13291.605109	3068.032227	4.239912
-3349.000000	13291.605109	3066.706055	2.921638
-3349.000000	13291.605109	3065.380859	1.135840
-3349.000000	13291.605109	3064.054688	-0.584470
-3349.000000	13291.605109	3062.728516	-1.560389
-3349.000000	13291.605109	3061.401367	-2.782511
-3349.000000	13291.605109	3060.075195	-1.631434
-3349.000000	13291.605109	3058.748047	-0.361668
-3349.000000	13291.605109	3057.419922	1.231380
-3349.000000	13291.605109	3056.092773	1.747690
-3349.000000	13291.605109	3054.764648	1.463278
-3349.000000	13291.605109	3053.436523	0.552433
-3349.000000	13291.605109	3052.108398	1.170759
-3349.000000	13291.605109	3050.779297	-0.759184
-3349.000000	13291.605109	3049.450195	-2.293587
-3349.000000	13291.605109	3048.121094	-2.909626
-3349.000000	13291.605109	3046.791016	-2.005815
-3349.000000	13291.605109	3045.461914	-1.957468
-3349.000000	13291.605109	3044.131836	-2.239806
-3349.000000	13291.605109	3042.800781	-1.588854
-3349.000000	13291.605109	3041.470703	1.029208
-3349.000000	13291.605109	3040.139648	0.421420
-3349.000000	13291.605109	3038.807617	1.647366
-3349.000000	13291.605109	3037.476563	1.760252
-3349.000000	13291.605109	3036.144531	3.996509
-3349.000000	13291.605109	3034.812500	5.844852
-3349.000000	13291.605109	3033.480469	4.921640
-3349.000000	13291.605109	3032.147461	5.948048
-3349.000000	13291.605109	3030.814453	7.165287
-3349.000000	13291.605109	3029.481445	8.694333
-3349.000000	13291.605109	3028.148438	7.819703
-3349.000000	13291.605109	3026.814453	5.319243
-3349.000000	13291.605109	3025.480469	3.791706
-3349.000000	13291.605109	3024.145508	2.113433
-3349.000000	13291.605109	3022.811523	0.480970
-3349.000000	13291.605109	3021.476563	0.096329
-3349.000000	13291.605109	3020.141602	0.003010
-3349.000000	13291.605109	3018.805664	2.416940
-3349.000000	13291.605109	3017.470703	2.362258
-3349.000000	13291.605109	3016.134766	1.639732
-3349.000000	13291.605109	3014.797852	1.403743
-3349.000000	13291.605109	3013.461914	2.238801
-3349.000000	13291.605109	3012.125000	2.484567
-3349.000000	13291.605109	3010.788086	0.314826
-3349.000000	13291.605109	3009.450195	-0.156247
-3349.000000	13291.605109	3008.112305	-0.525019
-3349.000000	13291.605109	3006.774414	-2.292015
-3349.000000	13291.605109	3005.436523	-5.450319
-3349.000000	13291.605109	3004.097656	-5.895348
-3349.000000	13291.605109	3002.759766	-3.513182
-3349.000000	13291.605109	3001.419922	-0.826204
-3349.000000	13291.605109	3000.081055	1.145710
-3349.000000	13291.605109	2998.741211	4.603146
-3349.000000	13291.605109	2997.401367	7.391194
-3349.000000	13291.605109	2996.061523	6.135049
-3349.000000	13291.605109	2994.720703	3.285125
-3349.000000	13291.605109	2993.379883	0.648117
-3349.000000	13291.605109	2992.039063	1.855466
-3349.000000	13291.605109	2990.698242	2.051473
-3349.000000	13291.605109	2989.356445	1.196723
-3349.000000	13291.605109	2988.014648	1.337803
-3349.000000	13291.605109	2986.672852	1.291751
-3349.000000	13291.605109	2985.330078	2.049731
-3349.000000	13291.605109	2983.987305	1.108779
-3349.000000	13291.605109	2982.644531	0.316932
-3349.000000	13291.605109	2981.300781	2.102682
-3349.000000	13291.605109	2979.958008	2.344004
-3349.000000	13291.605109	2978.614258	3.163549
-3349.000000	13291.605109	2977.269531	3.639396
-3349.000000	13291.605109	2975.925781	3.113288
-3349.000000	13291.605109	2974.581055	4.614697
-3349.000000	13291.605109	2973.235352	4.438882
-3349.000000	13291.605109	2971.890625	3.200909
-3349.000000	13291.605109	2970.544922	4.362518
-3349.000000	13291.605109	2969.199219	3.914594
-3349.000000	13291.605109	2967.853516	5.701046
-3349.000000	13291.605109	2966.506836	5.829977
-3349.000000	13291.605109	2965.160156	4.381418
-3349.000000	13291.605109	2963.813477	3.854618
-3349.000000	13291.605109	2962.465820	3.889893
-3349.000000	13291.605109	2961.118164	1.403155
-3349.000000	13291.605109	2959.770508	2.710186
-3349.000000	13291.605109	2958.422852	1.378867
-3349.000000	13291.605109	2957.074219	2.600397
-3349.000000	13291.605109	2955.725586	2.416726
-3349.000000	13291.605109	2954.376953	0.883408
-3349.000000	13291.605109	2953.027344	0.582609
-3349.000000	13291.605109	2951.678711	0.421882
-3349.000000	13291.605109	2950.328125	0.135020
-3349.000000	13291.605109	2948.978516	2.444378
-3349.000000	13291.605109	2947.627930	2.368241
-3349.000000	13291.605109	2946.277344	2.269804
-3349.000000	13291.605109	2944.926758	1.951862
-3349.000000	13291.605109	2943.575195	-0.491166
-3349.000000	13291.605109	2942.224609	-2.412324
-3349.000000	13291.605109	2940.872070	-4.068698
-3349.000000	13291.605109	2939.520508	-4.114020
-3349.000000	13291.605109	2938.167969	-3.754214
-3349.000000	13291.605109	2936.815430	-2.936907
-3349.000000	13291.605109	2935.462891	-3.013217
-3349.000000	13291.605109	2934.109375	-1.620241
-3349.000000	13291.605109	2932.755859	0.398928
-3349.000000	13291.605109	2931.402344	1.797167
-3349.000000	13291.605109	2930.047852	3.722386
-3349.000000	13291.605109	2928.694336	4.669118
-3349.000000	13291.605109	2927.338867	4.915505
-3349.000000	13291.605109	2925.984375	5.068476
-3349.000000	13291.605109	2924.628906	3.426555
-3349.000000	13291.605109	2923.273438	2.453177
-3349.000000	13291.605109	2921.917969	1.908297
-3349.000000	13291.605109	2920.562500	-0.173841
-3349.000000	13291.605109	2919.206055	-0.138078
-3349.000000	13291.605109	2917.849609	0.802875
-3349.000000	13291.605109	2916.492188	1.923066
-3349.000000	13291.605109	2915.134766	1.772780
-3349.000000	13291.605109	2913.777344	2.102041
-3349.000000	13291.605109	2912.419922	1.098434
-3349.000000	13291.605109	2911.061523	-0.998403
-3349.000000	13291.605109	2909.703125	-3.164738
-3349.000000	13291.605109	2908.344727	-3.928209
-3349.000000	13291.605109	2906.986328	-2.600955
-3349.000000	13291.605109	2905.626953	-1.584895
-3349.000000	13291.605109	2904.267578	-1.134516
-3349.000000	13291.605109	2902.907227	1.002723
-3349.000000	13291.605109	2901.547852	2.411334
-3349.000000	13291.605109	2900.187500	4.221072
-3349.000000	13291.605109	2898.826172	5.372593
-3349.000000	13291.605109	2897.465820	5.989992
-3349.000000	13291.605109	2896.104492	7.271315
-3349.000000	13291.605109	2894.743164	6.682995
-3349.000000	13291.605109	2893.380859	5.406358
-3349.000000	13291.605109	2892.019531	3.867640
-3349.000000	13291.605109	2890.657227	2.405942
-3349.000000	13291.605109	2889.293945	2.009723
-3349.000000	13291.605109	2887.931641	0.888539
-3349.000000	13291.605109	2886.568359	0.971021
-3349.000000	13291.605109	2885.204102	2.388181
-3349.000000	13291.605109	2883.840820	1.313362
-3349.000000	13291.605109	2882.476563	1.541553
-3349.000000	13291.605109	2881.112305	1.298878
-3349.000000	13291.605109	2879.747070	1.580231
-3349.000000	13291.605109	2878.382813	1.437944
-3349.000000	13291.605109	2877.017578	-0.238253
-3349.000000	13291.605109	2875.651367	-1.142949
-3349.000000	13291.605109	2874.286133	-0.662069
-3349.000000	13291.605109	2872.919922	-0.906524
-3349.000000	13291.605109	2871.553711	1.574514
-3349.000000	13291.605109	2870.186523	2.885529
-3349.000000	13291.605109	2868.819336	3.019767
-3349.000000	13291.605109	2867.452148	2.567755
-3349.000000	13291.605109	2866.084961	0.707509
-3349.000000	13291.605109	2864.716797	0.076737
-3349.000000	13291.605109	2863.348633	-0.291006
-3349.000000	13291.605109	2861.980469	0.724315
-3349.000000	13291.605109	2860.611328	3.691989
-3349.000000	13291.605109	2859.242188	4.460662
-3349.000000	13291.605109	2857.873047	4.275630
-3349.000000	13291.605109	2856.503906	3.837752
-3349.000000	13291.605109	2855.133789	2.017304
-3349.000000	13291.605109	2853.763672	3.105945
-3349.000000	13291.605109	2852.392578	1.561594
-3349.000000	13291.605109	2851.022461	2.281846
-3349.000000	13291.605109	2849.651367	3.684933
-3349.000000	13291.605109	2848.279297	5.055551
-3349.000000	13291.605109	2846.908203	4.793562
-3349.000000	13291.605109	2845.536133	4.261946
-3349.000000	13291.605109	2844.164063	2.825944
-3349.000000	13291.605109	2842.791016	4.953890
-3349.000000	13291.605109	2841.417969	3.831409
-3349.000000	13291.605109	2840.044922	4.969413
-3349.000000	13291.605109	2838.671875	4.186118
-3349.000000	13291.605109	2837.297852	4.007843
-3349.000000	13291.605109	2835.923828	3.321661
-3349.000000	13291.605109	2834.549805	3.447573
-3349.000000	13291.605109	2833.174805	2.372085
-3349.000000	13291.605109	2831.800781	2.614919
-3349.000000	13291.605109	2830.424805	1.815511
-3349.000000	13291.605109	2829.049805	2.783217
-3349.000000	13291.605109	2827.673828	0.179300
-3349.000000	13291.605109	2826.297852	1.213931
-3349.000000	13291.605109	2824.921875	1.990634
-3349.000000	13291.605109	2823.544922	4.400516
-3349.000000	13291.605109	2822.167969	4.136478
-3349.000000	13291.605109	2820.790039	3.383314
-3349.000000	13291.605109	2819.413086	3.393793
-3349.000000	13291.605109	2818.035156	2.000478
-3349.000000	13291.605109	2816.657227	0.185144
-3349.000000	13291.605109	2815.278320	-0.031936
-3349.000000	13291.605109	2813.899414	-0.663150
-3349.000000	13291.605109	2812.520508	-0.352764
-3349.000000	13291.605109	2811.141602	0.739465
-3349.000000	13291.605109	2809.761719	2.427208
-3349.000000	13291.605109	2808.381836	4.793028
-3349.000000	13291.605109	2807.001953	4.063962
-3349.000000	13291.605109	2805.621094	3.854185
-3349.000000	13291.605109	2804.240234	2.675190
-3349.000000	13291.605109	2802.859375	2.022228
-3349.000000	13291.605109	2801.477539	-0.101239
-3349.000000	13291.605109	2800.095703	0.891827
-3349.000000	13291.605109	2798.713867	1.130746
-3349.000000	13291.605109	2797.332031	0.419867
-3349.000000	13291.605109	2795.949219	-0.658351
-3349.000000	13291.605109	2794.566406	-0.921998
-3349.000000	13291.605109	2793.183594	0.479861
-3349.000000	13291.605109	2791.799805	1.372655
-3349.000000	13291.605109	2790.416016	2.075018
-3349.000000	13291.605109	2789.032227	2.747563
-3349.000000	13291.605109	2787.647461	2.302383
-3349.000000	13291.605109	2786.262695	0.481105
-3349.000000	13291.605109	2784.877930	-0.996122
-3349.000000	13291.605109	2783.492188	-0.439295
-3349.000000	13291.605109	2782.107422	0.885371
-3349.000000	13291.605109	2780.720703	1.943346
-3349.000000	13291.605109	2779.334961	2.205512
-3349.000000	13291.605109	2777.948242	1.663341
-3349.000000	13291.605109	2776.561523	-0.243548
-3349.000000	13291.605109	2775.174805	-1.157840
-3349.000000	13291.605109	2773.787109	-1.011837
-3349.000000	13291.605109	2772.399414	0.508968
-3349.000000	13291.605109	2771.011719	0.074967
-3349.000000	13291.605109	2769.623047	0.323215
-3349.000000	13291.605109	2768.234375	-0.406865
-3349.000000	13291.605109	2766.845703	-0.940323
-3349.000000	13291.605109	2765.457031	-1.345898
-3349.000000	13291.605109	2764.067383	-0.197146
-3349.000000	13291.605109	2762.677734	0.718634
-3349.000000	13291.605109	2761.287109	1.881777
-3349.000000	13291.605109	2759.897461	2.105366
-3349.000000	13291.605109	2758.506836	1.846439
-3349.000000	13291.605109	2757.115234	2.290276
-3349.000000	13291.605109	2755.724609	2.515643
-3349.000000	13291.605109	2754.333008	2.197571
-3349.000000	13291.605109	2752.940430	1.175980
-3349.000000	13291.605109	2751.548828	0.516076
-3349.000000	13291.605109	2750.156250	1.852438
-3349.000000	13291.605109	2748.763672	1.422126
-3349.000000	13291.605109	2747.370117	-1.054152
-3349.000000	13291.605109	2745.976563	-1.845663
-3349.000000	13291.605109	2744.583008	-2.932128
-3349.000000	13291.605109	2743.189453	-2.857187
-3349.000000	13291.605109	2741.794922	-2.463855
-3349.000000	13291.605109	2740.400391	-1.427481
-3349.000000	13291.605109	2739.005859	-1.076923
-3349.000000	13291.605109	2737.610352	-1.587726
-3349.000000	13291.605109	2736.214844	-1.963764
-3349.000000	13291.605109	2734.819336	-2.066689
-3349.000000	13291.605109	2733.422852	-1.031774
-3349.000000	13291.605109	2732.026367	1.540568
-3349.000000	13291.605109	2730.629883	1.604711
-3349.000000	13291.605109	2729.232422	1.246589
-3349.000000	13291.605109	2727.835938	1.324344
-3349.000000	13291.605109	2726.437500	2.268465
-3349.000000	13291.605109	2725.040039	2.919708
-3349.000000	13291.605109	2723.641602	1.224061
-3349.000000	13291.605109	2722.243164	2.115962
-3349.000000	13291.605109	2720.844727	0.761166
-3349.000000	13291.605109	2719.445313	0.125767
-3349.000000	13291.605109	2718.045898	0.461494
-3349.000000	13291.605109	2716.646484	2.023199
-3349.000000	13291.605109	2715.246094	2.811589
-3349.000000	13291.605109	2713.845703	2.878327
-3349.000000	13291.605109	2712.445313	1.705212
-3349.000000	13291.605109	2711.043945	1.120309
-3349.000000	13291.605109	2709.642578	-1.583613
-3349.000000	13291.605109	2708.241211	-0.824922
-3349.000000	13291.605109	2706.839844	-0.966498
-3349.000000	13291.605109	2705.437500	-0.889573
-3349.000000	13291.605109	2704.035156	-0.700700
-3349.000000	13291.605109	2702.631836	-0.660729
-3349.000000	13291.605109	2701.228516	-1.167717
-3349.000000	13291.605109	2699.825195	-1.248410
-3349.000000	13291.605109	2698.421875	-1.709793
-3349.000000	13291.605109	2697.017578	-0.964078
-3349.000000	13291.605109	2695.613281	-0.496443
-3349.000000	13291.605109	2694.208984	0.016573
-3349.000000	13291.605109	2692.803711	0.366001
-3349.000000	13291.605109	2691.398438	0.819161
-3349.000000	13291.605109	2689.993164	1.235123
-3349.000000	13291.605109	2688.586914	2.639535
-3349.000000	13291.605109	2687.181641	3.242145
-3349.000000	13291.605109	2685.774414	4.832434
-3349.000000	13291.605109	2684.368164	5.032822
-3349.000000	13291.605109	2682.960938	3.521538
-3349.000000	13291.605109	2681.553711	1.785551
-3349.000000	13291.605109	2680.145508	1.626979
-3349.000000	13291.605109	2678.737305	0.901055
-3349.000000	13291.605109	2677.329102	0.482575
-3349.000000	13291.605109	2675.920898	0.199902
-3349.000000	13291.605109	2674.511719	0.850876
-3349.000000	13291.605109	2673.102539	0.119918
-3349.000000	13291.605109	2671.693359	-0.290456
-3349.000000	13291.605109	2670.283203	-1.295108
-3349.000000	13291.605109	2668.873047	1.294857
-3349.000000	13291.605109	2667.462891	2.706131
-3349.000000	13291.605109	2666.051758	3.178151
-3349.000000	13291.605109	2664.640625	3.209991
-3349.000000	13291.605109	2663.229492	2.907536
-3349.000000	13291.605109	2661.817383	2.842673
-3349.000000	13291.605109	2660.406250	1.795450
-3349.000000	13291.605109	2658.993164	0.024570
-3349.000000	13291.605109	2657.581055	1.399754
-3349.000000	13291.605109	2656.167969	2.794992
-3349.000000	13291.605109	2654.754883	3.155965
-3349.000000	13291.605109	2653.340820	2.550604
-3349.000000	13291.605109	2651.927734	0.420515
-3349.000000	13291.605109	2650.512695	-0.124694
-3349.000000	13291.605109	2649.098633	-1.444275
-3349.000000	13291.605109	2647.683594	-1.015876
-3349.000000	13291.605109	2646.268555	-0.296616
-3349.000000	13291.605109	2644.853516	2.237012
-3349.000000	13291.605109	2643.437500	2.719130
-3349.000000	13291.605109	2642.021484	1.544151
-3349.000000	13291.605109	2640.605469	-0.269879
-3349.000000	13291.605109	2639.188477	0.159112
-3349.000000	13291.605109	2637.771484	-0.227813
-3349.000000	13291.605109	2636.354492	1.730413
-3349.000000	13291.605109	2634.936523	2.360637
-3349.000000	13291.605109	2633.518555	3.525465
-3349.000000	13291.605109	2632.100586	3.027849
-3349.000000	13291.605109	2630.682617	2.559144
-3349.000000	13291.605109	2629.263672	0.772145
-3349.000000	13291.605109	2627.843750	1.253452
-3349.000000	13291.605109	2626.424805	-0.058723
-3349.000000	13291.605109	2625.004883	0.994164
-3349.000000	13291.605109	2623.584961	2.192905
-3349.000000	13291.605109	2622.164063	2.770767
-3349.000000	13291.605109	2620.744141	2.252951
-3349.000000	13291.605109	2619.323242	1.876309
-3349.000000	13291.605109	2617.901367	1.157153
-3349.000000	13291.605109	2616.479492	1.342766
-3349.000000	13291.605109	2615.057617	1.710981
-3349.000000	13291.605109	2613.635742	2.347494
-3349.000000	13291.605109	2612.212891	5.179745
-3349.000000	13291.605109	2610.790039	4.248476
-3349.000000	13291.605109	2609.367188	2.001602
-3349.000000	13291.605109	2607.943359	1.460842
-3349.000000	13291.605109	2606.519531	1.726035
-3349.000000	13291.605109	2605.095703	0.750240
-3349.000000	13291.605109	2603.670898	1.252738
-3349.000000	13291.605109	2602.246094	0.359162
-3349.000000	13291.605109	2600.821289	0.065459
-3349.000000	13291.605109	2599.395508	-1.928647
-3349.000000	13291.605109	2597.969727	-4.253393
-3349.000000	13291.605109	2596.543945	-3.706964
-3349.000000	13291.605109	2595.117188	-2.637694
-3349.000000	13291.605109	2593.691406	-1.163986
-3349.000000	13291.605109	2592.263672	0.155579
-3349.000000	13291.605109	2590.836914	1.326299
-3349.000000	13291.605109	2589.409180	1.383866
-3349.000000	13291.605109	2587.981445	1.566715
-3349.000000	13291.605109	2586.552734	0.054417
-3349.000000	13291.605109	2585.124023	0.272810
-3349.000000	13291.605109	2583.695313	1.043176
-3349.000000	13291.605109	2582.266602	2.291876
-3349.000000	13291.605109	2580.836914	2.509640
-3349.000000	13291.605109	2579.407227	4.301417
-3349.000000	13291.605109	2577.976563	5.113759
-3349.000000	13291.605109	2576.546875	6.013529
-3349.000000	13291.605109	2575.116211	6.603181
-3349.000000	13291.605109	2573.684570	6.422270
-3349.000000	13291.605109	2572.252930	6.746958
-3349.000000	13291.605109	2570.821289	5.602164
-3349.000000	13291.605109	2569.389648	2.973554
-3349.000000	13291.605109	2567.957031	1.432845
-3349.000000	13291.605109	2566.524414	-0.548499
-3349.000000	13291.605109	2565.091797	-0.261689
-3349.000000	13291.605109	2563.658203	0.803065
-3349.000000	13291.605109	2562.224609	0.590492
-3349.000000	13291.605109	2560.791016	1.267158
-3349.000000	13291.605109	2559.356445	1.984993
-3349.000000	13291.605109	2557.921875	0.371087
-3349.000000	13291.605109	2556.487305	-1.308635
-3349.000000	13291.605109	2555.051758	-3.113211
-3349.000000	13291.605109	2553.616211	-2.542766
-3349.000000	13291.605109	2552.180664	-2.082726
-3349.000000	13291.605109	2550.744141	-1.111593
-3349.000000	13291.605109	2549.307617	-0.411150
-3349.000000	13291.605109	2547.871094	2.602652
-3349.000000	13291.605109	2546.434570	2.013337
-3349.000000	13291.605109	2544.997070	3.127505
-3349.000000	13291.605109	2543.558594	3.100073
-3349.000000	13291.605109	2542.121094	3.335998
-3349.000000	13291.605109	2540.682617	3.534014
-3349.000000	13291.605109	2539.244141	4.185484
-3349.000000	13291.605109	2537.804688	4.477018
-3349.000000	13291.605109	2536.365234	5.098097
-3349.000000	13291.605109	2534.925781	3.130959
-3349.000000	13291.605109	2533.486328	1.772657
-3349.000000	13291.605109	2532.045898	-0.653851
-3349.000000	13291.605109	2530.604492	-2.007026
-3349.000000	13291.605109	2529.164063	-1.732222
-3349.000000	13291.605109	2527.722656	-1.289321
-3349.000000	13291.605109	2526.281250	0.408766
-3349.000000	13291.605109	2524.838867	0.939087
-3349.000000	13291.605109	2523.397461	0.534381
-3349.000000	13291.605109	2521.954102	-0.462306
-3349.000000	13291.605109	2520.511719	0.122402
-3349.000000	13291.605109	2519.068359	0.073737
-3349.000000	13291.605109	2517.625000	0.222012
-3349.000000	13291.605109	2516.181641	0.980608
-3349.000000	13291.605109	2514.737305	3.282229
-3349.000000	13291.605109	2513.292969	2.277620
-3349.000000	13291.605109	2511.847656	2.618878
-3349.000000	13291.605109	2510.402344	2.967266
-3349.000000	13291.605109	2508.957031	3.497892
-3349.000000	13291.605109	2507.511719	3.225346
-3349.000000	13291.605109	2506.065430	1.673463
-3349.000000	13291.605109	2504.619141	2.129233
-3349.000000	13291.605109	2503.172852	2.425452
-3349.000000	13291.605109	2501.725586	0.683299
-3349.000000	13291.605109	2500.278320	-0.205767
-3349.000000	13291.605109	2498.830078	0.102315
-3349.000000	13291.605109	2497.382813	0.628151
-3349.000000	13291.605109	2495.934570	1.546874
-3349.000000	13291.605109	2494.485352	1.824387
-3349.000000	13291.605109	2493.036133	3.373155
-3349.000000	13291.605109	2491.586914	3.432949
-3349.000000	13291.605109	2490.137695	4.217291
-3349.000000	13291.605109	2488.687500	4.013399
-3349.000000	13291.605109	2487.237305	2.731622
-3349.000000	13291.605109	2485.787109	0.064307
-3349.000000	13291.605109	2484.335938	-2.096119
-3349.000000	13291.605109	2482.884766	-2.335480
-3349.000000	13291.605109	2481.433594	-2.965426
-3349.000000	13291.605109	2479.981445	-3.109876
-3349.000000	13291.605109	2478.529297	-0.240409
-3349.000000	13291.605109	2477.077148	1.195122
-3349.000000	13291.605109	2475.624023	1.794373
-3349.000000	13291.605109	2474.170898	1.098758
-3349.000000	13291.605109	2472.716797	0.997334
-3349.000000	13291.605109	2471.263672	1.286707
-3349.000000	13291.605109	2469.809570	1.624356
-3349.000000	13291.605109	2468.354492	1.211127
-3349.000000	13291.605109	2466.900391	1.572728
-3349.000000	13291.605109	2465.445313	0.711348
-3349.000000	13291.605109	2463.989258	0.921392
-3349.000000	13291.605109	2462.534180	0.587007
-3349.000000	13291.605109	2461.078125	-0.490047
-3349.000000	13291.605109	2459.621094	-2.128923
-3349.000000	13291.605109	2458.165039	-2.481072
-3349.000000	13291.605109	2456.707031	-2.120930
-3349.000000	13291.605109	2455.250000	-1.536109
-3349.000000	13291.605109	2453.791992	-0.474857
-3349.000000	13291.605109	2452.333984	0.738258
-3349.000000	13291.605109	2450.875977	1.722137
-3349.000000	13291.605109	2449.416992	1.449057
-3349.000000	13291.605109	2447.958008	0.317403
-3349.000000	13291.605109	2446.499023	0.246023
-3349.000000	13291.605109	2445.039063	0.544716
-3349.000000	13291.605109	2443.579102	-0.359981
-3349.000000	13291.605109	2442.119141	-0.176538
-3349.000000	13291.605109	2440.658203	0.625854
-3349.000000	13291.605109	2439.197266	0.549789
-3349.000000	13291.605109	2437.736328	1.432516
-3349.000000	13291.605109	2436.274414	2.495392
-3349.000000	13291.605109	2434.812500	3.264121
-3349.000000	13291.605109	2433.350586	3.771920
-3349.000000	13291.605109	2431.887695	1.563048
-3349.000000	13291.605109	2430.424805	0.132267
-3349.000000	13291.605109	2428.961914	-1.361622
-3349.000000	13291.605109	2427.498047	-1.742054
-3349.000000	13291.605109	2426.034180	-0.950386
-3349.000000	13291.605109	2424.569336	0.359599
-3349.000000	13291.605109	2423.105469	1.053051
-3349.000000	13291.605109	2421.640625	0.916341
-3349.000000	13291.605109	2420.174805	-0.271538
-3349.000000	13291.605109	2418.709961	-0.051580
-3349.000000	13291.605109	2417.244141	0.132765
-3349.000000	13291.605109	2415.777344	1.811893
-3349.000000	13291.605109	2414.310547	4.810639
-3349.000000	13291.605109	2412.843750	5.329483
-3349.000000	13291.605109	2411.376953	4.771967
-3349.000000	13291.605109	2409.910156	2.350446
-3349.000000	13291.605109	2408.441406	1.837684
-3349.000000	13291.605109	2406.972656	-0.592598
-3349.000000	13291.605109	2405.503906	-1.883377
-3349.000000	13291.605109	2404.035156	-1.733753
-3349.000000	13291.605109	2402.566406	0.830015
-3349.000000	13291.605109	2401.097656	-0.342434
-3349.000000	13291.605109	2399.626953	0.540653
-3349.000000	13291.605109	2398.158203	0.430059
-3349.000000	13291.605109	2396.687500	0.348922
-3349.000000	13291.605109	2395.216797	-0.964190
-3349.000000	13291.605109	2393.744141	-1.280093
-3349.000000	13291.605109	2392.273438	0.963463
-3349.000000	13291.605109	2390.800781	0.894391
-3349.000000	13291.605109	2389.330078	-0.470141
-3349.000000	13291.605109	2387.857422	0.103421
-3349.000000	13291.605109	2386.384766	0.376274
-3349.000000	13291.605109	2384.912109	1.207067
-3349.000000	13291.605109	2383.437500	2.595771
-3349.000000	13291.605109	2381.964844	2.272145
-3349.000000	13291.605109	2380.490234	3.220431
-3349.000000	13291.605109	2379.015625	1.739580
-3349.000000	13291.605109	2377.541016	0.803757
-3349.000000	13291.605109	2376.066406	0.446177
-3349.000000	13291.605109	2374.589844	0.111211
-3349.000000	13291.605109	2373.115234	0.339606
-3349.000000	13291.605109	2371.638672	1.258881
-3349.000000	13291.605109	2370.162109	0.510731
-3349.000000	13291.605109	2368.685547	1.351358
-3349.000000	13291.605109	2367.207031	1.110787
-3349.000000	13291.605109	2365.730469	-0.846279
-3349.000000	13291.605109	2364.251953	-1.714281
-3349.000000	13291.605109	2362.775391	-3.557190
-3349.000000	13291.605109	2361.296875	-2.000103
-3349.000000	13291.605109	2359.818359	-0.015834
-3349.000000	13291.605109	2358.337891	0.829551
-3349.000000	13291.605109	2356.859375	2.947402
-3349.000000	13291.605109	2355.378906	3.121398
-3349.000000	13291.605109	2353.898438	1.361642
-3349.000000	13291.605109	2352.417969	0.517431
-3349.000000	13291.605109	2350.937500	-0.648670
-3349.000000	13291.605109	2349.457031	0.061734
-3349.000000	13291.605109	2347.974609	0.456207
-3349.000000	13291.605109	2346.494141	1.089606
-3349.000000	13291.605109	2345.011719	0.417214
-3349.000000	13291.605109	2343.529297	-0.584150
-3349.000000	13291.605109	2342.046875	-0.214371
-3349.000000	13291.605109	2340.562500	0.898705
-3349.000000	13291.605109	2339.080078	1.583442
-3349.000000	13291.605109	2337.595703	0.819053
-3349.000000	13291.605109	2336.111328	0.874283
-3349.000000	13291.605109	2334.626953	0.089654
-3349.000000	13291.605109	2333.142578	-0.574895
-3349.000000	13291.605109	2331.658203	1.235782
-3349.000000	13291.605109	2330.171875	4.333438
-3349.000000	13291.605109	2328.687500	6.836607
-3349.000000	13291.605109	2327.201172	6.956210
[truncated: 998,000+ more rows]
