# Supplementary material for: Green moisture-electric generator based on supramolecular hydrogel with tens of milliamp electricity toward practical applications
Source: Nat Commun. 2024 Apr 18;15:3329. doi: 10.1038/s41467-024-47652-3 (PMC11026426; doi:10.1038/s41467-024-47652-3)
Supplement: Supplementary file 16 — Source Data [file 41467_2024_47652_MOESM16_ESM.zip › Source Data/Fig. 3d. AlgCa-H2O.txt]

  0.41518059E-12  0.72637751E+02
  0.54424449E-12  0.70251023E+02
  0.70560502E-12  0.68030120E+02
  0.90477397E-12  0.65964693E+02
  0.11474389E-11  0.64045255E+02
  0.14392301E-11  0.62263117E+02
  0.17854280E-11  0.60610321E+02
  0.21906151E-11  0.59079587E+02
  0.26582858E-11  0.57664258E+02
  0.31904306E-11  0.56358257E+02
  0.37871209E-11  0.55156043E+02
  0.44461229E-11  0.54052576E+02
  0.51625746E-11  0.53043281E+02
  0.59287608E-11  0.52124019E+02
  0.67340183E-11  0.51291063E+02
  0.75647999E-11  0.50541070E+02
  0.84049143E-11  0.49871061E+02
  0.92359509E-11  0.49278407E+02
  0.10037882E-10  0.48760802E+02
  0.10789823E-10  0.48316252E+02
  0.11470913E-10  0.47943043E+02
  0.12061272E-10  0.47639706E+02
  0.12542986E-10  0.47404938E+02
  0.12901063E-10  0.47237463E+02
  0.13124325E-10  0.47135751E+02
  0.13206211E-10  0.47097459E+02
  0.13145513E-10  0.47118335E+02
  0.12947129E-10  0.47190064E+02
  0.12622978E-10  0.47296145E+02
  0.12193393E-10  0.47404147E+02
  0.11689460E-10  0.47451956E+02
  0.11157059E-10  0.47325900E+02
  0.10663789E-10  0.46834826E+02
  0.10310510E-10  0.45709491E+02
  0.10250146E-10  0.43717243E+02
  0.10717546E-10  0.41014845E+02
  0.12075961E-10  0.38521840E+02
  0.14887974E-10  0.37330704E+02
  0.20021859E-10  0.37296241E+02
  0.28808394E-10  0.37319243E+02
  0.43268259E-10  0.36736733E+02
 -0.66436449E-10  0.35549995E+02
 -0.10281744E-09  0.33997905E+02
 -0.15901308E-09  0.32295038E+02
 -0.24457364E-09  0.30575255E+02
 -0.37313054E-09  0.28908796E+02
 -0.56387538E-09  0.27327700E+02
 -0.84345232E-09  0.25843616E+02
 -0.12483277E-08  0.24458067E+02
 -0.18276887E-08  0.23167867E+02
 -0.26468987E-08  0.21967852E+02
 -0.37915000E-08  0.20852223E+02
 -0.53716991E-08  0.19815164E+02
 -0.75271975E-08  0.18851133E+02
 -0.10432140E-07  0.17954965E+02
 -0.14299849E-07  0.17121907E+02
 -0.19386909E-07  0.16347612E+02
 -0.25996033E-07  0.15628117E+02
 -0.34477077E-07  0.14959814E+02
 -0.45225479E-07  0.14339421E+02
 -0.58677382E-07  0.13763951E+02
 -0.75300746E-07  0.13230688E+02
 -0.95581865E-07  0.12737151E+02
 -0.12000689E-06  0.12281074E+02
 -0.14903827E-06  0.11860379E+02
 -0.18308637E-06  0.11473149E+02
 -0.22247696E-06  0.11117610E+02
 -0.26741579E-06  0.10792107E+02
 -0.31795193E-06  0.10495085E+02
 -0.37394224E-06  0.10225081E+02
 -0.43501942E-06  0.99807020E+01
 -0.50056695E-06  0.97606242E+01
 -0.56970395E-06  0.95635847E+01
 -0.64128319E-06  0.93883816E+01
 -0.71390493E-06  0.92338765E+01
 -0.78594855E-06  0.90989991E+01
 -0.85562267E-06  0.89827563E+01
 -0.92103297E-06  0.88842406E+01
 -0.98026498E-06  0.88026415E+01
 -0.10314774E-05  0.87372555E+01
 -0.10729996E-05  0.86874966E+01
 -0.11034261E-05  0.86529053E+01
 -0.11216993E-05  0.86331553E+01
 -0.11271751E-05  0.86280592E+01
 -0.11196622E-05  0.86375708E+01
 -0.10994344E-05  0.86617860E+01
 -0.10672125E-05  0.87009405E+01
 -0.10241189E-05  0.87554050E+01
 -0.97160872E-06  0.88256790E+01
 -0.91138411E-06  0.89123821E+01
 -0.84529925E-06  0.90162438E+01
 -0.77526377E-06  0.91380928E+01
 -0.70315183E-06  0.92788463E+01
  0.61054352E-12  0.69258917E+02
  0.80034279E-12  0.66975412E+02
  0.10376385E-11  0.64850640E+02
  0.13305369E-11  0.62874685E+02
  0.16874031E-11  0.61038460E+02
  0.21165180E-11  0.59333640E+02
  0.26256483E-11  0.57752604E+02
  0.32215345E-11  0.56288376E+02
  0.39093168E-11  0.54934581E+02
  0.46919245E-11  0.53685399E+02
  0.55694639E-11  0.52535522E+02
  0.65386516E-11  0.51480123E+02
  0.75923387E-11  0.50514823E+02
  0.87191797E-11  0.49635658E+02
  0.99034935E-11  0.48839059E+02
  0.11125357E-10  0.48121825E+02
  0.12360956E-10  0.47481108E+02
  0.13583215E-10  0.46914388E+02
 -0.14762676E-10  0.46419463E+02
 -0.15868620E-10  0.45994427E+02
 -0.16870362E-10  0.45637645E+02
 -0.17738656E-10  0.45347720E+02
 -0.18447144E-10  0.45123423E+02
 -0.18973758E-10  0.44963563E+02
 -0.19302021E-10  0.44866732E+02
 -0.19422221E-10  0.44830794E+02
 -0.19332467E-10  0.44851882E+02
 -0.19039748E-10  0.44922430E+02
 -0.18561205E-10  0.45027395E+02
 -0.17926039E-10  0.45137153E+02
 -0.17178712E-10  0.45194817E+02
  0.16384498E-10  0.45095799E+02
  0.15638997E-10  0.44662629E+02
  0.15084046E-10  0.43640023E+02
  0.14933639E-10  0.41790870E+02
  0.15515130E-10  0.39216160E+02
  0.17333364E-10  0.36744501E+02
  0.21168555E-10  0.35480590E+02
  0.28223029E-10  0.35415671E+02
  0.40337543E-10  0.35502696E+02
  0.60304938E-10  0.35030519E+02
  0.92317537E-10  0.33956704E+02
 -0.14259483E-09  0.32505100E+02
 -0.22024933E-09  0.30889412E+02
 -0.33846018E-09  0.29246125E+02
 -0.51603545E-09  0.27647983E+02
 -0.77945217E-09  0.26128778E+02
 -0.11654675E-08  0.24701311E+02
 -0.17243891E-08  0.23367873E+02
 -0.25240779E-08  0.22125822E+02
 -0.36547226E-08  0.20970411E+02
 -0.52343757E-08  0.19896178E+02
 -0.74151652E-08  0.18897598E+02
 -0.10389998E-07  0.17969386E+02
 -0.14399448E-07  0.17106612E+02
 -0.19738385E-07  0.16304740E+02
 -0.26761745E-07  0.15559624E+02
 -0.35888688E-07  0.14867490E+02
 -0.47604281E-07  0.14224907E+02
 -0.62457712E-07  0.13628760E+02
 -0.81056044E-07  0.13076218E+02
 -0.10405254E-06  0.12564707E+02
 -0.13212871E-06  0.12091879E+02
 -0.16596957E-06  0.11655584E+02
 -0.20623171E-06  0.11253845E+02
 -0.25350463E-06  0.10884829E+02
 -0.30826594E-06  0.10546826E+02
 -0.37083194E-06  0.10238224E+02
 -0.44130572E-06  0.99574913E+01
 -0.51952575E-06  0.97031626E+01
 -0.60501840E-06  0.94738249E+01
 -0.69695893E-06  0.92681122E+01
 -0.79414546E-06  0.90847027E+01
 -0.89499087E-06  0.89223209E+01
 -0.99753708E-06  0.87797442E+01
 -0.10994954E-05  0.86558120E+01
 -0.11983145E-05  0.85494383E+01
 -0.12912762E-05  0.84596252E+01
 -0.13756153E-05  0.83854773E+01
 -0.14486564E-05  0.83262157E+01
 -0.15079609E-05  0.82811905E+01
 -0.15514685E-05  0.82498918E+01
 -0.15776254E-05  0.82319585E+01
 -0.15854831E-05  0.82271839E+01
 -0.15747605E-05  0.82355195E+01
 -0.15458618E-05  0.82570749E+01
 -0.14998487E-05  0.82921158E+01
 -0.14383704E-05  0.83410583E+01
 -0.13635574E-05  0.84044616E+01
 -0.12778911E-05  0.84830172E+01
 -0.11840604E-05  0.85775367E+01
 -0.10848177E-05  0.86889381E+01
 -0.98284613E-06  0.88182311E+01
  0.88798970E-12  0.66116730E+02
  0.11640458E-11  0.63929330E+02
  0.15091864E-11  0.61894058E+02
  0.19352029E-11  0.60001401E+02
  0.24542636E-11  0.58242646E+02
  0.30784151E-11  0.56609806E+02
  0.38189557E-11  0.55095572E+02
  0.46856921E-11  0.53693255E+02
  0.56861036E-11  0.52396742E+02
  0.68244532E-11  0.51200450E+02
  0.81008992E-11  0.50099291E+02
  0.95106682E-11  0.49088637E+02
  0.11043365E-10  0.48164288E+02
  0.12682488E-10  0.47322445E+02
  0.14405232E-10  0.46559687E+02
  0.16182616E-10  0.45872946E+02
 -0.17980004E-10  0.45259491E+02
 -0.19758007E-10  0.44716911E+02
 -0.21473776E-10  0.44243096E+02
 -0.23082621E-10  0.43836222E+02
 -0.24539901E-10  0.43494729E+02
 -0.25803064E-10  0.43217286E+02
 -0.26833754E-10  0.43002730E+02
 -0.27599844E-10  0.42849947E+02
 -0.28077323E-10  0.42757636E+02
 -0.28251984E-10  0.42723840E+02
 -0.28120932E-10  0.42745029E+02
 -0.27694062E-10  0.42814292E+02
 -0.26995811E-10  0.42917865E+02
 -0.26067751E-10  0.43028603E+02
 -0.24972929E-10  0.43094260E+02
  0.23803415E-10  0.43018429E+02
  0.22693259E-10  0.42636248E+02
  0.21840195E-10  0.41706256E+02
  0.21541022E-10  0.39990479E+02
  0.22247879E-10  0.37543138E+02
  0.24655829E-10  0.35105269E+02
  0.29836505E-10  0.33776085E+02
  0.39438444E-10  0.33671499E+02
  0.55982312E-10  0.33808118E+02
  0.83288866E-10  0.33435232E+02
  0.12708928E-09  0.32466901E+02
 -0.19588129E-09  0.31110303E+02
 -0.30211011E-09  0.29577223E+02
 -0.46376908E-09  0.28006312E+02
 -0.70653054E-09  0.26472650E+02
 -0.10665289E-08  0.25011728E+02
 -0.15939234E-08  0.23637480E+02
 -0.23573629E-08  0.22352958E+02
 -0.34494522E-08  0.21156058E+02
 -0.49932790E-08  0.20042446E+02
 -0.71499896E-08  0.19006993E+02
 -0.10127304E-07  0.18044462E+02
 -0.14188729E-07  0.17149824E+02
 -0.19663062E-07  0.16318381E+02
 -0.26953604E-07  0.15545813E+02
 -0.36546278E-07  0.14828179E+02
 -0.49015670E-07  0.14161894E+02
 -0.65027825E-07  0.13543709E+02
 -0.85338499E-07  0.12970678E+02
 -0.11078552E-06  0.12440128E+02
 -0.14227395E-06  0.11949633E+02
 -0.18075285E-06  0.11496975E+02
 -0.22718279E-06  0.11080124E+02
 -0.28249363E-06  0.10697198E+02
 -0.34753256E-06  0.10346443E+02
 -0.42300319E-06  0.10026201E+02
 -0.50939724E-06  0.97348904E+01
 -0.60692134E-06  0.94709823E+01
 -0.71542249E-06  0.92329879E+01
 -0.83431713E-06  0.90194469E+01
 -0.96252949E-06  0.88289234E+01
 -0.10984465E-05  0.86600068E+01
 -0.12398963E-05  0.85113188E+01
 -0.13841592E-05  0.83815246E+01
 -0.15280152E-05  0.82693478E+01
 -0.16678355E-05  0.81735879E+01
 -0.17997159E-05  0.80931387E+01
 -0.19196507E-05  0.80270064E+01
 -0.20237367E-05  0.79743269E+01
 -0.21083937E-05  0.79343802E+01
 -0.21705831E-05  0.79066024E+01
 -0.22080054E-05  0.78905956E+01
 -0.22192546E-05  0.78861336E+01
 -0.22039156E-05  0.78931654E+01
 -0.21625916E-05  0.79118153E+01
 -0.20968605E-05  0.79423810E+01
 -0.20091640E-05  0.79853275E+01
 -0.19026428E-05  0.80412793E+01
 -0.17809341E-05  0.81110084E+01
 -0.16479529E-05  0.81954210E+01
 -0.15076758E-05  0.82955403E+01
 -0.13639444E-05  0.84124889E+01
  0.12773538E-11  0.63193600E+02
  0.16744664E-11  0.61095708E+02
  0.21709627E-11  0.59143789E+02
  0.27838072E-11  0.57328709E+02
  0.35305068E-11  0.55642099E+02
  0.44283942E-11  0.54076291E+02
  0.54937262E-11  0.52624265E+02
  0.67406145E-11  0.51279601E+02
  0.81798230E-11  0.50036427E+02
  0.98174896E-11  0.48889385E+02
  0.11653847E-10  0.47833591E+02
  0.13682034E-10  0.46864600E+02
  0.15887099E-10  0.45978381E+02
  0.18245311E-10  0.45171290E+02
  0.20723862E-10  0.44440040E+02
  0.23281063E-10  0.43781691E+02
 -0.25867084E-10  0.43193620E+02
 -0.28425259E-10  0.42673516E+02
 -0.30893938E-10  0.42219357E+02
 -0.33208823E-10  0.41829393E+02
 -0.35305678E-10  0.41502135E+02
 -0.37123273E-10  0.41236312E+02
 -0.38606406E-10  0.41030821E+02
 -0.39708822E-10  0.40884616E+02
 -0.40395926E-10  0.40796489E+02
 -0.40647181E-10  0.40764642E+02
 -0.40458245E-10  0.40785833E+02
 -0.39843023E-10  0.40853720E+02
 -0.38836059E-10  0.40955657E+02
 -0.37496027E-10  0.41066674E+02
 -0.35911575E-10  0.41138636E+02
  0.34211488E-10  0.41082462E+02
  0.32582177E-10  0.40744853E+02
  0.31296995E-10  0.39897838E+02
  0.30764077E-10  0.38305545E+02
  0.31602430E-10  0.35983897E+02
  0.34760337E-10  0.33591524E+02
  0.41695983E-10  0.32206941E+02
  0.54648092E-10  0.32056084E+02
  0.77034598E-10  0.32228412E+02
  0.11403035E-09  0.31943426E+02
  0.17339074E-09  0.31072909E+02
 -0.26660681E-09  0.29805899E+02
 -0.41049823E-09  0.28351109E+02
 -0.62937253E-09  0.26848792E+02
 -0.95789947E-09  0.25376138E+02
 -0.14448659E-08  0.23970251E+02
 -0.21579840E-08  0.22646165E+02
 -0.31899191E-08  0.21407681E+02
 -0.46656752E-08  0.20253232E+02
 -0.67514216E-08  0.19178892E+02
 -0.96647530E-08  0.18179866E+02
 -0.13686246E-07  0.17251203E+02
 -0.19172003E-07  0.16388128E+02
 -0.26566666E-07  0.15586182E+02
 -0.36416129E-07  0.14841263E+02
 -0.49378938E-07  0.14149635E+02
 -0.66235079E-07  0.13507910E+02
 -0.87890661E-07  0.12913026E+02
 -0.11537679E-06  0.12362211E+02
 -0.14984085E-06  0.11852957E+02
 -0.19252848E-06  0.11382988E+02
 -0.24475452E-06  0.10950221E+02
 -0.30786163E-06  0.10552740E+02
 -0.38316563E-06  0.10188759E+02
 -0.47188713E-06  0.98565881E+01
 -0.57506988E-06  0.95546113E+01
 -0.69348711E-06  0.92812545E+01
 -0.82753853E-06  0.90349678E+01
 -0.97714221E-06  0.88142097E+01
 -0.11416272E-05  0.86174398E+01
 -0.13196356E-05  0.84431178E+01
 -0.15090431E-05  0.82897104E+01
 -0.17069120E-05  0.81557040E+01
 -0.19094875E-05  0.80396231E+01
 -0.21122500E-05  0.79400521E+01
 -0.23100327E-05  0.78556585E+01
 -0.24972090E-05  0.77852164E+01
 -0.26679443E-05  0.77276284E+01
 -0.28165023E-05  0.76819440E+01
 -0.29375827E-05  0.76473752E+01
 -0.30266620E-05  0.76233085E+01
 -0.30803031E-05  0.76093131E+01
 -0.30964016E-05  0.76051459E+01
 -0.30743397E-05  0.76107544E+01
 -0.30150305E-05  0.76262766E+01
 -0.29208464E-05  0.76520392E+01
 -0.27954424E-05  0.76885528E+01
 -0.26434933E-05  0.77365042E+01
 -0.24703760E-05  0.77967463E+01
 -0.22818300E-05  0.78702835E+01
 -0.20836288E-05  0.79582536E+01
 -0.18812876E-05  0.80619074E+01
  0.18173003E-11  0.60473445E+02
  0.23822944E-11  0.58458940E+02
  0.30886940E-11  0.56584672E+02
  0.39606391E-11  0.54841859E+02
  0.50230420E-11  0.53222454E+02
  0.63005683E-11  0.51719086E+02
  0.78163544E-11  0.50325008E+02
  0.95904849E-11  0.49034045E+02
  0.11638283E-10  0.47840554E+02
  0.13968489E-10  0.46739386E+02
  0.16581445E-10  0.45725843E+02
  0.19467396E-10  0.44795657E+02
  0.22605078E-10  0.43944954E+02
  0.25960733E-10  0.43170228E+02
  0.29487685E-10  0.42468325E+02
  0.33126623E-10  0.41836418E+02
 -0.36806646E-10  0.41271989E+02
 -0.40447124E-10  0.40772818E+02
 -0.43960330E-10  0.40336964E+02
 -0.47254768E-10  0.39962750E+02
 -0.50239021E-10  0.39648748E+02
 -0.52825948E-10  0.39393745E+02
 -0.54936972E-10  0.39196692E+02
 -0.56506241E-10  0.39056603E+02
 -0.57484463E-10  0.38972351E+02
 -0.57842305E-10  0.38942271E+02
 -0.57573385E-10  0.38963373E+02
 -0.56697100E-10  0.39029803E+02
 -0.55261873E-10  0.39129885E+02
 -0.53349818E-10  0.39240546E+02
 -0.51084549E-10  0.39317270E+02
  0.48644752E-10  0.39277507E+02
  0.46287572E-10  0.38978493E+02
  0.44387872E-10  0.38205273E+02
  0.43502296E-10  0.36726458E+02
  0.44471163E-10  0.34527523E+02
  0.48576972E-10  0.32191292E+02
  0.57786057E-10  0.30763173E+02
  0.75110460E-10  0.30562267E+02
  0.10514070E-09  0.30757230E+02
  0.15481738E-09  0.30548425E+02
  0.23453085E-09  0.29767727E+02
 -0.35966279E-09  0.28584855E+02
 -0.55271190E-09  0.27204220E+02
 -0.84617462E-09  0.25767012E+02
 -0.12863801E-08  0.24352228E+02
 -0.19385008E-08  0.22998463E+02
 -0.28929702E-08  0.21721806E+02
 -0.42735329E-08  0.20526791E+02
 -0.62471157E-08  0.19412382E+02
 -0.90356390E-08  0.18375058E+02
 -0.12929771E-07  0.17410360E+02
 -0.18304461E-07  0.16513625E+02
 -0.25635874E-07  0.15680340E+02
 -0.35519066E-07  0.14906282E+02
 -0.48685452E-07  0.14187576E+02
 -0.66018775E-07  0.13520701E+02
 -0.88567955E-07  0.12902472E+02
 -0.11755493E-06  0.12330020E+02
 -0.15437531E-06  0.11800757E+02
 -0.20058962E-06  0.11312347E+02
 -0.25790277E-06  0.10862668E+02
 -0.32812941E-06  0.10449773E+02
 -0.41314320E-06  0.10071858E+02
 -0.51480818E-06  0.97272214E+01
 -0.63489084E-06  0.94142286E+01
 -0.77495232E-06  0.91312799E+01
 -0.93622125E-06  0.88767834E+01
 -0.11194492E-05  0.86491333E+01
 -0.13247529E-05  0.84466981E+01
 -0.15514508E-05  0.82678162E+01
 -0.17979049E-05  0.81108024E+01
 -0.20613829E-05  0.79739619E+01
 -0.23379595E-05  0.78556129E+01
 -0.26224789E-05  0.77541133E+01
 -0.29086010E-05  0.76678912E+01
 -0.31889472E-05  0.75954747E+01
 -0.34553600E-05  0.75355196E+01
 -0.36992723E-05  0.74868333E+01
 -0.39121718E-05  0.74483934E+01
 -0.40861249E-05  0.74193608E+01
 -0.42143166E-05  0.73990883E+01
 -0.42915460E-05  0.73871256E+01
 -0.43146240E-05  0.73832209E+01
 -0.42826231E-05  0.73873221E+01
 -0.41969472E-05  0.73995761E+01
 -0.40612150E-05  0.74203282E+01
 -0.38809701E-05  0.74501198E+01
 -0.36632568E-05  0.74896843E+01
 -0.34161119E-05  0.75399402E+01
 -0.31480295E-05  0.76019791E+01
 -0.28674543E-05  0.76770494E+01
 -0.25823437E-05  0.77665341E+01
  0.25571413E-11  0.57941558E+02
  0.33521805E-11  0.56004753E+02
  0.43462112E-11  0.54202838E+02
  0.55732081E-11  0.52527361E+02
  0.70682342E-11  0.50970574E+02
  0.88660069E-11  0.49525383E+02
  0.10999093E-10  0.48185293E+02
  0.13495768E-10  0.46944362E+02
  0.16377607E-10  0.45797160E+02
  0.19656925E-10  0.44738728E+02
  0.23334216E-10  0.43764549E+02
  0.27395769E-10  0.42870514E+02
 -0.31811677E-10  0.42052894E+02
 -0.36534444E-10  0.41308320E+02
 -0.41498399E-10  0.40633755E+02
 -0.46620080E-10  0.40026481E+02
 -0.51799716E-10  0.39484076E+02
 -0.56923836E-10  0.39004405E+02
 -0.61868976E-10  0.38585603E+02
 -0.66506358E-10  0.38226061E+02
 -0.70707316E-10  0.37924407E+02
 -0.74349189E-10  0.37679481E+02
 -0.77321360E-10  0.37490283E+02
 -0.79531107E-10  0.37355879E+02
 -0.80908992E-10  0.37275212E+02
 -0.81413615E-10  0.37246733E+02
 -0.81035770E-10  0.37267661E+02
 -0.79802330E-10  0.37332560E+02
 -0.77780609E-10  0.37430586E+02
 -0.75084583E-10  0.37540308E+02
 -0.71885227E-10  0.37620375E+02
  0.68428510E-10  0.37594019E+02
  0.65066422E-10  0.37328022E+02
  0.62309081E-10  0.36619835E+02
  0.60909757E-10  0.35244436E+02
  0.62000060E-10  0.33164015E+02
  0.67300087E-10  0.30893248E+02
  0.79438560E-10  0.29434990E+02
  0.10243184E-09  0.29183202E+02
  0.14238863E-09  0.29388848E+02
  0.20852984E-09  0.29244258E+02
  0.31464124E-09  0.28544993E+02
  0.48110908E-09  0.27440684E+02
 -0.73772575E-09  0.26130185E+02
 -0.11274917E-08  0.24754844E+02
 -0.17116761E-08  0.23395091E+02
 -0.25764301E-08  0.22090850E+02
 -0.38412598E-08  0.20859198E+02
 -0.56696612E-08  0.19705379E+02
 -0.82821729E-08  0.18628876E+02
 -0.11972018E-07  0.17626577E+02
 -0.17123360E-07  0.16694358E+02
 -0.24231988E-07  0.15827851E+02
 -0.33927991E-07  0.15022809E+02
 -0.46999610E-07  0.14275256E+02
 -0.64417144E-07  0.13581552E+02
 -0.87355306E-07  0.12938399E+02
 -0.11721212E-06  0.12342826E+02
 -0.15562197E-06  0.11792170E+02
 -0.20446028E-06  0.11284035E+02
 -0.26583689E-06  0.10816262E+02
 -0.34207512E-06  0.10386888E+02
 -0.43567340E-06  0.99941037E+01
 -0.54924638E-06  0.96362087E+01
 -0.68544200E-06  0.93115721E+01
 -0.84683177E-06  0.90185900E+01
 -0.10357713E-05  0.87556503E+01
 -0.12542290E-05  0.85211035E+01
 -0.15035842E-05  0.83132433E+01
 -0.17843954E-05  0.81302985E+01
 -0.20961500E-05  0.79704367E+01
 -0.24370073E-05  0.78317802E+01
 -0.28035574E-05  0.77124324E+01
 -0.31906288E-05  0.76105124E+01
 -0.35911774E-05  0.75241939E+01
 -0.39963001E-05  0.74517448E+01
 -0.43954068E-05  0.73915636E+01
 -0.47765766E-05  0.73422102E+01
 -0.51271028E-05  0.73024284E+01
 -0.54342046E-05  0.72711605E+01
 -0.56858547E-05  0.72475538E+01
 -0.58716455E-05  0.72309613E+01
 -0.59835970E-05  0.72209393E+01
 -0.60168091E-05  0.72172430E+01
 -0.59698727E-05  0.72198238E+01
 -0.58449841E-05  0.72288279E+01
 -0.56477485E-05  0.72445981E+01
 -0.53866994E-05  0.72676763E+01
 -0.50726000E-05  0.72988067E+01
 -0.47176170E-05  0.73389360E+01
 -0.43344655E-05  0.73892095E+01
 -0.39356146E-05  0.74509596E+01
 -0.35326248E-05  0.75256867E+01
  0.35587347E-11  0.55584477E+02
  0.46652261E-11  0.53720086E+02
  0.60486800E-11  0.51985600E+02
  0.77563896E-11  0.50372873E+02
  0.98371649E-11  0.48874439E+02
  0.12339338E-10  0.47483461E+02
  0.15308251E-10  0.46193680E+02
  0.18783274E-10  0.44999369E+02
  0.22794458E-10  0.43895297E+02
 -0.27358967E-10  0.42876687E+02
 -0.32477511E-10  0.41939185E+02
 -0.38131032E-10  0.41078833E+02
 -0.44277931E-10  0.40292040E+02
 -0.50852122E-10  0.39575559E+02
 -0.57762221E-10  0.38926465E+02
 -0.64892078E-10  0.38342141E+02
 -0.72102830E-10  0.37820255E+02
 -0.79236541E-10  0.37358752E+02
 -0.86121358E-10  0.36955838E+02
 -0.92578019E-10  0.36609964E+02
 -0.98427410E-10  0.36319813E+02
 -0.10349877E-09  0.36084273E+02
 -0.10763808E-09  0.35902388E+02
 -0.11071624E-09  0.35773269E+02
 -0.11263652E-09  0.35695919E+02
 -0.11334119E-09  0.35668882E+02
 -0.11281721E-09  0.35689556E+02
 -0.11110156E-09  0.35752854E+02
 -0.10828707E-09  0.35848635E+02
 -0.10453064E-09  0.35956878E+02
 -0.10006689E-09  0.36038970E+02
 -0.95231829E-10  0.36023229E+02
  0.90503695E-10  0.35785018E+02
  0.86571583E-10  0.35133502E+02
  0.84447314E-10  0.33851459E+02
  0.85643205E-10  0.31884250E+02
  0.92448104E-10  0.29686746E+02
  0.10834748E-09  0.28212759E+02
  0.13865128E-09  0.27912197E+02
  0.19141667E-09  0.28118020E+02
  0.27878235E-09  0.28025576E+02
  0.41886752E-09  0.27398945E+02
  0.63843126E-09  0.26367424E+02
 -0.97653653E-09  0.25123083E+02
 -0.14895134E-08  0.23806559E+02
 -0.22575654E-08  0.22499262E+02
 -0.33934025E-08  0.21242234E+02
 -0.50533079E-08  0.20053455E+02
 -0.74510364E-08  0.18938837E+02
 -0.10874894E-07  0.17898375E+02
 -0.15708240E-07  0.16929365E+02
 -0.22453488E-07  0.16028021E+02
 -0.31759409E-07  0.15190277E+02
 -0.44451254E-07  0.14412160E+02
 -0.61562773E-07  0.13689952E+02
 -0.84368811E-07  0.13020259E+02
 -0.11441667E-06  0.12400019E+02
 -0.15355398E-06  0.11826490E+02
 -0.20395039E-06  0.11297223E+02
 -0.26811003E-06  0.10810027E+02
 -0.34887135E-06  0.10362927E+02
 -0.44939042E-06  0.99541210E+01
 -0.57310362E-06  0.95819280E+01
 -0.72366463E-06  0.92447409E+01
 -0.90485032E-06  0.89409749E+01
 -0.11204290E-05  0.86690228E+01
 -0.13739842E-05  0.84272150E+01
 -0.16686876E-05  0.82137908E+01
 -0.20070159E-05  0.80268837E+01
 -0.23904124E-05  0.78645204E+01
 -0.28188988E-05  0.77246377E+01
 -0.32906564E-05  0.76051137E+01
 -0.38016098E-05  0.75038110E+01
 -0.43450595E-05  0.74186279E+01
 -0.49114271E-05  0.73475518E+01
 -0.54881838E-05  0.72887088E+01
 -0.60600306E-05  0.72404053E+01
 -0.66093828E-05  0.72011578E+01
 -0.71171781E-05  0.71697092E+01
 -0.75639826E-05  0.71450331E+01
 -0.79313142E-05  0.71263273E+01
 -0.82030537E-05  0.71130007E+01
 -0.83667798E-05  0.71046581E+01
 -0.84148552E-05  0.71010863E+01
 -0.83451130E-05  0.71022449E+01
 -0.81610462E-05  0.71082644E+01
 -0.78714722E-05  0.71194507E+01
 -0.74897239E-05  0.71362967E+01
 -0.70324845E-05  0.71594961E+01
 -0.65184240E-05  0.71899579E+01
 -0.59668123E-05  0.72288158E+01
 -0.53962605E-05  0.72774290E+01
 -0.48237054E-05  0.73373708E+01
  0.48983489E-11  0.53389882E+02
  0.64214299E-11  0.51592982E+02
  0.83257756E-11  0.49921341E+02
  0.10676499E-10  0.48367096E+02
  0.13540804E-10  0.46923045E+02
  0.16985243E-10  0.45582591E+02
  0.21072254E-10  0.44339693E+02
 -0.25856065E-10  0.43188829E+02
 -0.31378072E-10  0.42124950E+02
 -0.37661940E-10  0.41143448E+02
 -0.44708688E-10  0.40240123E+02
 -0.52492122E-10  0.39411159E+02
 -0.60955015E-10  0.38653090E+02
 -0.70006434E-10  0.37962786E+02
 -0.79520611E-10  0.37337426E+02
 -0.89337676E-10  0.36774486E+02
 -0.99266486E-10  0.36271719E+02
 -0.10908962E-09  0.35827145E+02
 -0.11857050E-09  0.35439033E+02
 -0.12746232E-09  0.35105894E+02
 -0.13551847E-09  0.34826460E+02
 -0.14250382E-09  0.34599661E+02
 -0.14820631E-09  0.34424582E+02
 -0.15244815E-09  0.34300374E+02
 -0.15509611E-09  0.34226088E+02
 -0.15607063E-09  0.34200346E+02
 -0.15535361E-09  0.34220687E+02
 -0.15299559E-09  0.34282314E+02
 -0.14912357E-09  0.34375671E+02
 -0.14395183E-09  0.34481924E+02
 -0.13779981E-09  0.34564808E+02
 -0.13112313E-09  0.34557068E+02
  0.12456696E-09  0.34341722E+02
  0.11905568E-09  0.33738889E+02
  0.11593895E-09  0.32540203E+02
  0.11722348E-09  0.30679945E+02
  0.12593243E-09  0.28561867E+02
  0.14665154E-09  0.27087020E+02
  0.18634432E-09  0.26742579E+02
  0.25554847E-09  0.26939822E+02
  0.37010407E-09  0.26887569E+02
  0.55361055E-09  0.26324384E+02
  0.84086496E-09  0.25359621E+02
  0.12825961E-08  0.24177434E+02
 -0.19518750E-08  0.22916814E+02
 -0.29526455E-08  0.21659616E+02
 -0.44308743E-08  0.20447749E+02
 -0.65888488E-08  0.19299973E+02
 -0.97031487E-08  0.18222827E+02
 -0.14146763E-07  0.17216799E+02
 -0.20415700E-07  0.16279586E+02
 -0.29160236E-07  0.15407751E+02
 -0.41220667E-07  0.14597533E+02
 -0.57667039E-07  0.13845246E+02
 -0.79841927E-07  0.13147444E+02
 -0.10940480E-06  0.12500990E+02
 -0.14837607E-06  0.11903076E+02
 -0.19917838E-06  0.11351201E+02
 -0.26467227E-06  0.10843144E+02
 -0.34818293E-06  0.10376928E+02
 -0.45351410E-06  0.99507660E+01
 -0.58494456E-06  0.95630134E+01
 -0.74720151E-06  0.92121066E+01
 -0.94540348E-06  0.88965053E+01
 -0.11849634E-05  0.86146341E+01
 -0.14714397E-05  0.83648310E+01
 -0.18103212E-05  0.81453058E+01
 -0.22067306E-05  0.79541147E+01
 -0.26650307E-05  0.77891529E+01
 -0.31883267E-05  0.76481693E+01
 -0.37778650E-05  0.75288023E+01
 -0.44323506E-05  0.74286337E+01
 -0.51472294E-05  0.73452552E+01
 -0.59140111E-05  0.72763408E+01
 -0.67197384E-05  0.72197164E+01
 -0.75467285E-05  0.71734180E+01
 -0.83727153E-05  0.71357350E+01
 -0.91714972E-05  0.71052320E+01
 -0.99141442E-05  0.70807518E+01
 -0.10570733E-04  0.70614001E+01
 -0.11112489E-04  0.70465183E+01
 -0.11514112E-04  0.70356498E+01
 -0.11756007E-04  0.70285057E+01
 -0.11826109E-04  0.70249376E+01
 -0.11721048E-04  0.70249202E+01
 -0.11446459E-04  0.70285471E+01
 -0.11016407E-04  0.70360411E+01
 -0.10452013E-04  0.70477759E+01
 -0.97794859E-05  0.70643076E+01
 -0.90278502E-05  0.70864084E+01
 -0.82266710E-05  0.71150978E+01
 -0.74040354E-05  0.71516643E+01
 -0.65849832E-05  0.71976712E+01
  0.66683359E-11  0.51346489E+02
  0.87418839E-11  0.49612495E+02
  0.11334533E-10  0.47999426E+02
  0.14534950E-10  0.46499687E+02
  0.18434658E-10  0.45106319E+02
 -0.23124293E-10  0.43812950E+02
 -0.28688905E-10  0.42613746E+02
 -0.35202365E-10  0.41503369E+02
 -0.42721089E-10  0.40476946E+02
 -0.51277354E-10  0.39530024E+02
 -0.60872609E-10  0.38658548E+02
 -0.71471256E-10  0.37858832E+02
 -0.82995446E-10  0.37127529E+02
 -0.95321433E-10  0.36461616E+02
 -0.10827803E-09  0.35858371E+02
 -0.12164762E-09  0.35315357E+02
 -0.13516997E-09  0.34830404E+02
 -0.14854907E-09  0.34401602E+02
 -0.16146279E-09  0.34027282E+02
 -0.17357506E-09  0.33706007E+02
 -0.18455006E-09  0.33436556E+02
 -0.19406759E-09  0.33217898E+02
 -0.20183885E-09  0.33049153E+02
 -0.20762173E-09  0.32929504E+02
 -0.21123480E-09  0.32858045E+02
 -0.21256970E-09  0.32833454E+02
 -0.21160175E-09  0.32853385E+02
 -0.20839961E-09  0.32913268E+02
 -0.20313566E-09  0.33004024E+02
 -0.19610025E-09  0.33107801E+02
 -0.18772505E-09  0.33190311E+02
 -0.17862340E-09  0.33188109E+02
  0.16965973E-09  0.32990978E+02
  0.16206591E-09  0.32429192E+02
  0.15763051E-09  0.31303984E+02
  0.15899861E-09  0.29543630E+02
  0.17013573E-09  0.27509480E+02
  0.19703175E-09  0.26048557E+02
  0.24874943E-09  0.25667594E+02
  0.33896113E-09  0.25849484E+02
  0.48816512E-09  0.25825852E+02
  0.72683273E-09  0.25316630E+02
  0.10998081E-08  0.24412319E+02
  0.16723612E-08  0.23288202E+02
 -0.25383798E-08  0.22080647E+02
 -0.38312689E-08  0.20871366E+02
 -0.57381963E-08  0.19702823E+02
 -0.85183694E-08  0.18594419E+02
 -0.12526032E-07  0.17553256E+02
 -0.18238810E-07  0.16580292E+02
 -0.26291916E-07  0.15673621E+02
 -0.37518471E-07  0.14830152E+02
 -0.52995943E-07  0.14046446E+02
 -0.74098241E-07  0.13319112E+02
 -0.10255261E-06  0.12644989E+02
 -0.14049997E-06  0.12021219E+02
 -0.19055687E-06  0.11445257E+02
 -0.25587679E-06  0.10914861E+02
 -0.34020815E-06  0.10428052E+02
 -0.44794578E-06  0.99830700E+01
 -0.58417197E-06  0.95783183E+01
 -0.75468179E-06  0.92122973E+01
 -0.96598520E-06  0.88835359E+01
 -0.12252754E-05  0.85905209E+01
 -0.15403477E-05  0.83316294E+01
 -0.19194480E-05  0.81050720E+01
 -0.23710232E-05  0.79088523E+01
 -0.29033422E-05  0.77407482E+01
 -0.35239538E-05  0.75983214E+01
 -0.42389551E-05  0.74789556E+01
 -0.50520603E-05  0.73799211E+01
 -0.59634901E-05  0.72984601E+01
 -0.69687462E-05  0.72318842E+01
 -0.80573898E-05  0.71776710E+01
 -0.92120020E-05  0.71335491E+01
 -0.10407546E-04  0.70975614E+01
 -0.11611369E-04  0.70681010E+01
 -0.12784049E-04  0.70439162E+01
 -0.13881203E-04  0.70240883E+01
 -0.14856240E-04  0.70079884E+01
 -0.15663848E-04  0.69952193E+01
 -0.16263867E-04  0.69855545E+01
 -0.16625035E-04  0.69788812E+01
 -0.16728089E-04  0.69751552E+01
 -0.16567730E-04  0.69743742E+01
 -0.16153149E-04  0.69765713E+01
 -0.15507037E-04  0.69818306E+01
 -0.14663227E-04  0.69903231E+01
 -0.13663362E-04  0.70023576E+01
 -0.12553075E-04  0.70184411E+01
 -0.11378225E-04  0.70393397E+01
 -0.10181642E-04  0.70661311E+01
 -0.90006759E-05  0.71002378E+01
  0.89784076E-11  0.49443963E+02
  0.11770450E-10  0.47768594E+02
  0.15261527E-10  0.46210112E+02
 -0.19571062E-10  0.44761169E+02
 -0.24822331E-10  0.43415034E+02
 -0.31137433E-10  0.42165543E+02
 -0.38630948E-10  0.41007054E+02
 -0.47402422E-10  0.39934407E+02
 -0.57527901E-10  0.38942885E+02
 -0.69050942E-10  0.38028185E+02
 -0.81973592E-10  0.37186386E+02
 -0.96248021E-10  0.36413921E+02
 -0.11176949E-09  0.35707557E+02
 -0.12837147E-09  0.35064371E+02
 -0.14582353E-09  0.34481731E+02
 -0.16383266E-09  0.33957281E+02
 -0.18204851E-09  0.33488925E+02
 -0.20007245E-09  0.33074817E+02
 -0.21747068E-09  0.32713344E+02
 -0.23379061E-09  0.32403120E+02
 -0.24857993E-09  0.32142965E+02
 -0.26140739E-09  0.31931886E+02
 -0.27188400E-09  0.31769031E+02
 -0.27968368E-09  0.31653613E+02
 -0.28456214E-09  0.31584753E+02
 -0.28637357E-09  0.31561177E+02
 -0.28508495E-09  0.31580618E+02
 -0.28078895E-09  0.31638680E+02
 -0.27371777E-09  0.31726656E+02
 -0.26426182E-09  0.31827483E+02
 -0.25300007E-09  0.31908504E+02
 -0.24075247E-09  0.31909501E+02
  0.22866963E-09  0.31726175E+02
  0.21838301E-09  0.31198138E+02
  0.21224843E-09  0.30136717E+02
  0.21373099E-09  0.28468623E+02
  0.22799941E-09  0.26521307E+02
  0.26282541E-09  0.25088507E+02
  0.32992087E-09  0.24680360E+02
  0.44689329E-09  0.24842242E+02
  0.64006128E-09  0.24836343E+02
  0.94844636E-09  0.24371466E+02
  0.14293463E-08  0.23521050E+02
  0.21659953E-08  0.22450797E+02
 -0.32779239E-08  0.21293492E+02
 -0.49347371E-08  0.20130062E+02
 -0.73741246E-08  0.19003181E+02
 -0.10924978E-07  0.17932719E+02
 -0.16036513E-07  0.16926264E+02
 -0.23314238E-07  0.15985208E+02
 -0.33563497E-07  0.15108034E+02
 -0.47841066E-07  0.14292004E+02
 -0.67515013E-07  0.13534003E+02
 -0.94332624E-07  0.12830951E+02
 -0.13049583E-06  0.12179988E+02
 -0.17874317E-06  0.11578547E+02
 -0.24243708E-06  0.11024369E+02
 -0.32565488E-06  0.10515480E+02
 -0.43328182E-06  0.10050153E+02
 -0.57110393E-06  0.96268500E+01
 -0.74589727E-06  0.92441523E+01
 -0.96550838E-06  0.89006831E+01
 -0.12389167E-05  0.85950227E+01
 -0.15762631E-05  0.83256238E+01
 -0.19888212E-05  0.80907353E+01
 -0.24888744E-05  0.78883414E+01
 -0.30894504E-05  0.77161268E+01
 -0.38038534E-05  0.75714746E+01
 -0.46449258E-05  0.74515029E+01
 -0.56239789E-05  0.73531384E+01
 -0.67493537E-05  0.72732230E+01
 -0.80246221E-05  0.72086408E+01
 -0.94465143E-05  0.71564510E+01
 -0.11002758E-04  0.71140097E+01
 -0.12670121E-04  0.70790654E+01
 -0.14413049E-04  0.70498173E+01
 -0.16183320E-04  0.70249307E+01
 -0.17921113E-04  0.70035125E+01
 -0.19557732E-04  0.69850513E+01
 -0.21019989E-04  0.69693349E+01
 -0.22235929E-04  0.69563562E+01
 -0.23141288E-04  0.69462198E+01
 -0.23685810E-04  0.69390591E+01
 -0.23838501E-04  0.69349745E+01
 -0.23590973E-04  0.69339952E+01
 -0.22958327E-04  0.69360711E+01
 -0.21977433E-04  0.69410934E+01
 -0.20702905E-04  0.69489440E+01
 -0.19201433E-04  0.69595680E+01
 -0.17545365E-04  0.69730633E+01
 -0.15806453E-04  0.69897778E+01
 -0.14050564E-04  0.70104005E+01
 -0.12333846E-04  0.70360366E+01
  0.11956272E-10  0.47672832E+02
  0.15674599E-10  0.46052093E+02
 -0.20323965E-10  0.44544475E+02
 -0.26063461E-10  0.43142862E+02
 -0.33057327E-10  0.41840736E+02
 -0.41468247E-10  0.40632128E+02
 -0.51448912E-10  0.39511574E+02
 -0.63132005E-10  0.38474078E+02
 -0.76618934E-10  0.37515073E+02
 -0.91967844E-10  0.36630393E+02
 -0.10918162E-09  0.35816240E+02
 -0.12819671E-09  0.35069164E+02
 -0.14887378E-09  0.34386032E+02
 -0.17099119E-09  0.33764017E+02
 -0.19424215E-09  0.33200570E+02
 -0.21823656E-09  0.32693412E+02
 -0.24250783E-09  0.32240515E+02
 -0.26652509E-09  0.31840092E+02
 -0.28971055E-09  0.31490584E+02
 -0.31146136E-09  0.31190651E+02
 -0.33117501E-09  0.30939150E+02
 -0.34827701E-09  0.30735121E+02
 -0.36224921E-09  0.30577739E+02
 -0.37265728E-09  0.30466239E+02
 -0.37917600E-09  0.30399764E+02
 -0.38161150E-09  0.30377066E+02
 -0.37992042E-09  0.30395935E+02
 -0.37422713E-09  0.30452092E+02
 -0.36484201E-09  0.30537102E+02
 -0.35228599E-09  0.30634511E+02
 -0.33733005E-09  0.30712965E+02
 -0.32106287E-09  0.30714924E+02
  0.30500644E-09  0.30541203E+02
  0.29130872E-09  0.30039940E+02
  0.28305517E-09  0.29032872E+02
  0.28475961E-09  0.27449015E+02
  0.30311990E-09  0.25589995E+02
  0.34815828E-09  0.24198504E+02
  0.43491216E-09  0.23773884E+02
  0.58590086E-09  0.23913197E+02
  0.83466934E-09  0.23915131E+02
  0.12308034E-08  0.23485066E+02
  0.18469202E-08  0.22681810E+02
  0.27882654E-08  0.21661084E+02
  0.42056795E-08  0.20551193E+02
 -0.63128360E-08  0.19431616E+02
 -0.94087717E-08  0.18344857E+02
 -0.13906825E-07  0.17311065E+02
 -0.20371137E-07  0.16338214E+02
 -0.29561850E-07  0.15428096E+02
 -0.42490029E-07  0.14579566E+02
 -0.60483131E-07  0.13790236E+02
 -0.85261647E-07  0.13057324E+02
 -0.11902721E-06  0.12378073E+02
 -0.16456228E-06  0.11749939E+02
 -0.22534147E-06  0.11170663E+02
 -0.30565439E-06  0.10638284E+02
 -0.41074054E-06  0.10151112E+02
 -0.54693628E-06  0.97076731E+01
 -0.72183445E-06  0.93066453E+01
 -0.94445523E-06  0.89467682E+01
 -0.12254241E-05  0.86267473E+01
 -0.15771462E-05  0.83451511E+01
 -0.20139562E-05  0.81003116E+01
 -0.25522055E-05  0.78902390E+01
 -0.32102301E-05  0.77125624E+01
 -0.40081139E-05  0.75645099E+01
 -0.49671412E-05  0.74429353E+01
 -0.61088090E-05  0.73443974E+01
 -0.74532759E-05  0.72652858E+01
 -0.90171487E-05  0.72019826E+01
 -0.10810588E-04  0.71510393E+01
 -0.12833837E-04  0.71093477E+01
 -0.15073466E-04  0.70742798E+01
 -0.17498802E-04  0.70437816E+01
 -0.20059230E-04  0.70164091E+01
 -0.22683116E-04  0.69913072E+01
 -0.25279097E-04  0.69681379E+01
 -0.27740187E-04  0.69469727E+01
 -0.29950795E-04  0.69281638E+01
 -0.31796126E-04  0.69122102E+01
 -0.33172947E-04  0.68996327E+01
 -0.34000203E-04  0.68908693E+01
 -0.34227890E-04  0.68861963E+01
 -0.33842698E-04  0.68856828E+01
 -0.32869482E-04  0.68891798E+01
 -0.31368310E-04  0.68963443E+01
 -0.29427614E-04  0.69066996E+01
 -0.27154604E-04  0.69197258E+01
 -0.24664495E-04  0.69349773E+01
 -0.22070148E-04  0.69522161E+01
 -0.19473461E-04  0.69715490E+01
 -0.16959349E-04  0.69935522E+01
  0.15747350E-10  0.46024420E+02
 -0.20645045E-10  0.44454571E+02
 -0.26769220E-10  0.42994335E+02
 -0.34329502E-10  0.41636811E+02
 -0.43542315E-10  0.40375679E+02
 -0.54622064E-10  0.39205153E+02
 -0.67770015E-10  0.38119934E+02
 -0.83161105E-10  0.37115178E+02
 -0.10092910E-09  0.36186460E+02
 -0.12115081E-09  0.35329739E+02
 -0.14383025E-09  0.34541335E+02
 -0.16888396E-09  0.33817903E+02
 -0.19612865E-09  0.33156408E+02
 -0.22527256E-09  0.32554107E+02
 -0.25591181E-09  0.32008534E+02
 -0.28753267E-09  0.31517477E+02
 -0.31952064E-09  0.31078974E+02
 -0.35117648E-09  0.30691292E+02
 -0.38173905E-09  0.30352922E+02
 -0.41041413E-09  0.30062564E+02
 -0.43640794E-09  0.29819114E+02
 -0.45896358E-09  0.29621639E+02
 -0.47739841E-09  0.29469336E+02
 -0.49114032E-09  0.29361458E+02
 -0.49976120E-09  0.29297159E+02
 -0.50300638E-09  0.29275205E+02
 -0.50082002E-09  0.29293411E+02
 -0.49336804E-09  0.29347568E+02
 -0.48106224E-09  0.29429417E+02
 -0.46459252E-09  0.29522936E+02
 -0.44497817E-09  0.29597768E+02
 -0.42365520E-09  0.29598534E+02
  0.40262473E-09  0.29430402E+02
  0.38469901E-09  0.28949258E+02
  0.37389795E-09  0.27987441E+02
  0.37607124E-09  0.26479654E+02
  0.39985269E-09  0.24709173E+02
  0.45809556E-09  0.23370845E+02
  0.56999377E-09  0.22941140E+02
  0.76416766E-09  0.23057238E+02
  0.10830854E-08  0.23058348E+02
  0.15893059E-08  0.22653910E+02
  0.23741642E-08  0.21891033E+02
  0.35696759E-08  0.20915393E+02
  0.53646043E-08  0.19850028E+02
 -0.80258055E-08  0.18772322E+02
 -0.11926125E-07  0.17724219E+02
 -0.17580253E-07  0.16725928E+02
 -0.25690015E-07  0.15785711E+02
 -0.37200623E-07  0.14905704E+02
 -0.53369326E-07  0.14085117E+02
 -0.75847843E-07  0.13321907E+02
 -0.10677983E-06  0.12613632E+02
 -0.14891462E-06  0.11957867E+02
 -0.20573868E-06  0.11352397E+02
 -0.28162642E-06  0.10795287E+02
 -0.38201321E-06  0.10284884E+02
 -0.51359389E-06  0.98197883E+01
 -0.68455172E-06  0.93987783E+01
 -0.90482256E-06  0.90207291E+01
 -0.11863983E-05  0.86845011E+01
 -0.15436684E-05  0.83888203E+01
 -0.19937894E-05  0.81321544E+01
 -0.25570544E-05  0.79125969E+01
 -0.32572078E-05  0.77277776E+01
 -0.41216134E-05  0.75748135E+01
 -0.51811394E-05  0.74503179E+01
 -0.64695712E-05  0.73504751E+01
 -0.80223254E-05  0.72711826E+01
 -0.98742194E-05  0.72082471E+01
 -0.12056091E-04  0.71576136E+01
 -0.14590177E-04  0.71155958E+01
 -0.17484365E-04  0.70790764E+01
 -0.20725764E-04  0.70456510E+01
 -0.24274368E-04  0.70136963E+01
 -0.28057983E-04  0.69823625E+01
 -0.31969755E-04  0.69514934E+01
 -0.35869600E-04  0.69214957E+01
 -0.39590452E-04  0.68931741E+01
 -0.42949492E-04  0.68675567E+01
 -0.45763567E-04  0.68457253E+01
 -0.47867004E-04  0.68286669E+01
 -0.49129331E-04  0.68171525E+01
 -0.49470073E-04  0.68116508E+01
 -0.48868181E-04  0.68122767E+01
 -0.47364439E-04  0.68187789E+01
 -0.45056451E-04  0.68305648E+01
 -0.42087123E-04  0.68467647E+01
 -0.38628611E-04  0.68663336E+01
 -0.34864407E-04  0.68881871E+01
 -0.30972265E-04  0.69113659E+01
 -0.27110228E-04  0.69352161E+01
 -0.23407166E-04  0.69595691E+01
 -0.20513278E-10  0.44490772E+02
 -0.26893790E-10  0.42968313E+02
 -0.34872310E-10  0.41552197E+02
 -0.44722037E-10  0.40235726E+02
 -0.56725062E-10  0.39012766E+02
 -0.71160876E-10  0.37877697E+02
 -0.88291894E-10  0.36825377E+02
 -0.10834627E-09  0.35851105E+02
 -0.13149856E-09  0.34950584E+02
 -0.15784915E-09  0.34119893E+02
 -0.18740362E-09  0.33355460E+02
 -0.22005360E-09  0.32654039E+02
 -0.25556065E-09  0.32012685E+02
 -0.29354503E-09  0.31428736E+02
 -0.33348084E-09  0.30899797E+02
 -0.37469903E-09  0.30423726E+02
 -0.41639920E-09  0.29998617E+02
 -0.45767042E-09  0.29622789E+02
 -0.49752104E-09  0.29294780E+02
 -0.53491621E-09  0.29013328E+02
 -0.56882160E-09  0.28777360E+02
 -0.59825089E-09  0.28585969E+02
 -0.62231459E-09  0.28438372E+02
 -0.64026746E-09  0.28333831E+02
 -0.65155230E-09  0.28271505E+02
 -0.65583854E-09  0.28250157E+02
 -0.65305579E-09  0.28267602E+02
 -0.64342406E-09  0.28319648E+02
 -0.62748568E-09  0.28398124E+02
 -0.60614756E-09  0.28487271E+02
 -0.58074785E-09  0.28557437E+02
 -0.55316851E-09  0.28554917E+02
  0.52602525E-09  0.28388526E+02
  0.50298072E-09  0.27921166E+02
  0.48924671E-09  0.26995916E+02
  0.49236850E-09  0.25556135E+02
  0.52342285E-09  0.23873508E+02
  0.59881242E-09  0.22598651E+02
  0.74290777E-09  0.22175207E+02
  0.99187723E-09  0.22269014E+02
  0.13991575E-08  0.22262059E+02
  0.20431566E-08  0.21874693E+02
  0.30379457E-08  0.21145542E+02
  0.45478851E-08  0.20210501E+02
  0.68073381E-08  0.19186718E+02
  0.10146837E-07  0.18148885E+02
 -0.15027274E-07  0.17137990E+02
 -0.22083878E-07  0.16174089E+02
 -0.32181867E-07  0.15265613E+02
 -0.46485783E-07  0.14414989E+02
 -0.66544572E-07  0.13621754E+02
 -0.94394561E-07  0.12884206E+02
 -0.13268267E-06  0.12200242E+02
 -0.18481257E-06  0.11567780E+02
 -0.25511742E-06  0.10984944E+02
 -0.34906399E-06  0.10450131E+02
 -0.47349519E-06  0.99620078E+01
 -0.63692047E-06  0.95194606E+01
 -0.84986626E-06  0.91215084E+01
 -0.11253002E-05  0.87671903E+01
 -0.14791427E-05  0.84554299E+01
 -0.19308722E-05  0.81848860E+01
 -0.25042187E-05  0.79538052E+01
 -0.32279095E-05  0.77598927E+01
 -0.41363922E-05  0.76002255E+01
 -0.52703935E-05  0.74712298E+01
 -0.66770947E-05  0.73687400E+01
 -0.84096072E-05  0.72881464E+01
 -0.10525352E-04  0.72246234E+01
 -0.13082891E-04  0.71734133E+01
 -0.16136805E-04  0.71301279E+01
 -0.19730371E-04  0.70910251E+01
 -0.23886160E-04  0.70532184E+01
 -0.28595201E-04  0.70147952E+01
 -0.33806020E-04  0.69748313E+01
 -0.39415485E-04  0.69333110E+01
 -0.45263825E-04  0.68909735E+01
 -0.51136091E-04  0.68491123E+01
 -0.56771695E-04  0.68093565E+01
 -0.61882387E-04  0.67734568E+01
 -0.66177332E-04  0.67430936E+01
 -0.69392327E-04  0.67197170E+01
 -0.71318896E-04  0.67044226E+01
 -0.71828610E-04  0.66978654E+01
 -0.70888513E-04  0.67002091E+01
 -0.68564969E-04  0.67111123E+01
 -0.65015304E-04  0.67297500E+01
 -0.60468747E-04  0.67548745E+01
 -0.55200018E-04  0.67849152E+01
 -0.49499932E-04  0.68181208E+01
 -0.43647573E-04  0.68527401E+01
 -0.37887766E-04  0.68872353E+01
 -0.32416219E-04  0.69205126E+01
 -0.26428915E-10  0.43064601E+02
 -0.34650207E-10  0.41586246E+02
 -0.44930825E-10  0.40211192E+02
 -0.57622941E-10  0.38932928E+02
 -0.73090233E-10  0.37745490E+02
 -0.91693080E-10  0.36643418E+02
 -0.11376992E-09  0.35621714E+02
 -0.13961510E-09  0.34675808E+02
 -0.16945396E-09  0.33801524E+02
 -0.20341633E-09  0.32995053E+02
 -0.24150992E-09  0.32252924E+02
 -0.28359562E-09  0.31571981E+02
 -0.32936675E-09  0.30949364E+02
 -0.37833450E-09  0.30382486E+02
 -0.42982170E-09  0.29869021E+02
 -0.48296664E-09  0.29406887E+02
 -0.53673820E-09  0.28994232E+02
 -0.58996276E-09  0.28629426E+02
 -0.64136252E-09  0.28311045E+02
 -0.68960387E-09  0.28037864E+02
 -0.73335376E-09  0.27808840E+02
 -0.77134102E-09  0.27623088E+02
 -0.80241937E-09  0.27479839E+02
 -0.82562876E-09  0.27378360E+02
 -0.84025210E-09  0.27317805E+02
 -0.84586553E-09  0.27296922E+02
 -0.84238221E-09  0.27313495E+02
 -0.83009215E-09  0.27363303E+02
 -0.80970434E-09  0.27438171E+02
 -0.78240222E-09  0.27522447E+02
 -0.74993043E-09  0.27586902E+02
 -0.71473977E-09  0.27579051E+02
  0.68022996E-09  0.27410702E+02
  0.65114714E-09  0.26951121E+02
  0.63421750E-09  0.26054267E+02
  0.63913155E-09  0.24674788E+02
  0.68003996E-09  0.23078730E+02
  0.77778332E-09  0.21876006E+02
  0.96316088E-09  0.21469439E+02
  0.12816496E-08  0.21542982E+02
  0.18001199E-08  0.21522201E+02
  0.26162609E-08  0.21144236E+02
  0.38716261E-08  0.20442488E+02
  0.57694386E-08  0.19543615E+02
  0.85985458E-08  0.18558439E+02
  0.12765183E-07  0.17558438E+02
 -0.18834464E-07  0.16583285E+02
 -0.27583783E-07  0.15652666E+02
 -0.40070535E-07  0.14775064E+02
 -0.57716794E-07  0.13953138E+02
 -0.82413857E-07  0.13186726E+02
 -0.11664994E-06  0.12474452E+02
 -0.16366496E-06  0.11814555E+02
 -0.22763754E-06  0.11205300E+02
 -0.31391116E-06  0.10645158E+02
 -0.42926949E-06  0.10132864E+02
 -0.58227477E-06  0.96674048E+01
 -0.78368845E-06  0.92479442E+01
 -0.10469986E-05  0.88737132E+01
 -0.13890831E-05  0.85438648E+01
 -0.18310384E-05  0.82573036E+01
 -0.23991972E-05  0.80125048E+01
 -0.31263381E-05  0.78073411E+01
 -0.40530506E-05  0.76389483E+01
 -0.52291516E-05  0.75036556E+01
 -0.67149458E-05  0.73970124E+01
 -0.85819835E-05  0.73139269E+01
 -0.10912804E-04  0.72489156E+01
 -0.13798979E-04  0.71964409E+01
 -0.17336672E-04  0.71512926E+01
 -0.21618925E-04  0.71089543E+01
 -0.26724175E-04  0.70659012E+01
 -0.32701054E-04  0.70197846E+01
 -0.39550448E-04  0.69694848E+01
 -0.47206960E-04  0.69150391E+01
 -0.55523029E-04  0.68574676E+01
 -0.64259700E-04  0.67985347E+01
 -0.73087978E-04  0.67404835E+01
 -0.81603528E-04  0.66857730E+01
 -0.89355329E-04  0.66368427E+01
 -0.95886060E-04  0.65959159E+01
 -0.10077922E-03  0.65648460E+01
 -0.10370600E-03  0.65450040E+01
 -0.10446435E-03  0.65372031E+01
 -0.10300354E-03  0.65416549E+01
 -0.99430156E-04  0.65579550E+01
 -0.93994401E-04  0.65850974E+01
 -0.87059337E-04  0.66215219E+01
 -0.79058327E-04  0.66651999E+01
 -0.70447770E-04  0.67137648E+01
 -0.61662460E-04  0.67646908E+01
 -0.53079680E-04  0.68155206E+01
 -0.44995890E-04  0.68641306E+01
 -0.33677603E-10  0.41739226E+02
 -0.44154844E-10  0.40301891E+02
 -0.57256910E-10  0.38965026E+02
 -0.73432839E-10  0.37722294E+02
 -0.93146393E-10  0.36567891E+02
 -0.11685721E-09  0.35496504E+02
 -0.14499706E-09  0.34503270E+02
 -0.17794158E-09  0.33583740E+02
 -0.21597860E-09  0.32733853E+02
 -0.25927424E-09  0.31949902E+02
 -0.30783912E-09  0.31228508E+02
 -0.36149674E-09  0.30566603E+02
 -0.41985706E-09  0.29961403E+02
 -0.48229792E-09  0.29410392E+02
 -0.54795700E-09  0.28911308E+02
 -0.61573671E-09  0.28462123E+02
 -0.68432338E-09  0.28061038E+02
 -0.75222155E-09  0.27706465E+02
 -0.81780273E-09  0.27397021E+02
 -0.87936719E-09  0.27131512E+02
 -0.93521571E-09  0.26908921E+02
 -0.98372794E-09  0.26728382E+02
 -0.10234429E-08  0.26589135E+02
 -0.10531374E-08  0.26490449E+02
 -0.10718991E-08  0.26431463E+02
 -0.10791910E-08  0.26410893E+02
 -0.10749085E-08  0.26426468E+02
 -0.10594316E-08  0.26473888E+02
 -0.10336804E-08  0.26544886E+02
 -0.99918789E-09  0.26623764E+02
 -0.95821317E-09  0.26681451E+02
 -0.91392793E-09  0.26666258E+02
  0.87072642E-09  0.26492399E+02
  0.83472885E-09  0.26034942E+02
  0.81457829E-09  0.25158929E+02
  0.82267106E-09  0.23832673E+02
  0.87701561E-09  0.22321643E+02
  0.10039887E-08  0.21198057E+02
  0.12423552E-08  0.20817658E+02
  0.16490438E-08  0.20873520E+02
  0.23073323E-08  0.20834574E+02
  0.33382892E-08  0.20459422E+02
  0.49165586E-08  0.19779283E+02
  0.72918425E-08  0.18912324E+02
  0.10817742E-07  0.17962794E+02
  0.15989945E-07  0.16998548E+02
  0.23496088E-07  0.16057626E+02
 -0.34279973E-07  0.15159141E+02
 -0.49623182E-07  0.14311523E+02
 -0.71247564E-07  0.13517600E+02
 -0.10144262E-06  0.12777482E+02
 -0.14322270E-06  0.12090112E+02
 -0.20052028E-06  0.11454066E+02
 -0.27842398E-06  0.10867956E+02
 -0.38347352E-06  0.10330604E+02
 -0.52402922E-06  0.98410888E+01
 -0.71074088E-06  0.93987067E+01
 -0.95715013E-06  0.90028796E+01
 -0.12804706E-05  0.86530081E+01
 -0.17025993E-05  0.83482873E+01
 -0.22514175E-05  0.80874948E+01
 -0.29624322E-05  0.78687740E+01
 -0.38807859E-05  0.76894416E+01
 -0.50636014E-05  0.75458579E+01
 -0.65825288E-05  0.74334004E+01
 -0.85261942E-05  0.73465714E+01
 -0.11002020E-04  0.72792516E+01
 -0.14136593E-04  0.72250823E+01
 -0.18073446E-04  0.71779281E+01
 -0.22966888E-04  0.71323493E+01
 -0.28970495E-04  0.70840077E+01
 -0.36219264E-04  0.70299413E+01
 -0.44805361E-04  0.69686762E+01
 -0.54748978E-04  0.69001736E+01
 -0.65967736E-04  0.68256414E+01
 -0.78250088E-04  0.67472557E+01
 -0.91239376E-04  0.66678416E+01
 -0.10443504E-03  0.65905557E+01
 -0.11721552E-03  0.65186009E+01
 -0.12888360E-03  0.64549908E+01
 -0.13873055E-03  0.64023693E+01
 -0.14611051E-03  0.63628820E+01
 -0.15051427E-03  0.63380903E+01
 -0.15163015E-03  0.63289178E+01
 -0.14938200E-03  0.63356193E+01
 -0.14393804E-03  0.63577669E+01
 -0.13568902E-03  0.63942531E+01
 -0.12519991E-03  0.64433161E+01
 -0.11314320E-03  0.65025976E+01
 -0.10022473E-03  0.65692439E+01
 -0.87113621E-04  0.66400632E+01
 -0.74385838E-04  0.67117437E+01
 -0.62487872E-04  0.67811316E+01
 -0.42444522E-10  0.40508528E+02
 -0.55650714E-10  0.39109310E+02
 -0.72165995E-10  0.37807931E+02
 -0.92556680E-10  0.36598215E+02
 -0.11740774E-09  0.35474507E+02
 -0.14729907E-09  0.34431630E+02
 -0.18277555E-09  0.33464845E+02
 -0.22431144E-09  0.32569821E+02
 -0.27227042E-09  0.31742598E+02
 -0.32686294E-09  0.30979565E+02
 -0.38810347E-09  0.30277431E+02
 -0.45577072E-09  0.29633208E+02
 -0.52937427E-09  0.29044181E+02
 -0.60813102E-09  0.28507902E+02
 -0.69095514E-09  0.28022165E+02
 -0.77646402E-09  0.27584998E+02
 -0.86300249E-09  0.27194645E+02
 -0.94868593E-09  0.26849561E+02
 -0.10314618E-08  0.26548397E+02
 -0.11091875E-08  0.26289988E+02
 -0.11797207E-08  0.26073341E+02
 -0.12410186E-08  0.25897604E+02
 -0.12912396E-08  0.25762024E+02
 -0.13288426E-08  0.25665864E+02
 -0.13526796E-08  0.25608239E+02
 -0.13620786E-08  0.25587817E+02
 -0.13569171E-08  0.25602247E+02
 -0.13376899E-08  0.25647100E+02
 -0.13055821E-08  0.25713935E+02
 -0.12625654E-08  0.25786853E+02
 -0.12115450E-08  0.25836694E+02
 -0.11566002E-08  0.25812173E+02
  0.11033798E-08  0.25629392E+02
  0.10597382E-08  0.25168788E+02
  0.10367355E-08  0.24306797E+02
  0.10501704E-08  0.23027566E+02
  0.11228811E-08  0.21600096E+02
  0.12881365E-08  0.20561053E+02
  0.15945530E-08  0.20214317E+02
  0.21131223E-08  0.20255105E+02
  0.29471198E-08  0.20194899E+02
  0.42458944E-08  0.19817163E+02
  0.62238163E-08  0.19153538E+02
  0.91859777E-08  0.18314542E+02
  0.13562608E-07  0.17397786E+02
  0.19954558E-07  0.16467203E+02
  0.29192655E-07  0.15558942E+02
  0.42414186E-07  0.14691381E+02
  0.61160338E-07  0.13872789E+02
 -0.87499125E-07  0.13106115E+02
 -0.12417933E-06  0.12391713E+02
 -0.17482259E-06  0.11728831E+02
 -0.24416325E-06  0.11116382E+02
 -0.33834969E-06  0.10553327E+02
 -0.46532698E-06  0.10038840E+02
 -0.63532960E-06  0.95723366E+01
 -0.86152538E-06  0.91534120E+01
 -0.11608671E-05  0.87817134E+01
 -0.15552265E-05  0.84567525E+01
 -0.20729014E-05  0.81776721E+01
 -0.27506008E-05  0.79429880E+01
 -0.36360084E-05  0.77503357E+01
 -0.47909928E-05  0.75962673E+01
 -0.62954562E-05  0.74761509E+01
 -0.82516564E-05  0.73842195E+01
 -0.10788579E-04  0.73138015E+01
 -0.14065562E-04  0.72577277E+01
 -0.18273872E-04  0.72088698E+01
 -0.23634392E-04  0.71607271E+01
 -0.30389131E-04  0.71079629E+01
 -0.38784162E-04  0.70467983E+01
 -0.49042181E-04  0.69752088E+01
 -0.61324406E-04  0.68929109E+01
 -0.75684127E-04  0.68011692E+01
 -0.92017554E-04  0.67024792E+01
 -0.11002082E-03  0.66001888E+01
 -0.12916402E-03  0.64981153E+01
 -0.14869274E-03  0.64001998E+01
 -0.16766397E-03  0.63102226E+01
 -0.18501724E-03  0.62315903E+01
 -0.19967439E-03  0.61671921E+01
 -0.21065450E-03  0.61193137E+01
 -0.21718647E-03  0.60895927E+01
 -0.21880115E-03  0.60789986E+01
 -0.21538789E-03  0.60878205E+01
 -0.20720679E-03  0.61156561E+01
 -0.19485490E-03  0.61613978E+01
 -0.17919256E-03  0.62232279E+01
 -0.16124198E-03  0.62986341E+01
 -0.14207435E-03  0.63844658E+01
 -0.12270247E-03  0.64770496E+01
 -0.10399395E-03  0.65723764E+01
 -0.86615025E-04  0.66663684E+01
 -0.52908082E-10  0.39366900E+02
 -0.69372034E-10  0.38003065E+02
 -0.89962200E-10  0.36734623E+02
 -0.11538505E-09  0.35555551E+02
 -0.14637045E-09  0.34460332E+02
 -0.18364210E-09  0.33443915E+02
 -0.22788020E-09  0.32501678E+02
 -0.27967715E-09  0.31629393E+02
 -0.33948764E-09  0.30823200E+02
 -0.40757549E-09  0.30079575E+02
 -0.48396037E-09  0.29395309E+02
 -0.56836811E-09  0.28767485E+02
 -0.66018907E-09  0.28193458E+02
 -0.75844871E-09  0.27670837E+02
 -0.86179492E-09  0.27197473E+02
 -0.96850541E-09  0.26771439E+02
 -0.10765178E-08  0.26391024E+02
 -0.11834832E-08  0.26054720E+02
 -0.12868432E-08  0.25761209E+02
 -0.13839262E-08  0.25509353E+02
 -0.14720613E-08  0.25298177E+02
 -0.15487012E-08  0.25126842E+02
 -0.16115497E-08  0.24994598E+02
 -0.16586867E-08  0.24900693E+02
 -0.16886841E-08  0.24844212E+02
 -0.17007114E-08  0.24823757E+02
 -0.16946290E-08  0.24836868E+02
 -0.16710771E-08  0.24878943E+02
 -0.16315713E-08  0.24941277E+02
 -0.15786291E-08  0.25007632E+02
 -0.15159612E-08  0.25048517E+02
 -0.14487822E-08  0.25012701E+02
  0.13843137E-08  0.24817737E+02
  0.13325884E-08  0.24349148E+02
  0.13077019E-08  0.23495225E+02
  0.13297172E-08  0.22257950E+02
  0.14275043E-08  0.20912936E+02
  0.16428950E-08  0.19962316E+02
  0.20366709E-08  0.19654625E+02
  0.26970676E-08  0.19682496E+02
  0.37516990E-08  0.19598945E+02
  0.53840655E-08  0.19214423E+02
  0.78561311E-08  0.18563026E+02
  0.11538827E-07  0.17748456E+02
  0.16952766E-07  0.16861757E+02
  0.24821939E-07  0.15962769E+02
  0.36143705E-07  0.15085561E+02
  0.52279040E-07  0.14247636E+02
  0.75067794E-07  0.13457023E+02
  0.10697482E-06  0.12716743E+02
 -0.15127450E-06  0.12027377E+02
 -0.21228369E-06  0.11388467E+02
 -0.29565745E-06  0.10799262E+02
 -0.40876818E-06  0.10259076E+02
 -0.56119880E-06  0.97674351E+01
 -0.76539468E-06  0.93240842E+01
 -0.10375387E-05  0.89288976E+01
 -0.13987384E-05  0.85817059E+01
 -0.18766445E-05  0.82820574E+01
 -0.25076492E-05  0.80289282E+01
 -0.33398395E-05  0.78204119E+01
 -0.44368844E-05  0.76534355E+01
 -0.58830021E-05  0.75235646E+01
 -0.77890455E-05  0.74249629E+01
 -0.10299516E-04  0.73505629E+01
 -0.13599924E-04  0.72924651E+01
 -0.17923312E-04  0.72425328E+01
 -0.23553922E-04  0.71930942E+01
 -0.30825088E-04  0.71376287E+01
 -0.40107612E-04  0.70713125E+01
 -0.51784653E-04  0.69913353E+01
 -0.66210037E-04  0.68969556E+01
 -0.83649389E-04  0.67893223E+01
 -0.10420774E-03  0.66711250E+01
 -0.12775269E-03  0.65461545E+01
 -0.15384739E-03  0.64188438E+01
 -0.18171064E-03  0.62938473E+01
 -0.21022005E-03  0.61756904E+01
 -0.23796858E-03  0.60685076E+01
 -0.26337433E-03  0.59758709E+01
 -0.28483240E-03  0.59006997E+01
 -0.30088761E-03  0.58452340E+01
 -0.31040152E-03  0.58110480E+01
 -0.31268702E-03  0.57990757E+01
 -0.30758959E-03  0.58096276E+01
 -0.29550287E-03  0.58423823E+01
 -0.27731754E-03  0.58963533E+01
 -0.25431232E-03  0.59698400E+01
 -0.22800477E-03  0.60603878E+01
 -0.19998464E-03  0.61647830E+01
 -0.17175429E-03  0.62791085E+01
 -0.14459838E-03  0.63988830E+01
 -0.11949819E-03  0.65192961E+01
 -0.65229459E-10  0.38309211E+02
 -0.85530516E-10  0.36978174E+02
 -0.11092060E-09  0.35740265E+02
 -0.14227145E-09  0.34589598E+02
 -0.18048388E-09  0.33520785E+02
 -0.22645131E-09  0.32528892E+02
 -0.28101379E-09  0.31609403E+02
 -0.34490335E-09  0.30758190E+02
 -0.41868252E-09  0.29971482E+02
 -0.50267871E-09  0.29245837E+02
 -0.59691849E-09  0.28578121E+02
 -0.70106633E-09  0.27965485E+02
 -0.81437304E-09  0.27405344E+02
 -0.93563954E-09  0.26895364E+02
 -0.10632010E-08  0.26433444E+02
 -0.11949358E-08  0.26017703E+02
 -0.13283028E-08  0.25646469E+02
 -0.14604068E-08  0.25318267E+02
 -0.15880935E-08  0.25031807E+02
 -0.17080692E-08  0.24785975E+02
 -0.18170397E-08  0.24579811E+02
 -0.19118638E-08  0.24412485E+02
 -0.19897101E-08  0.24283243E+02
 -0.20482123E-08  0.24191315E+02
 -0.20856141E-08  0.24135743E+02
 -0.21009013E-08  0.24115049E+02
 -0.20939208E-08  0.24126636E+02
 -0.20654954E-08  0.24165677E+02
 -0.20175491E-08  0.24223124E+02
 -0.19532727E-08  0.24282260E+02
 -0.18773741E-08  0.24313044E+02
  0.17964776E-08  0.24263985E+02
  0.17197657E-08  0.24053749E+02
  0.16599926E-08  0.23572830E+02
  0.16350494E-08  0.22722033E+02
  0.16703260E-08  0.21522997E+02
  0.18022040E-08  0.20259916E+02
  0.20831331E-08  0.19400159E+02
  0.25888924E-08  0.19134617E+02
  0.34288368E-08  0.19150931E+02
  0.47601695E-08  0.19042684E+02
  0.68075862E-08  0.18648290E+02
  0.98899959E-08  0.18005677E+02
  0.14456454E-07  0.17212476E+02
  0.21133942E-07  0.16353341E+02
  0.30790206E-07  0.15483949E+02
  0.44615556E-07  0.14636166E+02
  0.64228369E-07  0.13826521E+02
  0.91810182E-07  0.13062739E+02
  0.13027787E-06  0.12347880E+02
  0.18350296E-06  0.11682731E+02
 -0.25659206E-06  0.11067130E+02
 -0.35624884E-06  0.10500662E+02
 -0.49124775E-06  0.99829977E+01
 -0.67306477E-06  0.95140191E+01
 -0.91673191E-06  0.90937958E+01
 -0.12420120E-05  0.87224574E+01
 -0.16750292E-05  0.83999686E+01
 -0.22505369E-05  0.81258279E+01
 -0.30150566E-05  0.78987119E+01
 -0.40311683E-05  0.77161124E+01
 -0.53832523E-05  0.75740324E+01
 -0.71849546E-05  0.74668274E+01
 -0.95884995E-05  0.73872709E+01
 -0.12795656E-04  0.73268997E+01
 -0.17069563E-04  0.72766278E+01
 -0.22745678E-04  0.72275495E+01
 -0.30238805E-04  0.71717884E+01
 -0.40041621E-04  0.71032287E+01
 -0.52708804E-04  0.70179963E+01
 -0.68820374E-04  0.69146255E+01
 -0.88919259E-04  0.67939235E+01
 -0.11342209E-03  0.66586057E+01
 -0.14250909E-03  0.65127977E+01
 -0.17600745E-03  0.63614954E+01
 -0.21329072E-03  0.62100550E+01
 -0.25322050E-03  0.60637577E+01
 -0.29415441E-03  0.59274734E+01
 -0.33403379E-03  0.58054351E+01
 -0.37054964E-03  0.57011211E+01
 -0.40136793E-03  0.56172336E+01
 -0.42438216E-03  0.55557495E+01
 -0.43795419E-03  0.55180111E+01
 -0.44110547E-03  0.55048166E+01
 -0.43362962E-03  0.55164769E+01
 -0.41611061E-03  0.55528148E+01
 -0.38984630E-03  0.56131035E+01
 -0.35669114E-03  0.56959612E+01
 -0.31884270E-03  0.57992345E+01
 -0.27860348E-03  0.59199119E+01
 -0.23815135E-03  0.60541045E+01
 -0.19934957E-03  0.61971227E+01
 -0.16361939E-03  0.63436660E+01
 -0.79540577E-10  0.37330764E+02
 -0.10429963E-09  0.36030082E+02
 -0.13526681E-09  0.34820429E+02
 -0.17350618E-09  0.33696048E+02
 -0.22011752E-09  0.32651669E+02
 -0.27619191E-09  0.31682466E+02
 -0.34275572E-09  0.30784023E+02
 -0.42070397E-09  0.29952303E+02
 -0.51072533E-09  0.29183616E+02
 -0.61322211E-09  0.28474598E+02
 -0.72823007E-09  0.27822182E+02
 -0.85534359E-09  0.27223582E+02
 -0.99365273E-09  0.26676270E+02
 -0.11416988E-08  0.26177962E+02
 -0.12974552E-08  0.25726602E+02
 -0.14583375E-08  0.25320351E+02
 -0.16212491E-08  0.24957571E+02
 -0.17826615E-08  0.24636817E+02
 -0.19387288E-08  0.24356825E+02
 -0.20854342E-08  0.24116500E+02
 -0.22187603E-08  0.23914895E+02
 -0.23348754E-08  0.23751183E+02
 -0.24303265E-08  0.23624603E+02
 -0.25022297E-08  0.23534359E+02
 -0.25484493E-08  0.23479438E+02
 -0.25677619E-08  0.23458268E+02
 -0.25600074E-08  0.23468083E+02
 -0.25262359E-08  0.23503784E+02
 -0.24688712E-08  0.23555900E+02
 -0.23919289E-08  0.23607099E+02
 -0.23013409E-08  0.23626593E+02
  0.22054705E-08  0.23562368E+02
  0.21159289E-08  0.23333974E+02
  0.20488523E-08  0.22836965E+02
  0.20268560E-08  0.21985517E+02
  0.20819576E-08  0.20822547E+02
  0.22598660E-08  0.19641580E+02
  0.26261649E-08  0.18873726E+02
  0.32750920E-08  0.18651142E+02
  0.43418346E-08  0.18656275E+02
  0.60195366E-08  0.18522467E+02
  0.85825487E-08  0.18116080E+02
  0.12417860E-07  0.17479609E+02
  0.18067137E-07  0.16705218E+02
  0.26282363E-07  0.15871413E+02
  0.38098780E-07  0.15029722E+02
  0.54929641E-07  0.14209749E+02
  0.78688452E-07  0.13426982E+02
  0.11194586E-06  0.12688795E+02
  0.15813076E-06  0.11998257E+02
  0.22178874E-06  0.11356354E+02
  0.30891701E-06  0.10763217E+02
  0.42740404E-06  0.10218776E+02
 -0.58761685E-06  0.97230711E+01
 -0.80320049E-06  0.92763446E+01
 -0.10921859E-05  0.88789893E+01
 -0.14785467E-05  0.85313698E+01
 -0.19944020E-05  0.82335343E+01
 -0.26831372E-05  0.79848384E+01
 -0.36037929E-05  0.77835160E+01
 -0.48371548E-05  0.76262656E+01
 -0.64940272E-05  0.75079472E+01
 -0.87261493E-05  0.74214977E+01
 -0.11740029E-04  0.73581607E+01
 -0.15813517E-04  0.73080611E+01
 -0.21314055E-04  0.72610727E+01
 -0.28716101E-04  0.72078268E+01
 -0.38613193E-04  0.71406600E+01
 -0.51717698E-04  0.70543138E+01
 -0.68839149E-04  0.69462665E+01
 -0.90831312E-04  0.68166886E+01
 -0.11850031E-03  0.66680893E+01
 -0.15247247E-03  0.65047730E+01
 -0.19303128E-03  0.63322191E+01
 -0.23994592E-03  0.61564752E+01
 -0.29232565E-03  0.59836212E+01
 -0.34853868E-03  0.58193353E+01
 -0.40622939E-03  0.56685800E+01
 -0.46245110E-03  0.55354162E+01
 -0.51390917E-03  0.54229473E+01
 -0.55728587E-03  0.53333803E+01
 -0.58960043E-03  0.52681762E+01
 -0.60854903E-03  0.52282435E+01
 -0.61277176E-03  0.52141191E+01
 -0.60200577E-03  0.52260826E+01
 -0.57710383E-03  0.52641694E+01
 -0.53992015E-03  0.53280725E+01
 -0.49308548E-03  0.54169606E+01
 -0.43970766E-03  0.55292583E+01
 -0.38304022E-03  0.56624522E+01
 -0.32616313E-03  0.58129754E+01
 -0.27171578E-03  0.59762104E+01
 -0.22171397E-03  0.61466291E+01
 -0.95931022E-10  0.36427262E+02
 -0.12579747E-09  0.35154620E+02
 -0.16315486E-09  0.33971065E+02
 -0.20928796E-09  0.32870961E+02
 -0.26552501E-09  0.31849145E+02
 -0.33318424E-09  0.30900893E+02
 -0.41350631E-09  0.30021880E+02
 -0.50757399E-09  0.29208152E+02
 -0.61622169E-09  0.28456096E+02
 -0.73993900E-09  0.27762417E+02
 -0.87877380E-09  0.27124111E+02
 -0.10322420E-08  0.26538449E+02
 -0.11992513E-08  0.26002956E+02
 -0.13780478E-08  0.25515393E+02
 -0.15661919E-08  0.25073746E+02
 -0.17605714E-08  0.24676211E+02
 -0.19574551E-08  0.24321182E+02
 -0.21525896E-08  0.24007242E+02
 -0.23413383E-08  0.23733148E+02
 -0.25188568E-08  0.23497819E+02
 -0.26802991E-08  0.23300319E+02
 -0.28210427E-08  0.23139820E+02
 -0.29369228E-08  0.23015545E+02
 -0.30244632E-08  0.22926668E+02
 -0.30810959E-08  0.22872110E+02
 -0.31053637E-08  0.22850182E+02
 -0.30971093E-08  0.22857925E+02
 -0.30576630E-08  0.22889920E+02
 -0.29900558E-08  0.22936189E+02
 -0.28993037E-08  0.22978665E+02
 -0.27928303E-08  0.22985635E+02
  0.26811281E-08  0.22904361E+02
  0.25787971E-08  0.22655178E+02
  0.25061520E-08  0.22139009E+02
  0.24916583E-08  0.21284465E+02
  0.25755455E-08  0.20157068E+02
  0.28150629E-08  0.19059106E+02
  0.32919970E-08  0.18382809E+02
  0.41232565E-08  0.18201804E+02
  0.54755813E-08  0.18195111E+02
  0.75857282E-08  0.18035172E+02
  0.10787862E-07  0.17615455E+02
  0.15550328E-07  0.16983188E+02
  0.22524523E-07  0.16225516E+02
  0.32609232E-07  0.15415066E+02
  0.47034625E-07  0.14599303E+02
  0.67471103E-07  0.13805560E+02
  0.96169669E-07  0.13048246E+02
  0.13614252E-06  0.12334349E+02
  0.19139580E-06  0.11666924E+02
  0.26723165E-06  0.11047145E+02
  0.37064475E-06  0.10475440E+02
  0.51085203E-06  0.99520947E+01
  0.70001414E-06  0.94775301E+01
 -0.95423867E-06  0.90523659E+01
 -0.12949994E-05  0.86773244E+01
 -0.17511691E-05  0.83529924E+01
 -0.23619481E-05  0.80794572E+01
 -0.31810764E-05  0.78558403E+01
 -0.42828443E-05  0.76797889E+01
 -0.57705444E-05  0.75470176E+01
 -0.77881045E-05  0.74510336E+01
 -0.10535636E-04  0.73831793E+01
 -0.14289406E-04  0.73330879E+01
 -0.19426099E-04  0.72895443E+01
 -0.26449972E-04  0.72416242E+01
 -0.36019355E-04  0.71798773E+01
 -0.48965882E-04  0.70973011E+01
 -0.66296160E-04  0.69899137E+01
 -0.89162294E-04  0.68568637E+01
 -0.11878661E-03  0.67001342E+01
 -0.15632936E-03  0.65239752E+01
 -0.20269796E-03  0.63342111E+01
 -0.25831277E-03  0.61375365E+01
 -0.32286325E-03  0.59408733E+01
 -0.39510445E-03  0.57508247E+01
 -0.47274849E-03  0.55732453E+01
 -0.55249554E-03  0.54129440E+01
 -0.63022553E-03  0.52735350E+01
 -0.70134055E-03  0.51574481E+01
 -0.76121878E-03  0.50660889E+01
 -0.80571713E-03  0.50001151E+01
 -0.83164734E-03  0.49597664E+01
 -0.83714967E-03  0.49451655E+01
 -0.82190349E-03  0.49565146E+01
 -0.78714328E-03  0.49941300E+01
 -0.73548508E-03  0.50583013E+01
 -0.67060146E-03  0.51490076E+01
 -0.59680194E-03  0.52655626E+01
 -0.51858019E-03  0.54062764E+01
 -0.44018417E-03  0.55682175E+01
 -0.36525692E-03  0.57471275E+01
 -0.29658613E-03  0.59375098E+01
 -0.11443463E-09  0.35594784E+02
 -0.15006920E-09  0.34347978E+02
 -0.19464438E-09  0.33188469E+02
 -0.24969475E-09  0.32110731E+02
 -0.31680727E-09  0.31109701E+02
 -0.39755760E-09  0.30180745E+02
 -0.49342959E-09  0.29319623E+02
 -0.60571947E-09  0.28522458E+02
 -0.73542799E-09  0.27785707E+02
 -0.88314526E-09  0.27106137E+02
 -0.10489352E-08  0.26480805E+02
 -0.12322275E-08  0.25907031E+02
 -0.14317270E-08  0.25382387E+02
 -0.16453489E-08  0.24904677E+02
 -0.18701904E-08  0.24471923E+02
 -0.21025457E-08  0.24082355E+02
 -0.23379696E-08  0.23734393E+02
 -0.25713926E-08  0.23426643E+02
 -0.27972865E-08  0.23157880E+02
 -0.30098736E-08  0.22927035E+02
 -0.32033727E-08  0.22733177E+02
 -0.33722686E-08  0.22575471E+02
 -0.35115929E-08  0.22453122E+02
 -0.36172018E-08  0.22365261E+02
 -0.36860419E-08  0.22310732E+02
 -0.37163989E-08  0.22287713E+02
 -0.37081326E-08  0.22293020E+02
 -0.36629155E-08  0.22320864E+02
 -0.35845091E-08  0.22360690E+02
 -0.34791332E-08  0.22393580E+02
 -0.33560137E-08  0.22386752E+02
  0.32282311E-08  0.22286614E+02
  0.31140385E-08  0.22014336E+02
  0.30388817E-08  0.21476762E+02
  0.30384317E-08  0.20618177E+02
  0.31630437E-08  0.19527611E+02
  0.34841899E-08  0.18514129E+02
  0.41035799E-08  0.17927618E+02
  0.51658982E-08  0.17784846E+02
  0.68763532E-08  0.17764772E+02
  0.95245604E-08  0.17578308E+02
  0.13516684E-07  0.17144528E+02
  0.19418253E-07  0.16515102E+02
  0.28010650E-07  0.15772449E+02
  0.40365022E-07  0.14983609E+02
  0.57938287E-07  0.14192118E+02
  0.82697163E-07  0.13423069E+02
  0.11727796E-06  0.12689780E+02
  0.16519260E-06  0.11998823E+02
  0.23109564E-06  0.11353219E+02
  0.32113408E-06  0.10754317E+02
  0.44341290E-06  0.10202838E+02
  0.60862740E-06  0.96994339E+01
  0.83094108E-06  0.92449233E+01
  0.11292303E-05  0.88403241E+01
 -0.15288789E-05  0.84867052E+01
 -0.20643927E-05  0.81848776E+01
 -0.27832251E-05  0.79349367E+01
 -0.37513551E-05  0.77356933E+01
 -0.50613475E-05  0.75840758E+01
 -0.68438216E-05  0.74746389E+01
 -0.92834162E-05  0.73993531E+01
 -0.12640370E-04  0.73478350E+01
 -0.17278554E-04  0.73080949E+01
 -0.23699925E-04  0.72677292E+01
 -0.32583568E-04  0.72153266E+01
 -0.44824409E-04  0.71417675E+01
 -0.61562170E-04  0.70411292E+01
 -0.84185784E-04  0.69110443E+01
 -0.11429366E-03  0.67525323E+01
 -0.15358881E-03  0.65694467E+01
 -0.20369330E-03  0.63677227E+01
 -0.26588118E-03  0.61545786E+01
 -0.34075285E-03  0.59377671E+01
 -0.42790011E-03  0.57249163E+01
 -0.52563116E-03  0.55229749E+01
 -0.63082773E-03  0.53377765E+01
 -0.73899034E-03  0.51737447E+01
 -0.84449596E-03  0.50337752E+01
 -0.94105621E-03  0.49193174E+01
 -0.10223305E-02  0.48306550E+01
 -0.10826186E-02  0.47673387E+01
 -0.11175328E-02  0.47286856E+01
 -0.11245370E-02  0.47142345E+01
 -0.11032498E-02  0.47240470E+01
 -0.10554570E-02  0.47587776E+01
 -0.98483977E-03  0.48194858E+01
 -0.89648818E-03  0.49072312E+01
 -0.79630161E-03  0.50225465E+01
 -0.69037134E-03  0.51649140E+01
 -0.58441805E-03  0.53323678E+01
 -0.48333317E-03  0.55212986E+01
 -0.39085942E-03  0.57264896E+01
 -0.13501662E-09  0.34829744E+02
 -0.17707018E-09  0.33606678E+02
 -0.22967884E-09  0.32469261E+02
 -0.29465588E-09  0.31412066E+02
 -0.37387716E-09  0.30430124E+02
 -0.46920608E-09  0.29518884E+02
 -0.58239869E-09  0.28674184E+02
 -0.71499076E-09  0.27892215E+02
 -0.86817052E-09  0.27169500E+02
 -0.10426428E-08  0.26502862E+02
 -0.12384925E-08  0.25889410E+02
 -0.14550572E-08  0.25326512E+02
 -0.16908196E-08  0.24811782E+02
 -0.19433311E-08  0.24343060E+02
 -0.22091775E-08  0.23918403E+02
 -0.24839967E-08  0.23536067E+02
 -0.27625526E-08  0.23194497E+02
 -0.30388713E-08  0.22892316E+02
 -0.33064348E-08  0.22628314E+02
 -0.35584290E-08  0.22401430E+02
 -0.37880333E-08  0.22210730E+02
 -0.39887398E-08  0.22055370E+02
 -0.41546862E-08  0.21934530E+02
 -0.42809869E-08  0.21847288E+02
 -0.43640522E-08  0.21792398E+02
 -0.44018901E-08  0.21767886E+02
 -0.43943968E-08  0.21770312E+02
 -0.43436586E-08  0.21793472E+02
 -0.42543069E-08  0.21826163E+02
 -0.41339971E-08  0.21848521E+02
 -0.39941154E-08  0.21826590E+02
  0.38508635E-08  0.21705885E+02
  0.37269286E-08  0.21408631E+02
  0.36540163E-08  0.20848393E+02
  0.36766203E-08  0.19986480E+02
  0.38575176E-08  0.18935726E+02
  0.42856291E-08  0.18008532E+02
  0.50870703E-08  0.17508557E+02
  0.64404519E-08  0.17399009E+02
  0.85977744E-08  0.17363305E+02
  0.11912611E-07  0.17150051E+02
  0.16877704E-07  0.16701930E+02
  0.24174604E-07  0.16074415E+02
  0.34738646E-07  0.15345386E+02
  0.49843343E-07  0.14576584E+02
  0.71209361E-07  0.13807795E+02
  0.10114474E-06  0.13061939E+02
  0.14272529E-06  0.12351247E+02
  0.20002753E-06  0.11681857E+02
  0.27843228E-06  0.11056729E+02
  0.38502614E-06  0.10477364E+02
  0.52914305E-06  0.99447695E+01
  0.72311192E-06  0.94599588E+01
  0.98331359E-06  0.90241647E+01
  0.13317065E-05  0.86388263E+01
  0.17980642E-05  0.83053862E+01
 -0.24232855E-05  0.80248978E+01
 -0.32643029E-05  0.77974572E+01
 -0.44013262E-05  0.76215128E+01
 -0.59484255E-05  0.74931702E+01
 -0.80687420E-05  0.74056802E+01
 -0.10995874E-04  0.73493337E+01
 -0.15063064E-04  0.73119445E+01
 -0.20741463E-04  0.72799528E+01
 -0.28687614E-04  0.72399771E+01
 -0.39797785E-04  0.71804595E+01
 -0.55262458E-04  0.70930011E+01
 -0.76607965E-04  0.69731010E+01
 -0.10570463E-03  0.68202285E+01
 -0.14471418E-03  0.66373514E+01
 -0.19594754E-03  0.64301495E+01
 -0.26161263E-03  0.62061230E+01
 -0.34345306E-03  0.59737355E+01
 -0.44231147E-03  0.57416486E+01
 -0.55768551E-03  0.55180531E+01
 -0.68736667E-03  0.53100953E+01
 -0.82725070E-03  0.51234137E+01
 -0.97138437E-03  0.49618314E+01
 -0.11122776E-02  0.48272649E+01
 -0.12414769E-02  0.47198911E+01
 -0.13503638E-02  0.46385720E+01
 -0.14311053E-02  0.45814737E+01
 -0.14776253E-02  0.45467623E+01
 -0.14864197E-02  0.45332325E+01
 -0.14570291E-02  0.45407320E+01
 -0.13920517E-02  0.45702787E+01
 -0.12967031E-02  0.46238345E+01
 -0.11780564E-02  0.47037721E+01
 -0.10441502E-02  0.48121509E+01
 -0.90313443E-03  0.49499692E+01
 -0.76255060E-03  0.51165605E+01
 -0.62878218E-03  0.53092575E+01
 -0.50668683E-03  0.55233626E+01
 -0.15756236E-09  0.34128878E+02
 -0.20665128E-09  0.32927546E+02
 -0.26806651E-09  0.31810350E+02
 -0.34392772E-09  0.30771957E+02
 -0.43642874E-09  0.29807478E+02
 -0.54775005E-09  0.28912442E+02
 -0.67994824E-09  0.28082753E+02
 -0.83482437E-09  0.27314669E+02
 -0.10137754E-08  0.26604767E+02
 -0.12176359E-08  0.25949926E+02
 -0.14465184E-08  0.25347298E+02
 -0.16996644E-08  0.24794296E+02
 -0.19753188E-08  0.24288569E+02
 -0.22706402E-08  0.23827991E+02
 -0.25816603E-08  0.23410647E+02
 -0.29033034E-08  0.23034815E+02
 -0.32294728E-08  0.22698960E+02
 -0.35532080E-08  0.22401721E+02
 -0.38669110E-08  0.22141895E+02
 -0.41626349E-08  0.21918424E+02
 -0.44324220E-08  0.21730369E+02
 -0.46686777E-08  0.21576869E+02
 -0.48645605E-08  0.21457068E+02
 -0.50143735E-08  0.21369985E+02
 -0.51139431E-08  0.21314270E+02
 -0.51609830E-08  0.21287776E+02
 -0.51554509E-08  0.21286777E+02
 -0.50999274E-08  0.21304613E+02
 -0.50000702E-08  0.21329370E+02
 -0.48652308E-08  0.21340169E+02
 -0.47093624E-08  0.21301822E+02
  0.45524023E-08  0.21159020E+02
  0.44223798E-08  0.20835462E+02
  0.43585863E-08  0.20252469E+02
  0.44162513E-08  0.19389729E+02
  0.46733042E-08  0.18383354E+02
  0.52399652E-08  0.17544218E+02
  0.62721176E-08  0.17126006E+02
  0.79896606E-08  0.17043384E+02
  0.10701345E-07  0.16989385E+02
  0.14837965E-07  0.16749226E+02
  0.20996202E-07  0.16286824E+02
  0.29995996E-07  0.15660601E+02
  0.42954933E-07  0.14944008E+02
  0.61384089E-07  0.14193784E+02
  0.87310931E-07  0.13446173E+02
  0.12343667E-06  0.12722019E+02
  0.17333825E-06  0.12032491E+02
  0.24172943E-06  0.11383277E+02
  0.33480287E-06  0.10777249E+02
  0.46068672E-06  0.10216030E+02
  0.63006859E-06  0.97008847E+01
  0.85707077E-06  0.92331791E+01
  0.11605084E-05  0.88145599E+01
  0.15657358E-05  0.84469060E+01
  0.21073961E-05  0.81320652E+01
  0.28335430E-05  0.78713672E+01
 -0.38118246E-05  0.76649285E+01
 -0.51387057E-05  0.75108204E+01
 -0.69530654E-05  0.74042659E+01
 -0.94559158E-05  0.73371176E+01
 -0.12938354E-04  0.72979007E+01
 -0.17820018E-04  0.72726087E+01
 -0.24699894E-04  0.72462181E+01
 -0.34419844E-04  0.72046098E+01
 -0.48137851E-04  0.71364039E+01
 -0.67402150E-04  0.70342425E+01
 -0.94208766E-04  0.68952776E+01
 -0.13101470E-03  0.67209100E+01
 -0.18067029E-03  0.65160225E+01
 -0.24623276E-03  0.62880007E+01
 -0.33063559E-03  0.60457542E+01
 -0.43621792E-03  0.57988407E+01
 -0.56416127E-03  0.55566983E+01
 -0.71392178E-03  0.53279612E+01
 -0.88276670E-03  0.51198443E+01
 -0.10655140E-02  0.49376322E+01
 -0.12545427E-02  0.47843481E+01
 -0.14401127E-02  0.46606966E+01
 -0.16110194E-02  0.45653409E+01
 -0.17555942E-02  0.44955004E+01
 -0.18630087E-02  0.44477757E+01
 -0.19247211E-02  0.44190455E+01
 -0.19357696E-02  0.44072613E+01
 -0.18955600E-02  0.44119884E+01
 -0.18078994E-02  0.44345807E+01
 -0.16802701E-02  0.44779379E+01
 -0.15225935E-02  0.45458679E+01
 -0.13458513E-02  0.46421714E+01
 -0.11608708E-02  0.47696446E+01
 -0.97741612E-03  0.49292274E+01
 -0.80358371E-03  0.51194790E+01
 -0.64544413E-03  0.53364585E+01
 -0.18186884E-09  0.33489207E+02
 -0.23854777E-09  0.32307687E+02
 -0.30946605E-09  0.31208921E+02
 -0.39707528E-09  0.30187655E+02
 -0.50391405E-09  0.29239079E+02
 -0.63250729E-09  0.28358790E+02
 -0.78523882E-09  0.27542755E+02
 -0.96419965E-09  0.26787288E+02
 -0.11710166E-08  0.26089019E+02
 -0.14066696E-08  0.25444872E+02
 -0.16713071E-08  0.24852041E+02
 -0.19640746E-08  0.24307976E+02
 -0.22829682E-08  0.23810358E+02
 -0.26247313E-08  0.23357089E+02
 -0.29848065E-08  0.22946275E+02
 -0.33573575E-08  0.22576216E+02
 -0.37353673E-08  0.22245390E+02
 -0.41108190E-08  0.21952445E+02
 -0.44749562E-08  0.21696183E+02
 -0.48186149E-08  0.21475541E+02
 -0.51326144E-08  0.21289571E+02
 -0.54081895E-08  0.21137385E+02
 -0.56374437E-08  0.21018087E+02
 -0.58138060E-08  0.20930622E+02
 -0.59324776E-08  0.20873523E+02
 -0.59908664E-08  0.20844449E+02
 -0.59890221E-08  0.20839364E+02
 -0.59301088E-08  0.20851111E+02
 -0.58209822E-08  0.20867021E+02
 -0.56729792E-08  0.20865154E+02
  0.55030770E-08  0.20809108E+02
  0.53356475E-08  0.20642946E+02
  0.52051084E-08  0.20292466E+02
  0.51598790E-08  0.19687999E+02
  0.52681674E-08  0.18828799E+02
  0.56262741E-08  0.17872677E+02
  0.63702775E-08  0.17122868E+02
  0.76921921E-08  0.16780121E+02
  0.98619543E-08  0.16717263E+02
  0.13256902E-07  0.16642200E+02
  0.18400792E-07  0.16375221E+02
  0.26014832E-07  0.15898864E+02
  0.37083766E-07  0.15273531E+02
  0.52940729E-07  0.14568317E+02
  0.75375552E-07  0.13835265E+02
  0.10677254E-06  0.13107311E+02
  0.15028581E-06  0.12403346E+02
  0.21006366E-06  0.11733519E+02
  0.29153875E-06  0.11103068E+02
  0.40181008E-06  0.10514745E+02
  0.55015747E-06  0.99702571E+01
  0.74875369E-06  0.94710874E+01
  0.10136782E-05  0.90189209E+01
  0.13663975E-05  0.86158013E+01
  0.18359706E-05  0.82640510E+01
  0.24623763E-05  0.79659482E+01
  0.33015605E-05  0.77231415E+01
  0.44330840E-05  0.75358130E+01
 -0.59716272E-05  0.74016860E+01
 -0.80840874E-05  0.73150992E+01
 -0.11014550E-04  0.72664812E+01
 -0.15119931E-04  0.72425746E+01
 -0.20919320E-04  0.72275984E+01
 -0.29159598E-04  0.72052099E+01
 -0.40897951E-04  0.71607883E+01
 -0.57597623E-04  0.70834000E+01
 -0.81225539E-04  0.69669453E+01
 -0.11432915E-03  0.68103325E+01
 -0.16005654E-03  0.66168686E+01
 -0.22207276E-03  0.63932268E+01
 -0.30432482E-03  0.61483263E+01
 -0.41062530E-03  0.58923135E+01
 -0.54406410E-03  0.56356914E+01
 -0.70631088E-03  0.53885531E+01
 -0.89691455E-03  0.51598639E+01
 -0.11127189E-02  0.49567825E+01
 -0.13474891E-02  0.47840851E+01
 -0.15918102E-02  0.46438152E+01
 -0.18333141E-02  0.45352861E+01
 -0.20573309E-02  0.44555040E+01
 -0.22480869E-02  0.43999701E+01
 -0.23904964E-02  0.43637137E+01
 -0.24723581E-02  0.43423583E+01
 -0.24864634E-02  0.43330318E+01
 -0.24319534E-02  0.43349818E+01
 -0.23144201E-02  0.43498037E+01
 -0.21447071E-02  0.43812229E+01
 -0.19368707E-02  0.44344171E+01
 -0.17059929E-02  0.45149614E+01
 -0.14664115E-02  0.46275943E+01
 -0.12305820E-02  0.47750870E+01
 -0.10084895E-02  0.49574780E+01
 -0.80741300E-03  0.51718157E+01
 -0.20764005E-09  0.32908023E+02
 -0.27237323E-09  0.31744465E+02
 -0.35337880E-09  0.30662400E+02
 -0.45346233E-09  0.29656649E+02
 -0.57553071E-09  0.28722469E+02
 -0.72247757E-09  0.27855518E+02
 -0.89703810E-09  0.27051821E+02
 -0.11016162E-08  0.26307741E+02
 -0.13380888E-08  0.25619954E+02
 -0.16075978E-08  0.24985424E+02
 -0.19103388E-08  0.24401382E+02
 -0.22453651E-08  0.23865307E+02
 -0.26104203E-08  0.23374909E+02
 -0.30018192E-08  0.22928112E+02
 -0.34143923E-08  0.22523039E+02
 -0.38415085E-08  0.22158005E+02
 -0.42751872E-08  0.21831496E+02
 -0.47063020E-08  0.21542165E+02
 -0.51248769E-08  0.21288809E+02
 -0.55204646E-08  0.21070361E+02
 -0.58825921E-08  0.20885848E+02
 -0.62012554E-08  0.20734356E+02
 -0.64674398E-08  0.20614932E+02
 -0.66736485E-08  0.20526440E+02
 -0.68144237E-08  0.20467281E+02
 -0.68868618E-08  0.20434901E+02
 -0.68911402E-08  0.20424928E+02
 -0.68311030E-08  0.20429679E+02
 -0.67149895E-08  0.20435706E+02
 -0.65564376E-08  0.20420010E+02
  0.63759559E-08  0.20345071E+02
  0.62031372E-08  0.20154674E+02
  0.60799808E-08  0.19777564E+02
  0.60658098E-08  0.19154465E+02
  0.62444151E-08  0.18305025E+02
  0.67342298E-08  0.17405908E+02
  0.77025399E-08  0.16745694E+02
  0.93849808E-08  0.16470683E+02
  0.12111840E-07  0.16420013E+02
  0.16343003E-07  0.16321311E+02
  0.22713754E-07  0.16027874E+02
  0.32094050E-07  0.15538110E+02
  0.45664467E-07  0.14913420E+02
  0.65012654E-07  0.14218604E+02
  0.92255182E-07  0.13501327E+02
  0.13019114E-06  0.12791475E+02
  0.18249622E-06  0.12106134E+02
  0.25397009E-06  0.11454496E+02
  0.35085617E-06  0.10841356E+02
  0.48126454E-06  0.10269324E+02
  0.65574634E-06  0.97401489E+01
  0.88809863E-06  0.92554808E+01
  0.11965264E-05  0.88172739E+01
  0.16053638E-05  0.84279281E+01
  0.21476726E-05  0.80901880E+01
  0.28692086E-05  0.78067692E+01
  0.38344971E-05  0.75796767E+01
  0.51361148E-05  0.74092200E+01
  0.69087528E-05  0.72928458E+01
 -0.93502450E-05  0.72240735E+01
 -0.12752456E-04  0.71919632E+01
 -0.17545598E-04  0.71815418E+01
 -0.24359889E-04  0.71753618E+01
 -0.34107934E-04  0.71559301E+01
 -0.48088820E-04  0.71083290E+01
 -0.68109532E-04  0.70222536E+01
 -0.96609580E-04  0.68929584E+01
 -0.13676056E-03  0.67210847E+01
 -0.19249575E-03  0.65117150E+01
 -0.26841174E-03  0.62731199E+01
 -0.36948480E-03  0.60155450E+01
 -0.50056867E-03  0.57501878E+01
 -0.66569047E-03  0.54883454E+01
 -0.86722201E-03  0.52406390E+01
 -0.11050453E-02  0.50162439E+01
 -0.13758257E-02  0.48221277E+01
 -0.16724622E-02  0.46624086E+01
 -0.19837531E-02  0.45380051E+01
 -0.22943658E-02  0.44467424E+01
 -0.25853345E-02  0.43839691E+01
 -0.28354178E-02  0.43435876E+01
 -0.30235465E-02  0.43192751E+01
 -0.31321630E-02  0.43056464E+01
 -0.31506459E-02  0.42991812E+01
 -0.30776316E-02  0.42988332E+01
 -0.29212696E-02  0.43062894E+01
 -0.26972824E-02  0.43258267E+01
 -0.24256380E-02  0.43636976E+01
 -0.21270859E-02  0.44270405E+01
 -0.18205494E-02  0.45224710E+01
 -0.15217110E-02  0.46546701E+01
 -0.12425573E-02  0.48253307E+01
 -0.99143958E-03  0.50327010E+01
 -0.23448715E-09  0.32382859E+02
 -0.30761987E-09  0.31235477E+02
 -0.39914914E-09  0.30168441E+02
 -0.51225209E-09  0.29176641E+02
 -0.65022296E-09  0.28255394E+02
 -0.81634423E-09  0.27400412E+02
 -0.10137232E-08  0.26607769E+02
 -0.12450970E-08  0.25873872E+02
 -0.15126124E-08  0.25195436E+02
 -0.18175903E-08  0.24569460E+02
 -0.21602882E-08  0.23993205E+02
 -0.25396773E-08  0.23464175E+02
 -0.29532536E-08  0.22980101E+02
 -0.33969023E-08  0.22538924E+02
 -0.38648331E-08  0.22138780E+02
 -0.43496052E-08  0.21777991E+02
 -0.48422506E-08  0.21455047E+02
 -0.53325031E-08  0.21168597E+02
 -0.58091298E-08  0.20917432E+02
 -0.62603568E-08  0.20700464E+02
 -0.66743721E-08  0.20516698E+02
 -0.70398846E-08  0.20365175E+02
 -0.73467162E-08  0.20244884E+02
 -0.75864056E-08  0.20154590E+02
 -0.77528120E-08  0.20092550E+02
 -0.78427209E-08  0.20055981E+02
 -0.78564772E-08  0.20040157E+02
 -0.77987065E-08  0.20036856E+02
 -0.76792277E-08  0.20031849E+02
 -0.75143191E-08  0.20001138E+02
  0.73285757E-08  0.19906289E+02
  0.71576866E-08  0.19691333E+02
  0.70525775E-08  0.19289005E+02
  0.70855012E-08  0.18651850E+02
  0.73588270E-08  0.17820100E+02
  0.80174741E-08  0.16985029E+02
  0.92661580E-08  0.16413202E+02
  0.11392873E-07  0.16196968E+02
  0.14800313E-07  0.16150964E+02
  0.20047244E-07  0.16026517E+02
  0.27902181E-07  0.15707327E+02
  0.39412132E-07  0.15204913E+02
  0.55989662E-07  0.14580731E+02
  0.79522202E-07  0.13895376E+02
  0.11250859E-06  0.13192466E+02
  0.15822941E-06  0.12499110E+02
  0.22096052E-06  0.11830758E+02
  0.30624373E-06  0.11195724E+02
  0.42123657E-06  0.10598387E+02
  0.57517640E-06  0.10041202E+02
  0.78001623E-06  0.95259211E+01
  0.10513258E-05  0.90543073E+01
  0.14096097E-05  0.86285196E+01
  0.18822854E-05  0.82512516E+01
  0.25067038E-05  0.79256195E+01
  0.33348055E-05  0.76547532E+01
  0.44403106E-05  0.74410304E+01
  0.59297744E-05  0.72849494E+01
  0.79594277E-05  0.71837815E+01
  0.10760474E-04  0.71303553E+01
 -0.14676398E-04  0.71125069E+01
 -0.20216682E-04  0.71137046E+01
 -0.28131811E-04  0.71150099E+01
 -0.39513813E-04  0.70979619E+01
 -0.55923781E-04  0.70475049E+01
 -0.79541235E-04  0.69540470E+01
 -0.11331850E-03  0.68141704E+01
 -0.16110607E-03  0.66301113E+01
 -0.22769506E-03  0.64085122E+01
 -0.31870815E-03  0.61589948E+01
 -0.44027294E-03  0.58928973E+01
 -0.59844275E-03  0.56222681E+01
 -0.79838981E-03  0.53590323E+01
 -0.10434607E-02  0.51141957E+01
 -0.13342147E-02  0.48970046E+01
 -0.16675312E-02  0.47140958E+01
 -0.20358023E-02  0.45687990E+01
 -0.24262067E-02  0.44608261E+01
 -0.28201995E-02  0.43865313E+01
 -0.31936402E-02  0.43397690E+01
 -0.35182280E-02  0.43131628E+01
 -0.37647915E-02  0.42994659E+01
 -0.39082611E-02  0.42927195E+01
 -0.39330715E-02  0.42890692E+01
 -0.38369833E-02  0.42872661E+01
 -0.36316279E-02  0.42889185E+01
 -0.33394836E-02  0.42984698E+01
 -0.29886290E-02  0.43227607E+01
 -0.26073922E-02  0.43700438E+01
 -0.22205506E-02  0.44485068E+01
 -0.18475900E-02  0.45646219E+01
 -0.15025392E-02  0.47217797E+01
 -0.11945579E-02  0.49195749E+01
 -0.26193425E-09  0.31911472E+02
 -0.34366613E-09  0.30778528E+02
 -0.44597452E-09  0.29724897E+02
 -0.57242014E-09  0.28745524E+02
 -0.72669825E-09  0.27835780E+02
 -0.91249531E-09  0.26991425E+02
 -0.11333072E-08  0.26208573E+02
 -0.13922219E-08  0.25483670E+02
 -0.16916746E-08  0.24813463E+02
 -0.20331840E-08  0.24194980E+02
 -0.24170876E-08  0.23625504E+02
 -0.28422926E-08  0.23102560E+02
 -0.33060636E-08  0.22623893E+02
 -0.38038700E-08  0.22187455E+02
 -0.43293119E-08  0.21791389E+02
 -0.48741457E-08  0.21434017E+02
 -0.54284187E-08  0.21113825E+02
 -0.59807220E-08  0.20829452E+02
 -0.65185576E-08  0.20579674E+02
 -0.70288117E-08  0.20363378E+02
 -0.74983142E-08  0.20179533E+02
 -0.79144644E-08  0.20027131E+02
 -0.82658958E-08  0.19905086E+02
 -0.85431607E-08  0.19812059E+02
 -0.87394223E-08  0.19746147E+02
 -0.88511612E-08  0.19704328E+02
 -0.88789322E-08  0.19681514E+02
 -0.88282456E-08  0.19668948E+02
 -0.87107020E-08  0.19651665E+02
 -0.85455787E-08  0.19604797E+02
  0.83621555E-08  0.19489325E+02
  0.82031800E-08  0.19250228E+02
  0.81300051E-08  0.18825448E+02
  0.82300999E-08  0.18180632E+02
  0.86278237E-08  0.17375886E+02
  0.94995745E-08  0.16611479E+02
  0.11094666E-07  0.16124980E+02
  0.13763551E-07  0.15957675E+02
  0.17995296E-07  0.15909314E+02
  0.24466475E-07  0.15757708E+02
  0.34103994E-07  0.15413879E+02
  0.48164662E-07  0.14899771E+02
  0.68334791E-07  0.14276061E+02
  0.96853729E-07  0.13599266E+02
  0.13666626E-06  0.12909298E+02
  0.19161063E-06  0.12230780E+02
  0.26665206E-06  0.11577703E+02
  0.36817694E-06  0.10957609E+02
  0.50437250E-06  0.10374497E+02
  0.68573221E-06  0.98306702E+01
  0.92575373E-06  0.93278575E+01
  0.12419388E-05  0.88678843E+01
  0.16572740E-05  0.84530473E+01
  0.22024774E-05  0.80862546E+01
  0.29194649E-05  0.77709173E+01
  0.38667347E-05  0.75105203E+01
  0.51277342E-05  0.73077942E+01
  0.68237851E-05  0.71634653E+01
  0.91338425E-05  0.70747387E+01
  0.12324260E-04  0.70339279E+01
  0.16792783E-04  0.70278696E+01
 -0.23132023E-04  0.70387235E+01
 -0.32218240E-04  0.70463037E+01
 -0.45330612E-04  0.70313821E+01
 -0.64302872E-04  0.69788777E+01
 -0.91701603E-04  0.68799036E+01
 -0.13101178E-03  0.67322361E+01
 -0.18679021E-03  0.65394736E+01
 -0.26472475E-03  0.63095354E+01
 -0.37152121E-03  0.60531079E+01
 -0.51454468E-03  0.57823634E+01
 -0.70118049E-03  0.55099804E+01
 -0.93794777E-03  0.52483253E+01
 -0.12294637E-02  0.50086247E+01
 -0.15773673E-02  0.48000491E+01
 -0.19792398E-02  0.46287801E+01
 -0.24274523E-02  0.44972845E+01
 -0.29078762E-02  0.44040823E+01
 -0.33986428E-02  0.43442090E+01
 -0.38696485E-02  0.43103406E+01
 -0.42839466E-02  0.42942862E+01
 -0.46020447E-02  0.42884213E+01
 -0.47890294E-02  0.42867299E+01
 -0.48226762E-02  0.42853956E+01
 -0.46993883E-02  0.42831027E+01
 -0.44352040E-02  0.42812428E+01
 -0.40613232E-02  0.42840356E+01
 -0.36162491E-02  0.42983549E+01
 -0.31378832E-02  0.43329759E+01
 -0.26581543E-02  0.43971585E+01
 -0.22009022E-02  0.44988403E+01
 -0.17821808E-02  0.46429772E+01
 -0.14116180E-02  0.48305409E+01
 -0.28943017E-09  0.31491818E+02
 -0.37979220E-09  0.30371616E+02
 -0.49292562E-09  0.29329797E+02
 -0.63278051E-09  0.28361355E+02
 -0.80346055E-09  0.27461707E+02
 -0.10090657E-08  0.26626651E+02
 -0.12534921E-08  0.25852337E+02
 -0.15401934E-08  0.25135241E+02
 -0.18719103E-08  0.24472137E+02
 -0.22503802E-08  0.23860071E+02
 -0.26760446E-08  0.23296347E+02
 -0.31477738E-08  0.22778501E+02
 -0.36626309E-08  0.22304286E+02
 -0.42157017E-08  0.21871658E+02
 -0.48000109E-08  0.21478758E+02
 -0.54065461E-08  0.21123902E+02
 -0.60244036E-08  0.20805566E+02
 -0.66410628E-08  0.20522371E+02
 -0.72427879E-08  0.20273066E+02
 -0.78151457E-08  0.20056507E+02
 -0.83436228E-08  0.19871617E+02
 -0.88143154E-08  0.19717329E+02
 -0.92146691E-08  0.19592474E+02
 -0.95342460E-08  0.19495598E+02
 -0.97655115E-08  0.19424630E+02
 -0.99046525E-08  0.19376306E+02
 -0.99524755E-08  0.19345181E+02
 -0.99154757E-08  0.19322002E+02
 -0.98072381E-08  0.19291157E+02
  0.96504095E-08  0.19227131E+02
  0.94795911E-08  0.19090790E+02
  0.93456327E-08  0.18828938E+02
  0.93219705E-08  0.18386019E+02
  0.95138443E-08  0.17741713E+02
  0.10071451E-07  0.16974133E+02
  0.11208334E-07  0.16285799E+02
  0.13226586E-07  0.15879530E+02
  0.16550683E-07  0.15750880E+02
  0.21772075E-07  0.15694053E+02
  0.29706873E-07  0.15514733E+02
  0.41469234E-07  0.15147826E+02
  0.58563288E-07  0.14623184E+02
  0.82996820E-07  0.14000006E+02
  0.11742046E-06  0.13330908E+02
  0.16529720E-06  0.12652455E+02
  0.23110895E-06  0.11987074E+02
  0.32061043E-06  0.11347497E+02
  0.44114702E-06  0.10740600E+02
  0.60206393E-06  0.10170061E+02
  0.81525271E-06  0.96380501E+01
  0.10959117E-05  0.91462596E+01
  0.14636469E-05  0.86965406E+01
  0.19441197E-05  0.82912661E+01
  0.25715729E-05  0.79334772E+01
  0.33927584E-05  0.76267847E+01
  0.44730756E-05  0.73749371E+01
  0.59061502E-05  0.71809548E+01
  0.78286732E-05  0.70457900E+01
  0.10443122E-04  0.69666694E+01
  0.14052017E-04  0.69355824E+01
  0.19108581E-04  0.69386484E+01
 -0.26289826E-04  0.69570478E+01
 -0.36598829E-04  0.69696604E+01
 -0.51502177E-04  0.69567170E+01
 -0.73104977E-04  0.69031971E+01
 -0.10435726E-03  0.68008440E+01
 -0.14927023E-03  0.66484141E+01
 -0.21309867E-03  0.64505667E+01
 -0.30242046E-03  0.62161664E+01
 -0.42502761E-03  0.59566460E+01
 -0.58955036E-03  0.56847286E+01
 -0.80478050E-03  0.54134799E+01
 -0.10787335E-02  0.51554998E+01
 -0.14175493E-02  0.49220615E+01
 -0.18243167E-02  0.47221254E+01
 -0.22977890E-02  0.45613445E+01
 -0.28308165E-02  0.44413394E+01
 -0.34083470E-02  0.43595789E+01
 -0.40052442E-02  0.43100632E+01
 -0.45849404E-02  0.42847086E+01
 -0.51006535E-02  0.42750198E+01
 -0.55007963E-02  0.42735186E+01
 -0.57386658E-02  0.42745874E+01
 -0.57838768E-02  0.42747651E+01
 -0.56309644E-02  0.42728088E+01
 -0.53010305E-02  0.42698270E+01
 -0.48355358E-02  0.42695376E+01
 -0.42852557E-02  0.42783813E+01
 -0.36992666E-02  0.43050761E+01
 -0.31176853E-02  0.43593686E+01
 -0.25691361E-02  0.44501772E+01
 -0.20716605E-02  0.45837095E+01
 -0.16350494E-02  0.47621883E+01
 -0.31636619E-09  0.31122025E+02
 -0.41520333E-09  0.30012897E+02
 -0.53897677E-09  0.28981319E+02
 -0.69202478E-09  0.28022329E+02
 -0.87886024E-09  0.27131378E+02
 -0.11039999E-08  0.26304296E+02
 -0.13717475E-08  0.25537262E+02
 -0.16859337E-08  0.24826773E+02
 -0.20496215E-08  0.24169623E+02
 -0.24647907E-08  0.23562872E+02
 -0.29320175E-08  0.23003832E+02
 -0.34501736E-08  0.22490046E+02
 -0.40161671E-08  0.22019268E+02
 -0.46247544E-08  0.21589449E+02
 -0.52684453E-08  0.21198721E+02
 -0.59375251E-08  0.20845387E+02
 -0.66202083E-08  0.20527900E+02
 -0.73029328E-08  0.20244857E+02
 -0.79707917E-08  0.19994973E+02
 -0.86080945E-08  0.19777060E+02
 -0.91990362E-08  0.19589990E+02
 -0.97284505E-08  0.19432625E+02
 -0.10182623E-07  0.19303706E+02
 -0.10550140E-07  0.19201658E+02
 -0.10822781E-07  0.19124243E+02
 -0.10996452E-07  0.19067960E+02
 -0.11072247E-07  0.19027043E+02
 -0.11057740E-07  0.18991809E+02
 -0.10968696E-07  0.18946162E+02
  0.10831505E-07  0.18864264E+02
  0.10686754E-07  0.18707476E+02
  0.10594514E-07  0.18425445E+02
  0.10642110E-07  0.17970364E+02
  0.10955376E-07  0.17336268E+02
  0.11714637E-07  0.16616104E+02
  0.13176955E-07  0.16007284E+02
  0.15706430E-07  0.15674170E+02
  0.19814661E-07  0.15574031E+02
  0.26213656E-07  0.15503891E+02
  0.35883724E-07  0.15297272E+02
  0.50159003E-07  0.14909316E+02
  0.70833421E-07  0.14375505E+02
  0.10029011E-06  0.13753025E+02
  0.14165776E-06  0.13090815E+02
  0.19899842E-06  0.12422467E+02
  0.27753341E-06  0.11768511E+02
  0.38391792E-06  0.11140616E+02
  0.52658224E-06  0.10545115E+02
  0.71617009E-06  0.99854341E+01
  0.96612590E-06  0.94636389E+01
  0.12935182E-05  0.89813933E+01
  0.17202432E-05  0.85405537E+01
  0.22748446E-05  0.81435232E+01
  0.29953259E-05  0.77934036E+01
  0.39335504E-05  0.74939076E+01
  0.51621467E-05  0.72489361E+01
  0.67853064E-05  0.70616974E+01
  0.89555234E-05  0.69333160E+01
  0.11899216E-04  0.68610798E+01
  0.15955312E-04  0.68368227E+01
  0.21632208E-04  0.68462436E+01
  0.29689816E-04  0.68699223E+01
 -0.41254158E-04  0.68861751E+01
 -0.57971236E-04  0.68749562E+01
 -0.82202948E-04  0.68213931E+01
 -0.11725863E-03  0.67177569E+01
 -0.16763928E-03  0.65635309E+01
 -0.23924743E-03  0.63640981E+01
 -0.33948921E-03  0.61289088E+01
 -0.47717728E-03  0.58698019E+01
 -0.66215310E-03  0.55997470E+01
 -0.90459515E-03  0.53319328E+01
 -0.12140560E-02  0.50789711E+01
 -0.15983226E-02  0.48520109E+01
 -0.20621529E-02  0.46597046E+01
 -0.26057781E-02  0.45071792E+01
 -0.32228836E-02  0.43953396E+01
 -0.38978333E-02  0.43208698E+01
 -0.46024479E-02  0.42771181E+01
 -0.52936898E-02  0.42556908E+01
 -0.59146178E-02  0.42482347E+01
 -0.64009117E-02  0.42477979E+01
 -0.66932641E-02  0.42494415E+01
 -0.67523915E-02  0.42502442E+01
 -0.65705572E-02  0.42491385E+01
 -0.61739836E-02  0.42469695E+01
 -0.56148405E-02  0.42468520E+01
 -0.49568104E-02  0.42545312E+01
 -0.42607460E-02  0.42782394E+01
 -0.35753739E-02  0.43276697E+01
 -0.29343013E-02  0.44121714E+01
 -0.23575593E-02  0.45387518E+01
 -0.18549689E-02  0.47106039E+01
 -0.34209918E-09  0.30800372E+02
 -0.44906030E-09  0.29700663E+02
 -0.58304552E-09  0.28677764E+02
 -0.74877316E-09  0.27726745E+02
 -0.95115923E-09  0.26843086E+02
 -0.11951348E-08  0.26022639E+02
 -0.14854134E-08  0.25261604E+02
 -0.18262116E-08  0.24556493E+02
 -0.22209325E-08  0.23904108E+02
 -0.26718256E-08  0.23301518E+02
 -0.31796410E-08  0.22746037E+02
 -0.37433035E-08  0.22235203E+02
 -0.43596320E-08  0.21766762E+02
 -0.50231326E-08  0.21338655E+02
 -0.57258919E-08  0.20948995E+02
 -0.64575950E-08  0.20596061E+02
 -0.72056849E-08  0.20278278E+02
 -0.79556711E-08  0.19994207E+02
 -0.86915887E-08  0.19742520E+02
 -0.93965956E-08  0.19521980E+02
 -0.10053689E-07  0.19331395E+02
 -0.10646517E-07  0.19169553E+02
 -0.11160261E-07  0.19035101E+02
 -0.11582572E-07  0.18926345E+02
 -0.11904556E-07  0.18840887E+02
 -0.12121856E-07  0.18775022E+02
 -0.12235882E-07  0.18722717E+02
 -0.12255360E-07  0.18673984E+02
  0.12198415E-07  0.18612474E+02
  0.12095550E-07  0.18512459E+02
  0.11994020E-07  0.18336538E+02
  0.11964297E-07  0.18038278E+02
  0.12109538E-07  0.17578635E+02
  0.12579254E-07  0.16965460E+02
  0.13588634E-07  0.16302121E+02
  0.15445328E-07  0.15773689E+02
  0.18585758E-07  0.15505009E+02
  0.23623301E-07  0.15423968E+02
  0.31410891E-07  0.15337200E+02
  0.43120683E-07  0.15104711E+02
  0.60343442E-07  0.14698205E+02
  0.85210327E-07  0.14156799E+02
  0.12053976E-06  0.13535296E+02
  0.17001242E-06  0.12879244E+02
  0.23837853E-06  0.12219641E+02
  0.33170363E-06  0.11575421E+02
  0.45766404E-06  0.10957386E+02
  0.62591114E-06  0.10371453E+02
  0.84853832E-06  0.98208705E+01
  0.11407089E-05  0.93076461E+01
  0.15215433E-05  0.88334337E+01
  0.20154281E-05  0.84000938E+01
  0.26540125E-05  0.80100351E+01
  0.34793145E-05  0.76663666E+01
  0.45486013E-05  0.73728190E+01
  0.59420622E-05  0.71333323E+01
  0.77748086E-05  0.69511790E+01
  0.10215449E-04  0.68275557E+01
  0.13514444E-04  0.67597894E+01
  0.18046668E-04  0.67396668E+01
  0.24373987E-04  0.67527287E+01
  0.33335038E-04  0.67793334E+01
  0.46170156E-04  0.67976341E+01
 -0.64688619E-04  0.67876108E+01
 -0.91481243E-04  0.67346583E+01
 -0.13017185E-03  0.66314919E+01
 -0.18568386E-03  0.64780791E+01
 -0.26447359E-03  0.62801936E+01
 -0.37465401E-03  0.60475122E+01
 -0.52591506E-03  0.57919329E+01
 -0.72915660E-03  0.55263550E+01
 -0.99579982E-03  0.52638122E+01
 -0.13368175E-02  0.50166996E+01
 -0.17615664E-02  0.47958852E+01
 -0.22764393E-02  0.46096606E+01
 -0.28831564E-02  0.44627090E+01
 -0.35763112E-02  0.43554512E+01
 -0.43398675E-02  0.42841475E+01
 -0.51429762E-02  0.42419232E+01
 -0.59367716E-02  0.42204846E+01
 -0.66550730E-02  0.42119326E+01
 -0.72219041E-02  0.42100211E+01
 -0.75663184E-02  0.42105640E+01
 -0.76406568E-02  0.42112131E+01
 -0.74347636E-02  0.42111300E+01
 -0.69791766E-02  0.42109815E+01
 -0.63355776E-02  0.42133475E+01
 -0.55793467E-02  0.42232425E+01
 -0.47821974E-02  0.42481984E+01
 -0.40009688E-02  0.42974541E+01
 -0.32741146E-02  0.43802734E+01
 -0.26237349E-02  0.45039543E+01
 -0.20598316E-02  0.46722720E+01
 -0.36597921E-09  0.30525253E+02
 -0.48051565E-09  0.29433308E+02
 -0.62403988E-09  0.28417518E+02
 -0.80163521E-09  0.27472974E+02
 -0.10186083E-08  0.26595177E+02
 -0.12802966E-08  0.25779995E+02
 -0.15918215E-08  0.25023636E+02
 -0.19577934E-08  0.24322620E+02
 -0.23819744E-08  0.23673751E+02
 -0.28669164E-08  0.23074095E+02
 -0.34135933E-08  0.22520959E+02
 -0.40210512E-08  0.22011869E+02
 -0.46861072E-08  0.21544557E+02
 -0.54031242E-08  0.21116938E+02
 -0.61638918E-08  0.20727101E+02
 -0.69576376E-08  0.20373291E+02
 -0.77711874E-08  0.20053896E+02
 -0.85892843E-08  0.19767432E+02
 -0.93950668E-08  0.19512522E+02
 -0.10170695E-07  0.19287871E+02
 -0.10898107E-07  0.19092221E+02
 -0.11559880E-07  0.18924283E+02
 -0.12140180E-07  0.18782616E+02
 -0.12625774E-07  0.18665415E+02
 -0.13007127E-07  0.18570156E+02
 -0.13279623E-07  0.18492976E+02
 -0.13445000E-07  0.18427674E+02
  0.13513189E-07  0.18364131E+02
  0.13504830E-07  0.18286061E+02
  0.13454886E-07  0.18168374E+02
  0.13417963E-07  0.17975728E+02
  0.13476160E-07  0.17666627E+02
  0.13750532E-07  0.17211360E+02
  0.14417587E-07  0.16630042E+02
  0.15732532E-07  0.16031086E+02
  0.18061363E-07  0.15581043E+02
  0.21924169E-07  0.15367033E+02
  0.28052295E-07  0.15296977E+02
  0.37462115E-07  0.15191952E+02
  0.51548163E-07  0.14936035E+02
  0.72198237E-07  0.14513925E+02
  0.10193285E-06  0.13966708E+02
  0.14407128E-06  0.13346596E+02
  0.20292667E-06  0.12696079E+02
  0.28403359E-06  0.12043949E+02
  0.39441425E-06  0.11407837E+02
  0.54289448E-06  0.10797880E+02
  0.74049053E-06  0.10219701E+02
  0.10009042E-05  0.96764507E+01
  0.13411916E-05  0.91701291E+01
  0.17827157E-05  0.87024113E+01
  0.23525650E-05  0.82751774E+01
  0.30857335E-05  0.78908380E+01
  0.40285295E-05  0.75524815E+01
  0.52439423E-05  0.72637974E+01
  0.68200799E-05  0.70286702E+01
  0.88833328E-05  0.68503128E+01
  0.11618676E-04  0.67298676E+01
  0.15300510E-04  0.66646219E+01
  0.20338672E-04  0.66463448E+01
  0.27345668E-04  0.66606016E+01
  0.37232483E-04  0.66878512E+01
  0.51341094E-04  0.67064639E+01
  0.71620895E-04  0.66967665E+01
 -0.10085215E-03  0.66445848E+01
 -0.14290995E-03  0.65430536E+01
 -0.20304500E-03  0.63924407E+01
 -0.28813276E-03  0.61986303E+01
 -0.40681467E-03  0.59712036E+01
 -0.56943706E-03  0.57217908E+01
 -0.78770219E-03  0.54629098E+01
 -0.10739937E-02  0.52071575E+01
 -0.14404086E-02  0.49664840E+01
 -0.18975625E-02  0.47513329E+01
 -0.24531542E-02  0.45696146E+01
 -0.31100614E-02  0.44257027E+01
 -0.38635277E-02  0.43198217E+01
 -0.46971054E-02  0.42482055E+01
 -0.55777852E-02  0.42041722E+01
 -0.64521943E-02  0.41798565E+01
 -0.72471741E-02  0.41679795E+01
 -0.78780466E-02  0.41630043E+01
 -0.82651669E-02  0.41614088E+01
 -0.83544577E-02  0.41613404E+01
 -0.81335403E-02  0.41622002E+01
 -0.76355753E-02  0.41645947E+01
 -0.69287907E-02  0.41707453E+01
 -0.60970397E-02  0.41850666E+01
 -0.52203025E-02  0.42143649E+01
 -0.43619898E-02  0.42671857E+01
 -0.35648601E-02  0.43522938E+01
 -0.28532135E-02  0.44767990E+01
 -0.22376744E-02  0.46446450E+01
 -0.38738009E-09  0.30295147E+02
 -0.50875387E-09  0.29209292E+02
 -0.66091050E-09  0.28199011E+02
 -0.84927703E-09  0.27259412E+02
 -0.10795328E-08  0.26386003E+02
 -0.13574087E-08  0.25574658E+02
 -0.16884304E-08  0.24821588E+02
 -0.20776088E-08  0.24123309E+02
 -0.25290874E-08  0.23476617E+02
 -0.30457617E-08  0.22878567E+02
 -0.36288911E-08  0.22326449E+02
 -0.42777300E-08  0.21817769E+02
 -0.49892058E-08  0.21350231E+02
 -0.57576774E-08  0.20921720E+02
 -0.65748011E-08  0.20530288E+02
 -0.74295329E-08  0.20174141E+02
 -0.83082845E-08  0.19851620E+02
 -0.91952454E-08  0.19561190E+02
 -0.10072871E-07  0.19301420E+02
 -0.10922528E-07  0.19070955E+02
 -0.11725281E-07  0.18868473E+02
 -0.12462791E-07  0.18692616E+02
 -0.13118322E-07  0.18541869E+02
 -0.13677831E-07  0.18414348E+02
 -0.14131173E-07  0.18307446E+02
 -0.14473470E-07  0.18217227E+02
  0.14706777E-07  0.18137460E+02
  0.14842250E-07  0.18058127E+02
  0.14903154E-07  0.17963382E+02
  0.14929229E-07  0.17829368E+02
  0.14983100E-07  0.17623616E+02
  0.15159737E-07  0.17310371E+02
  0.15600250E-07  0.16869179E+02
  0.16511668E-07  0.16329843E+02
  0.18194738E-07  0.15800095E+02
  0.21082169E-07  0.15423657E+02
  0.25790020E-07  0.15254274E+02
  0.33185185E-07  0.15188859E+02
  0.44471939E-07  0.15065687E+02
  0.61300341E-07  0.14789726E+02
  0.85898948E-07  0.14355376E+02
  0.12123382E-06  0.13804342E+02
  0.17119537E-06  0.13186190E+02
  0.24081479E-06  0.12540726E+02
  0.33651260E-06  0.11894923E+02
  0.46638513E-06  0.11265405E+02
  0.64054061E-06  0.10661833E+02
  0.87150755E-06  0.10089657E+02
  0.11747576E-05  0.95520095E+01
  0.15694157E-05  0.90509353E+01
  0.20792811E-05  0.85881682E+01
  0.27343619E-05  0.81656346E+01
  0.35732480E-05  0.77857621E+01
  0.46468338E-05  0.74516160E+01
  0.60241820E-05  0.71668162E+01
  0.78017180E-05  0.69351287E+01
  0.10117513E-04  0.67596066E+01
  0.13173176E-04  0.66412141E+01
  0.17266865E-04  0.65770859E+01
  0.22842116E-04  0.65589318E+01
  0.30558545E-04  0.65724214E+01
  0.41391645E-04  0.65983316E+01
  0.56769560E-04  0.66155533E+01
  0.78753677E-04  0.66050532E+01
  0.11026584E-03  0.65532800E+01
 -0.15535567E-03  0.64538347E+01
 -0.21948495E-03  0.63071975E+01
 -0.30978205E-03  0.61191790E+01
 -0.43519255E-03  0.58990251E+01
 -0.60643298E-03  0.56578304E+01
 -0.83566180E-03  0.54074545E+01
 -0.11358230E-02  0.51597934E+01
 -0.15196814E-02  0.49261296E+01
 -0.19985955E-02  0.47163420E+01
 -0.25809928E-02  0.45379438E+01
 -0.32703050E-02  0.43951340E+01
 -0.40619205E-02  0.42882201E+01
 -0.49388461E-02  0.42137755E+01
 -0.58665669E-02  0.41656669E+01
 -0.67890889E-02  0.41366971E+01
 -0.76295956E-02  0.41202700E+01
 -0.82991118E-02  0.41114609E+01
 -0.87137531E-02  0.41072441E+01
 -0.88160989E-02  0.41061329E+01
 -0.85920627E-02  0.41077528E+01
 -0.80751366E-02  0.41127682E+01
 -0.73358434E-02  0.41232498E+01
 -0.64617579E-02  0.41432128E+01
 -0.55371954E-02  0.41788175E+01
 -0.46296981E-02  0.42378055E+01
 -0.37853626E-02  0.43281537E+01
 -0.30307643E-02  0.44564046E+01
 -0.23777556E-02  0.46263129E+01
 -0.40573092E-09  0.30108574E+02
 -0.53303290E-09  0.29027093E+02
 -0.69270465E-09  0.28020675E+02
 -0.89049076E-09  0.27084430E+02
 -0.11324207E-08  0.26213865E+02
 -0.14246036E-08  0.25404851E+02
 -0.17729637E-08  0.24653590E+02
 -0.21829220E-08  0.23956583E+02
 -0.26590308E-08  0.23310612E+02
 -0.32045799E-08  0.22712708E+02
 -0.38211922E-08  0.22160135E+02
 -0.45084375E-08  0.21650368E+02
 -0.52634943E-08  0.21181076E+02
 -0.60808905E-08  0.20750105E+02
 -0.69523540E-08  0.20355462E+02
 -0.78668016E-08  0.19995305E+02
 -0.88104846E-08  0.19667927E+02
 -0.97673053E-08  0.19371739E+02
 -0.10719304E-07  0.19105256E+02
 -0.11647312E-07  0.18867070E+02
 -0.12531747E-07  0.18655805E+02
 -0.13353551E-07  0.18470056E+02
 -0.14095228E-07  0.18308263E+02
 -0.14742012E-07  0.18168512E+02
 -0.15283175E-07  0.18048186E+02
  0.15713559E-07  0.17943392E+02
  0.16035491E-07  0.17848044E+02
  0.16261323E-07  0.17752498E+02
  0.16417013E-07  0.17641767E+02
  0.16547333E-07  0.17493816E+02
  0.16723554E-07  0.17279738E+02
  0.17054759E-07  0.16969938E+02
  0.17704311E-07  0.16552399E+02
  0.18913421E-07  0.16063254E+02
  0.21034185E-07  0.15604236E+02
  0.24574879E-07  0.15294333E+02
  0.30260599E-07  0.15160083E+02
  0.39112500E-07  0.15095030E+02
  0.52548781E-07  0.14955479E+02
  0.72510221E-07  0.14663698E+02
  0.10161241E-06  0.14220845E+02
  0.14332609E-06  0.13668201E+02
  0.20218627E-06  0.13052759E+02
  0.28403086E-06  0.12412043E+02
  0.39627042E-06  0.11771599E+02
  0.54819443E-06  0.11147320E+02
  0.75132619E-06  0.10548580E+02
  0.10198518E-05  0.99807730E+01
  0.13711699E-05  0.94470872E+01
  0.18266447E-05  0.89496616E+01
  0.24126998E-05  0.84903292E+01
  0.31624763E-05  0.80710951E+01
  0.41184127E-05  0.76944311E+01
  0.53362983E-05  0.73633978E+01
  0.68916462E-05  0.70815466E+01
  0.88896434E-05  0.68524998E+01
  0.11480505E-04  0.66790892E+01
  0.14882809E-04  0.65620043E+01
  0.19418334E-04  0.64981164E+01
  0.25563017E-04  0.64789892E+01
  0.34019825E-04  0.64903864E+01
  0.45820328E-04  0.65134957E+01
  0.62462121E-04  0.65279097E+01
  0.86088129E-04  0.65154456E+01
  0.11970985E-03  0.64633487E+01
  0.16746786E-03  0.63657800E+01
  0.23490769E-03  0.62234403E+01
 -0.32922683E-03  0.60420031E+01
 -0.45942316E-03  0.58302600E+01
 -0.63625607E-03  0.55986062E+01
 -0.87193436E-03  0.53580440E+01
 -0.11794789E-02  0.51195527E+01
 -0.15717619E-02  0.48935453E+01
 -0.20602476E-02  0.46891922E+01
 -0.26533902E-02  0.45135654E+01
 -0.33544637E-02  0.43707720E+01
 -0.41584390E-02  0.42614066E+01
 -0.50476749E-02  0.41826579E+01
 -0.59869675E-02  0.41292051E+01
 -0.69199033E-02  0.40946849E+01
 -0.77697880E-02  0.40732030E+01
 -0.84483001E-02  0.40603378E+01
 -0.88723060E-02  0.40533974E+01
 -0.89845225E-02  0.40511348E+01
 -0.87698588E-02  0.40533757E+01
 -0.82597671E-02  0.40609350E+01
 -0.75224799E-02  0.40759064E+01
 -0.66440295E-02  0.41020833E+01
 -0.57085637E-02  0.41450769E+01
 -0.47848071E-02  0.42117861E+01
 -0.39208584E-02  0.43092310E+01
 -0.31454388E-02  0.44431438E+01
 -0.24721748E-02  0.46168504E+01
 -0.42054672E-09  0.29964043E+02
 -0.55272429E-09  0.28885158E+02
 -0.71861845E-09  0.27880879E+02
 -0.92426168E-09  0.26946311E+02
 -0.11760087E-08  0.26076949E+02
 -0.14803301E-08  0.25268649E+02
 -0.18435449E-08  0.24517591E+02
 -0.22714972E-08  0.23820257E+02
 -0.27691843E-08  0.23173398E+02
 -0.33403530E-08  0.22574015E+02
 -0.39870854E-08  0.22019335E+02
 -0.47093992E-08  0.21506794E+02
 -0.55048943E-08  0.21034017E+02
 -0.63684778E-08  0.20598804E+02
 -0.72921976E-08  0.20199116E+02
 -0.82652122E-08  0.19833059E+02
 -0.92739197E-08  0.19498877E+02
 -0.10302256E-07  0.19194934E+02
 -0.11332170E-07  0.18919703E+02
 -0.12344263E-07  0.18671736E+02
 -0.13318589E-07  0.18449634E+02
 -0.14235592E-07  0.18251975E+02
 -0.15077188E-07  0.18077210E+02
  0.15827982E-07  0.17923460E+02
  0.16476685E-07  0.17788199E+02
  0.17017813E-07  0.17667712E+02
  0.17453879E-07  0.17556258E+02
  0.17798346E-07  0.17444857E+02
  0.18079855E-07  0.17319779E+02
  0.18348401E-07  0.17161308E+02
  0.18684455E-07  0.16944542E+02
  0.19212396E-07  0.16645960E+02
  0.20120027E-07  0.16260464E+02
  0.21686451E-07  0.15826842E+02
  0.24321061E-07  0.15436685E+02
  0.28616839E-07  0.15184795E+02
  0.35421446E-07  0.15077457E+02
  0.45929692E-07  0.15010642E+02
  0.61800659E-07  0.14857954E+02
  0.85302194E-07  0.14555271E+02
  0.11948449E-06  0.14107970E+02
  0.16838335E-06  0.13556141E+02
  0.23725274E-06  0.12944368E+02
  0.33282606E-06  0.12308315E+02
  0.46360673E-06  0.11672479E+02
  0.64019293E-06  0.11052299E+02
  0.87564971E-06  0.10457034E+02
  0.11859565E-05  0.98921323E+01
  0.15905832E-05  0.93609068E+01
  0.21132875E-05  0.88656385E+01
  0.27832866E-05  0.84082948E+01
  0.36370504E-05  0.79909936E+01
  0.47211039E-05  0.76162838E+01
  0.60964324E-05  0.72872529E+01
  0.78453837E-05  0.70074088E+01
  0.10082377E-04  0.67802384E+01
  0.12970284E-04  0.66083345E+01
  0.16745069E-04  0.64920608E+01
  0.21752108E-04  0.64279436E+01
  0.28498581E-04  0.64073114E+01
  0.37727239E-04  0.64159566E+01
  0.50517524E-04  0.64354660E+01
  0.68420089E-04  0.64461826E+01
  0.93629393E-04  0.64308634E+01
  0.12919526E-03  0.63776487E+01
  0.17926641E-03  0.62813442E+01
  0.24934530E-03  0.61429341E+01
  0.34651395E-03  0.59679937E+01
 -0.47956708E-03  0.57648716E+01
 -0.65897041E-03  0.55432358E+01
 -0.89656050E-03  0.53131549E+01
 -0.12049277E-02  0.50845686E+01
 -0.15964663E-02  0.48668724E+01
 -0.20820988E-02  0.46683900E+01
 -0.26696294E-02  0.44956659E+01
 -0.33615470E-02  0.43527116E+01
 -0.41519907E-02  0.42404915E+01
 -0.50227540E-02  0.41569529E+01
 -0.59389052E-02  0.40977394E+01
 -0.68458109E-02  0.40574254E+01
 -0.76704359E-02  0.40308391E+01
 -0.83295827E-02  0.40140028E+01
 -0.87452918E-02  0.40044596E+01
 -0.88635091E-02  0.40011204E+01
 -0.86688579E-02  0.40039889E+01
 -0.81888331E-02  0.40140799E+01
 -0.74854778E-02  0.40336057E+01
 -0.66386362E-02  0.40662354E+01
 -0.57281169E-02  0.41170871E+01
 -0.48208783E-02  0.41922113E+01
 -0.39654555E-02  0.42976080E+01
 -0.31922721E-02  0.44381036E+01
 -0.25169961E-02  0.46164975E+01
 -0.43145580E-09  0.29859994E+02
 -0.56734914E-09  0.28781830E+02
 -0.73804356E-09  0.27777864E+02
 -0.94982815E-09  0.26843178E+02
 -0.12093577E-08  0.25973247E+02
 -0.15234490E-08  0.25163898E+02
 -0.18988157E-08  0.24411284E+02
 -0.23417450E-08  0.23711850E+02
 -0.28577256E-08  0.23062310E+02
 -0.34510405E-08  0.22459625E+02
 -0.41243472E-08  0.21900979E+02
 -0.48782697E-08  0.21383761E+02
 -0.57110337E-08  0.20905548E+02
 -0.66181753E-08  0.20464092E+02
 -0.75923552E-08  0.20057307E+02
 -0.86233057E-08  0.19683256E+02
 -0.96979318E-08  0.19340143E+02
 -0.10800581E-07  0.19026302E+02
 -0.11913485E-07  0.18740184E+02
 -0.13017377E-07  0.18480339E+02
 -0.14092263E-07  0.18245380E+02
  0.15118357E-07  0.18033927E+02
  0.16077169E-07  0.17844503E+02
  0.16952775E-07  0.17675357E+02
  0.17733329E-07  0.17524161E+02
  0.18412945E-07  0.17387525E+02
  0.18994177E-07  0.17260246E+02
  0.19491445E-07  0.17134264E+02
  0.19935977E-07  0.16997417E+02
  0.20383075E-07  0.16832620E+02
  0.20922861E-07  0.16619076E+02
  0.21696085E-07  0.16338738E+02
  0.22917073E-07  0.15991454E+02
  0.24906443E-07  0.15615266E+02
  0.28136778E-07  0.15289160E+02
  0.33294873E-07  0.15086290E+02
  0.41364499E-07  0.14999413E+02
  0.53733538E-07  0.14930734E+02
  0.72328897E-07  0.14769340E+02
  0.99781688E-07  0.14461193E+02
  0.13962378E-06  0.14013761E+02
  0.19651530E-06  0.13465394E+02
  0.27650133E-06  0.12858493E+02
  0.38729564E-06  0.12227279E+02
  0.53859107E-06  0.11595567E+02
  0.74240069E-06  0.10978603E+02
  0.10134443E-05  0.10385699E+02
  0.13696123E-05  0.98224610E+01
  0.18325665E-05  0.92923872E+01
  0.24285832E-05  0.87979415E+01
  0.31898090E-05  0.83412575E+01
  0.41562008E-05  0.79245955E+01
  0.53785692E-05  0.75506150E+01
  0.69233597E-05  0.72224673E+01
  0.88801068E-05  0.69436555E+01
  0.11372910E-04  0.67175658E+01
  0.14577812E-04  0.65465721E+01
  0.18748603E-04  0.64307089E+01
  0.24254324E-04  0.63661246E+01
  0.31632440E-04  0.63438525E+01
  0.41662319E-04  0.63496400E+01
  0.55463891E-04  0.63654035E+01
  0.74626020E-04  0.63721828E+01
  0.10136751E-03  0.63536434E+01
  0.13873004E-03  0.62988116E+01
  0.19079543E-03  0.62031547E+01
  0.26290795E-03  0.60679870E+01
  0.36186594E-03  0.58988650E+01
  0.49602649E-03  0.57037955E+01
  0.67525035E-03  0.54918193E+01
 -0.91060876E-03  0.52721394E+01
 -0.12137909E-02  0.50536685E+01
 -0.15961822E-02  0.48447362E+01
 -0.20676052E-02  0.46527264E+01
 -0.26346859E-02  0.44835485E+01
 -0.32987234E-02  0.43410287E+01
 -0.40528879E-02  0.42264513E+01
 -0.48787395E-02  0.41385176E+01
 -0.57426486E-02  0.40738634E+01
 -0.65936574E-02  0.40280397E+01
 -0.73651243E-02  0.39966267E+01
 -0.79822098E-02  0.39760984E+01
 -0.83752127E-02  0.39642196E+01
 -0.84954580E-02  0.39600373E+01
 -0.83278837E-02  0.39637192E+01
 -0.78948957E-02  0.39764784E+01
 -0.72498191E-02  0.40006508E+01
 -0.64630890E-02  0.40397853E+01
 -0.56070353E-02  0.40985145E+01
 -0.47443628E-02  0.41820585E+01
 -0.39224440E-02  0.42954287E+01
 -0.31726467E-02  0.44425841E+01
 -0.25125563E-02  0.46258312E+01
 -0.43822181E-09  0.29794721E+02
 -0.57660712E-09  0.28715279E+02
 -0.75060467E-09  0.27709657E+02
 -0.96672979E-09  0.26772907E+02
 -0.12319142E-08  0.25900468E+02
 -0.15533097E-08  0.25088131E+02
 -0.19380308E-08  0.24332005E+02
 -0.23928381E-08  0.23628495E+02
 -0.29237717E-08  0.22974269E+02
 -0.35357479E-08  0.22366240E+02
 -0.42321398E-08  0.21801543E+02
 -0.50143661E-08  0.21277520E+02
 -0.58815171E-08  0.20791702E+02
 -0.68300489E-08  0.20341799E+02
 -0.78535751E-08  0.19925688E+02
 -0.89427840E-08  0.19541405E+02
 -0.10085502E-07  0.19187137E+02
 -0.11266918E-07  0.18861219E+02
 -0.12469980E-07  0.18562120E+02
  0.13675955E-07  0.18288432E+02
  0.14865164E-07  0.18038838E+02
  0.16017879E-07  0.17812066E+02
  0.17115405E-07  0.17606791E+02
  0.18141382E-07  0.17421473E+02
  0.19083391E-07  0.17254089E+02
  0.19935018E-07  0.17101696E+02
  0.20698653E-07  0.16959779E+02
  0.21389426E-07  0.16821362E+02
  0.22040948E-07  0.16676018E+02
  0.22713784E-07  0.16509355E+02
  0.23507997E-07  0.16304423E+02
  0.24581605E-07  0.16047671E+02
  0.26177322E-07  0.15741827E+02
  0.28660644E-07  0.15421595E+02
  0.32572893E-07  0.15152661E+02
  0.38703346E-07  0.14990265E+02
  0.48184803E-07  0.14919361E+02
  0.62616752E-07  0.14850411E+02
  0.84219573E-07  0.14685581E+02
  0.11602190E-06  0.14377737E+02
  0.16208149E-06  0.13934693E+02
  0.22773781E-06  0.13392663E+02
  0.31989300E-06  0.12792109E+02
  0.44731736E-06  0.12166210E+02
  0.62097741E-06  0.11538444E+02
  0.85439062E-06  0.10924112E+02
  0.11640228E-05  0.10332739E+02
  0.15697643E-05  0.97701842E+01
  0.20955544E-05  0.92401883E+01
  0.27702702E-05  0.87454323E+01
  0.36290720E-05  0.82882408E+01
  0.47155016E-05  0.78710401E+01
  0.60847857E-05  0.74966287E+01
  0.78090148E-05  0.71682578E+01
  0.99851733E-05  0.68894697E+01
  0.12747391E-04  0.66635983E+01
  0.16285286E-04  0.64928471E+01
  0.20870823E-04  0.63769579E+01
  0.26896710E-04  0.63117180E+01
  0.34929806E-04  0.62878522E+01
  0.45783297E-04  0.62910172E+01
  0.60611200E-04  0.63033811E+01
  0.81027916E-04  0.63065793E+01
  0.10925370E-03  0.62850739E+01
  0.14828340E-03  0.62286731E+01
  0.20207001E-03  0.61334311E+01
  0.27570521E-03  0.60009674E+01
  0.37556584E-03  0.58368604E+01
  0.50937915E-03  0.56488842E+01
  0.68614493E-03  0.54456141E+01
  0.91584595E-03  0.52355681E+01
 -0.12088875E-02  0.50267869E+01
 -0.15752284E-02  0.48266253E+01
 -0.20231861E-02  0.46415343E+01
 -0.25578883E-02  0.44767163E+01
 -0.31793037E-02  0.43356847E+01
 -0.38797792E-02  0.42198949E+01
 -0.46411718E-02  0.41286658E+01
 -0.54321248E-02  0.40595302E+01
 -0.62067426E-02  0.40089759E+01
 -0.69064464E-02  0.39733486E+01
 -0.74664790E-02  0.39496203E+01
 -0.78269079E-02  0.39358271E+01
 -0.79454913E-02  0.39311801E+01
 -0.78079058E-02  0.39360029E+01
 -0.74311741E-02  0.39516641E+01
 -0.68589107E-02  0.39805588E+01
 -0.61506037E-02  0.40260592E+01
 -0.53693000E-02  0.40922993E+01
 -0.45717022E-02  0.41837221E+01
 -0.38025948E-02  0.43044641E+01
 -0.30933287E-02  0.44577579E+01
 -0.24629209E-02  0.46455412E+01
 -0.44075890E-09  0.29766286E+02
 -0.58039605E-09  0.28683403E+02
 -0.75618491E-09  0.27673981E+02
 -0.97483971E-09  0.26733030E+02
 -0.12435507E-08  0.25855944E+02
 -0.15698005E-08  0.25038464E+02
 -0.19611203E-08  0.24276653E+02
 -0.24247868E-08  0.23566863E+02
 -0.29674684E-08  0.22905713E+02
 -0.35948332E-08  0.22290068E+02
 -0.43111361E-08  0.21717016E+02
 -0.51188099E-08  0.21183857E+02
 -0.60180858E-08  0.20688089E+02
 -0.70066731E-08  0.20227394E+02
 -0.80795254E-08  0.19799636E+02
 -0.92287196E-08  0.19402856E+02
 -0.10443470E-07  0.19035262E+02
  0.11710293E-07  0.18695232E+02
  0.13013328E-07  0.18381308E+02
  0.14334829E-07  0.18092179E+02
  0.15655825E-07  0.17826666E+02
  0.16956959E-07  0.17583666E+02
  0.18219537E-07  0.17362074E+02
  0.19426847E-07  0.17160635E+02
  0.20565845E-07  0.16977694E+02
  0.21629410E-07  0.16810826E+02
  0.22619480E-07  0.16656262E+02
  0.23551546E-07  0.16508155E+02
  0.24461262E-07  0.16357794E+02
  0.25414241E-07  0.16193306E+02
  0.26520574E-07  0.16001059E+02
  0.27956164E-07  0.15770865E+02
  0.29993624E-07  0.15506574E+02
  0.33046189E-07  0.15238032E+02
  0.37728780E-07  0.15018390E+02
  0.44940826E-07  0.14889030E+02
  0.55975651E-07  0.14831457E+02
  0.72660827E-07  0.14765045E+02
  0.97532906E-07  0.14602497E+02
  0.13404814E-06  0.14300857E+02
  0.18682853E-06  0.13866856E+02
  0.26193982E-06  0.13334265E+02
  0.36719626E-06  0.12741833E+02
  0.51248616E-06  0.12122055E+02
  0.71011490E-06  0.11498395E+02
  0.97516923E-06  0.10886439E+02
  0.13259209E-05  0.10296077E+02
  0.17843113E-05  0.97335147E+01
  0.23765945E-05  0.92027878E+01
  0.31342732E-05  0.87068238E+01
  0.40955360E-05  0.82481565E+01
  0.53075234E-05  0.78293949E+01
  0.68299038E-05  0.74534969E+01
  0.87404700E-05  0.71238435E+01
  0.11143758E-04  0.68440576E+01
  0.14184073E-04  0.66174746E+01
  0.18064762E-04  0.64461900E+01
  0.23076007E-04  0.63297183E+01
  0.29633872E-04  0.62635422E+01
  0.38333463E-04  0.62381124E+01
  0.50019001E-04  0.62389916E+01
  0.65872863E-04  0.62485478E+01
  0.87524382E-04  0.62489118E+01
  0.11717698E-03  0.62252055E+01
  0.15774895E-03  0.61678678E+01
  0.21301838E-03  0.60733992E+01
  0.28775568E-03  0.59436214E+01
  0.38781779E-03  0.57840913E+01
  0.52016613E-03  0.56023882E+01
  0.69275949E-03  0.54067483E+01
  0.91426641E-03  0.52052064E+01
  0.11935457E-02  0.50051699E+01
  0.15388574E-02  0.48132372E+01
 -0.19567822E-02  0.46350697E+01
 -0.24508313E-02  0.44751949E+01
 -0.30197196E-02  0.43367300E+01
 -0.36553046E-02  0.42211294E+01
 -0.43403359E-02  0.41281181E+01
 -0.50465086E-02  0.40559334E+01
 -0.57337906E-02  0.40018741E+01
 -0.63523081E-02  0.39630122E+01
 -0.68477669E-02  0.39368499E+01
 -0.71701722E-02  0.39217570E+01
 -0.72838495E-02  0.39171516E+01
 -0.71754733E-02  0.39235066E+01
 -0.68570545E-02  0.39422844E+01
 -0.63627730E-02  0.39758518E+01
 -0.57410920E-02  0.40273405E+01
 -0.50452185E-02  0.41003926E+01
 -0.43249067E-02  0.41987746E+01
 -0.36212578E-02  0.43259220E+01
 -0.29646185E-02  0.44845369E+01
 -0.23747298E-02  0.46763481E+01
 -0.43913836E-09  0.29772417E+02
 -0.57882059E-09  0.28683727E+02
 -0.75493673E-09  0.27668149E+02
 -0.97437812E-09  0.26720637E+02
 -0.12445825E-08  0.25836531E+02
 -0.15733688E-08  0.25011518E+02
 -0.19687128E-08  0.24241607E+02
 -0.24384657E-08  0.23523099E+02
 -0.29900207E-08  0.22852565E+02
 -0.36299391E-08  0.22226827E+02
 -0.43635521E-08  0.21642938E+02
 -0.51945594E-08  0.21098176E+02
 -0.61246473E-08  0.20590024E+02
 -0.71531536E-08  0.20116174E+02
 -0.82768048E-08  0.19674513E+02
  0.94895489E-08  0.19263127E+02
  0.10782505E-07  0.18880297E+02
  0.12144048E-07  0.18524503E+02
  0.13560035E-07  0.18194410E+02
  0.15014196E-07  0.17888868E+02
  0.16488690E-07  0.17606882E+02
  0.17964858E-07  0.17347569E+02
  0.19424216E-07  0.17110080E+02
  0.20849757E-07  0.16893459E+02
  0.22227722E-07  0.16696433E+02
  0.23550036E-07  0.16517075E+02
  0.24817803E-07  0.16352326E+02
  0.26046402E-07  0.16197382E+02
  0.27273029E-07  0.16045081E+02
  0.28567924E-07  0.15885726E+02
  0.30051007E-07  0.15708364E+02
  0.31916312E-07  0.15505141E+02
  0.34467316E-07  0.15279812E+02
  0.38167087E-07  0.15056890E+02
  0.43707870E-07  0.14878637E+02
  0.52105268E-07  0.14776294E+02
  0.64822208E-07  0.14730886E+02
  0.83927365E-07  0.14670487E+02
  0.11229126E-06  0.14515992E+02
  0.15382102E-06  0.14226391E+02
  0.21373194E-06  0.13806158E+02
  0.29885054E-06  0.13286329E+02
  0.41794187E-06  0.12704109E+02
  0.58205274E-06  0.12091610E+02
  0.80486601E-06  0.11472567E+02
  0.11030698E-05  0.10863071E+02
  0.14967617E-05  0.10273523E+02
  0.20099356E-05  0.97105639E+01
  0.26711401E-05  0.91785761E+01
  0.35144565E-05  0.86807601E+01
  0.45810298E-05  0.82198726E+01
  0.59215036E-05  0.77987145E+01
  0.75998768E-05  0.74204152E+01
  0.96995195E-05  0.70885061E+01
  0.12332379E-04  0.68067242E+01
  0.15652763E-04  0.65784572E+01
  0.19877465E-04  0.64057596E+01
  0.25314378E-04  0.62879996E+01
  0.32401936E-04  0.62204394E+01
  0.41761630E-04  0.61933266E+01
  0.54265346E-04  0.61921667E+01
  0.71118052E-04  0.61995132E+01
  0.93954645E-04  0.61979190E+01
  0.12494723E-03  0.61730443E+01
  0.16691614E-03  0.61158105E+01
  0.22343403E-03  0.60230110E+01
  0.29890803E-03  0.58965292E+01
  0.39861849E-03  0.57417919E+01
  0.52868632E-03  0.55661273E+01
  0.69593354E-03  0.53774560E+01
  0.90759749E-03  0.51834498E+01
  0.11708601E-02  0.49910928E+01
  0.14921608E-02  0.48064879E+01
  0.18762728E-02  0.46347541E+01
 -0.23251286E-02  0.44799078E+01
 -0.28363933E-02  0.43447047E+01
 -0.34018234E-02  0.42304981E+01
 -0.40055784E-02  0.41372215E+01
 -0.46228977E-02  0.40635875E+01
 -0.52198663E-02  0.40075141E+01
 -0.57551604E-02  0.39666886E+01
 -0.61843885E-02  0.39391167E+01
 -0.64667815E-02  0.39235239E+01
 -0.65727793E-02  0.39195584E+01
 -0.64901964E-02  0.39278278E+01
 -0.62268003E-02  0.39498339E+01
 -0.58084137E-02  0.39878496E+01
 -0.52733819E-02  0.40447386E+01
 -0.46654445E-02  0.41237045E+01
 -0.40271621E-02  0.42279792E+01
 -0.33952635E-02  0.43604971E+01
 -0.27982440E-02  0.45236304E+01
 -0.22558141E-02  0.47190413E+01
 -0.43358633E-09  0.29810399E+02
 -0.57218885E-09  0.28713300E+02
 -0.74727703E-09  0.27688963E+02
 -0.96590538E-09  0.26732282E+02
 -0.12357579E-08  0.25838535E+02
 -0.15650069E-08  0.25003356E+02
 -0.19621161E-08  0.24222702E+02
 -0.24355873E-08  0.23492827E+02
 -0.29936558E-08  0.22810270E+02
 -0.36439433E-08  0.22171825E+02
 -0.43930814E-08  0.21574539E+02
 -0.52463224E-08  0.21015694E+02
  0.62071595E-08  0.20492802E+02
  0.72769761E-08  0.20003603E+02
  0.84547488E-08  0.19546059E+02
  0.97368242E-08  0.19118356E+02
  0.11116789E-07  0.18718903E+02
  0.12585454E-07  0.18346327E+02
  0.14130958E-07  0.17999470E+02
  0.15739027E-07  0.17677372E+02
  0.17393395E-07  0.17379247E+02
  0.19076438E-07  0.17104431E+02
  0.20770074E-07  0.16852310E+02
  0.22457039E-07  0.16622192E+02
  0.24122709E-07  0.16413116E+02
  0.25757732E-07  0.16223563E+02
  0.27361891E-07  0.16051063E+02
  0.28949832E-07  0.15891689E+02
  0.30559602E-07  0.15739578E+02
  0.32265389E-07  0.15586825E+02
  0.34196395E-07  0.15424566E+02
  0.36564521E-07  0.15246509E+02
  0.39704345E-07  0.15055687E+02
  0.44129765E-07  0.14871562E+02
  0.50612459E-07  0.14727474E+02
  0.60287809E-07  0.14647528E+02
  0.74793928E-07  0.14614074E+02
  0.96448560E-07  0.14563274E+02
  0.12846690E-06  0.14422281E+02
  0.17522051E-06  0.14150292E+02
  0.24253390E-06  0.13748539E+02
  0.33801172E-06  0.13245000E+02
  0.47138649E-06  0.12675401E+02
  0.65487645E-06  0.12071697E+02
  0.90354678E-06  0.11458142E+02
  0.12356781E-05  0.10851528E+02
  0.16731650E-05  0.10262912E+02
  0.22419986E-05  0.96994613E+01
  0.29729328E-05  0.91659575E+01
  0.39024995E-05  0.86659009E+01
  0.50746265E-05  0.82022819E+01
  0.65432384E-05  0.77780969E+01
  0.83763836E-05  0.73966504E+01
  0.10662657E-04  0.70616342E+01
  0.13520963E-04  0.67769231E+01
  0.17114989E-04  0.65459985E+01
  0.21674097E-04  0.63709388E+01
  0.27522565E-04  0.62510525E+01
  0.35119164E-04  0.61814811E+01
  0.45108661E-04  0.61523654E+01
  0.58385927E-04  0.61492204E+01
  0.76171742E-04  0.61548006E+01
  0.10009716E-03  0.61520378E+01
  0.13229063E-03  0.61270381E+01
  0.17545926E-03  0.60710854E+01
  0.23295284E-03  0.59811394E+01
  0.30879650E-03  0.58590212E+01
  0.40767557E-03  0.57099091E+01
  0.53485321E-03  0.55407759E+01
  0.69599938E-03  0.53591565E+01
  0.89690780E-03  0.51723553E+01
  0.11430785E-02  0.49870207E+01
  0.14391457E-02  0.48089429E+01
  0.17881353E-02  0.46429415E+01
  0.21905405E-02  0.44927603E+01
  0.26432198E-02  0.43609540E+01
 -0.31381635E-02  0.42488096E+01
 -0.36612801E-02  0.41563755E+01
 -0.41915297E-02  0.40826593E+01
 -0.47009290E-02  0.40259981E+01
 -0.51560334E-02  0.39845334E+01
 -0.55212825E-02  0.39566780E+01
 -0.57639954E-02  0.39414712E+01
 -0.58600050E-02  0.39387707E+01
 -0.57983404E-02  0.39492926E+01
 -0.55834427E-02  0.39745424E+01
 -0.52342044E-02  0.40166760E+01
 -0.47802585E-02  0.40783139E+01
 -0.42568093E-02  0.41623167E+01
 -0.36994989E-02  0.42715410E+01
 -0.31403961E-02  0.44086072E+01
 -0.26055435E-02  0.45757203E+01
 -0.21139600E-02  0.47745689E+01
 -0.42447235E-09  0.29876964E+02
 -0.56099695E-09  0.28768589E+02
 -0.73386648E-09  0.27732630E+02
 -0.95029443E-09  0.26763917E+02
 -0.12182215E-08  0.25857672E+02
 -0.15462048E-08  0.25009479E+02
 -0.19432553E-08  0.24215256E+02
 -0.24186211E-08  0.23471234E+02
 -0.29815199E-08  0.22773938E+02
 -0.36408271E-08  0.22120173E+02
  0.44047272E-08  0.21507012E+02
  0.52803447E-08  0.20931790E+02
  0.62733668E-08  0.20392097E+02
  0.73876782E-08  0.19885772E+02
  0.86250234E-08  0.19410906E+02
  0.99847167E-08  0.18965834E+02
  0.11463416E-07  0.18549129E+02
  0.13054981E-07  0.18159601E+02
  0.14750429E-07  0.17796277E+02
  0.16538028E-07  0.17458382E+02
  0.18403545E-07  0.17145304E+02
  0.20330725E-07  0.16856548E+02
  0.22302066E-07  0.16591659E+02
  0.24300040E-07  0.16350107E+02
  0.26308953E-07  0.16131130E+02
  0.28317763E-07  0.15933489E+02
  0.30324318E-07  0.15755152E+02
  0.32341750E-07  0.15592889E+02
  0.34408045E-07  0.15441895E+02
  0.36600356E-07  0.15295721E+02
  0.39056185E-07  0.15147142E+02
  0.42004405E-07  0.14990958E+02
  0.45809983E-07  0.14829299E+02
  0.51037221E-07  0.14677266E+02
  0.58537189E-07  0.14561141E+02
  0.69565481E-07  0.14500099E+02
  0.85936304E-07  0.14478802E+02
  0.11021779E-06  0.14440799E+02
  0.14597121E-06  0.14318098E+02
  0.19803337E-06  0.14068842E+02
  0.27283714E-06  0.13690180E+02
  0.37876085E-06  0.13206627E+02
  0.52649374E-06  0.12652366E+02
  0.72940467E-06  0.12059329E+02
  0.10039055E-05  0.11452479E+02
  0.13698130E-05  0.10849493E+02
  0.18507346E-05  0.10262224E+02
  0.24745392E-05  0.96984616E+01
  0.32740231E-05  0.91634429E+01
  0.42879521E-05  0.86609983E+01
  0.55627559E-05  0.81943633E+01
  0.71552767E-05  0.77667300E+01
  0.91371440E-05  0.73815748E+01
  0.11601562E-04  0.70427497E+01
  0.14673562E-04  0.67542788E+01
  0.18525066E-04  0.65197680E+01
  0.23396366E-04  0.63413767E+01
  0.29625766E-04  0.62184395E+01
  0.37688977E-04  0.61460853E+01
  0.48249210E-04  0.61144589E+01
  0.62217678E-04  0.61091712E+01
  0.80822220E-04  0.61132140E+01
 -0.10567924E-03  0.61098741E+01
 -0.13886135E-03  0.60856324E+01
 -0.18295060E-03  0.60320431E+01
 -0.24106524E-03  0.59461403E+01
  0.31684740E-03  0.58296008E+01
  0.41439906E-03  0.56872746E+01
  0.53815539E-03  0.55256922E+01
  0.69268596E-03  0.53519083E+01
  0.88241660E-03  0.51727754E+01
  0.11112659E-02  0.49945653E+01
  0.13821898E-02  0.48227914E+01
  0.16966251E-02  0.46620992E+01
  0.20538220E-02  0.45161511E+01
  0.24500615E-02  0.43875034E+01
  0.28777929E-02  0.42775236E+01
 -0.33248045E-02  0.41864211E+01
 -0.37736699E-02  0.41134394E+01
 -0.42018433E-02  0.40572042E+01
 -0.45828189E-02  0.40161606E+01
 -0.48886069E-02  0.39889999E+01
 -0.50933757E-02  0.39749826E+01
 -0.51775796E-02  0.39741152E+01
 -0.51315006E-02  0.39871826E+01
 -0.49571481E-02  0.40156736E+01
 -0.46679434E-02  0.40616393E+01
 -0.42863490E-02  0.41275163E+01
 -0.38402210E-02  0.42159319E+01
 -0.33588908E-02  0.43295112E+01
 -0.28698186E-02  0.44707037E+01
 -0.23962672E-02  0.46416512E+01
 -0.19560697E-02  0.48441060E+01
 -0.41228950E-09  0.29968196E+02
 -0.54590232E-09  0.28845414E+02
 -0.71557407E-09  0.27794721E+02
 -0.92868403E-09  0.26810892E+02
 -0.11934531E-08  0.25889106E+02
 -0.15188699E-08  0.25024916E+02
 -0.19145697E-08  0.24214229E+02
 -0.23906625E-08  0.23453282E+02
  0.29575115E-08  0.22738631E+02
  0.36254638E-08  0.22067131E+02
  0.44045384E-08  0.21435937E+02
  0.53040809E-08  0.20842484E+02
  0.63323931E-08  0.20284489E+02
  0.74963500E-08  0.19759943E+02
  0.88010171E-08  0.19267098E+02
  0.10249280E-07  0.18804462E+02
  0.11841503E-07  0.18370785E+02
  0.13575239E-07  0.17965041E+02
  0.15445003E-07  0.17586405E+02
  0.17442164E-07  0.17234225E+02
  0.19554986E-07  0.16907985E+02
  0.21768906E-07  0.16607253E+02
  0.24067155E-07  0.16331622E+02
  0.26431890E-07  0.16080609E+02
  0.28846069E-07  0.15853531E+02
  0.31296444E-07  0.15649314E+02
  0.33778186E-07  0.15466243E+02
  0.36301946E-07  0.15301646E+02
  0.38904491E-07  0.15151597E+02
  0.41664601E-07  0.15010855E+02
  0.44726586E-07  0.14873535E+02
  0.48334637E-07  0.14735274E+02
  0.52882246E-07  0.14597381E+02
  0.58981948E-07  0.14471396E+02
  0.67561527E-07  0.14378090E+02
  0.79993291E-07  0.14333225E+02
  0.98262731E-07  0.14324215E+02
  0.12518151E-06  0.14301428E+02
  0.16464702E-06  0.14200872E+02
  0.22194680E-06  0.13978834E+02
  0.30410101E-06  0.13627665E+02
  0.42023138E-06  0.13167907E+02
  0.58194108E-06  0.12631986E+02
  0.80369011E-06  0.12051826E+02
  0.11031557E-05  0.11453228E+02
  0.15015819E-05  0.10854919E+02
  0.20241458E-05  0.10269682E+02
  0.27004077E-05  0.97060289E+01
  0.35649673E-05  0.91697218E+01
  0.46585193E-05  0.86649566E+01
  0.60296048E-05  0.81952283E+01
  0.77374802E-05  0.77639247E+01
  0.98566941E-05  0.73746856E+01
  0.12484170E-04  0.70315152E+01
  0.15749839E-04  0.67385861E+01
  0.19832128E-04  0.64996470E+01
  0.24979800E-04  0.63169849E+01
  0.31541676E-04  0.61900417E+01
  0.40005452E-04  0.61140441E+01
  0.51045965E-04  0.60792609E+01
  0.65581723E-04  0.60714985E+01
 -0.84836251E-04  0.60740347E+01
 -0.11039807E-03  0.60704980E+01
 -0.14427028E-03  0.60476819E+01
 -0.18889863E-03  0.59973296E+01
 -0.24716584E-03  0.59164793E+01
 -0.32234082E-03  0.58066149E+01
 -0.41797413E-03  0.56722267E+01
  0.53773538E-03  0.55193692E+01
  0.68519346E-03  0.53545627E+01
  0.86354633E-03  0.51841272E+01
  0.10753090E-02  0.50138639E+01
  0.13219670E-02  0.48489318E+01
  0.16035940E-02  0.46937773E+01
  0.19184219E-02  0.45520343E+01
  0.22623499E-02  0.44263830E+01
  0.26284010E-02  0.43184263E+01
  0.30061938E-02  0.42286671E+01
 -0.33815967E-02  0.41566515E+01
 -0.37368245E-02  0.41012832E+01
 -0.40512710E-02  0.40612404E+01
 -0.43032618E-02  0.40353947E+01
 -0.44726449E-02  0.40231331E+01
 -0.45437812E-02  0.40245352E+01
 -0.45082206E-02  0.40404070E+01
 -0.43663231E-02  0.40722054E+01
 -0.41273593E-02  0.41218992E+01
 -0.38080895E-02  0.41918018E+01
 -0.34302597E-02  0.42843989E+01
 -0.30176760E-02  0.44021859E+01
 -0.25934867E-02  0.45475277E+01
 -0.21780879E-02  0.47225497E+01
 -0.17878112E-02  0.49290648E+01
 -0.39762728E-09  0.30079488E+02
 -0.52768750E-09  0.28938935E+02
 -0.69342894E-09  0.27870207E+02
 -0.90241543E-09  0.26868043E+02
 -0.11631852E-08  0.25927605E+02
 -0.14852205E-08  0.25044450E+02
  0.18788755E-08  0.24214514E+02
  0.23552573E-08  0.23434085E+02
  0.29260590E-08  0.22699798E+02
  0.36033405E-08  0.22008613E+02
  0.43992614E-08  0.21357811E+02
  0.53257638E-08  0.20744977E+02
  0.63942111E-08  0.20167988E+02
  0.76149858E-08  0.19625004E+02
  0.89970535E-08  0.19114443E+02
  0.10547500E-07  0.18634968E+02
  0.12271056E-07  0.18185459E+02
  0.14169626E-07  0.17764989E+02
  0.16241858E-07  0.17372794E+02
  0.18482787E-07  0.17008245E+02
  0.20883627E-07  0.16670807E+02
  0.23431817E-07  0.16360006E+02
  0.26111438E-07  0.16075374E+02
  0.28904222E-07  0.15816388E+02
  0.31791427E-07  0.15582367E+02
  0.34756980E-07  0.15372338E+02
  0.37792485E-07  0.15184841E+02
  0.40904952E-07  0.15017680E+02
  0.44128490E-07  0.14867691E+02
  0.47541785E-07  0.14730670E+02
  0.51293883E-07  0.14601864E+02
  0.55641767E-07  0.14477616E+02
  0.61004272E-07  0.14358587E+02
  0.68037975E-07  0.14253485E+02
  0.77741656E-07  0.14178766E+02
  0.91596313E-07  0.14147754E+02
  0.11174732E-06  0.14150751E+02
  0.14123367E-06  0.14144550E+02
  0.18426599E-06  0.14068838E+02
  0.24655067E-06  0.13877692E+02
  0.33565142E-06  0.13558081E+02
  0.46137445E-06  0.13125971E+02
  0.63615890E-06  0.12611638E+02
  0.87545451E-06  0.12046876E+02
  0.11980744E-05  0.11458390E+02
  0.16265264E-05  0.10866079E+02
  0.21873537E-05  0.10283796E+02
  0.29115564E-05  0.97208849E+01
  0.38352258E-05  0.91837065E+01
  0.50005976E-05  0.86768692E+01
  0.64578341E-05  0.82041488E+01
  0.82679724E-05  0.77691312E+01
  0.10507638E-04  0.73756101E+01
  0.13276324E-04  0.70277264E+01
  0.16707254E-04  0.67297904E+01
  0.20983074E-04  0.64856989E+01
  0.26357749E-04  0.62979013E+01
  0.33185976E-04  0.61660189E+01
  0.41960953E-04  0.60854852E+01
  0.53360346E-04  0.60468192E+01
  0.68298486E-04  0.60361317E+01
 -0.87980457E-04  0.60370458E+01
 -0.11395084E-03  0.60335249E+01
 -0.14812719E-03  0.60126143E+01
 -0.19280658E-03  0.59661639E+01
 -0.25063328E-03  0.58911455E+01
 -0.32451779E-03  0.57888128E+01
 -0.41750168E-03  0.56632919E+01
 -0.53256959E-03  0.55201744E+01
 -0.67241730E-03  0.53654528E+01
  0.83919301E-03  0.52048920E+01
  0.10342329E-02  0.50437590E+01
  0.12578095E-02  0.48867601E+01
  0.15088985E-02  0.47380356E+01
  0.17849522E-02  0.46011113E+01
  0.20816535E-02  0.44787747E+01
  0.23926321E-02  0.43729201E+01
  0.27091682E-02  0.42844527E+01
  0.30199834E-02  0.42133415E+01
 -0.33112990E-02  0.41588567E+01
 -0.35673779E-02  0.41199450E+01
 -0.37717013E-02  0.40956429E+01
 -0.39087599E-02  0.40854173E+01
 -0.39661942E-02  0.40893680E+01
 -0.39368127E-02  0.41082807E+01
 -0.38199650E-02  0.41435633E+01
 -0.36218884E-02  0.41971141E+01
 -0.33549387E-02  0.42711608E+01
 -0.30359263E-02  0.43680998E+01
 -0.26839756E-02  0.44903492E+01
 -0.23183675E-02  0.46402242E+01
 -0.19567191E-02  0.48198406E+01
 -0.16136950E-02  0.50310484E+01
 -0.38113919E-09  0.30205579E+02
 -0.50721671E-09  0.29043753E+02
 -0.66856293E-09  0.27953624E+02
 -0.87295673E-09  0.26929928E+02
  0.11293042E-08  0.25967851E+02
  0.14476581E-08  0.25063001E+02
  0.18392022E-08  0.24211390E+02
  0.23161935E-08  0.23409411E+02
  0.28918569E-08  0.22653823E+02
  0.35802266E-08  0.21941735E+02
  0.43959276E-08  0.21270585E+02
  0.53538936E-08  0.20638122E+02
  0.64690158E-08  0.20042385E+02
  0.77557191E-08  0.19481674E+02
  0.92274648E-08  0.18954526E+02
  0.10896182E-07  0.18459687E+02
  0.12771634E-07  0.17996078E+02
  0.14860751E-07  0.17562766E+02
  0.17166940E-07  0.17158940E+02
  0.19689459E-07  0.16783884E+02
  0.22422918E-07  0.16436951E+02
  0.25357029E-07  0.16117543E+02
  0.28476801E-07  0.15825082E+02
  0.31763377E-07  0.15558966E+02
  0.35195877E-07  0.15318504E+02
  0.38754675E-07  0.15102814E+02
  0.42426770E-07  0.14910674E+02
  0.46214164E-07  0.14740328E+02
  0.50146588E-07  0.14589281E+02
  0.54300484E-07  0.14454228E+02
  0.58826946E-07  0.14331387E+02
  0.63992286E-07  0.14217710E+02
  0.70236055E-07  0.14113380E+02
  0.78252498E-07  0.14024868E+02
  0.89102371E-07  0.13965201E+02
  0.10436246E-06  0.13945864E+02
  0.12631954E-06  0.13959986E+02
  0.15821371E-06  0.13970570E+02
  0.20453221E-06  0.13921100E+02
  0.27134998E-06  0.13763534E+02
  0.36670681E-06  0.13479069E+02
  0.50100463E-06  0.13078403E+02
  0.68740439E-06  0.12589096E+02
  0.94220183E-06  0.12042541E+02
  0.12851681E-05  0.11466312E+02
  0.17398585E-05  0.10881577E+02
  0.23339218E-05  0.10303382E+02
  0.30994857E-05  0.97420219E+01
  0.40737578E-05  0.92045451E+01
  0.53000565E-05  0.86960302E+01
  0.68295925E-05  0.82205645E+01
  0.87244440E-05  0.77819406E+01
  0.11062326E-04  0.73840971E+01
  0.13943935E-04  0.70312930E+01
  0.17503861E-04  0.67279570E+01
  0.21926214E-04  0.64781270E+01
  0.27466219E-04  0.62844353E+01
  0.34478859E-04  0.61467440E+01
  0.43455085E-04  0.60607965E+01
  0.55064954E-04  0.60174896E+01
 -0.70205164E-04  0.60033570E+01
 -0.90045970E-04  0.60024375E+01
 -0.11606959E-03  0.59990315E+01
 -0.15008980E-03  0.59803776E+01
 -0.19424095E-03  0.59383434E+01
 -0.25092534E-03  0.58697532E+01
 -0.32271072E-03  0.57755830E+01
 -0.41217520E-03  0.56595913E+01
 -0.52170512E-03  0.55269383E+01
 -0.65326044E-03  0.53831360E+01
 -0.80813206E-03  0.52334325E+01
 -0.98672035E-03  0.50825644E+01
  0.11883616E-02  0.49347390E+01
  0.14112141E-02  0.47936940E+01
  0.16521908E-02  0.46627211E+01
  0.19069041E-02  0.45445976E+01
  0.21695815E-02  0.44414411E+01
  0.24329408E-02  0.43545654E+01
  0.26880740E-02  0.42844366E+01
 -0.29244602E-02  0.42308001E+01
 -0.31302732E-02  0.41929738E+01
 -0.32931204E-02  0.41702267E+01
 -0.34012391E-02  0.41621323E+01
 -0.34450045E-02  0.41688059E+01
 -0.34184463E-02  0.41909955E+01
 -0.33203978E-02  0.42300457E+01
 -0.31549684E-02  0.42877801E+01
 -0.29312061E-02  0.43663487E+01
 -0.26620339E-02  0.44680724E+01
 -0.23627142E-02  0.45953026E+01
 -0.20491651E-02  0.47503058E+01
 -0.17364179E-02  0.49351750E+01
 -0.14374131E-02  0.51517704E+01
 -0.36350709E-09  0.30340722E+02
 -0.48538823E-09  0.29154153E+02
  0.64214732E-09  0.28039394E+02
  0.84181982E-09  0.26991227E+02
  0.10937421E-08  0.26004911E+02
  0.14086273E-08  0.25076153E+02
  0.17986128E-08  0.24201089E+02
  0.22772715E-08  0.23376256E+02
  0.28595771E-08  0.22598566E+02
  0.35618111E-08  0.21865287E+02
  0.44014017E-08  0.21174009E+02
  0.53966796E-08  0.20522613E+02
  0.65665384E-08  0.19909243E+02
  0.79299862E-08  0.19332268E+02
  0.95055788E-08  0.18790249E+02
  0.11310730E-07  0.18281906E+02
  0.13360902E-07  0.17806091E+02
  0.15668705E-07  0.17361763E+02
  0.18242925E-07  0.16947971E+02
  0.21087582E-07  0.16563843E+02
  0.24201086E-07  0.16208575E+02
  0.27575671E-07  0.15881430E+02
  0.31197297E-07  0.15581720E+02
  0.35046290E-07  0.15308787E+02
  0.39099115E-07  0.15061958E+02
  0.43331759E-07  0.14840461E+02
  0.47725427E-07  0.14643313E+02
  0.52275548E-07  0.14469157E+02
  0.57005460E-07  0.14316087E+02
  0.61986796E-07  0.14181559E+02
  0.67369369E-07  0.14062600E+02
  0.73424393E-07  0.13956689E+02
  0.80606050E-07  0.13863653E+02
  0.89637652E-07  0.13788189E+02
  0.10162958E-06  0.13740541E+02
  0.11823658E-06  0.13730701E+02
  0.14186129E-06  0.13754437E+02
  0.17590872E-06  0.13780830E+02
  0.22509243E-06  0.13757631E+02
  0.29578766E-06  0.13635200E+02
  0.39641951E-06  0.13388820E+02
  0.53786810E-06  0.13023216E+02
  0.73386755E-06  0.12562496E+02
  0.10013758E-05  0.12037209E+02
  0.13608996E-05  0.11475654E+02
  0.18367776E-05  0.10900307E+02
  0.24574538E-05  0.10327528E+02
  0.32558212E-05  0.97686822E+01
  0.42697775E-05  0.92316073E+01
  0.55432140E-05  0.87219241E+01
  0.71277595E-05  0.82440742E+01
  0.90857229E-05  0.78020733E+01
  0.11494822E-04  0.74000008E+01
  0.14455454E-04  0.70422144E+01
  0.18101433E-04  0.67332360E+01
  0.22615268E-04  0.64772268E+01
  0.28249054E-04  0.62770082E+01
  0.35351865E-04  0.61327297E+01
  0.44403857E-04  0.60405373E+01
  0.56056070E-04  0.59918310E+01
 -0.71172994E-04  0.59736925E+01
 -0.90872468E-04  0.59706602E+01
 -0.11655478E-03  0.59673885E+01
 -0.14991066E-03  0.59512592E+01
 -0.19289692E-03  0.59140676E+01
 -0.24766968E-03  0.58523959E+01
 -0.31646875E-03  0.57668766E+01
 -0.40145297E-03  0.56608792E+01
 -0.50449470E-03  0.55391567E+01
 -0.62695192E-03  0.54067992E+01
 -0.76944599E-03  0.52686088E+01
 -0.93167911E-03  0.51288515E+01
 -0.11123225E-02  0.49912580E+01
 -0.13089903E-02  0.48591309E+01
 -0.15182874E-02  0.47354358E+01
  0.17358893E-02  0.46228064E+01
  0.19565995E-02  0.45234474E+01
  0.21743464E-02  0.44389868E+01
 -0.23821305E-02  0.43703654E+01
 -0.25720028E-02  0.43178551E+01
 -0.27352001E-02  0.42812411E+01
 -0.28625677E-02  0.42601286E+01
 -0.29453235E-02  0.42542769E+01
 -0.29761023E-02  0.42638624E+01
 -0.29500859E-02  0.42896111E+01
 -0.28659522E-02  0.43328015E+01
 -0.27263898E-02  0.43951727E+01
 -0.25380302E-02  0.44787857E+01
 -0.23108019E-02  0.45858751E+01
 -0.20568463E-02  0.47187140E+01
 -0.17892193E-02  0.48795053E+01
 -0.15206072E-02  0.50703011E+01
 -0.12622420E-02  0.52929509E+01
 -0.34540478E-09  0.30479025E+02
 -0.46308562E-09  0.29264524E+02
  0.61532827E-09  0.28122323E+02
  0.81047542E-09  0.27047297E+02
  0.10583659E-08  0.26034823E+02
  0.13704723E-08  0.25080746E+02
  0.17600195E-08  0.24181350E+02
  0.22420711E-08  0.23333320E+02
  0.28335725E-08  0.22533712E+02
  0.35533316E-08  0.21779914E+02
  0.44219194E-08  0.21069608E+02
  0.54614684E-08  0.20400727E+02
  0.66953445E-08  0.19771422E+02
  0.81476709E-08  0.19180019E+02
  0.98426833E-08  0.18624992E+02
  0.11803904E-07  0.18104936E+02
  0.14053137E-07  0.17618544E+02
  0.16609302E-07  0.17164603E+02
  0.19487152E-07  0.16741985E+02
  0.22695966E-07  0.16349651E+02
  0.26238332E-07  0.15986657E+02
  0.30109197E-07  0.15652158E+02
  0.34295446E-07  0.15345403E+02
  0.38776302E-07  0.15065723E+02
  0.43524980E-07  0.14812494E+02
  0.48512139E-07  0.14585075E+02
  0.53711879E-07  0.14382708E+02
  0.59111295E-07  0.14204380E+02
  0.64725049E-07  0.14048674E+02
  0.70616994E-07  0.13913668E+02
  0.76931737E-07  0.13797044E+02
  0.83940048E-07  0.13696712E+02
  0.92103268E-07  0.13612232E+02
  0.10216309E-06  0.13546877E+02
  0.11526405E-06  0.13508584E+02
  0.13311650E-06  0.13506035E+02
  0.15820684E-06  0.13537336E+02
  0.19405973E-06  0.13577508E+02
  0.24555249E-06  0.13579245E+02
  0.31927605E-06  0.13492239E+02
  0.42392948E-06  0.13286051E+02
  0.57072814E-06  0.12958796E+02
  0.77380047E-06  0.12530257E+02
  0.10505485E-05  0.12029509E+02
  0.14219552E-05  0.11485300E+02
  0.19128389E-05  0.10921391E+02
  0.25520901E-05  0.10355539E+02
  0.33729682E-05  0.98003120E+01
  0.44136020E-05  0.92644482E+01
  0.57179161E-05  0.87541975E+01
  0.73373007E-05  0.82744119E+01
  0.93334571E-05  0.78293576E+01
  0.11782986E-04  0.74232576E+01
  0.14784427E-04  0.70605517E+01
  0.18468610E-04  0.67458270E+01
  0.23013266E-04  0.64833411E+01
  0.28662836E-04  0.62760970E+01
  0.35754128E-04  0.61245606E+01
  0.44747802E-04  0.60253573E+01
  0.56264376E-04  0.59705075E+01
 -0.71121599E-04  0.59477689E+01
 -0.90367589E-04  0.59422793E+01
 -0.11530172E-03  0.59390842E+01
 -0.14747331E-03  0.59256773E+01
 -0.18864780E-03  0.58936985E+01
 -0.24073158E-03  0.58393880E+01
 -0.30565088E-03  0.57629509E+01
 -0.38518647E-03  0.56673221E+01
 -0.48077440E-03  0.55568501E+01
 -0.59329277E-03  0.54362483E+01
 -0.72286401E-03  0.53099488E+01
 -0.86870765E-03  0.51818320E+01
 -0.10290756E-02  0.50552233E+01
 -0.12012864E-02  0.49330210E+01
 -0.13818467E-02  0.48178389E+01
 -0.15666166E-02  0.47120792E+01
 -0.17509576E-02  0.46179022E+01
 -0.19298081E-02  0.45371115E+01
 -0.20976757E-02  0.44710224E+01
 -0.22485936E-02  0.44203999E+01
 -0.23761437E-02  0.43855321E+01
 -0.24736623E-02  0.43664396E+01
 -0.25347025E-02  0.43631566E+01
 -0.25537415E-02  0.43759910E+01
 -0.25270155E-02  0.44056886E+01
 -0.24532893E-02  0.44534766E+01
 -0.23343584E-02  0.45210061E+01
 -0.21751354E-02  0.46102357E+01
 -0.19832810E-02  0.47232964E+01
 -0.17684477E-02  0.48623661E+01
 -0.15412854E-02  0.50295685E+01
 -0.13123878E-02  0.52269007E+01
 -0.10913416E-02  0.54561883E+01
 -0.32746316E-09  0.30614972E+02
  0.44113122E-09  0.29369938E+02
  0.58916502E-09  0.28198205E+02
  0.78027185E-09  0.27094776E+02
  0.10248712E-08  0.26055165E+02
  0.13353004E-08  0.25075357E+02
  0.17260086E-08  0.24151763E+02
  0.22137270E-08  0.23281177E+02
  0.28175947E-08  0.22460729E+02
  0.35592196E-08  0.21687842E+02
  0.44626461E-08  0.20960184E+02
  0.55541981E-08  0.20275630E+02
  0.68621639E-08  0.19632223E+02
  0.84162873E-08  0.19028148E+02
  0.10247037E-07  0.18461706E+02
  0.12384631E-07  0.17931304E+02
  0.14857812E-07  0.17435448E+02
  0.17692396E-07  0.16972746E+02
  0.20909639E-07  0.16541914E+02
  0.24524530E-07  0.16141790E+02
  0.28544150E-07  0.15771338E+02
  0.32966307E-07  0.15429658E+02
  0.37778731E-07  0.15115987E+02
  0.42959192E-07  0.14829678E+02
  0.48476995E-07  0.14570177E+02
  0.54296457E-07  0.14336963E+02
  0.60383139E-07  0.14129467E+02
 -0.66713894E-07  0.13946952E+02
 -0.73292192E-07  0.13788383E+02
 -0.80170791E-07  0.13652317E+02
 -0.87484637E-07  0.13536949E+02
  0.95497926E-07  0.13440524E+02
  0.10467049E-06  0.13362396E+02
  0.11574994E-06  0.13304686E+02
  0.12989692E-06  0.13273388E+02
  0.14885121E-06  0.13275942E+02
  0.17514558E-06  0.13312399E+02
  0.21237169E-06  0.13363479E+02
  0.26549812E-06  0.13387546E+02
  0.34123404E-06  0.13334899E+02
  0.44842486E-06  0.13169986E+02
  0.59845853E-06  0.12883852E+02
  0.80565610E-06  0.12491001E+02
  0.10876203E-05  0.12018220E+02
  0.14655231E-05  0.11494273E+02
  0.19643333E-05  0.10944081E+02
  0.26130141E-05  0.10386862E+02
  0.34447723E-05  0.98364991E+01
  0.44974959E-05  0.93027585E+01
  0.58145993E-05  0.87926199E+01
  0.74465828E-05  0.83114160E+01
  0.94537207E-05  0.78637041E+01
  0.11910408E-04  0.74538627E+01
  0.14911823E-04  0.70864029E+01
  0.18583676E-04  0.67659492E+01
  0.23095874E-04  0.64968233E+01
  0.28680880E-04  0.62821883E+01
  0.35657217E-04  0.61228372E+01
  0.44457894E-04  0.60159306E+01
  0.55662274E-04  0.59542115E+01
 -0.70028139E-04  0.59262392E+01
 -0.88518454E-04  0.59178634E+01
 -0.11231517E-03  0.59145843E+01
 -0.14281089E-03  0.59040039E+01
 -0.18156904E-03  0.58775440E+01
 -0.23024544E-03  0.58310072E+01
 -0.29046803E-03  0.57640761E+01
 -0.36367831E-03  0.56791836E+01
 -0.45094572E-03  0.55802491E+01
 -0.55277534E-03  0.54716311E+01
 -0.66893746E-03  0.53574522E+01
 -0.79835240E-03  0.52412927E+01
 -0.93906095E-03  0.51261619E+01
 -0.10882959E-02  0.50146254E+01
 -0.12426434E-02  0.49089753E+01
 -0.13982531E-02  0.48113555E+01
 -0.15510326E-02  0.47237961E+01
 -0.16967689E-02  0.46481511E+01
 -0.18311493E-02  0.45859803E+01
 -0.19497102E-02  0.45384476E+01
 -0.20477948E-02  0.45063090E+01
 -0.21206209E-02  0.44900227E+01
 -0.21635414E-02  0.44899551E+01
 -0.21725123E-02  0.45066104E+01
 -0.21447024E-02  0.45408044E+01
 -0.20791062E-02  0.45937412E+01
 -0.19769976E-02  0.46669925E+01
 -0.18420907E-02  0.47624102E+01
 -0.16803446E-02  0.48820122E+01
 -0.14994378E-02  0.50278707E+01
 -0.13080088E-02  0.52020219E+01
 -0.11148019E-02  0.54064021E+01
 -0.92785579E-03  0.56428082E+01
  0.31023926E-09  0.30744062E+02
  0.42024461E-09  0.29466786E+02
  0.56457499E-09  0.28264418E+02
  0.75236288E-09  0.27132083E+02
  0.99468896E-09  0.26065408E+02
  0.13048599E-08  0.25060466E+02
  0.16986844E-08  0.24113723E+02
  0.21947309E-08  0.23221985E+02
  0.28145433E-08  0.22382351E+02
  0.35827868E-08  0.21592159E+02
  0.45272862E-08  0.20848953E+02
  0.56789167E-08  0.20150446E+02
  0.70713000E-08  0.19494494E+02
  0.87402607E-08  0.18879079E+02
  0.10723000E-07  0.18302304E+02
  0.13056959E-07  0.17762388E+02
  0.15778353E-07  0.17257676E+02
  0.18920411E-07  0.16786640E+02
  0.22511358E-07  0.16347898E+02
  0.26572277E-07  0.15940216E+02
  0.31114999E-07  0.15562522E+02
  0.36140273E-07  0.15213905E+02
  0.41636546E-07  0.14893611E+02
  0.47579737E-07  0.14601029E+02
  0.53934534E-07  0.14335663E+02
 -0.60657837E-07  0.14097083E+02
 -0.67705172E-07  0.13884855E+02
 -0.75041127E-07  0.13698442E+02
 -0.82655301E-07  0.13537084E+02
 -0.90585788E-07  0.13399695E+02
 -0.98953031E-07  0.13284852E+02
  0.10800793E-06  0.13191056E+02
  0.11819927E-06  0.13117493E+02
  0.13026683E-06  0.13065349E+02
  0.14536744E-06  0.13038960E+02
  0.16524156E-06  0.13044540E+02
  0.19242729E-06  0.13083603E+02
  0.23052575E-06  0.13142158E+02
  0.28451778E-06  0.13184858E+02
  0.36112513E-06  0.13164121E+02
  0.46920180E-06  0.13040352E+02
  0.62013367E-06  0.12797378E+02
  0.82821924E-06  0.12443480E+02
  0.11110040E-05  0.12002176E+02
  0.14895488E-05  0.11501627E+02
  0.19886302E-05  0.10967678E+02
  0.26369032E-05  0.10421001E+02
  0.34671012E-05  0.98769039E+01
  0.45164067E-05  0.93463082E+01
  0.58272007E-05  0.88370387E+01
  0.74484815E-05  0.83549945E+01
  0.94383386E-05  0.79050780E+01
  0.11867971E-04  0.74918472E+01
  0.14827838E-04  0.71198813E+01
  0.18436622E-04  0.67938186E+01
  0.22853708E-04  0.65180094E+01
  0.28295787E-04  0.62957453E+01
  0.35057890E-04  0.61281368E+01
  0.43538431E-04  0.60129117E+01
  0.54266744E-04  0.59436145E+01
  0.67929885E-04  0.59097225E+01
 -0.85393533E-04  0.58979185E+01
 -0.10770991E-03  0.58942484E+01
 -0.13610444E-03  0.58864547E+01
 -0.17193318E-03  0.58657100E+01
 -0.21660512E-03  0.58273019E+01
 -0.27146789E-03  0.57702949E+01
 -0.33766133E-03  0.56965365E+01
 -0.41595072E-03  0.56094666E+01
 -0.50655923E-03  0.55130823E+01
 -0.60902603E-03  0.54112326E+01
 -0.72211987E-03  0.53072662E+01
 -0.84383499E-03  0.52039635E+01
 -0.97148245E-03  0.51036427E+01
 -0.11018662E-02  0.50083368E+01
 -0.12315057E-02  0.49199519E+01
 -0.13568458E-02  0.48403543E+01
 -0.14743966E-02  0.47713626E+01
 -0.15807713E-02  0.47146638E+01
 -0.16726371E-02  0.46717046E+01
 -0.17466411E-02  0.46436252E+01
 -0.17994002E-02  0.46312871E+01
 -0.18276321E-02  0.46353997E+01
 -0.18284584E-02  0.46566991E+01
 -0.17998441E-02  0.46961119E+01
 -0.17410750E-02  0.47548511E+01
 -0.16531459E-02  0.48344277E+01
 -0.15389411E-02  0.49365954E+01
 -0.14031411E-02  0.50632618E+01
 -0.12518549E-02  0.52163947E+01
 -0.10920412E-02  0.53979448E+01
 -0.93082336E-03  0.56097900E+01
 -0.77481495E-03  0.58536993E+01
  0.29419092E-09  0.30863421E+02
  0.40100894E-09  0.29553289E+02
  0.54228908E-09  0.28320278E+02
  0.72764915E-09  0.27159579E+02
  0.96890856E-09  0.26066849E+02
  0.12804424E-08  0.25038147E+02
  0.16795434E-08  0.24069880E+02
  0.21867718E-08  0.23158748E+02
  0.28262657E-08  0.22301699E+02
  0.36259748E-08  0.21495888E+02
  0.46177733E-08  0.20738654E+02
  0.58373995E-08  0.20027492E+02
  0.73241628E-08  0.19360047E+02
  0.91203613E-08  0.18734105E+02
  0.11270353E-07  0.18147598E+02
  0.13819244E-07  0.17598606E+02
  0.16811169E-07  0.17085364E+02
  0.20287195E-07  0.16606270E+02
  0.24282897E-07  0.16159893E+02
  0.28825748E-07  0.15744973E+02
  0.33932510E-07  0.15360429E+02
  0.39606897E-07  0.15005351E+02
  0.45837890E-07  0.14678997E+02
 -0.52599127E-07  0.14380774E+02
 -0.59849949E-07  0.14110216E+02
 -0.67538751E-07  0.13866942E+02
 -0.75609498E-07  0.13650597E+02
 -0.84012460E-07  0.13460768E+02
 -0.92720616E-07  0.13296882E+02
 -0.10175369E-06  0.13158104E+02
 -0.11121258E-06  0.13043289E+02
  0.12132785E-06  0.12951126E+02
  0.13252723E-06  0.12880665E+02
  0.14552828E-06  0.12832336E+02
  0.16146321E-06  0.12809051E+02
  0.18204325E-06  0.12815786E+02
  0.20976928E-06  0.12854988E+02
  0.24819244E-06  0.12917338E+02
  0.30222462E-06  0.12974154E+02
  0.37849178E-06  0.12981545E+02
  0.48571584E-06  0.12897410E+02
  0.63510310E-06  0.12698661E+02
  0.84071181E-06  0.12386541E+02
  0.11197711E-05  0.11980195E+02
  0.14929304E-05  0.11506369E+02
  0.19844364E-05  0.10991435E+02
  0.26222632E-05  0.10457442E+02
  0.34382668E-05  0.99211911E+01
  0.44684870E-05  0.93948904E+01
  0.57537916E-05  0.88873349E+01
  0.73411301E-05  0.84050911E+01
  0.92857500E-05  0.79534744E+01
  0.11654814E-04  0.75372596E+01
  0.14532936E-04  0.71611010E+01
  0.18030212E-04  0.68296338E+01
  0.22293334E-04  0.65472024E+01
  0.27520235E-04  0.63171875E+01
  0.33978429E-04  0.61409901E+01
  0.42026532E-04  0.60169098E+01
  0.52137416E-04  0.59393437E+01
  0.64919988E-04  0.58987835E+01
 -0.81134846E-04  0.58828682E+01
 -0.10169750E-03  0.58783042E+01
 -0.12766195E-03  0.58730473E+01
 -0.16017790E-03  0.58580328E+01
 -0.20041718E-03  0.58279866E+01
 -0.24946892E-03  0.57812718E+01
 -0.30820890E-03  0.57190601E+01
 -0.37715451E-03  0.56442411E+01
 -0.45632358E-03  0.55604152E+01
 -0.54512043E-03  0.54711637E+01
 -0.64227464E-03  0.53796480E+01
 -0.74585474E-03  0.52884896E+01
 -0.85336671E-03  0.51998410E+01
 -0.96192719E-03  0.51155499E+01
 -0.10684772E-02  0.50373327E+01
 -0.11699852E-02  0.49668973E+01
 -0.12635866E-02  0.49059838E+01
 -0.13466287E-02  0.48563203E+01
 -0.14166287E-02  0.48195281E+01
 -0.14711914E-02  0.47970304E+01
 -0.15079608E-02  0.47900209E+01
 -0.15246736E-02  0.47995201E+01
 -0.15193517E-02  0.48264977E+01
 -0.14906144E-02  0.48720121E+01
 -0.14380418E-02  0.49373108E+01
 -0.13624905E-02  0.50238669E+01
 -0.12662623E-02  0.51333538E+01
 -0.11530647E-02  0.52675823E+01
 -0.10277494E-02  0.54284279E+01
 -0.89587088E-03  0.56177661E+01
 -0.76314538E-03  0.58374240E+01
 -0.63490394E-03  0.60891466E+01
  0.27965865E-09  0.30972177E+02
  0.38384673E-09  0.29629658E+02
  0.52281993E-09  0.28366963E+02
  0.70673674E-09  0.27179236E+02
  0.94822481E-09  0.26062044E+02
  0.12628141E-08  0.25011309E+02
  0.16693877E-08  0.24023259E+02
  0.21906274E-08  0.23094384E+02
  0.28534208E-08  0.22221405E+02
  0.36891865E-08  0.21401242E+02
  0.47340630E-08  0.20631006E+02
  0.60288979E-08  0.19907986E+02
  0.76189650E-08  0.19229645E+02
  0.95533394E-08  0.18593622E+02
  0.11883861E-07  0.17997733E+02
  0.14663635E-07  0.17439977E+02
  0.17945051E-07  0.16918532E+02
  0.21777326E-07  0.16431760E+02
  0.26203653E-07  0.15978211E+02
  0.31258095E-07  0.15556612E+02
  0.36962441E-07  0.15165873E+02
 -0.43323329E-07  0.14805075E+02
 -0.50330052E-07  0.14473466E+02
 -0.57953523E-07  0.14170444E+02
 -0.66147012E-07  0.13895536E+02
 -0.74849351E-07  0.13648369E+02
 -0.83991470E-07  0.13428617E+02
 -0.93507311E-07  0.13235932E+02
 -0.10335053E-06  0.13069856E+02
 -0.11351881E-06  0.12929722E+02
 -0.12408848E-06  0.12814580E+02
 -0.13526270E-06  0.12723258E+02
  0.14743821E-06  0.12654698E+02
  0.16129602E-06  0.12608720E+02
  0.17792311E-06  0.12587020E+02
  0.19897205E-06  0.12593324E+02
  0.22686475E-06  0.12630473E+02
  0.26504439E-06  0.12693021E+02
  0.31827486E-06  0.12758947E+02
  0.39298136E-06  0.12789515E+02
  0.49761788E-06  0.12742027E+02
  0.64304023E-06  0.12587339E+02
  0.84285774E-06  0.12319137E+02
  0.11137358E-05  0.11951047E+02
  0.14756279E-05  0.11507391E+02
  0.19519323E-05  0.11014494E+02
  0.25695958E-05  0.10495579E+02
  0.33592261E-05  0.99689687E+01
  0.43553283E-05  0.94482711E+01
  0.55968385E-05  0.89433843E+01
  0.71281982E-05  0.84616559E+01
  0.90012827E-05  0.80088983E+01
  0.11278568E-04  0.75901528E+01
  0.14037980E-04  0.72101692E+01
  0.17379905E-04  0.68735711E+01
  0.21436824E-04  0.65846673E+01
  0.26385900E-04  0.63468848E+01
  0.32464546E-04  0.61618733E+01
  0.39988413E-04  0.60284824E+01
  0.49370324E-04  0.59419797E+01
  0.61137397E-04  0.58939400E+01
 -0.75942181E-04  0.58730720E+01
 -0.94562330E-04  0.58668738E+01
 -0.11788272E-03  0.58636268E+01
 -0.14685455E-03  0.58540902E+01
 -0.18242816E-03  0.58324254E+01
 -0.22546010E-03  0.57962376E+01
 -0.27660004E-03  0.57459378E+01
 -0.33616842E-03  0.56837807E+01
 -0.40404131E-03  0.56129088E+01
 -0.47956225E-03  0.55366117E+01
 -0.56150218E-03  0.54578769E+01
 -0.64808472E-03  0.53792132E+01
 -0.73708334E-03  0.53026731E+01
 -0.82598080E-03  0.52299900E+01
 -0.91216150E-03  0.51627489E+01
 -0.99309369E-03  0.51025299E+01
 -0.10664571E-02  0.50509843E+01
 -0.11301884E-02  0.50098291E+01
 -0.11824475E-02  0.49807756E+01
 -0.12215401E-02  0.49654331E+01
 -0.12458566E-02  0.49652420E+01
 -0.12538835E-02  0.49814757E+01
 -0.12443223E-02  0.50153111E+01
 -0.12163085E-02  0.50679370E+01
 -0.11696809E-02  0.51406494E+01
 -0.11052269E-02  0.52349035E+01
 -0.10248235E-02  0.53523128E+01
 -0.93142111E-03  0.54946110E+01
 -0.82885418E-03  0.56635984E+01
 -0.72150547E-03  0.58610894E+01
 -0.61388458E-03  0.60888701E+01
 -0.51019633E-03  0.63486625E+01
  0.26685538E-09  0.31071360E+02
  0.36900653E-09  0.29697747E+02
  0.50644467E-09  0.28406924E+02
  0.68991520E-09  0.27193863E+02
  0.93291001E-09  0.26053917E+02
  0.12521812E-08  0.24982767E+02
  0.16682826E-08  0.23976385E+02
  0.22061119E-08  0.23031006E+02
  0.28954168E-08  0.22143102E+02
  0.37712124E-08  0.21309372E+02
  0.48740469E-08  0.20526732E+02
  0.62500396E-08  0.19792314E+02
  0.79506084E-08  0.19103455E+02
  0.10031798E-07  0.18457703E+02
  0.12553133E-07  0.17852811E+02
  0.15575923E-07  0.17286729E+02
  0.19161009E-07  0.16757608E+02
  0.23365935E-07  0.16263786E+02
  0.28241656E-07  0.15803790E+02
 -0.33828910E-07  0.15376325E+02
 -0.40154515E-07  0.14980273E+02
 -0.47227929E-07  0.14614684E+02
 -0.55038505E-07  0.14278765E+02
 -0.63553996E-07  0.13971878E+02
 -0.72720928E-07  0.13693513E+02
 -0.82467599E-07  0.13443269E+02
 -0.92710544E-07  0.13220812E+02
 -0.10336553E-06  0.13025815E+02
 -0.11436434E-06  0.12857884E+02
 -0.12567920E-06  0.12716455E+02
 -0.13735706E-06  0.12600715E+02
 -0.14956706E-06  0.12509593E+02
  0.16266545E-06  0.12441949E+02
  0.17728321E-06  0.12397118E+02
  0.19444287E-06  0.12375767E+02
  0.21571088E-06  0.12380387E+02
  0.24339166E-06  0.12413715E+02
  0.28076702E-06  0.12473233E+02
  0.33238051E-06  0.12543175E+02
  0.40436067E-06  0.12591075E+02
  0.50476994E-06  0.12575763E+02
  0.64395856E-06  0.12463511E+02
  0.83489805E-06  0.12240397E+02
  0.10934669E-05  0.11913467E+02
  0.14386672E-05  0.11503446E+02
  0.18927650E-05  0.11035830E+02
  0.24813729E-05  0.10534664E+02
  0.32335281E-05  0.10019738E+02
  0.41818669E-05  0.95061474E+01
  0.53630502E-05  0.90050243E+01
  0.68186528E-05  0.85246230E+01
  0.85967895E-05  0.80713500E+01
  0.10754808E-04  0.76505782E+01
  0.13363415E-04  0.72671856E+01
  0.16512634E-04  0.69257881E+01
  0.20319923E-04  0.66306370E+01
  0.24940703E-04  0.63851633E+01
  0.30581208E-04  0.61912136E+01
  0.37513092E-04  0.60481424E+01
  0.46088433E-04  0.59520712E+01
  0.56752718E-04  0.58956913E+01
 -0.70052227E-04  0.58688724E+01
 -0.86631214E-04  0.58600396E+01
 -0.10721391E-03  0.58579444E+01
 -0.13256700E-03  0.58532815E+01
 -0.16344036E-03  0.58396988E+01
 -0.20048715E-03  0.58140282E+01
 -0.24416869E-03  0.57758549E+01
 -0.29465433E-03  0.57267123E+01
 -0.35173029E-03  0.56692052E+01
 -0.41473413E-03  0.56062778E+01
 -0.48253158E-03  0.55407256E+01
 -0.55354824E-03  0.54749610E+01
 -0.62586023E-03  0.54109801E+01
 -0.69733403E-03  0.53504599E+01
 -0.76579146E-03  0.52949117E+01
 -0.82916477E-03  0.52458295E+01
 -0.88560614E-03  0.52047887E+01
 -0.93352912E-03  0.51734718E+01
 -0.97158282E-03  0.51536223E+01
 -0.99858620E-03  0.51469557E+01
 -0.10134676E-02  0.51550763E+01
 -0.10152559E-02  0.51794415E+01
 -0.10031529E-02  0.52213915E+01
 -0.97668321E-03  0.52822260E+01
 -0.93588884E-03  0.53632900E+01
 -0.88151088E-03  0.54660323E+01
 -0.81509789E-03  0.55920237E+01
 -0.73899717E-03  0.57429392E+01
 -0.65621415E-03  0.59205206E+01
 -0.57015845E-03  0.61265337E+01
 -0.48432165E-03  0.63627285E+01
 -0.40194547E-03  0.66308008E+01
  0.25586451E-09  0.31163304E+02
  0.35656082E-09  0.29760253E+02
  0.49320290E-09  0.28442977E+02
  0.67715593E-09  0.27206168E+02
  0.92281343E-09  0.26044891E+02
  0.12481915E-08  0.24954539E+02
  0.16755608E-08  0.23930817E+02
  0.22320859E-08  0.22969713E+02
  0.29504290E-08  0.22067490E+02
  0.38692597E-08  0.21220674E+02
  0.50335968E-08  0.20426045E+02
  0.64948949E-08  0.19680628E+02
  0.83107791E-08  0.18981686E+02
  0.10544327E-07  0.18326709E+02
  0.13262806E-07  0.17713405E+02
  0.16535784E-07  0.17139692E+02
  0.20432593E-07  0.16603684E+02
 -0.25019129E-07  0.16103685E+02
 -0.30354104E-07  0.15638182E+02
 -0.36484890E-07  0.15205835E+02
 -0.43443246E-07  0.14805473E+02
 -0.51241279E-07  0.14436086E+02
 -0.59868139E-07  0.14096825E+02
 -0.69288016E-07  0.13786987E+02
 -0.79440114E-07  0.13506005E+02
 -0.90241369E-07  0.13253428E+02
 -0.10159278E-06  0.13028888E+02
 -0.11339032E-06  0.12832052E+02
 -0.12554174E-06  0.12662548E+02
 -0.13799073E-06  0.12519877E+02
 -0.15075063E-06  0.12403317E+02
 -0.16395058E-06  0.12311870E+02
  0.17789795E-06  0.12244338E+02
  0.19316178E-06  0.12199687E+02
  0.21068318E-06  0.12177721E+02
  0.23191862E-06  0.12179750E+02
  0.25902167E-06  0.12207989E+02
  0.29506687E-06  0.12261856E+02
  0.34431549E-06  0.12331028E+02
  0.41251776E-06  0.12389915E+02
  0.50723942E-06  0.12400967E+02
  0.63819369E-06  0.12327899E+02
  0.81755446E-06  0.12149760E+02
  0.10602250E-05  0.11866224E+02
  0.13840408E-05  0.11493162E+02
  0.18098979E-05  0.11054235E+02
  0.23618203E-05  0.10573772E+02
  0.30670105E-05  0.10072859E+02
  0.39559703E-05  0.95681171E+01
  0.50628238E-05  0.90720323E+01
  0.64260259E-05  0.85938959E+01
  0.80896875E-05  0.81408192E+01
  0.10105793E-04  0.77185863E+01
  0.12537612E-04  0.73322502E+01
  0.15464603E-04  0.69864362E+01
  0.18989079E-04  0.66853267E+01
  0.23244747E-04  0.64323206E+01
  0.28407008E-04  0.62294052E+01
  0.34704465E-04  0.60763762E+01
  0.42430413E-04  0.59701599E+01
  0.51952277E-04  0.59045577E+01
 -0.63716007E-04  0.58706579E+01
 -0.78241711E-04  0.58579362E+01
 -0.96106530E-04  0.58557762E+01
 -0.11791150E-03  0.58549645E+01
 -0.14423086E-03  0.58487440E+01
 -0.17554535E-03  0.58332113E+01
 -0.21216453E-03  0.58070967E+01
 -0.25414697E-03  0.57711393E+01
 -0.30123032E-03  0.57273191E+01
 -0.35278461E-03  0.56781581E+01
 -0.40780163E-03  0.56262112E+01
 -0.46492916E-03  0.55737792E+01
 -0.52255185E-03  0.55228180E+01
 -0.57890955E-03  0.54749867E+01
 -0.63223359E-03  0.54317711E+01
 -0.68087330E-03  0.53946229E+01
 -0.72338561E-03  0.53650676E+01
 -0.75857011E-03  0.53447509E+01
 -0.78545004E-03  0.53354154E+01
 -0.80321955E-03  0.53388247E+01
 -0.81119115E-03  0.53566762E+01
 -0.80877914E-03  0.53905441E+01
 -0.79554176E-03  0.54418799E+01
 -0.77128222E-03  0.55120636E+01
 -0.73618438E-03  0.56024760E+01
 -0.69094143E-03  0.57145611E+01
 -0.63683279E-03  0.58498556E+01
 -0.57571550E-03  0.60099871E+01
 -0.50991810E-03  0.61966484E+01
 -0.44205019E-03  0.64115617E+01
 -0.37476107E-03  0.66564387E+01
 -0.31049150E-03  0.69329350E+01
  0.24664587E-09  0.31250711E+02
  0.34641471E-09  0.29819779E+02
  0.48290923E-09  0.28477447E+02
  0.66813029E-09  0.27218086E+02
  0.91738707E-09  0.26036458E+02
  0.12499705E-08  0.24927688E+02
  0.16898738E-08  0.23887247E+02
  0.22665268E-08  0.22910932E+02
  0.30154956E-08  0.21994850E+02
  0.39790822E-08  0.21135407E+02
  0.52067402E-08  0.20329289E+02
  0.67552086E-08  0.19573448E+02
  0.86882526E-08  0.18865089E+02
  0.11075898E-07  0.18201651E+02
 -0.13993053E-07  0.17580794E+02
 -0.17517428E-07  0.17000383E+02
 -0.21726710E-07  0.16458482E+02
 -0.26695003E-07  0.15953336E+02
 -0.32488615E-07  0.15483368E+02
 -0.39161378E-07  0.15047168E+02
 -0.46749796E-07  0.14643494E+02
 -0.55268406E-07  0.14271262E+02
 -0.64705892E-07  0.13929544E+02
 -0.75022545E-07  0.13617564E+02
 -0.86149800E-07  0.13334686E+02
 -0.97992622E-07  0.13080396E+02
 -0.11043560E-06  0.12854280E+02
 -0.12335374E-06  0.12655975E+02
 -0.13662898E-06  0.12485112E+02
 -0.15017403E-06  0.12341225E+02
 -0.16396516E-06  0.12223652E+02
 -0.17808663E-06  0.12131449E+02
 -0.19278996E-06  0.12063387E+02
  0.20857247E-06  0.12018151E+02
  0.22628013E-06  0.11994854E+02
  0.24724020E-06  0.11993713E+02
  0.27342885E-06  0.12016113E+02
  0.30767711E-06  0.12062463E+02
  0.35391540E-06  0.12126760E+02
  0.41745181E-06  0.12190270E+02
  0.50527362E-06  0.12220830E+02
  0.62635481E-06  0.12182017E+02
  0.79194765E-06  0.12047169E+02
  0.10158341E-05  0.11808264E+02
  0.13145166E-05  0.11475111E+02
  0.17073379E-05  0.11068336E+02
  0.22165384E-05  0.10611792E+02
  0.28672875E-05  0.10127532E+02
  0.36877593E-05  0.96336612E+01
  0.47093633E-05  0.91441120E+01
  0.59672845E-05  0.86693415E+01
  0.75015229E-05  0.82172860E+01
  0.93586576E-05  0.77942341E+01
  0.11594574E-04  0.74054762E+01
  0.14278387E-04  0.70556784E+01
  0.17497732E-04  0.67489565E+01
  0.21365495E-04  0.64886507E+01
  0.26027817E-04  0.62768340E+01
  0.31672849E-04  0.61136689E+01
  0.38539236E-04  0.59968106E+01
  0.46922631E-04  0.59211235E+01
 -0.57177832E-04  0.58789302E+01
 -0.69713619E-04  0.58608515E+01
 -0.84977211E-04  0.58570635E+01
 -0.10342594E-03  0.58586319E+01
 -0.12548523E-03  0.58585557E+01
 -0.15149450E-03  0.58522945E+01
 -0.18164543E-03  0.58377458E+01
 -0.21592017E-03  0.58148123E+01
 -0.25403931E-03  0.57847699E+01
 -0.29543004E-03  0.57496309E+01
 -0.33922418E-03  0.57116367E+01
 -0.38429207E-03  0.56729315E+01
 -0.42931198E-03  0.56354175E+01
 -0.47286745E-03  0.56007503E+01
 -0.51355626E-03  0.55704223E+01
 -0.55009046E-03  0.55458806E+01
 -0.58136673E-03  0.55286311E+01
 -0.60649455E-03  0.55202942E+01
 -0.62478250E-03  0.55225976E+01
 -0.63569770E-03  0.55373154E+01
 -0.63882334E-03  0.55661837E+01
 -0.63384067E-03  0.56108354E+01
 -0.62055248E-03  0.56727818E+01
 -0.59894891E-03  0.57534452E+01
 -0.56929859E-03  0.58542204E+01
 -0.53223554E-03  0.59765359E+01
 -0.48880938E-03  0.61218918E+01
 -0.44047452E-03  0.62918677E+01
 -0.38900947E-03  0.64881059E+01
 -0.33637588E-03  0.67122783E+01
 -0.28454169E-03  0.69660430E+01
 -0.23530057E-03  0.72509896E+01
  0.23904875E-09  0.31335812E+02
  0.33832440E-09  0.29878182E+02
  0.47517930E-09  0.28511775E+02
  0.66224571E-09  0.27230657E+02
  0.91573566E-09  0.26029329E+02
  0.12561902E-08  0.24902698E+02
  0.17092849E-08  0.23846056E+02
  0.23066551E-08  0.22855057E+02
  0.30866876E-08  0.21925695E+02
  0.40952061E-08  0.21054282E+02
  0.53859574E-08  0.20237425E+02
  0.70207893E-08  0.19472007E+02
 -0.90693974E-08  0.18755163E+02
 -0.11608512E-07  0.18084265E+02
 -0.14720408E-07  0.17456903E+02
 -0.18490634E-07  0.16870870E+02
 -0.23004919E-07  0.16324152E+02
 -0.28345242E-07  0.15814915E+02
 -0.34585182E-07  0.15341499E+02
 -0.41784720E-07  0.14902411E+02
 -0.49984812E-07  0.14496323E+02
 -0.59202158E-07  0.14122068E+02
 -0.69424727E-07  0.13778637E+02
 -0.80608671E-07  0.13465175E+02
 -0.92677393E-07  0.13180970E+02
 -0.10552354E-06  0.12925443E+02
 -0.11901483E-06  0.12698126E+02
 -0.13300450E-06  0.12498619E+02
 -0.14734762E-06  0.12326537E+02
 -0.16192422E-06  0.12181428E+02
 -0.17667103E-06  0.12062670E+02
 -0.19162380E-06  0.11969362E+02
 -0.20697312E-06  0.11900261E+02
  0.22313743E-06  0.11853859E+02
  0.24085756E-06  0.11828726E+02
  0.26131781E-06  0.11824116E+02
  0.28629819E-06  0.11840408E+02
  0.31836098E-06  0.11878182E+02
  0.36107215E-06  0.11934463E+02
  0.41925395E-06  0.11996731E+02
  0.49925933E-06  0.12039371E+02
  0.60925346E-06  0.12028338E+02
  0.75948246E-06  0.11933301E+02
  0.96250747E-06  0.11738908E+02
  0.12333844E-05  0.11447936E+02
  0.15897778E-05  0.11076657E+02
  0.20520136E-05  0.10647444E+02
  0.26430975E-05  0.10182796E+02
  0.33887551E-05  0.97021394E+01
  0.43175850E-05  0.92208918E+01
  0.54614470E-05  0.87507924E+01
  0.68562428E-05  0.83007285E+01
  0.85432656E-05  0.78775992E+01
  0.10571304E-04  0.74870096E+01
  0.12999673E-04  0.71337138E+01
  0.15902283E-04  0.68217789E+01
  0.19372768E-04  0.65544724E+01
  0.23530491E-04  0.63339070E+01
  0.28526982E-04  0.61605337E+01
  0.34551925E-04  0.60326416E+01
  0.41837362E-04  0.59460759E+01
 -0.50658229E-04  0.58943628E+01
 -0.61326977E-04  0.58693192E+01
 -0.74180010E-04  0.58620528E+01
 -0.89554223E-04  0.58641026E+01
 -0.10775318E-03  0.58684249E+01
 -0.12900445E-03  0.58699981E+01
 -0.15341195E-03  0.58659696E+01
 -0.18090947E-03  0.58554118E+01
 -0.21122306E-03  0.58388435E+01
 -0.24385054E-03  0.58176854E+01
 -0.27806493E-03  0.57937798E+01
 -0.31294574E-03  0.57690464E+01
 -0.34743683E-03  0.57452924E+01
 -0.38042422E-03  0.57241574E+01
 -0.41082115E-03  0.57071515E+01
 -0.43764486E-03  0.56957420E+01
 -0.46007026E-03  0.56914411E+01
 -0.47745161E-03  0.56958608E+01
 -0.48931277E-03  0.57107135E+01
 -0.49531706E-03  0.57377622E+01
 -0.49523443E-03  0.57787445E+01
 -0.48892492E-03  0.58353051E+01
 -0.47635047E-03  0.59089692E+01
 -0.45761600E-03  0.60011624E+01
 -0.43302795E-03  0.61132642E+01
 -0.40314963E-03  0.62466671E+01
 -0.36883104E-03  0.64028189E+01
 -0.33119611E-03  0.65832377E+01
 -0.29158144E-03  0.67894988E+01
 -0.25143373E-03  0.70232022E+01
 -0.21218313E-03  0.72859224E+01
 -0.17511580E-03  0.75791415E+01
  0.23283084E-09  0.31420009E+02
  0.33192366E-09  0.29936502E+02
  0.46946658E-09  0.28546711E+02
  0.65869681E-09  0.27244450E+02
  0.91668683E-09  0.26024012E+02
  0.12651647E-08  0.24880132E+02
  0.17313988E-08  0.23807960E+02
  0.23491084E-08  0.22803032E+02
  0.31593409E-08  0.21861236E+02
  0.42112370E-08  0.20978790E+02
 -0.55625836E-08  0.20152210E+02
 -0.72800320E-08  0.19378288E+02
 -0.94388493E-08  0.18654070E+02
 -0.12122061E-07  0.17976837E+02
 -0.15418852E-07  0.17344084E+02
 -0.19422124E-07  0.16753511E+02
 -0.24225130E-07  0.16203009E+02
 -0.29917217E-07  0.15690650E+02
 -0.36578740E-07  0.15214682E+02
 -0.44275374E-07  0.14773523E+02
 -0.53052142E-07  0.14365757E+02
 -0.62927601E-07  0.13990133E+02
 -0.73888795E-07  0.13645560E+02
 -0.85887616E-07  0.13331104E+02
 -0.98839382E-07  0.13045984E+02
 -0.11262442E-06  0.12789554E+02
 -0.12709349E-06  0.12561290E+02
 -0.14207796E-06  0.12360749E+02
 -0.15740559E-06  0.12187524E+02
 -0.17292297E-06  0.12041162E+02
 -0.18852594E-06  0.11921065E+02
 -0.20419971E-06  0.11826368E+02
 -0.22007089E-06  0.11755834E+02
  0.23647472E-06  0.11707834E+02
  0.25404094E-06  0.11680536E+02
  0.27380296E-06  0.11672384E+02
  0.29733400E-06  0.11682699E+02
  0.32691367E-06  0.11711601E+02
  0.36572548E-06  0.11757856E+02
  0.41808260E-06  0.11813992E+02
  0.48967434E-06  0.11861312E+02
  0.58782056E-06  0.11870389E+02
  0.72171694E-06  0.11809813E+02
  0.90265137E-06  0.11658110E+02
  0.11441732E-05  0.11410543E+02
  0.14622031E-05  0.11077730E+02
  0.18750846E-05  0.10679340E+02
  0.24035953E-05  0.10237555E+02
  0.30709620E-05  0.97728000E+01
  0.39029490E-05  0.93019315E+01
  0.49281187E-05  0.88380566E+01
  0.61783858E-05  0.83911368E+01
  0.76900037E-05  0.79687978E+01
  0.95051227E-05  0.75770516E+01
  0.11674042E-04  0.72208043E+01
  0.14258228E-04  0.69041088E+01
  0.17334081E-04  0.66301629E+01
  0.20997275E-04  0.64010849E+01
  0.25367294E-04  0.62175416E+01
  0.30591443E-04  0.60783525E+01
  0.36847312E-04  0.59802343E+01
 -0.44342248E-04  0.59178415E+01
 -0.53308189E-04  0.58841884E+01
 -0.63990225E-04  0.58714096E+01
 -0.76627730E-04  0.58716965E+01
 -0.91427899E-04  0.58781793E+01
 -0.10853307E-03  0.58855573E+01
 -0.12798494E-03  0.58903701E+01
 -0.14969063E-03  0.58909243E+01
 -0.17339644E-03  0.58869747E+01
 -0.19867549E-03  0.58792921E+01
 -0.22493410E-03  0.58692389E+01
 -0.25143913E-03  0.58584299E+01
 -0.27736496E-03  0.58485153E+01
 -0.30185411E-03  0.58410807E+01
 -0.32408209E-03  0.58376415E+01
 -0.34331506E-03  0.58396907E+01
 -0.35894973E-03  0.58487623E+01
 -0.37052950E-03  0.58664738E+01
 -0.37773774E-03  0.58945268E+01
 -0.38037578E-03  0.59346640E+01
 -0.37833842E-03  0.59886000E+01
 -0.37159972E-03  0.60579575E+01
 -0.36021768E-03  0.61442373E+01
 -0.34435822E-03  0.62488320E+01
 -0.32433063E-03  0.63730726E+01
 -0.30062047E-03  0.65182871E+01
 -0.27390496E-03  0.66858440E+01
 -0.24503937E-03  0.68771716E+01
 -0.21501110E-03  0.70937468E+01
 -0.18486635E-03  0.73370596E+01
 -0.15562183E-03  0.76085547E+01
 -0.12817726E-03  0.79095506E+01
  0.22768135E-09  0.31504122E+02
  0.32675627E-09  0.29995426E+02
  0.46510751E-09  0.28582930E+02
  0.65652744E-09  0.27260241E+02
  0.91887615E-09  0.26021472E+02
  0.12749660E-08  0.24861207E+02
  0.17535184E-08  0.23774462E+02
  0.23901513E-08  0.22756645E+02
 -0.32283344E-08  0.21803526E+02
 -0.43202273E-08  0.20911205E+02
 -0.57272909E-08  0.20076084E+02
 -0.75205439E-08  0.19294839E+02
 -0.97803173E-08  0.18564403E+02
 -0.12595356E-07  0.17881943E+02
 -0.16061123E-07  0.17244847E+02
 -0.20277190E-07  0.16650707E+02
 -0.25343639E-07  0.16097312E+02
 -0.31356485E-07  0.15582635E+02
 -0.38402201E-07  0.15104832E+02
 -0.46551573E-07  0.14662232E+02
 -0.55853215E-07  0.14253335E+02
 -0.66327212E-07  0.13876809E+02
 -0.77959516E-07  0.13531488E+02
 -0.90697782E-07  0.13216367E+02
 -0.10444944E-06  0.12930595E+02
 -0.11908283E-06  0.12673466E+02
 -0.13443224E-06  0.12444400E+02
 -0.15030760E-06  0.12242912E+02
 -0.16650978E-06  0.12068564E+02
 -0.18285216E-06  0.11920895E+02
 -0.19918966E-06  0.11799322E+02
 -0.21545648E-06  0.11703013E+02
 -0.23171438E-06  0.11630749E+02
 -0.24821399E-06  0.11580841E+02
  0.26547215E-06  0.11551182E+02
  0.28436899E-06  0.11539578E+02
  0.30626830E-06  0.11544342E+02
  0.33316397E-06  0.11564730E+02
  0.36785370E-06  0.11600097E+02
  0.41413788E-06  0.11646548E+02
  0.47703788E-06  0.11691837E+02
  0.56302310E-06  0.11712728E+02
  0.68023234E-06  0.11679544E+02
  0.83867228E-06  0.11566750E+02
  0.10503762E-05  0.11362356E+02
  0.13295108E-05  0.11070265E+02
  0.16924283E-05  0.10706074E+02
  0.21576758E-05  0.10290623E+02
  0.27459933E-05  0.98448038E+01
  0.34803532E-05  0.93867388E+01
  0.43861160E-05  0.89309328E+01
  0.54913961E-05  0.84885304E+01
  0.68277422E-05  0.80680056E+01
  0.84312357E-05  0.76758832E+01
  0.10344091E-04  0.73173023E+01
  0.12616799E-04  0.69963547E+01
  0.15310778E-04  0.67161896E+01
  0.18501379E-04  0.64789143E+01
  0.22280919E-04  0.62853510E+01
  0.26761196E-04  0.61347473E+01
  0.32074700E-04  0.60245667E+01
 -0.38373457E-04  0.59504822E+01
 -0.45824344E-04  0.59066542E+01
 -0.54599736E-04  0.58862861E+01
 -0.64862745E-04  0.58823593E+01
 -0.76747086E-04  0.58883844E+01
 -0.90332738E-04  0.58990050E+01
 -0.10561988E-03  0.59103442E+01
 -0.12250484E-03  0.59200677E+01
 -0.14076247E-03  0.59272152E+01
 -0.16003942E-03  0.59318922E+01
 -0.17986164E-03  0.59349228E+01
 -0.19965738E-03  0.59375417E+01
 -0.21879413E-03  0.59411688E+01
 -0.23662493E-03  0.59472796E+01
 -0.25253675E-03  0.59573588E+01
 -0.26599289E-03  0.59729095E+01
 -0.27656207E-03  0.59954859E+01
 -0.28393028E-03  0.60267154E+01
 -0.28789605E-03  0.60682917E+01
 -0.28835489E-03  0.61219322E+01
 -0.28528117E-03  0.61893141E+01
 -0.27871648E-03  0.62720147E+01
 -0.26876989E-03  0.63714812E+01
 -0.25563059E-03  0.64890411E+01
 -0.23958760E-03  0.66259446E+01
 -0.22104751E-03  0.67834210E+01
 -0.20054035E-03  0.69627236E+01
 -0.17870659E-03  0.71651508E+01
 -0.15626307E-03  0.73920353E+01
 -0.13395184E-03  0.76447040E+01
 -0.11248009E-03  0.79244111E+01
 -0.92461974E-04  0.82322424E+01
  0.22324670E-09  0.31589035E+02
  0.32231188E-09  0.30055985E+02
  0.46137120E-09  0.28621693E+02
  0.65469944E-09  0.27279568E+02
  0.92084124E-09  0.26023551E+02
  0.12835518E-08  0.24848062E+02
 -0.17728165E-08  0.23747961E+02
 -0.24259058E-08  0.22718508E+02
 -0.32883981E-08  0.21755327E+02
 -0.44150817E-08  0.20854374E+02
 -0.58706184E-08  0.20011913E+02
 -0.77298327E-08  0.19224486E+02
 -0.10077469E-07  0.18488896E+02
 -0.13007259E-07  0.17802188E+02
 -0.16620137E-07  0.17161632E+02
 -0.21021489E-07  0.16564712E+02
 -0.26317344E-07  0.16009115E+02
 -0.32609517E-07  0.15492720E+02
 -0.39989789E-07  0.15013594E+02
 -0.48533350E-07  0.14569983E+02
 -0.58291850E-07  0.14160311E+02
 -0.69286558E-07  0.13783175E+02
 -0.81502235E-07  0.13437339E+02
 -0.94882469E-07  0.13121733E+02
 -0.10932726E-06  0.12835445E+02
 -0.12469370E-06  0.12577712E+02
 -0.14080055E-06  0.12347902E+02
 -0.15743748E-06  0.12145484E+02
 -0.17437970E-06  0.11969991E+02
 -0.19140865E-06  0.11820948E+02
 -0.20833959E-06  0.11697780E+02
 -0.22505693E-06  0.11599681E+02
 -0.24155882E-06  0.11525469E+02
 -0.25801270E-06  0.11473440E+02
  0.27482441E-06  0.11441325E+02
  0.29272372E-06  0.11426462E+02
  0.31286934E-06  0.11426288E+02
  0.33697613E-06  0.11439004E+02
  0.36746561E-06  0.11463662E+02
  0.40763878E-06  0.11498398E+02
  0.46186673E-06  0.11536238E+02
  0.53579066E-06  0.11560771E+02
  0.63651941E-06  0.11546608E+02
  0.77280962E-06  0.11466905E+02
  0.95521363E-06  0.11303618E+02
  0.11961829E-05  0.11053380E+02
  0.15101222E-05  0.10726363E+02
  0.19133996E-05  0.10340804E+02
  0.24243356E-05  0.99172654E+01
  0.30632063E-05  0.94747934E+01
  0.38523191E-05  0.90292297E+01
  0.48162281E-05  0.85929774E+01
  0.59821673E-05  0.81754784E+01
  0.73807760E-05  0.77838881E+01
  0.90471731E-05  0.74236766E+01
  0.11022401E-04  0.70990466E+01
  0.13355197E-04  0.68131404E+01
  0.16103958E-04  0.65680574E+01
  0.19338645E-04  0.63647322E+01
  0.23142206E-04  0.62027501E+01
  0.27610936E-04  0.60801942E+01
 -0.32853029E-04  0.59936232E+01
 -0.38984511E-04  0.59382488E+01
 -0.46121801E-04  0.59083266E+01
 -0.54370469E-04  0.58977099E+01
 -0.63810326E-04  0.59004578E+01
 -0.74477805E-04  0.59113756E+01
 -0.86347538E-04  0.59263864E+01
 -0.99315873E-04  0.59426888E+01
 -0.11318957E-03  0.59587142E+01
 -0.12768275E-03  0.59739401E+01
 -0.14242443E-03  0.59886341E+01
 -0.15697712E-03  0.60035965E+01
 -0.17086521E-03  0.60199490E+01
 -0.18360955E-03  0.60389913E+01
 -0.19476288E-03  0.60621247E+01
 -0.20394046E-03  0.60908267E+01
 -0.21084090E-03  0.61266504E+01
 -0.21525473E-03  0.61712230E+01
 -0.21706122E-03  0.62262249E+01
 -0.21621741E-03  0.62933421E+01
 -0.21274490E-03  0.63742041E+01
 -0.20672045E-03  0.64703273E+01
 -0.19827368E-03  0.65830842E+01
 -0.18759249E-03  0.67137116E+01
 -0.17493258E-03  0.68633492E+01
 -0.16062542E-03  0.70330929E+01
 -0.14507860E-03  0.72240406E+01
 -0.12876417E-03  0.74373128E+01
 -0.11219394E-03  0.76740424E+01
 -0.95884486E-04  0.79353307E+01
 -0.80317463E-04  0.82221712E+01
 -0.65902095E-04  0.85353421E+01
 -0.21915687E-09  0.31676364E+02
 -0.31806280E-09  0.30120106E+02
 -0.45751060E-09  0.28665243E+02
  0.65216300E-09  0.27304978E+02
 -0.92111813E-09  0.26033053E+02
 -0.12888967E-08  0.24843697E+02
 -0.17865137E-08  0.23731590E+02
 -0.24525890E-08  0.22691813E+02
 -0.33344273E-08  0.21719822E+02
 -0.44889726E-08  0.20811414E+02
 -0.59835159E-08  0.19962696E+02
 -0.78960117E-08  0.19170069E+02
 -0.10314839E-07  0.18430201E+02
 -0.13337837E-07  0.17740013E+02
 -0.17070454E-07  0.17096661E+02
 -0.21622872E-07  0.16497526E+02
 -0.27106026E-07  0.15940198E+02
 -0.33626507E-07  0.15422470E+02
 -0.41280455E-07  0.14942330E+02
 -0.50146651E-07  0.14497950E+02
 -0.60279172E-07  0.14087687E+02
 -0.71700113E-07  0.13710074E+02
 -0.84393016E-07  0.13363814E+02
 -0.98297731E-07  0.13047781E+02
 -0.11330756E-06  0.12761006E+02
 -0.12926944E-06  0.12502674E+02
 -0.14598812E-06  0.12272104E+02
 -0.16323479E-06  0.12068724E+02
 -0.18076110E-06  0.11892032E+02
 -0.19831889E-06  0.11741538E+02
 -0.21568625E-06  0.11616668E+02
 -0.23270061E-06  0.11516645E+02
 -0.24929969E-06  0.11440329E+02
 -0.26557172E-06  0.11386041E+02
 -0.28181680E-06  0.11351444E+02
  0.29862159E-06  0.11333568E+02
  0.31695008E-06  0.11329158E+02
  0.33825268E-06  0.11335346E+02
  0.36459497E-06  0.11350300E+02
  0.39880579E-06  0.11372796E+02
  0.44464134E-06  0.11399500E+02
  0.50695916E-06  0.11420439E+02
  0.59189204E-06  0.11416330E+02
  0.70700976E-06  0.11362060E+02
  0.86145544E-06  0.11235698E+02
  0.10660449E-05  0.11026881E+02
  0.13333223E-05  0.10739241E+02
  0.16775738E-05  0.10386997E+02
  0.21148117E-05  0.99893095E+01
  0.26627550E-05  0.95655777E+01
  0.33408461E-05  0.91327854E+01
  0.41703519E-05  0.87046111E+01
  0.51746064E-05  0.82915695E+01
  0.63794461E-05  0.79015714E+01
  0.78138759E-05  0.75405327E+01
  0.95109728E-05  0.72128588E+01
  0.11508989E-04  0.69217472E+01
  0.13852542E-04  0.66693146E+01
  0.16593698E-04  0.64565873E+01
  0.19792634E-04  0.62834152E+01
 -0.23517473E-04  0.61483838E+01
 -0.27842765E-04  0.60487970E+01
 -0.32846086E-04  0.59807927E+01
 -0.38602273E-04  0.59396108E+01
 -0.45175075E-04  0.59199960E+01
 -0.52606403E-04  0.59166684E+01
 -0.60903931E-04  0.59247776E+01
 -0.70028483E-04  0.59402597E+01
 -0.79883156E-04  0.59600455E+01
 -0.90306455E-04  0.59821115E+01
 -0.10107157E-03  0.60053978E+01
 -0.11189318E-03  0.60296452E+01
 -0.12244219E-03  0.60552017E+01
 -0.13236695E-03  0.60828426E+01
 -0.14131860E-03  0.61136309E+01
 -0.14897654E-03  0.61488249E+01
 -0.15507021E-03  0.61898253E+01
 -0.15939384E-03  0.62381458E+01
 -0.16181252E-03  0.62953871E+01
 -0.16226012E-03  0.63631983E+01
 -0.16073158E-03  0.64432217E+01
 -0.15727341E-03  0.65370286E+01
 -0.15197600E-03  0.66460619E+01
 -0.14497016E-03  0.67716052E+01
 -0.13642813E-03  0.69147859E+01
 -0.12656685E-03  0.70766095E+01
 -0.11565021E-03  0.72580083E+01
 -0.10398649E-03  0.74598855E+01
 -0.91918500E-04  0.76831363E+01
 -0.79806074E-04  0.79286374E+01
 -0.68002684E-04  0.81972002E+01
 -0.56829918E-04  0.84894902E+01
 -0.46554127E-04  0.88059109E+01
 -0.21505065E-09  0.31768830E+02
 -0.31349938E-09  0.30190811E+02
 -0.45281152E-09  0.28716854E+02
 -0.64792430E-09  0.27339925E+02
 -0.91833380E-09  0.26053537E+02
 -0.12891176E-08  0.24851705E+02
 -0.17920468E-08  0.23728900E+02
 -0.24667394E-08  0.22680013E+02
 -0.33617845E-08  0.21700316E+02
 -0.45357378E-08  0.20785437E+02
 -0.60578640E-08  0.19931329E+02
 -0.80084749E-08  0.19134249E+02
 -0.10478695E-07  0.18390735E+02
 -0.13569474E-07  0.17697592E+02
 -0.17389683E-07  0.17051870E+02
 -0.22053148E-07  0.16450854E+02
 -0.27674528E-07  0.15892049E+02
 -0.34364046E-07  0.15373173E+02
 -0.42221139E-07  0.14892143E+02
 -0.51327279E-07  0.14447069E+02
 -0.61738308E-07  0.14036247E+02
 -0.73476807E-07  0.13658156E+02
 -0.86525134E-07  0.13311448E+02
 -0.10081989E-06  0.12994943E+02
 -0.11624864E-06  0.12707624E+02
 -0.13264968E-06  0.12448628E+02
 -0.14981566E-06  0.12217228E+02
 -0.16750176E-06  0.12012812E+02
 -0.18543896E-06  0.11834845E+02
 -0.20335274E-06  0.11682816E+02
 -0.22098773E-06  0.11556153E+02
 -0.23813856E-06  0.11454104E+02
 -0.25468748E-06  0.11375577E+02
 -0.27064964E-06  0.11318949E+02
 -0.28622729E-06  0.11281887E+02
  0.30187478E-06  0.11261263E+02
  0.31837624E-06  0.11253324E+02
  0.33693818E-06  0.11254259E+02
  0.35929828E-06  0.11261071E+02
  0.38785053E-06  0.11272102E+02
  0.42578471E-06  0.11285908E+02
  0.47723545E-06  0.11297680E+02
  0.54743343E-06  0.11294968E+02
  0.64284863E-06  0.11257156E+02
  0.77131428E-06  0.11161377E+02
  0.94212101E-06  0.10991569E+02
  0.11660733E-05  0.10744295E+02
  0.14555068E-05  0.10428343E+02
  0.18242719E-05  0.10060148E+02
  0.22877018E-05  0.96586136E+01
  0.28625880E-05  0.92414865E+01
  0.35672011E-05  0.88236423E+01
  0.44213922E-05  0.84167400E+01
  0.54468130E-05  0.80295708E+01
  0.66672774E-05  0.76686253E+01
  0.81092660E-05  0.73386231E+01
  0.98025395E-05  0.70429008E+01
  0.11780775E-04  0.67836399E+01
  0.14082077E-04  0.65619607E+01
  0.16749149E-04  0.63779290E+01
 -0.19828824E-04  0.62305330E+01
 -0.23370631E-04  0.61176880E+01
 -0.27424031E-04  0.60363190E+01
 -0.32034063E-04  0.59825459E+01
 -0.37235289E-04  0.59519677E+01
 -0.43044242E-04  0.59400144E+01
 -0.49450957E-04  0.59423086E+01
 -0.56410619E-04  0.59549808E+01
 -0.63836692E-04  0.59748915E+01
 -0.71597076E-04  0.59997383E+01
 -0.79514693E-04  0.60280561E+01
 -0.87373373E-04  0.60591354E+01
 -0.94929128E-04  0.60928956E+01
 -0.10192582E-03  0.61297493E+01
 -0.10811332E-03  0.61704800E+01
 -0.11326557E-03  0.62161477E+01
 -0.11719584E-03  0.62680203E+01
 -0.11976702E-03  0.63275226E+01
 -0.12089586E-03  0.63961879E+01
 -0.12055163E-03  0.64756041E+01
 -0.11875075E-03  0.65673483E+01
 -0.11554985E-03  0.66729178E+01
 -0.11103960E-03  0.67936706E+01
 -0.10534082E-03  0.69307902E+01
 -0.98603055E-04  0.70852831E+01
 -0.91004405E-04  0.72580050E+01
 -0.82750645E-04  0.74497038E+01
 -0.74071493E-04  0.76610589E+01
 -0.65212704E-04  0.78927027E+01
 -0.56423867E-04  0.81452100E+01
 -0.47943185E-04  0.84190529E+01
 -0.39981518E-04  0.87145198E+01
 -0.32708364E-04  0.90315996E+01
 -0.21059832E-09  0.31870256E+02
 -0.30816159E-09  0.30272083E+02
 -0.44663646E-09  0.28780586E+02
 -0.64110589E-09  0.27388464E+02
 -0.91128873E-09  0.26088984E+02
 -0.12825862E-08  0.24875926E+02
 -0.17872209E-08  0.23743548E+02
 -0.24654198E-08  0.22686538E+02
 -0.33665682E-08  0.21699988E+02
 -0.45502345E-08  0.20779360E+02
 -0.60869367E-08  0.19920457E+02
 -0.80584974E-08  0.19119403E+02
 -0.10557812E-07  0.18372616E+02
 -0.13687852E-07  0.17676795E+02
 -0.17559721E-07  0.17028894E+02
 -0.22289631E-07  0.16426117E+02
 -0.27994690E-07  0.15865894E+02
 -0.34787502E-07  0.15345877E+02
 -0.42769660E-07  0.14863921E+02
 -0.52024371E-07  0.14418084E+02
 -0.62608552E-07  0.14006612E+02
 -0.74544936E-07  0.13627934E+02
 -0.87814812E-07  0.13280656E+02
 -0.10235216E-06  0.12963554E+02
 -0.11803999E-06  0.12675567E+02
 -0.13470973E-06  0.12415787E+02
 -0.15214437E-06  0.12183444E+02
 -0.17008606E-06  0.11977888E+02
 -0.18824864E-06  0.11798552E+02
 -0.20633535E-06  0.11644904E+02
 -0.22406205E-06  0.11516369E+02
 -0.24118598E-06  0.11412217E+02
 -0.25754024E-06  0.11331411E+02
 -0.27307467E-06  0.11272403E+02
 -0.28790369E-06  0.11232922E+02
  0.30236255E-06  0.11209800E+02
  0.31707347E-06  0.11198987E+02
  0.33302351E-06  0.11195933E+02
  0.35165545E-06  0.11196449E+02
  0.37497222E-06  0.11197758E+02
  0.40565372E-06  0.11198738E+02
  0.44718286E-06  0.11197925E+02
  0.50397498E-06  0.11189225E+02
  0.58150286E-06  0.11158432E+02
  0.68640774E-06  0.11084998E+02
  0.82658674E-06  0.10949550E+02
  0.10112489E-05  0.10741942E+02
  0.12509354E-05  0.10464411E+02
  0.15575061E-05  0.10129178E+02
  0.19441005E-05  0.97535065E+01
  0.24250904E-05  0.93552835E+01
  0.30160451E-05  0.89503627E+01
  0.37337364E-05  0.85515590E+01
  0.45962063E-05  0.81686565E+01
  0.56229125E-05  0.78088594E+01
  0.68349504E-05  0.74773320E+01
  0.82553246E-05  0.71776548E+01
  0.99092051E-05  0.69121442E+01
  0.11824065E-04  0.66820414E+01
  0.14029546E-04  0.64876042E+01
 -0.16556860E-04  0.63281482E+01
 -0.19437508E-04  0.62020834E+01
 -0.22701102E-04  0.61069856E+01
 -0.26372146E-04  0.60397301E+01
 -0.30465747E-04  0.59966922E+01
 -0.34982447E-04  0.59740022E+01
 -0.39902618E-04  0.59678232E+01
 -0.45181132E-04  0.59746111E+01
 -0.50743253E-04  0.59913238E+01
 -0.56482755E-04  0.60155541E+01
 -0.62263169E-04  0.60455822E+01
 -0.67922673E-04  0.60803583E+01
 -0.73282566E-04  0.61194365E+01
 -0.78158619E-04  0.61628851E+01
 -0.82373920E-04  0.62111923E+01
 -0.85771474E-04  0.62651813E+01
 -0.88224744E-04  0.63259370E+01
 -0.89644737E-04  0.63947429E+01
 -0.89982966E-04  0.64730176E+01
 -0.89230520E-04  0.65622483E+01
 -0.87414301E-04  0.66639163E+01
 -0.84591942E-04  0.67794237E+01
 -0.80846868E-04  0.69100290E+01
 -0.76284471E-04  0.70568069E+01
 -0.71029576E-04  0.72206370E+01
 -0.65224567E-04  0.74022203E+01
 -0.59027080E-04  0.76021129E+01
 -0.52606141E-04  0.78207596E+01
 -0.46136040E-04  0.80585138E+01
 -0.39788019E-04  0.83156293E+01
 -0.33720572E-04  0.85922204E+01
 -0.28069783E-04  0.88881884E+01
 -0.22941250E-04  0.92031164E+01
 -0.20552039E-09  0.31985286E+02
 -0.30166522E-09  0.30368519E+02
 -0.43846080E-09  0.28860914E+02
 -0.63099631E-09  0.27454891E+02
 -0.89902463E-09  0.26143457E+02
 -0.12680204E-08  0.24920160E+02
 -0.17703323E-08  0.23779040E+02
 -0.24463813E-08  0.22714596E+02
 -0.33458307E-08  0.21721745E+02
 -0.45286260E-08  0.20795793E+02
 -0.60657763E-08  0.19932407E+02
 -0.80397192E-08  0.19127589E+02
 -0.10544095E-07  0.18377651E+02
 -0.13682744E-07  0.17679197E+02
 -0.17567754E-07  0.17029102E+02
 -0.22316400E-07  0.16424494E+02
 -0.28046895E-07  0.15862742E+02
 -0.34872920E-07  0.15341438E+02
 -0.42897036E-07  0.14858389E+02
 -0.52203189E-07  0.14411604E+02
 -0.62848677E-07  0.13999286E+02
 -0.74856076E-07  0.13619823E+02
 -0.88205779E-07  0.13271781E+02
 -0.10282988E-06  0.12953893E+02
 -0.11860822E-06  0.12665061E+02
 -0.13536739E-06  0.12404334E+02
 -0.15288345E-06  0.12170904E+02
 -0.17088894E-06  0.11964082E+02
 -0.18908467E-06  0.11783271E+02
 -0.20715641E-06  0.11627917E+02
 -0.22479673E-06  0.11497439E+02
 -0.24173176E-06  0.11391131E+02
 -0.25775287E-06  0.11308006E+02
 -0.27275356E-06  0.11246607E+02
 -0.28677170E-06  0.11204766E+02
 -0.30003817E-06  0.11179373E+02
  0.31303294E-06  0.11166255E+02
  0.32655006E-06  0.11160364E+02
  0.34177283E-06  0.11156468E+02
  0.36035982E-06  0.11150377E+02
  0.38454147E-06  0.11140112E+02
  0.41722493E-06  0.11125600E+02
  0.46210327E-06  0.11105619E+02
  0.52376269E-06  0.11073008E+02
  0.60778018E-06  0.11012444E+02
  0.72080309E-06  0.10904458E+02
  0.87060293E-06  0.10733712E+02
  0.10660980E-05  0.10495414E+02
  0.13173432E-05  0.10196105E+02
  0.16354904E-05  0.98499977E+01
  0.20327289E-05  0.94742035E+01
  0.25222180E-05  0.90851396E+01
  0.31180302E-05  0.86966920E+01
  0.38351178E-05  0.83197183E+01
  0.46893144E-05  0.79622784E+01
  0.56973674E-05  0.76301277E+01
  0.68769827E-05  0.73272166E+01
  0.82468358E-05  0.70560883E+01
  0.98264786E-05  0.68181545E+01
  0.11636041E-04  0.66138667E+01
 -0.13695600E-04  0.64428199E+01
 -0.16024093E-04  0.63038256E+01
 -0.18637636E-04  0.61949888E+01
 -0.21547195E-04  0.61138137E+01
 -0.24755618E-04  0.60573497E+01
 -0.28254196E-04  0.60223752E+01
 -0.32019071E-04  0.60056041E+01
 -0.36007987E-04  0.60038920E+01
 -0.40158008E-04  0.60144163E+01
 -0.44384857E-04  0.60348115E+01
 -0.48584406E-04  0.60632489E+01
 -0.52636621E-04  0.60984622E+01
 -0.56411855E-04  0.61397291E+01
 -0.59778954E-04  0.61868232E+01
 -0.62614229E-04  0.62399510E+01
 -0.64810139E-04  0.62996830E+01
 -0.66282488E-04  0.63668872E+01
 -0.66975238E-04  0.64426612E+01
 -0.66862520E-04  0.65282632E+01
 -0.65947964E-04  0.66250373E+01
 -0.64262020E-04  0.67343345E+01
 -0.61858203E-04  0.68574355E+01
 -0.58809155E-04  0.69954827E+01
 -0.55203180E-04  0.71494336E+01
 -0.51141391E-04  0.73200404E+01
 -0.46735207E-04  0.75078553E+01
 -0.42103635E-04  0.77132525E+01
 -0.37369772E-04  0.79364556E+01
 -0.32656227E-04  0.81775543E+01
 -0.28079548E-04  0.84365010E+01
 -0.23744191E-04  0.87130803E+01
 -0.19736848E-04  0.90068507E+01
 -0.16122033E-04  0.93170625E+01
 -0.19960165E-09  0.32118979E+02
 -0.29372114E-09  0.30484943E+02
 -0.42789935E-09  0.28962379E+02
 -0.61708640E-09  0.27543429E+02
 -0.88087359E-09  0.26220847E+02
 -0.12445504E-08  0.24987955E+02
 -0.17402567E-08  0.23838590E+02
 -0.24081812E-08  0.22767071E+02
 -0.32977329E-08  0.21768157E+02
 -0.44685842E-08  0.20837012E+02
 -0.59914553E-08  0.19969183E+02
 -0.79484842E-08  0.19160563E+02
 -0.10433007E-07  0.18407370E+02
 -0.13548563E-07  0.17706128E+02
 -0.17406944E-07  0.17053640E+02
 -0.22125149E-07  0.16446971E+02
 -0.27821128E-07  0.15883435E+02
 -0.34608319E-07  0.15360576E+02
 -0.42589047E-07  0.14876156E+02
 -0.51847005E-07  0.14428145E+02
 -0.62439183E-07  0.14014706E+02
 -0.74387721E-07  0.13634191E+02
 -0.87672341E-07  0.13285129E+02
 -0.10222408E-06  0.12966218E+02
 -0.11792108E-06  0.12676322E+02
 -0.13458734E-06  0.12414453E+02
 -0.15199495E-06  0.12179766E+02
 -0.16987056E-06  0.11971536E+02
 -0.18790640E-06  0.11789135E+02
 -0.20577604E-06  0.11631986E+02
 -0.22315474E-06  0.11499504E+02
 -0.23974443E-06  0.11390999E+02
 -0.25530283E-06  0.11305538E+02
 -0.26967674E-06  0.11241759E+02
 -0.28283944E-06  0.11197625E+02
 -0.29493280E-06  0.11170152E+02
  0.30631470E-06  0.11155197E+02
  0.31761297E-06  0.11147447E+02
  0.32978704E-06  0.11140885E+02
  0.34419799E-06  0.11129921E+02
  0.36268721E-06  0.11111020E+02
  0.38766240E-06  0.11083800E+02
  0.42218805E-06  0.11049825E+02
  0.47007584E-06  0.11008248E+02
  0.53596880E-06  0.10950848E+02
  0.62541206E-06  0.10861549E+02
  0.74490298E-06  0.10722512E+02
  0.90191479E-06  0.10522449E+02
  0.11048900E-05  0.10261096E+02
  0.13632036E-05  0.99480302E+01
  0.16870994E-05  0.95983616E+01
  0.20876078E-05  0.92284013E+01
  0.25764526E-05  0.88528760E+01
  0.31659578E-05  0.84837395E+01
  0.38689600E-05  0.81300389E+01
  0.46987231E-05  0.77982796E+01
  0.56688431E-05  0.74929265E+01
  0.67931127E-05  0.72168625E+01
  0.80852998E-05  0.69717418E+01
 -0.95587762E-05  0.67582353E+01
 -0.11225921E-04  0.65761953E+01
 -0.13097219E-04  0.64247688E+01
 -0.15179999E-04  0.63024903E+01
 -0.17476775E-04  0.62073779E+01
 -0.19983247E-04  0.61370470E+01
 -0.22686067E-04  0.60888456E+01
 -0.25560632E-04  0.60600073E+01
 -0.28569217E-04  0.60478094E+01
 -0.31659855E-04  0.60497200E+01
 -0.34766369E-04  0.60635212E+01
 -0.37809881E-04  0.60873965E+01
 -0.40701927E-04  0.61199802E+01
 -0.43349081E-04  0.61603712E+01
 -0.45658693E-04  0.62081176E+01
 -0.47545095E-04  0.62631813E+01
 -0.48935526E-04  0.63258900E+01
 -0.49774988E-04  0.63968810E+01
 -0.50029474E-04  0.64770383E+01
 -0.49687277E-04  0.65674243E+01
 -0.48758483E-04  0.66692038E+01
 -0.47273016E-04  0.67835652E+01
 -0.45277832E-04  0.69116418E+01
 -0.42833807E-04  0.70544434E+01
 -0.40012755E-04  0.72128039E+01
 -0.36894707E-04  0.73873529E+01
 -0.33565376E-04  0.75785099E+01
 -0.30113560E-04  0.77864955E+01
 -0.26628225E-04  0.80113508E+01
 -0.23195159E-04  0.82529522E+01
 -0.19893309E-04  0.85110137E+01
 -0.16791106E-04  0.87850696E+01
 -0.13943261E-04  0.90744383E+01
 -0.11388504E-04  0.93781708E+01
 -0.19269972E-09  0.32276432E+02
 -0.28414717E-09  0.30626079E+02
 -0.41472229E-09  0.29089319E+02
 -0.59909061E-09  0.27658027E+02
 -0.85648643E-09  0.26324722E+02
 -0.12117566E-08  0.25082512E+02
 -0.16964988E-08  0.23925052E+02
 -0.23502464E-08  0.22846495E+02
 -0.32216270E-08  0.21841458E+02
 -0.43693956E-08  0.20904983E+02
 -0.58632121E-08  0.20032505E+02
 -0.77840114E-08  0.19219825E+02
 -0.10223790E-07  0.18463080E+02
 -0.13284628E-07  0.17758720E+02
 -0.17076767E-07  0.17103488E+02
 -0.21715602E-07  0.16494395E+02
 -0.27317482E-07  0.15928705E+02
 -0.33994302E-07  0.15403922E+02
 -0.41846971E-07  0.14917768E+02
 -0.50957966E-07  0.14468176E+02
 -0.61383308E-07  0.14053276E+02
 -0.73144457E-07  0.13671386E+02
 -0.86220731E-07  0.13321003E+02
 -0.10054297E-06  0.13000792E+02
 -0.11598920E-06  0.12709581E+02
 -0.13238310E-06  0.12446349E+02
 -0.14949585E-06  0.12210215E+02
 -0.16705211E-06  0.12000421E+02
 -0.18474021E-06  0.11816308E+02
 -0.20222691E-06  0.11657276E+02
 -0.21917650E-06  0.11522732E+02
 -0.23527390E-06  0.11412001E+02
 -0.25025152E-06  0.11324203E+02
 -0.26391934E-06  0.11258069E+02
 -0.27619813E-06  0.11211709E+02
 -0.28715595E-06  0.11182318E+02
 -0.29704827E-06  0.11165890E+02
  0.30636260E-06  0.11157062E+02
  0.31586864E-06  0.11149328E+02
  0.32667470E-06  0.11135920E+02
  0.34029083E-06  0.11111508E+02
  0.35869825E-06  0.11074184E+02
  0.38442291E-06  0.11026137E+02
  0.42061032E-06  0.10970996E+02
  0.47109643E-06  0.10908029E+02
  0.54046900E-06  0.10827553E+02
  0.63411285E-06  0.10712784E+02
  0.75823319E-06  0.10547742E+02
  0.91985222E-06  0.10324954E+02
  0.11267768E-05  0.10047835E+02
  0.13875371E-05  0.97279788E+01
  0.17112999E-05  0.93806169E+01
  0.21077604E-05  0.90208848E+01
  0.25870182E-05  0.86617581E+01
  0.31594413E-05  0.83133737E+01
  0.38355159E-05  0.79831494E+01
  0.46256738E-05  0.76762261E+01
  0.55400809E-05  0.73959587E+01
  0.65883563E-05  0.71443357E+01
 -0.77791869E-05  0.69222955E+01
 -0.91197931E-05  0.67299504E+01
 -0.10615206E-04  0.65667431E+01
 -0.12267328E-04  0.64315632E+01
 -0.14073782E-04  0.63228469E+01
 -0.16026585E-04  0.62386745E+01
 -0.18110752E-04  0.61768770E+01
 -0.20303006E-04  0.61351510E+01
 -0.22570786E-04  0.61111790E+01
 -0.24871839E-04  0.61027461E+01
 -0.27154613E-04  0.61078440E+01
 -0.29359645E-04  0.61247549E+01
 -0.31421992E-04  0.61521093E+01
 -0.33274608E-04  0.61889172E+01
 -0.34852378E-04  0.62345757E+01
 -0.36096394E-04  0.62888550E+01
 -0.36957954E-04  0.63518692E+01
 -0.37401817E-04  0.64240333E+01
 -0.37408321E-04  0.65060103E+01
 -0.36974213E-04  0.65986485E+01
 -0.36112214E-04  0.67029108E+01
 -0.34849570E-04  0.68198001E+01
 -0.33225927E-04  0.69502839E+01
 -0.31290901E-04  0.70952270E+01
 -0.29101593E-04  0.72553379E+01
 -0.26720224E-04  0.74311344E+01
 -0.24211863E-04  0.76229290E+01
 -0.21642178E-04  0.78308310E+01
 -0.19075137E-04  0.80547594E+01
 -0.16570615E-04  0.82944562E+01
 -0.14182011E-04  0.85494953E+01
 -0.11954065E-04  0.88192807E+01
 -0.99211200E-05  0.91030346E+01
 -0.81060820E-05  0.93997788E+01
 -0.18474843E-09  0.32462508E+02
 -0.27287208E-09  0.30796343E+02
 -0.39886008E-09  0.29245717E+02
 -0.57695287E-09  0.27802258E+02
 -0.82583957E-09  0.26458266E+02
 -0.11696768E-08  0.25206660E+02
 -0.16392003E-08  0.24040926E+02
 -0.22728823E-08  0.22955072E+02
 -0.31180645E-08  0.21943588E+02
 -0.42319676E-08  0.21001405E+02
 -0.56824544E-08  0.20123862E+02
 -0.75483927E-08  0.19306678E+02
 -0.99194510E-08  0.18545918E+02
 -0.12895146E-07  0.17837968E+02
 -0.16582971E-07  0.17179517E+02
 -0.21095456E-07  0.16567527E+02
 -0.26546068E-07  0.15999221E+02
 -0.33043926E-07  0.15472062E+02
 -0.40687412E-07  0.14983739E+02
 -0.49556871E-07  0.14532152E+02
 -0.59706747E-07  0.14115399E+02
 -0.71157607E-07  0.13731768E+02
 -0.83888653E-07  0.13379725E+02
 -0.97831413E-07  0.13057906E+02
 -0.11286535E-06  0.12765105E+02
 -0.12881609E-06  0.12500268E+02
 -0.14545701E-06  0.12262482E+02
 -0.16251460E-06  0.12050956E+02
 -0.17967794E-06  0.11865000E+02
 -0.19661249E-06  0.11703993E+02
 -0.21297780E-06  0.11567333E+02
 -0.22844902E-06  0.11454356E+02
 -0.24274149E-06  0.11364229E+02
 -0.25563807E-06  0.11295777E+02
 -0.26701874E-06  0.11247260E+02
 -0.27689222E-06  0.11216081E+02
 -0.28543008E-06  0.11198453E+02
  0.29300358E-06  0.11189135E+02
  0.30022416E-06  0.11181416E+02
  0.30798845E-06  0.11167691E+02
  0.31752823E-06  0.11140944E+02
  0.33046541E-06  0.11097105E+02
  0.34887079E-06  0.11037176E+02
  0.37532458E-06  0.10966842E+02
  0.41297479E-06  0.10891724E+02
  0.46558899E-06  0.10810270E+02
  0.53759388E-06  0.10710509E+02
  0.63409708E-06  0.10574842E+02
  0.76088626E-06  0.10389318E+02
  0.92440182E-06  0.10150042E+02
  0.11316815E-05  0.98634130E+01
  0.13902766E-05  0.95422783E+01
  0.17081428E-05  0.92014885E+01
  0.20935055E-05  0.88548204E+01
  0.25547046E-05  0.85135461E+01
  0.31000160E-05  0.81861494E+01
  0.37374460E-05  0.78786196E+01
  0.44744892E-05  0.75949340E+01
 -0.53178339E-05  0.73375265E+01
 -0.62729963E-05  0.71076707E+01
 -0.73438610E-05  0.69057631E+01
 -0.85321112E-05  0.67315268E+01
 -0.98365416E-05  0.65841573E+01
 -0.11252267E-04  0.64624348E+01
 -0.12769871E-04  0.63648196E+01
 -0.14374562E-04  0.62895425E+01
 -0.16045470E-04  0.62346967E+01
 -0.17755199E-04  0.61983303E+01
 -0.19469816E-04  0.61785383E+01
 -0.21149403E-04  0.61735471E+01
 -0.22749265E-04  0.61817883E+01
 -0.24221810E-04  0.62019555E+01
 -0.25519004E-04  0.62330429E+01
 -0.26595210E-04  0.62743647E+01
 -0.27410113E-04  0.63255566E+01
 -0.27931416E-04  0.63865605E+01
 -0.28136993E-04  0.64575953E+01
 -0.28016261E-04  0.65391152E+01
 -0.27570666E-04  0.66317561E+01
 -0.26813304E-04  0.67362745E+01
 -0.25767814E-04  0.68534801E+01
 -0.24466764E-04  0.69841679E+01
 -0.22949751E-04  0.71290555E+01
 -0.21261417E-04  0.72887315E+01
 -0.19449477E-04  0.74636187E+01
 -0.17562831E-04  0.76539549E+01
 -0.15649740E-04  0.78597887E+01
 -0.13756071E-04  0.80809879E+01
 -0.11923613E-04  0.83172525E+01
 -0.10188551E-04  0.85681303E+01
 -0.85801931E-05  0.88330290E+01
 -0.71200800E-05  0.91112269E+01
 -0.58215981E-05  0.94018837E+01
 -0.17575580E-09  0.32681680E+02
 -0.25993228E-09  0.30999743E+02
 -0.38039798E-09  0.29435148E+02
 -0.55083784E-09  0.27979298E+02
 -0.78922137E-09  0.26624296E+02
 -0.11187858E-08  0.25362887E+02
 -0.15691092E-08  0.24188408E+02
 -0.21772280E-08  0.23094737E+02
 -0.29887316E-08  0.22076248E+02
 -0.40587384E-08  0.21127776E+02
 -0.54526337E-08  0.20244575E+02
 -0.72464227E-08  0.19422287E+02
 -0.95265350E-08  0.18656912E+02
 -0.12388908E-07  0.17944782E+02
 -0.15937182E-07  0.17282533E+02
 -0.20279862E-07  0.16667086E+02
 -0.25526359E-07  0.16095623E+02
 -0.31781886E-07  0.15565572E+02
 -0.39141272E-07  0.15074589E+02
 -0.47681905E-07  0.14620543E+02
 -0.57456103E-07  0.14201504E+02
 -0.68483365E-07  0.13815731E+02
 -0.80743073E-07  0.13461660E+02
 -0.94168300E-07  0.13137898E+02
 -0.10864142E-06  0.12843209E+02
 -0.12399222E-06  0.12576509E+02
 -0.13999919E-06  0.12336851E+02
 -0.15639432E-06  0.12123414E+02
 -0.17287195E-06  0.11935479E+02
 -0.18910145E-06  0.11772403E+02
 -0.20474369E-06  0.11633572E+02
 -0.21947093E-06  0.11518332E+02
 -0.23298937E-06  0.11425891E+02
 -0.24506394E-06  0.11355162E+02
 -0.25554469E-06  0.11304556E+02
 -0.26439442E-06  0.11271695E+02
 -0.27171764E-06  0.11253066E+02
 -0.27779097E-06  0.11243673E+02
  0.28309578E-06  0.11236850E+02
  0.28835360E-06  0.11224521E+02
  0.29456518E-06  0.11198326E+02
  0.30305311E-06  0.11151907E+02
  0.31550789E-06  0.11083885E+02
  0.33403557E-06  0.10999605E+02
  0.36120475E-06  0.10908735E+02
  0.40008898E-06  0.10817887E+02
  0.45430012E-06  0.10722973E+02
  0.52800785E-06  0.10608731E+02
  0.62594028E-06  0.10456861E+02
  0.75336177E-06  0.10255826E+02
  0.91602482E-06  0.10005216E+02
  0.11200945E-05  0.97138941E+01
  0.13720455E-05  0.93954149E+01
  0.16785317E-05  0.90639314E+01
  0.20462303E-05  0.87318001E+01
  0.24816591E-05  0.84086956E+01
  0.29909666E-05  0.81016322E+01
  0.35796894E-05  0.78153739E+01
 -0.42524705E-05  0.75529294E+01
 -0.50127313E-05  0.73159928E+01
 -0.58622867E-05  0.71052892E+01
 -0.68009027E-05  0.69208275E+01
 -0.78257978E-05  0.67620823E+01
 -0.89311087E-05  0.66281265E+01
 -0.10107354E-04  0.65177331E+01
 -0.11340953E-04  0.64294617E+01
 -0.12613883E-04  0.63617367E+01
 -0.13903547E-04  0.63129229E+01
 -0.15182974E-04  0.62813979E+01
 -0.16421396E-04  0.62656211E+01
 -0.17585271E-04  0.62641948E+01
 -0.18639724E-04  0.62759154E+01
 -0.19550334E-04  0.62998126E+01
 -0.20285125E-04  0.63351729E+01
 -0.20816578E-04  0.63815502E+01
 -0.21123433E-04  0.64387605E+01
 -0.21192108E-04  0.65068639E+01
 -0.21017568E-04  0.65861329E+01
 -0.20603582E-04  0.66770111E+01
 -0.19962382E-04  0.67800614E+01
 -0.19113807E-04  0.68959097E+01
 -0.18084063E-04  0.70251864E+01
 -0.16904262E-04  0.71684715E+01
 -0.15608852E-04  0.73262476E+01
 -0.14234052E-04  0.74988652E+01
 -0.12816344E-04  0.76865218E+01
 -0.11391053E-04  0.78892559E+01
 -0.99910426E-05  0.81069518E+01
 -0.86455475E-05  0.83393547E+01
 -0.73792020E-05  0.85860902E+01
 -0.62113130E-05  0.88466880E+01
 -0.51554443E-05  0.91206085E+01
 -0.42193536E-05  0.94072743E+01
 -0.16579765E-09  0.32937980E+02
 -0.24546204E-09  0.31239865E+02
 -0.35956135E-09  0.29660795E+02
 -0.52110908E-09  0.28191966E+02
 -0.74720019E-09  0.26825304E+02
 -0.10599492E-08  0.25553398E+02
 -0.14875141E-08  0.24369448E+02
 -0.20651635E-08  0.23267215E+02
 -0.28363216E-08  0.22240970E+02
 -0.38535009E-08  0.21285457E+02
 -0.51790070E-08  0.20395852E+02
 -0.68852781E-08  0.19567730E+02
 -0.90546993E-08  0.18797030E+02
 -0.11778730E-07  0.18080031E+02
 -0.15156179E-07  0.17413323E+02
 -0.19290505E-07  0.16793785E+02
 -0.24286024E-07  0.16218562E+02
 -0.30243043E-07  0.15685048E+02
 -0.37251943E-07  0.15190867E+02
 -0.45386429E-07  0.14733860E+02
 -0.54696217E-07  0.14312066E+02
 -0.65199604E-07  0.13923719E+02
 -0.76876440E-07  0.13567226E+02
 -0.89662130E-07  0.13241165E+02
 -0.10344333E-06  0.12944273E+02
 -0.11805601E-06  0.12675435E+02
 -0.13328641E-06  0.12433673E+02
 -0.14887549E-06  0.12218136E+02
 -0.16452689E-06  0.12028077E+02
 -0.17991875E-06  0.11862832E+02
 -0.19471886E-06  0.11721773E+02
 -0.20860293E-06  0.11604254E+02
 -0.22127530E-06  0.11509517E+02
 -0.23249134E-06  0.11436558E+02
 -0.24208109E-06  0.11383930E+02
 -0.24997339E-06  0.11349476E+02
 -0.25622056E-06  0.11329983E+02
 -0.26102360E-06  0.11320788E+02
  0.26475825E-06  0.11315465E+02
  0.26800277E-06  0.11305805E+02
  0.27156778E-06  0.11282550E+02
  0.27652888E-06  0.11237314E+02
  0.28426163E-06  0.11165806E+02
  0.29647831E-06  0.11071136E+02
  0.31526454E-06  0.10964203E+02
  0.34311294E-06  0.10858126E+02
  0.38295036E-06  0.10758263E+02
  0.43815441E-06  0.10655755E+02
  0.51255486E-06  0.10531446E+02
  0.61041597E-06  0.10367071E+02
  0.73639615E-06  0.10154224E+02
  0.89548263E-06  0.98960064E+01
  0.10928998E-05  0.96033232E+01
  0.13339905E-05  0.92900106E+01
  0.16240715E-05  0.89693126E+01
  0.19682614E-05  0.86521637E+01
  0.23712837E-05  0.83467698E+01
  0.28372409E-05  0.80588572E+01
 -0.33693616E-05  0.77921540E+01
 -0.39697154E-05  0.75488781E+01
 -0.46388996E-05  0.73301443E+01
 -0.53756967E-05  0.71362715E+01
 -0.61767169E-05  0.69670064E+01
 -0.70360396E-05  0.68216827E+01
 -0.79448867E-05  0.66993383E+01
 -0.88913678E-05  0.65988040E+01
 -0.98603471E-05  0.65187787E+01
 -0.10833491E-04  0.64578939E+01
 -0.11789545E-04  0.64147748E+01
 -0.12704889E-04  0.63880953E+01
 -0.13554368E-04  0.63766293E+01
 -0.14312399E-04  0.63792940E+01
 -0.14954268E-04  0.63951852E+01
 -0.15457540E-04  0.64236022E+01
 -0.15803432E-04  0.64640607E+01
 -0.15978030E-04  0.65162948E+01
 -0.15973208E-04  0.65802466E+01
 -0.15787170E-04  0.66560443E+01
 -0.15424564E-04  0.67439704E+01
 -0.14896171E-04  0.68444217E+01
 -0.14218234E-04  0.69578640E+01
 -0.13411514E-04  0.70847840E+01
 -0.12500157E-04  0.72256439E+01
 -0.11510487E-04  0.73808416E+01
 -0.10469790E-04  0.75506805E+01
 -0.94051459E-05  0.77353506E+01
 -0.83423529E-05  0.79349219E+01
 -0.73049788E-05  0.81493496E+01
 -0.63135579E-05  0.83784892E+01
 -0.53849750E-05  0.86221195E+01
 -0.45320612E-05  0.88799720E+01
 -0.37634285E-05  0.91517664E+01
 -0.30835518E-05  0.94372526E+01
 -0.15500750E-09  0.33235024E+02
 -0.22967838E-09  0.31519919E+02
 -0.33669338E-09  0.29925503E+02
 -0.48829663E-09  0.28442788E+02
 -0.70057775E-09  0.27063534E+02
 -0.99435681E-09  0.25780187E+02
 -0.13961506E-08  0.24585824E+02
 -0.19391795E-08  0.23474095E+02
 -0.26643543E-08  0.22439175E+02
 -0.36211564E-08  0.21475726E+02
 -0.48683046E-08  0.20578849E+02
 -0.64740755E-08  0.19744054E+02
 -0.85161303E-08  0.18967224E+02
 -0.11080691E-07  0.18244587E+02
 -0.14260918E-07  0.17572688E+02
 -0.18154351E-07  0.16948364E+02
 -0.22859345E-07  0.16368725E+02
 -0.28470460E-07  0.15831131E+02
 -0.35072876E-07  0.15333175E+02
 -0.42736007E-07  0.14872668E+02
 -0.51506581E-07  0.14447623E+02
 -0.61401594E-07  0.14056244E+02
 -0.72401626E-07  0.13696912E+02
 -0.84445117E-07  0.13368178E+02
 -0.97424211E-07  0.13068750E+02
 -0.11118279E-06  0.12797483E+02
 -0.12551725E-06  0.12553372E+02
 -0.14018044E-06  0.12335535E+02
 -0.15488897E-06  0.12143200E+02
 -0.16933399E-06  0.11975679E+02
 -0.18319514E-06  0.11832331E+02
 -0.19615724E-06  0.11712514E+02
 -0.20792919E-06  0.11615499E+02
 -0.21826424E-06  0.11540356E+02
 -0.22698106E-06  0.11485771E+02
 -0.23398496E-06  0.11449801E+02
 -0.23928895E-06  0.11429539E+02
 -0.24303459E-06  0.11420708E+02
 -0.24551292E-06  0.11417255E+02
  0.24718584E-06  0.11411129E+02
  0.24870872E-06  0.11392620E+02
  0.25095461E-06  0.11351800E+02
  0.25504025E-06  0.11281509E+02
  0.26235344E-06  0.11181473E+02
  0.27458069E-06  0.11061171E+02
  0.29373305E-06  0.10937386E+02
  0.32216746E-06  0.10824540E+02
  0.36260003E-06  0.10723349E+02
  0.41810764E-06  0.10618207E+02
  0.49211400E-06  0.10486557E+02
  0.58835673E-06  0.10311692E+02
  0.71083274E-06  0.10089244E+02
  0.86371997E-06  0.98257995E+01
  0.10512745E-05  0.95338597E+01
  0.12777026E-05  0.92271536E+01
  0.15470089E-05  0.89178498E+01
  0.18628201E-05  0.86154853E+01
 -0.22281861E-05  0.83269269E+01
 -0.26453613E-05  0.80567811E+01
 -0.31155647E-05  0.78079094E+01
 -0.36387279E-05  0.75818935E+01
 -0.42132331E-05  0.73794031E+01
 -0.48356560E-05  0.72004668E+01
 -0.55005287E-05  0.70446651E+01
 -0.62001468E-05  0.69112687E+01
 -0.69244494E-05  0.67993377E+01
 -0.76610060E-05  0.67077985E+01
 -0.83951449E-05  0.66355056E+01
 -0.91102514E-05  0.65812943E+01
 -0.97882545E-05  0.65440284E+01
 -0.10410301E-04  0.65226414E+01
 -0.10957591E-04  0.65161740E+01
 -0.11412333E-04  0.65238035E+01
 -0.11758734E-04  0.65448675E+01
 -0.11983955E-04  0.65788768E+01
 -0.12078919E-04  0.66255214E+01
 -0.12038913E-04  0.66846646E+01
 -0.11863917E-04  0.67563294E+01
 -0.11558622E-04  0.68406752E+01
 -0.11132164E-04  0.69379682E+01
 -0.10597595E-04  0.70485458E+01
 -0.99711512E-05  0.71727806E+01
 -0.92713969E-05  0.73110434E+01
 -0.85182972E-05  0.74636724E+01
 -0.77322918E-05  0.76309486E+01
 -0.69334123E-05  0.78130804E+01
 -0.61404844E-05  0.80101990E+01
 -0.53704422E-05  0.82223640E+01
 -0.46377816E-05  0.84495786E+01
 -0.39541697E-05  0.86918132E+01
 -0.33282275E-05  0.89490367E+01
 -0.27654890E-05  0.92212538E+01
 -0.22685340E-05  0.95085489E+01
 -0.14356376E-09  0.33576080E+02
 -0.21286225E-09  0.31842811E+02
 -0.31222759E-09  0.30231864E+02
 -0.45305718E-09  0.28734076E+02
 -0.65033195E-09  0.27341055E+02
 -0.92344187E-09  0.26045113E+02
 -0.12970874E-08  0.24839208E+02
 -0.18022192E-08  0.23716887E+02
 -0.24769585E-08  0.22672236E+02
 -0.33674200E-08  0.21699833E+02
 -0.45283332E-08  0.20794709E+02
 -0.60233429E-08  0.19952312E+02
 -0.79248482E-08  0.19168467E+02
 -0.10313234E-07  0.18439353E+02
 -0.13275358E-07  0.17761469E+02
 -0.16902163E-07  0.17131613E+02
 -0.21285349E-07  0.16546857E+02
 -0.26513064E-07  0.16004526E+02
 -0.32664698E-07  0.15502183E+02
 -0.39804898E-07  0.15037608E+02
 -0.47977108E-07  0.14608787E+02
 -0.57196954E-07  0.14213895E+02
 -0.67445982E-07  0.13851287E+02
 -0.78666253E-07  0.13519486E+02
 -0.90756393E-07  0.13217172E+02
 -0.10356966E-06  0.12943172E+02
 -0.11691455E-06  0.12696454E+02
 -0.13055828E-06  0.12476107E+02
 -0.14423345E-06  0.12281332E+02
 -0.15764783E-06  0.12111418E+02
 -0.17049704E-06  0.11965713E+02
 -0.18247981E-06  0.11843573E+02
 -0.19331508E-06  0.11744297E+02
 -0.20276025E-06  0.11667015E+02
 -0.21063002E-06  0.11610536E+02
 -0.21681499E-06  0.11573117E+02
 -0.22129967E-06  0.11552154E+02
 -0.22417985E-06  0.11543773E+02
 -0.22567923E-06  0.11542384E+02
  0.22616590E-06  0.11540306E+02
  0.22616903E-06  0.11527783E+02
  0.22639644E-06  0.11493904E+02
  0.22775324E-06  0.11429077E+02
  0.23136149E-06  0.11329262E+02
  0.23858032E-06  0.11200536E+02
  0.25102489E-06  0.11060081E+02
  0.27058239E-06  0.10929170E+02
  0.29942218E-06  0.10819511E+02
  0.33999706E-06  0.10723470E+02
  0.39503231E-06  0.10618112E+02
  0.46749940E-06  0.10479463E+02
  0.56057154E-06  0.10294417E+02
  0.67755905E-06  0.10063384E+02
  0.82182317E-06  0.97961501E+01
  0.99666793E-06  0.95062582E+01
  0.12052103E-05  0.92069411E+01
  0.14502299E-05  0.89091525E+01
 -0.17340004E-05  0.86210704E+01
 -0.20581050E-05  0.83483489E+01
 -0.24232407E-05  0.80946281E+01
 -0.28290172E-05  0.78620510E+01
 -0.32737582E-05  0.76516939E+01
 -0.37543165E-05  0.74638921E+01
 -0.42659177E-05  0.72984736E+01
 -0.48020511E-05  0.71549247E+01
 -0.53544267E-05  0.70325058E+01
 -0.59130226E-05  0.69303355E+01
 -0.64662419E-05  0.68474543E+01
 -0.70011936E-05  0.67828744E+01
 -0.75041041E-05  0.67356222E+01
 -0.79608518E-05  0.67047741E+01
 -0.83576022E-05  0.66894870E+01
 -0.86815045E-05  0.66890245E+01
 -0.89213990E-05  0.67027764E+01
 -0.90684753E-05  0.67302719E+01
 -0.91168210E-05  0.67711858E+01
 -0.90638098E-05  0.68253372E+01
 -0.89102914E-05  0.68926803E+01
 -0.86605670E-05  0.69732891E+01
 -0.83221569E-05  0.70673358E+01
 -0.79053845E-05  0.71750650E+01
 -0.74228176E-05  0.72967666E+01
 -0.68886152E-05  0.74327486E+01
 -0.63178285E-05  0.75833142E+01
 -0.57257034E-05  0.77487428E+01
 -0.51270229E-05  0.79292795E+01
 -0.45355217E-05  0.81251327E+01
 -0.39633976E-05  0.83364801E+01
 -0.34209382E-05  0.85634836E+01
 -0.29162746E-05  0.88063119E+01
 -0.24552679E-05  0.90651697E+01
 -0.20415263E-05  0.93403333E+01
 -0.16765419E-05  0.96321899E+01
 -0.13167556E-09  0.33964147E+02
 -0.19533757E-09  0.32211228E+02
 -0.28665724E-09  0.30582291E+02
 -0.41612993E-09  0.29068005E+02
 -0.59755389E-09  0.27659833E+02
 -0.84879163E-09  0.26349959E+02
 -0.11926016E-08  0.25131227E+02
 -0.16575050E-08  0.23997082E+02
 -0.22786357E-08  0.22941520E+02
 -0.30984985E-08  0.21959042E+02
 -0.41675441E-08  0.21044606E+02
 -0.55444462E-08  0.20193596E+02
 -0.72959527E-08  0.19401782E+02
 -0.94961787E-08  0.18665292E+02
 -0.12225208E-07  0.17980577E+02
 -0.15566892E-07  0.17344395E+02
 -0.19605777E-07  0.16753778E+02
 -0.24423127E-07  0.16206018E+02
 -0.30092110E-07  0.15698643E+02
 -0.36672275E-07  0.15229404E+02
 -0.44203569E-07  0.14796257E+02
 -0.52700223E-07  0.14397349E+02
 -0.62144935E-07  0.14031007E+02
 -0.72483845E-07  0.13695727E+02
 -0.83622834E-07  0.13390161E+02
 -0.95425665E-07  0.13113110E+02
 -0.10771443E-06  0.12863512E+02
 -0.12027265E-06  0.12640430E+02
 -0.13285128E-06  0.12443040E+02
 -0.14517752E-06  0.12270608E+02
 -0.15696632E-06  0.12122467E+02
 -0.16793414E-06  0.11997973E+02
 -0.17781436E-06  0.11896443E+02
 -0.18637372E-06  0.11817063E+02
 -0.19342898E-06  0.11758751E+02
 -0.19886326E-06  0.11719946E+02
 -0.20264154E-06  0.11698330E+02
 -0.20482501E-06  0.11690435E+02
 -0.20558439E-06  0.11691176E+02
 -0.20521244E-06  0.11693389E+02
  0.20413613E-06  0.11687591E+02
  0.20292883E-06  0.11662434E+02
  0.20232324E-06  0.11606538E+02
  0.20322485E-06  0.11512322E+02
  0.20672575E-06  0.11381370E+02
  0.21411799E-06  0.11228337E+02
  0.22690484E-06  0.11077926E+02
  0.24680804E-06  0.10952070E+02
  0.27576845E-06  0.10854478E+02
  0.31593743E-06  0.10766693E+02
  0.36965613E-06  0.10660153E+02
  0.43942013E-06  0.10512664E+02
  0.52782754E-06  0.10316636E+02
  0.63750894E-06  0.10077437E+02
  0.77103865E-06  0.98074156E+01
  0.93082770E-06  0.95204986E+01
  0.11189996E-05  0.92290515E+01
 -0.13372510E-05  0.89427092E+01
 -0.15867012E-05  0.86683485E+01
 -0.18677348E-05  0.84105376E+01
 -0.21798433E-05  0.81720907E+01
 -0.25214748E-05  0.79545623E+01
 -0.28899016E-05  0.77586331E+01
 -0.32811168E-05  0.75843929E+01
 -0.36897754E-05  0.74315388E+01
 -0.41091936E-05  0.72995142E+01
 -0.45314199E-05  0.71876050E+01
 -0.49473917E-05  0.70950086E+01
 -0.53471818E-05  0.70208861E+01
 -0.57203359E-05  0.69644014E+01
 -0.60562911E-05  0.69247546E+01
 -0.63448561E-05  0.69012082E+01
 -0.65767217E-05  0.68931089E+01
 -0.67439672E-05  0.68999049E+01
 -0.68405186E-05  0.69211578E+01
 -0.68625203E-05  0.69565486E+01
 -0.68085859E-05  0.70058788E+01
 -0.66799045E-05  0.70690649E+01
 -0.64801936E-05  0.71461288E+01
 -0.62155033E-05  0.72371824E+01
 -0.58938911E-05  0.73424101E+01
 -0.55249950E-05  0.74620495E+01
 -0.51195399E-05  0.75963721E+01
 -0.46888134E-05  0.77456671E+01
 -0.42441461E-05  0.79102286E+01
 -0.37964268E-05  0.80903488E+01
 -0.33556762E-05  0.82863179E+01
 -0.29307010E-05  0.84984306E+01
 -0.25288386E-05  0.87270003E+01
 -0.21558013E-05  0.89723790E+01
 -0.18156207E-05  0.92349835E+01
 -0.15106858E-05  0.95153259E+01
 -0.12418659E-05  0.98140477E+01
 -0.11956809E-09  0.34402052E+02
 -0.17744980E-09  0.32627726E+02
 -0.26050416E-09  0.30979101E+02
 -0.37829171E-09  0.29446685E+02
 -0.54338378E-09  0.28021799E+02
 -0.77205702E-09  0.26696499E+02
 -0.10850520E-08  0.25463515E+02
 -0.15083643E-08  0.24316192E+02
 -0.20740194E-08  0.23248437E+02
 -0.28207654E-08  0.22254668E+02
 -0.37945972E-08  0.21329773E+02
 -0.50490095E-08  0.20469070E+02
 -0.66448620E-08  0.19668270E+02
 -0.86497334E-08  0.18923447E+02
 -0.11136646E-07  0.18231007E+02
 -0.14182059E-07  0.17587661E+02
 -0.17863058E-07  0.16990402E+02
 -0.22253731E-07  0.16436485E+02
 -0.27420769E-07  0.15923403E+02
 -0.33418420E-07  0.15448876E+02
 -0.40283021E-07  0.15010828E+02
 -0.48027402E-07  0.14607378E+02
 -0.56635560E-07  0.14236824E+02
 -0.66058039E-07  0.13897634E+02
 -0.76208506E-07  0.13588434E+02
 -0.86962003E-07  0.13307996E+02
 -0.98155272E-07  0.13055232E+02
 -0.10958951E-06  0.12829177E+02
 -0.12103568E-06  0.12628983E+02
 -0.13224246E-06  0.12453895E+02
 -0.14294656E-06  0.12303229E+02
 -0.15288503E-06  0.12176338E+02
 -0.16180910E-06  0.12072554E+02
 -0.16949880E-06  0.11991111E+02
 -0.17577771E-06  0.11931020E+02
 -0.18052730E-06  0.11890888E+02
 -0.18370013E-06  0.11868659E+02
 -0.18533187E-06  0.11861253E+02
 -0.18555192E-06  0.11864105E+02
 -0.18459276E-06  0.11870653E+02
  0.18279866E-06  0.11871919E+02
  0.18063384E-06  0.11856585E+02
  0.17869081E-06  0.11812172E+02
  0.17769908E-06  0.11728187E+02
  0.17853399E-06  0.11601482E+02
  0.18222545E-06  0.11442095E+02
  0.18996532E-06  0.11274421E+02
  0.20311207E-06  0.11127876E+02
  0.22319078E-06  0.11018887E+02
  0.25188620E-06  0.10938339E+02
  0.29102666E-06  0.10857330E+02
  0.34255649E-06  0.10745627E+02
  0.40849525E-06  0.10586249E+02
  0.49088222E-06  0.10378204E+02
  0.59170558E-06  0.10131278E+02
  0.71281654E-06  0.98594522E+01
  0.85582928E-06  0.95763622E+01
 -0.10220091E-05  0.92931984E+01
 -0.12121520E-05  0.90182295E+01
 -0.14264601E-05  0.87571144E+01
 -0.16644191E-05  0.85134651E+01
 -0.19246849E-05  0.82894011E+01
 -0.22049880E-05  0.80860018E+01
 -0.25020656E-05  0.79036448E+01
 -0.28116318E-05  0.77422453E+01
 -0.31283966E-05  0.76014224E+01
 -0.34461419E-05  0.74806133E+01
 -0.37578622E-05  0.73791517E+01
 -0.40559716E-05  0.72963243E+01
 -0.43325735E-05  0.72314118E+01
 -0.45797853E-05  0.71837195E+01
 -0.47900989E-05  0.71526024E+01
 -0.49567562E-05  0.71374843E+01
 -0.50741122E-05  0.71378720E+01
 -0.51379564E-05  0.71533668E+01
 -0.51457660E-05  0.71836697E+01
 -0.50968676E-05  0.72285842E+01
 -0.49924941E-05  0.72880130E+01
 -0.48357299E-05  0.73619522E+01
 -0.46313506E-05  0.74504819E+01
 -0.43855701E-05  0.75537538E+01
 -0.41057161E-05  0.76719785E+01
 -0.37998593E-05  0.78054127E+01
 -0.34764233E-05  0.79543487E+01
 -0.31437993E-05  0.81191061E+01
 -0.28099916E-05  0.83000286E+01
 -0.24823093E-05  0.84974859E+01
 -0.21671214E-05  0.87118800E+01
 -0.18696822E-05  0.89436587E+01
 -0.15940324E-05  0.91933326E+01
 -0.13429739E-05  0.94614973E+01
 -0.11181126E-05  0.97488592E+01
 -0.91996042E-06  0.10056264E+02
 -0.10746863E-09  0.34892531E+02
 -0.15954539E-09  0.33094802E+02
 -0.23428900E-09  0.31424584E+02
 -0.34031418E-09  0.29872225E+02
 -0.48895007E-09  0.28428901E+02
 -0.69486677E-09  0.27086539E+02
 -0.97675967E-09  0.25837757E+02
 -0.13580631E-08  0.24675796E+02
 -0.18676494E-08  0.23594468E+02
 -0.25404542E-08  0.22588110E+02
 -0.34179490E-08  0.21651534E+02
 -0.45483699E-08  0.20779990E+02
 -0.59865961E-08  0.19969128E+02
 -0.77935668E-08  0.19214965E+02
 -0.10035131E-07  0.18513857E+02
 -0.12780234E-07  0.17862467E+02
 -0.16098386E-07  0.17257747E+02
 -0.20056387E-07  0.16696911E+02
 -0.24714351E-07  0.16177417E+02
 -0.30121158E-07  0.15696949E+02
 -0.36309502E-07  0.15253401E+02
 -0.43290841E-07  0.14844859E+02
 -0.51050564E-07  0.14469595E+02
 -0.59543804E-07  0.14126046E+02
 -0.68692321E-07  0.13812810E+02
 -0.78382867E-07  0.13528633E+02
 -0.88467438E-07  0.13272399E+02
 -0.98765675E-07  0.13043118E+02
 -0.10906959E-06  0.12839917E+02
 -0.11915059E-06  0.12662019E+02
 -0.12876870E-06  0.12508725E+02
 -0.13768350E-06  0.12379381E+02
 -0.14566640E-06  0.12273332E+02
 -0.15251359E-06  0.12189851E+02
 -0.15805908E-06  0.12128030E+02
 -0.16218705E-06  0.12086624E+02
 -0.16484332E-06  0.12063815E+02
 -0.16604522E-06  0.12056888E+02
 -0.16589014E-06  0.12061784E+02
 -0.16456247E-06  0.12072577E+02
 -0.16233960E-06  0.12080951E+02
  0.15959711E-06  0.12075972E+02
  0.15681367E-06  0.12044706E+02
  0.15457611E-06  0.11974556E+02
  0.15358444E-06  0.11858059E+02
  0.15465701E-06  0.11699573E+02
  0.15873474E-06  0.11519936E+02
  0.16688367E-06  0.11352069E+02
  0.18029432E-06  0.11224094E+02
  0.20027597E-06  0.11139923E+02
  0.22824428E-06  0.11075612E+02
  0.26570010E-06  0.10995659E+02
  0.31419811E-06  0.10873198E+02
  0.37530376E-06  0.10698944E+02
  0.45053816E-06  0.10478392E+02
  0.54131068E-06  0.10224609E+02
  0.64884040E-06  0.99521691E+01
 -0.77406814E-06  0.96738330E+01
 -0.91756206E-06  0.93994127E+01
 -0.10794209E-05  0.91358284E+01
 -0.12591798E-05  0.88876324E+01
 -0.14557257E-05  0.86576128E+01
 -0.16672277E-05  0.84473155E+01
 -0.18910927E-05  0.82574446E+01
 -0.21239520E-05  0.80881510E+01
 -0.23616868E-05  0.79392319E+01
 -0.25994993E-05  0.78102680E+01
 -0.28320315E-05  0.77007155E+01
 -0.30535333E-05  0.76099700E+01
 -0.32580742E-05  0.75374109E+01
 -0.34397915E-05  0.74824334E+01
 -0.35931606E-05  0.74444722E+01
 -0.37132702E-05  0.74230196E+01
 -0.37960843E-05  0.74176383E+01
 -0.38386679E-05  0.74279716E+01
 -0.38393612E-05  0.74537488E+01
 -0.37978838E-05  0.74947876E+01
 -0.37153629E-05  0.75509941E+01
 -0.35942799E-05  0.76223586E+01
 -0.34383424E-05  0.77089505E+01
 -0.32522887E-05  0.78109100E+01
 -0.30416434E-05  0.79284406E+01
 -0.28124406E-05  0.80618009E+01
 -0.25709338E-05  0.82112985E+01
 -0.23233140E-05  0.83772853E+01
 -0.20754504E-05  0.85601574E+01
 -0.18326689E-05  0.87603577E+01
 -0.15995785E-05  0.89783831E+01
 -0.13799521E-05  0.92147958E+01
 -0.11766623E-05  0.94702387E+01
 -0.99167287E-06  0.97454540E+01
 -0.82607812E-06  0.10041304E+02
 -0.68018326E-06  0.10358794E+02
 -0.95594050E-10  0.35438307E+02
 -0.14195358E-09  0.33614969E+02
 -0.20850480E-09  0.31921067E+02
 -0.30292589E-09  0.30346787E+02
 -0.43531546E-09  0.28883156E+02
 -0.61875141E-09  0.27521972E+02
 -0.86990147E-09  0.26255732E+02
 -0.12096598E-08  0.25077569E+02
 -0.16637708E-08  0.23981201E+02
 -0.22633868E-08  0.22960875E+02
 -0.30454898E-08  0.22011325E+02
 -0.40530959E-08  0.21127729E+02
 -0.53351461E-08  0.20305671E+02
 -0.69459870E-08  0.19541108E+02
 -0.89443433E-08  0.18830342E+02
 -0.11391701E-07  0.18169987E+02
 -0.14350047E-07  0.17556947E+02
 -0.17878943E-07  0.16988396E+02
 -0.22031984E-07  0.16461753E+02
 -0.26852726E-07  0.15974664E+02
 -0.32370273E-07  0.15524989E+02
 -0.38594753E-07  0.15110783E+02
 -0.45512998E-07  0.14730286E+02
 -0.53084795E-07  0.14381907E+02
 -0.61240068E-07  0.14064215E+02
 -0.69877403E-07  0.13775928E+02
 -0.78864219E-07  0.13515904E+02
 -0.88038858E-07  0.13283127E+02
 -0.97214745E-07  0.13076698E+02
 -0.10618658E-06  0.12895820E+02
 -0.11473844E-06  0.12739779E+02
 -0.12265348E-06  0.12607913E+02
 -0.12972467E-06  0.12499575E+02
 -0.13576626E-06  0.12414069E+02
 -0.14062509E-06  0.12350558E+02
 -0.14419137E-06  0.12307926E+02
 -0.14640837E-06  0.12284569E+02
 -0.14728077E-06  0.12278102E+02
 -0.14688131E-06  0.12284949E+02
 -0.14535607E-06  0.12299820E+02
 -0.14292836E-06  0.12315142E+02
  0.13990173E-06  0.12320619E+02
  0.13666242E-06  0.12303391E+02
  0.13368172E-06  0.12249586E+02
  0.13151823E-06  0.12148241E+02
  0.13082026E-06  0.11997918E+02
  0.13232772E-06  0.11813646E+02
  0.13687299E-06  0.11627614E+02
  0.14537970E-06  0.11476480E+02
  0.15885798E-06  0.11378710E+02
  0.17839493E-06  0.11320657E+02
  0.20513859E-06  0.11266010E+02
  0.24027419E-06  0.11178931E+02
  0.28499149E-06  0.11040274E+02
  0.34044272E-06  0.10849252E+02
  0.40769090E-06  0.10616677E+02
  0.48764937E-06  0.10357472E+02
 -0.58101407E-06  0.10085860E+02
 -0.68819087E-06  0.98133076E+01
 -0.80922156E-06  0.95481668E+01
 -0.94371252E-06  0.92960878E+01
 -0.10907714E-05  0.90606485E+01
 -0.12489576E-05  0.88439443E+01
 -0.14162516E-05  0.86470578E+01
 -0.15900513E-05  0.84704037E+01
 -0.17671975E-05  0.83139691E+01
 -0.19440348E-05  0.81774779E+01
 -0.21165087E-05  0.80605015E+01
 -0.22802976E-05  0.79625328E+01
 -0.24309767E-05  0.78830366E+01
 -0.25642055E-05  0.78214846E+01
 -0.26759292E-05  0.77773799E+01
 -0.27625803E-05  0.77502746E+01
 -0.28212674E-05  0.77397826E+01
 -0.28499347E-05  0.77455884E+01
 -0.28474822E-05  0.77674525E+01
 -0.28138335E-05  0.78052152E+01
 -0.27499477E-05  0.78587964E+01
 -0.26577726E-05  0.79281944E+01
 -0.25401431E-05  0.80134825E+01
 -0.24006338E-05  0.81148052E+01
 -0.22433745E-05  0.82323728E+01
 -0.20728453E-05  0.83664579E+01
 -0.18936632E-05  0.85173915E+01
 -0.17103755E-05  0.86855621E+01
 -0.15272717E-05  0.88714168E+01
 -0.13482247E-05  0.90754651E+01
 -0.11765678E-05  0.92982861E+01
 -0.10150128E-05  0.95405389E+01
 -0.86560858E-06  0.98029757E+01
 -0.72973981E-06  0.10086458E+02
 -0.60816022E-06  0.10391972E+02
 -0.50105465E-06  0.10720652E+02
 -0.84140482E-10  0.36042161E+02
 -0.12497129E-09  0.34190813E+02
 -0.18359514E-09  0.32470966E+02
 -0.26678103E-09  0.30872634E+02
 -0.38343255E-09  0.29386694E+02
 -0.54508092E-09  0.28004804E+02
 -0.76642357E-09  0.26719338E+02
 -0.10658858E-08  0.25523315E+02
 -0.14661712E-08  0.24410352E+02
 -0.19947535E-08  0.23374602E+02
 -0.26842490E-08  0.22410715E+02
 -0.35725965E-08  0.21513791E+02
 -0.47029614E-08  0.20679345E+02
 -0.61232768E-08  0.19903270E+02
 -0.78853374E-08  0.19181809E+02
 -0.10043372E-07  0.18511523E+02
 -0.12652049E-07  0.17889268E+02
 -0.15763895E-07  0.17312169E+02
 -0.19426163E-07  0.16777605E+02
 -0.23677244E-07  0.16283184E+02
 -0.28542765E-07  0.15826728E+02
 -0.34031590E-07  0.15406259E+02
 -0.40132004E-07  0.15019983E+02
 -0.46808386E-07  0.14666281E+02
 -0.53998714E-07  0.14343691E+02
 -0.61613230E-07  0.14050903E+02
 -0.69534565E-07  0.13786748E+02
 -0.77619550E-07  0.13550185E+02
 -0.85702828E-07  0.13340291E+02
 -0.93602271E-07  0.13156247E+02
 -0.10112606E-06  0.12997322E+02
 -0.10808113E-06  0.12862847E+02
 -0.11428261E-06  0.12752178E+02
 -0.11956374E-06  0.12664647E+02
 -0.12378570E-06  0.12599476E+02
 -0.12684692E-06  0.12555660E+02
 -0.12869131E-06  0.12531785E+02
 -0.12931513E-06  0.12525762E+02
 -0.12877238E-06  0.12534459E+02
 -0.12717857E-06  0.12553202E+02
 -0.12471325E-06  0.12575188E+02
 -0.12162142E-06  0.12590916E+02
  0.11821425E-06  0.12588003E+02
  0.11486955E-06  0.12552043E+02
  0.11203209E-06  0.12469552E+02
  0.11021401E-06  0.12333881E+02
  0.10999504E-06  0.12153160E+02
  0.11202210E-06  0.11955213E+02
  0.11700766E-06  0.11780752E+02
  0.12572573E-06  0.11661734E+02
  0.13900449E-06  0.11598962E+02
  0.15771434E-06  0.11560951E+02
  0.18275022E-06  0.11505571E+02
  0.21500727E-06  0.11403087E+02
  0.25534932E-06  0.11244382E+02
  0.30457008E-06  0.11036301E+02
  0.36334751E-06  0.10793204E+02
 -0.43219261E-06  0.10530493E+02
 -0.51139458E-06  0.10261332E+02
 -0.60096491E-06  0.99956601E+01
 -0.70058412E-06  0.97403968E+01
 -0.80955489E-06  0.95000478E+01
 -0.92676625E-06  0.92773582E+01
 -0.10506734E-05  0.90738554E+01
 -0.11792973E-05  0.88902572E+01
 -0.13102484E-05  0.87267611E+01
 -0.14407755E-05  0.85832420E+01
 -0.15678427E-05  0.84593850E+01
 -0.16882313E-05  0.83547735E+01
 -0.17986641E-05  0.82689487E+01
 -0.18959461E-05  0.82014484E+01
 -0.19771128E-05  0.81518344E+01
 -0.20395780E-05  0.81197106E+01
 -0.20812694E-05  0.81047362E+01
 -0.21007418E-05  0.81066342E+01
 -0.20972602E-05  0.81251973E+01
 -0.20708446E-05  0.81602914E+01
 -0.20222727E-05  0.82118568E+01
 -0.19530417E-05  0.82799079E+01
 -0.18652896E-05  0.83645323E+01
 -0.17616838E-05  0.84658884E+01
 -0.16452847E-05  0.85842034E+01
 -0.15193943E-05  0.87197716E+01
 -0.13874000E-05  0.88729532E+01
 -0.12526241E-05  0.90441752E+01
 -0.11181884E-05  0.92339337E+01
 -0.98690025E-06  0.94427991E+01
 -0.86116546E-06  0.96714223E+01
 -0.74293184E-06  0.99205451E+01
 -0.63366226E-06  0.10191011E+02
 -0.53433648E-06  0.10483780E+02
 -0.44547792E-06  0.10799943E+02
 -0.36720038E-06  0.11140735E+02
 -0.73275501E-10  0.36706986E+02
 -0.10885179E-09  0.34825047E+02
 -0.15993787E-09  0.33076829E+02
 -0.23243615E-09  0.31452170E+02
 -0.33411095E-09  0.29941787E+02
 -0.47501855E-09  0.28537193E+02
 -0.66797716E-09  0.27230626E+02
 -0.92905692E-09  0.26014991E+02
 -0.12780601E-08  0.24883790E+02
 -0.17389505E-08  0.23831081E+02
 -0.23401778E-08  0.22851421E+02
 -0.31148350E-08  0.21939829E+02
 -0.41005748E-08  0.21091745E+02
 -0.53392084E-08  0.20302992E+02
 -0.68759156E-08  0.19569750E+02
 -0.87579986E-08  0.18888522E+02
 -0.11033140E-07  0.18256111E+02
 -0.13747151E-07  0.17669594E+02
 -0.16941240E-07  0.17126303E+02
 -0.20648874E-07  0.16623804E+02
 -0.24892373E-07  0.16159883E+02
 -0.29679420E-07  0.15732523E+02
 -0.34999722E-07  0.15339897E+02
 -0.40822095E-07  0.14980353E+02
 -0.47092280E-07  0.14652400E+02
 -0.53731758E-07  0.14354700E+02
 -0.60637840E-07  0.14086053E+02
 -0.67685215E-07  0.13845395E+02
 -0.74729073E-07  0.13631777E+02
 -0.81609787E-07  0.13444361E+02
 -0.88159039E-07  0.13282397E+02
 -0.94207138E-07  0.13145208E+02
 -0.99591175E-07  0.13032151E+02
 -0.10416357E-06  0.12942579E+02
 -0.10780058E-06  0.12875764E+02
 -0.11041017E-06  0.12830798E+02
 -0.11193905E-06  0.12806429E+02
 -0.11237833E-06  0.12800836E+02
 -0.11176778E-06  0.12811288E+02
 -0.11019861E-06  0.12833687E+02
 -0.10781492E-06  0.12861988E+02
 -0.10481405E-06  0.12887570E+02
  0.10144618E-06  0.12898799E+02
  0.98013548E-07  0.12881341E+02
  0.94869438E-07  0.12820162E+02
  0.92417299E-07  0.12704393E+02
  0.91109776E-07  0.12535216E+02
  0.91447496E-07  0.12333591E+02
  0.93977103E-07  0.12139540E+02
  0.99287861E-07  0.11995112E+02
  0.10800597E-06  0.11917476E+02
  0.12078571E-06  0.11885791E+02
  0.13829643E-06  0.11856109E+02
  0.16120481E-06  0.11788732E+02
  0.19015164E-06  0.11664444E+02
  0.22572323E-06  0.11484113E+02
  0.26841762E-06  0.11260257E+02
 -0.31860654E-06  0.11008932E+02
 -0.37649469E-06  0.10744929E+02
 -0.44207825E-06  0.10479907E+02
 -0.51510549E-06  0.10222226E+02
 -0.59504248E-06  0.99774773E+01
 -0.68104739E-06  0.97491726E+01
 -0.77195676E-06  0.95393659E+01
 -0.86628708E-06  0.93491303E+01
 -0.96225418E-06  0.91789037E+01
 -0.10578121E-05  0.90287269E+01
 -0.11507117E-05  0.88984034E+01
 -0.12385783E-05  0.87876058E+01
 -0.13190044E-05  0.86959457E+01
 -0.13896537E-05  0.86230201E+01
 -0.14483705E-05  0.85684415E+01
 -0.14932865E-05  0.85318586E+01
 -0.15229183E-05  0.85129704E+01
 -0.15362480E-05  0.85115348E+01
 -0.15327804E-05  0.85273753E+01
 -0.15125731E-05  0.85603841E+01
 -0.14762350E-05  0.86105250E+01
 -0.14248960E-05  0.86778334E+01
 -0.13601471E-05  0.87624168E+01
 -0.12839578E-05  0.88644542E+01
 -0.11985753E-05  0.89841955E+01
 -0.11064138E-05  0.91219619E+01
 -0.10099414E-05  0.92781461E+01
 -0.91157073E-06  0.94532146E+01
 -0.81356165E-06  0.96477111E+01
 -0.71794000E-06  0.98622618E+01
 -0.62643635E-06  0.10097582E+02
 -0.54044643E-06  0.10354487E+02
 -0.46101372E-06  0.10633897E+02
 -0.38883226E-06  0.10936859E+02
 -0.32426737E-06  0.11264548E+02
 -0.26739035E-06  0.11618293E+02
 -0.63133043E-10  0.37435842E+02
 -0.93797372E-10  0.35520553E+02
 -0.13783458E-09  0.33741381E+02
 -0.20033530E-09  0.32087979E+02
 -0.28799634E-09  0.30550890E+02
 -0.40949177E-09  0.29121473E+02
 -0.57587845E-09  0.27791828E+02
 -0.80101877E-09  0.26554727E+02
 -0.11019951E-08  0.25403560E+02
 -0.14994799E-08  0.24332275E+02
 -0.20180164E-08  0.23335334E+02
 -0.26861536E-08  0.22407666E+02
 -0.35363741E-08  0.21544629E+02
 -0.46047484E-08  0.20741974E+02
 -0.59302525E-08  0.19995811E+02
 -0.75536927E-08  0.19302582E+02
 -0.95162020E-08  0.18659030E+02
 -0.11857296E-07  0.18062181E+02
 -0.14612516E-07  0.17509319E+02
 -0.17810719E-07  0.16997964E+02
 -0.21471135E-07  0.16525859E+02
 -0.25600357E-07  0.16090950E+02
 -0.30189450E-07  0.15691375E+02
 -0.35211434E-07  0.15325445E+02
 -0.40619386E-07  0.14991639E+02
 -0.46345409E-07  0.14688588E+02
 -0.52300694E-07  0.14415066E+02
 -0.58376837E-07  0.14169981E+02
 -0.64448504E-07  0.13952361E+02
 -0.70377451E-07  0.13761345E+02
 -0.76017766E-07  0.13596168E+02
 -0.81222146E-07  0.13456139E+02
 -0.85848878E-07  0.13340618E+02
 -0.89769154E-07  0.13248971E+02
 -0.92874303E-07  0.13180515E+02
 -0.95082510E-07  0.13134421E+02
 -0.96344679E-07  0.13109583E+02
 -0.96649119E-07  0.13104410E+02
 -0.96024917E-07  0.13116531E+02
 -0.94543936E-07  0.13142376E+02
 -0.92321549E-07  0.13176625E+02
 -0.89516310E-07  0.13211555E+02
 -0.86328846E-07  0.13236454E+02
  0.83000297E-07  0.13237507E+02
  0.79810557E-07  0.13198989E+02
  0.77076533E-07  0.13106957E+02
  0.75150469E-07  0.12956357E+02
  0.74418206E-07  0.12760070E+02
  0.75297090E-07  0.12553336E+02
  0.78233036E-07  0.12383429E+02
  0.83696153E-07  0.12283043E+02
  0.92174206E-07  0.12246729E+02
  0.10416325E-06  0.12234538E+02
  0.12015479E-06  0.12199202E+02
  0.14061908E-06  0.12110377E+02
  0.16598441E-06  0.11960807E+02
  0.19661250E-06  0.11759514E+02
  0.23277080E-06  0.11522377E+02
 -0.27460269E-06  0.11265588E+02
 -0.32209719E-06  0.11002597E+02
 -0.37506026E-06  0.10743374E+02
 -0.43308990E-06  0.10494765E+02
 -0.49555785E-06  0.10261189E+02
 -0.56160023E-06  0.10045322E+02
 -0.63011968E-06  0.98486591E+01
 -0.69980066E-06  0.96719194E+01
 -0.76913915E-06  0.95153322E+01
 -0.83648686E-06  0.93788304E+01
 -0.90010870E-06  0.92621789E+01
 -0.95825151E-06  0.91650583E+01
 -0.10092202E-05  0.90871199E+01
 -0.10514571E-05  0.90280216E+01
 -0.10836192E-05  0.89874512E+01
 -0.11046480E-05  0.89651424E+01
 -0.11138261E-05  0.89608841E+01
 -0.11108177E-05  0.89745282E+01
 -0.10956879E-05  0.90059930E+01
 -0.10689007E-05  0.90552661E+01
 -0.10312946E-05  0.91224062E+01
 -0.98403856E-06  0.92075438E+01
 -0.92857106E-06  0.93108822E+01
 -0.86652664E-06  0.94326977E+01
 -0.79965561E-06  0.95733411E+01
 -0.72974215E-06  0.97332398E+01
 -0.65852608E-06  0.99129003E+01
 -0.58763311E-06  0.10112913E+02
 -0.51851706E-06  0.10333955E+02
 -0.45241665E-06  0.10576804E+02
 -0.39032820E-06  0.10842338E+02
 -0.33299391E-06  0.11131550E+02
 -0.28090490E-06  0.11445561E+02
 -0.23431671E-06  0.11785626E+02
 -0.19327482E-06  0.12153153E+02
 -0.53810984E-10  0.38232000E+02
 -0.79955930E-10  0.36280427E+02
 -0.11750592E-09  0.34467561E+02
 -0.17080348E-09  0.32782852E+02
 -0.24556151E-09  0.31216662E+02
 -0.34917998E-09  0.29760186E+02
 -0.49109191E-09  0.28405372E+02
 -0.68312419E-09  0.27144855E+02
 -0.93985116E-09  0.25971898E+02
 -0.12789106E-08  0.24880337E+02
 -0.17212428E-08  0.23864527E+02
 -0.22912063E-08  0.22919302E+02
 -0.30165157E-08  0.22039933E+02
 -0.39279471E-08  0.21222091E+02
 -0.50587548E-08  0.20461811E+02
 -0.64437545E-08  0.19755467E+02
 -0.81180394E-08  0.19099742E+02
 -0.10115321E-07  0.18491604E+02
 -0.12465916E-07  0.17928284E+02
 -0.15194434E-07  0.17407254E+02
 -0.18317267E-07  0.16926212E+02
 -0.21840012E-07  0.16483063E+02
 -0.25755008E-07  0.16075905E+02
 -0.30039180E-07  0.15703016E+02
 -0.34652413E-07  0.15362839E+02
 -0.39536667E-07  0.15053976E+02
 -0.44616015E-07  0.14775171E+02
 -0.49797755E-07  0.14525304E+02
 -0.54974672E-07  0.14303380E+02
 -0.60028437E-07  0.14108515E+02
 -0.64834068E-07  0.13939927E+02
 -0.69265244E-07  0.13796914E+02
 -0.73200232E-07  0.13678831E+02
 -0.76528082E-07  0.13585059E+02
 -0.79154731E-07  0.13514947E+02
 -0.81008659E-07  0.13467738E+02
 -0.82045773E-07  0.13442447E+02
 -0.82253253E-07  0.13437686E+02
 -0.81652216E-07  0.13451404E+02
 -0.80299139E-07  0.13480506E+02
 -0.78286118E-07  0.13520345E+02
 -0.75740134E-07  0.13564077E+02
 -0.72821565E-07  0.13601994E+02
  0.69722225E-07  0.13621113E+02
  0.66663195E-07  0.13605703E+02
  0.63892652E-07  0.13539874E+02
  0.61683802E-07  0.13413479E+02
  0.60332878E-07  0.13231256E+02
  0.60157036E-07  0.13020796E+02
  0.61491833E-07  0.12829353E+02
  0.64687826E-07  0.12701771E+02
  0.70105806E-07  0.12650527E+02
  0.78110097E-07  0.12645906E+02
  0.89059478E-07  0.12637330E+02
  0.10329533E-06  0.12583553E+02
  0.12112688E-06  0.12467232E+02
  0.14281368E-06  0.12291891E+02
  0.16854572E-06  0.12072050E+02
 -0.19842200E-06  0.11824856E+02
 -0.23242879E-06  0.11565527E+02
 -0.27041890E-06  0.11305792E+02
 -0.31209396E-06  0.11053933E+02
 -0.35699140E-06  0.10815429E+02
 -0.40447811E-06  0.10593700E+02
 -0.45375244E-06  0.10390742E+02
 -0.50385599E-06  0.10207607E+02
 -0.55369570E-06  0.10044745E+02
 -0.60207651E-06  0.99022358E+01
 -0.64774345E-06  0.97799443E+01
 -0.68943167E-06  0.96776223E+01
 -0.72592162E-06  0.95949742E+01
 -0.75609619E-06  0.95316996E+01
 -0.77899595E-06  0.94875214E+01
 -0.79386884E-06  0.94622036E+01
 -0.80021033E-06  0.94555631E+01
 -0.79779127E-06  0.94674771E+01
 -0.78667101E-06  0.94978883E+01
 -0.76719483E-06  0.95468081E+01
 -0.73997573E-06  0.96143190E+01
 -0.70586197E-06  0.97005758E+01
 -0.66589277E-06  0.98058077E+01
 -0.62124535E-06  0.99303193E+01
 -0.57317719E-06  0.10074493E+02
 -0.52296736E-06  0.10238792E+02
 -0.47186074E-06  0.10423763E+02
 -0.42101836E-06  0.10630041E+02
 -0.37147661E-06  0.10858356E+02
 -0.32411688E-06  0.11109540E+02
 -0.27964656E-06  0.11384533E+02
 -0.23859124E-06  0.11684395E+02
 -0.20129737E-06  0.12010315E+02
 -0.16794371E-06  0.12363625E+02
 -0.13855968E-06  0.12745807E+02
 -0.45371127E-10  0.39098982E+02
 -0.67421148E-10  0.37108014E+02
 -0.99092017E-10  0.35258549E+02
 -0.14404759E-09  0.33539821E+02
 -0.20710808E-09  0.31942001E+02
 -0.29451737E-09  0.30456103E+02
 -0.41423497E-09  0.29073914E+02
 -0.57624051E-09  0.27787923E+02
 -0.79283217E-09  0.26591257E+02
 -0.10788933E-08  0.25477627E+02
 -0.14520942E-08  0.24441277E+02
 -0.19329898E-08  0.23476939E+02
 -0.25449669E-08  0.22579786E+02
 -0.33139956E-08  0.21745404E+02
 -0.42681372E-08  0.20969749E+02
 -0.54367698E-08  0.20249121E+02
 -0.68495049E-08  0.19580138E+02
 -0.85347866E-08  0.18959704E+02
 -0.10518192E-07  0.18384993E+02
 -0.12820481E-07  0.17853428E+02
 -0.15455472E-07  0.17362656E+02
 -0.18427870E-07  0.16910539E+02
 -0.21731184E-07  0.16495134E+02
 -0.25345904E-07  0.16114679E+02
 -0.29238126E-07  0.15767586E+02
 -0.33358796E-07  0.15452420E+02
 -0.37643739E-07  0.15167896E+02
 -0.42014588E-07  0.14912868E+02
 -0.46380675E-07  0.14686314E+02
 -0.50641895E-07  0.14487328E+02
 -0.54692442E-07  0.14315109E+02
 -0.58425283E-07  0.14168944E+02
 -0.61737127E-07  0.14048183E+02
 -0.64533617E-07  0.13952215E+02
 -0.66734444E-07  0.13880416E+02
 -0.68278060E-07  0.13832090E+02
 -0.69125712E-07  0.13806356E+02
 -0.69264586E-07  0.13802004E+02
 -0.68709900E-07  0.13817260E+02
 -0.67505906E-07  0.13849453E+02
 -0.65725854E-07  0.13894551E+02
 -0.63471047E-07  0.13946545E+02
 -0.60869202E-07  0.13996746E+02
 -0.58072351E-07  0.14033192E+02
  0.55254533E-07  0.14040665E+02
  0.52609465E-07  0.14002307E+02
  0.50348336E-07  0.13904197E+02
  0.48697739E-07  0.13743696E+02
  0.47897651E-07  0.13539283E+02
  0.48199269E-07  0.13333565E+02
  0.49862369E-07  0.13178445E+02
  0.53151837E-07  0.13104021E+02
  0.58332953E-07  0.13096211E+02
  0.65665048E-07  0.13106932E+02
  0.75393263E-07  0.13085959E+02
  0.87738242E-07  0.13004503E+02
  0.10288383E-06  0.12858395E+02
  0.12096309E-06  0.12659220E+02
 -0.14204314E-06  0.12424352E+02
 -0.16610974E-06  0.12170615E+02
 -0.19305268E-06  0.11911603E+02
 -0.22265317E-06  0.11657216E+02
 -0.25457477E-06  0.11414167E+02
 -0.28835904E-06  0.11186757E+02
 -0.32342730E-06  0.10977579E+02
 -0.35908938E-06  0.10788085E+02
 -0.39455977E-06  0.10618986E+02
 -0.42898130E-06  0.10470534E+02
 -0.46145559E-06  0.10342707E+02
 -0.49107891E-06  0.10235336E+02
 -0.51698178E-06  0.10148177E+02
 -0.53836962E-06  0.10080972E+02
 -0.55456205E-06  0.10033476E+02
 -0.56502792E-06  0.10005481E+02
 -0.56941355E-06  0.99968267E+01
 -0.56756205E-06  0.10007415E+02
 -0.55952212E-06  0.10037211E+02
 -0.54554569E-06  0.10086249E+02
 -0.52607453E-06  0.10154633E+02
 -0.50171671E-06  0.10242545E+02
 -0.47321482E-06  0.10350240E+02
 -0.44140812E-06  0.10478051E+02
 -0.40719146E-06  0.10626394E+02
 -0.37147357E-06  0.10795767E+02
 -0.33513762E-06  0.10986759E+02
 -0.29900616E-06  0.11200049E+02
 -0.26381242E-06  0.11436417E+02
 -0.23017908E-06  0.11696749E+02
 -0.19860513E-06  0.11982046E+02
 -0.16946062E-06  0.12293431E+02
 -0.14298880E-06  0.12632162E+02
 -0.11931437E-06  0.12999641E+02
 -0.98456687E-07  0.13397427E+02
 -0.37841250E-10  0.40040602E+02
 -0.56235658E-10  0.38006943E+02
 -0.82657323E-10  0.36117804E+02
 -0.12016367E-09  0.34362191E+02
 -0.17277721E-09  0.32730065E+02
 -0.24570863E-09  0.31212250E+02
 -0.34560050E-09  0.29800360E+02
 -0.48078140E-09  0.28486722E+02
 -0.66151501E-09  0.27264322E+02
 -0.90022261E-09  0.26126735E+02
 -0.12116516E-08  0.25068085E+02
 -0.16129565E-08  0.24082991E+02
 -0.21236558E-08  0.23166526E+02
 -0.27654235E-08  0.22314180E+02
 -0.35616788E-08  0.21521826E+02
 -0.45369393E-08  0.20785683E+02
 -0.57159167E-08  0.20102297E+02
 -0.71223479E-08  0.19468507E+02
 -0.87775752E-08  0.18881425E+02
 -0.10698918E-07  0.18338417E+02
 -0.12897901E-07  0.17837080E+02
 -0.15378439E-07  0.17375227E+02
 -0.18135096E-07  0.16950871E+02
 -0.21151563E-07  0.16562212E+02
 -0.24399507E-07  0.16207621E+02
 -0.27837940E-07  0.15885632E+02
 -0.31413231E-07  0.15594927E+02
 -0.35059880E-07  0.15334330E+02
 -0.38702089E-07  0.15102794E+02
 -0.42256137E-07  0.14899391E+02
 -0.45633491E-07  0.14723299E+02
 -0.48744524E-07  0.14573792E+02
 -0.51502643E-07  0.14450214E+02
 -0.53828598E-07  0.14351958E+02
 -0.55654721E-07  0.14278425E+02
 -0.56928814E-07  0.14228966E+02
 -0.57617465E-07  0.14202792E+02
 -0.57708589E-07  0.14198845E+02
 -0.57213071E-07  0.14215593E+02
 -0.56165468E-07  0.14250739E+02
 -0.54623788E-07  0.14300804E+02
 -0.52668488E-07  0.14360551E+02
 -0.50400829E-07  0.14422289E+02
 -0.47940816E-07  0.14475166E+02
  0.45424931E-07  0.14504833E+02
  0.43003841E-07  0.14494263E+02
  0.40840225E-07  0.14427036E+02
  0.39106775E-07  0.14294407E+02
  0.37984328E-07  0.14105536E+02
  0.37660019E-07  0.13895019E+02
  0.38325233E-07  0.13716134E+02
  0.40173091E-07  0.13613543E+02
  0.43395157E-07  0.13592151E+02
  0.48177101E-07  0.13612883E+02
  0.54693057E-07  0.13620380E+02
  0.63098564E-07  0.13574150E+02
  0.73522096E-07  0.13460198E+02
  0.86055380E-07  0.13285230E+02
 -0.10074288E-06  0.13065776E+02
 -0.11757106E-06  0.12819910E+02
 -0.13645816E-06  0.12563118E+02
 -0.15724546E-06  0.12307086E+02
 -0.17969093E-06  0.12059952E+02
 -0.20346637E-06  0.11827053E+02
 -0.22815876E-06  0.11611699E+02
 -0.25327663E-06  0.11415820E+02
 -0.27826169E-06  0.11240442E+02
 -0.30250573E-06  0.11086021E+02
 -0.32537229E-06  0.10952669E+02
 -0.34622215E-06  0.10840302E+02
 -0.36444126E-06  0.10748738E+02
 -0.37946953E-06  0.10677758E+02
 -0.39082836E-06  0.10627151E+02
 -0.39814530E-06  0.10596732E+02
 -0.40117363E-06  0.10586366E+02
 -0.39980581E-06  0.10595975E+02
 -0.39407935E-06  0.10625543E+02
 -0.38417489E-06  0.10675128E+02
 -0.37040647E-06  0.10744857E+02
 -0.35320480E-06  0.10834934E+02
 -0.33309466E-06  0.10945642E+02
 -0.31066819E-06  0.11077345E+02
 -0.28655585E-06  0.11230490E+02
 -0.26139718E-06  0.11405613E+02
 -0.23581304E-06  0.11603342E+02
 -0.21038110E-06  0.11824403E+02
 -0.18561578E-06  0.12069625E+02
 -0.16195351E-06  0.12339949E+02
 -0.13974363E-06  0.12636434E+02
 -0.11924485E-06  0.12960266E+02
 -0.10062690E-06  0.13312772E+02
 -0.83976432E-07  0.13695426E+02
 -0.69306318E-07  0.14109863E+02
 -0.31218726E-10  0.41061001E+02
 -0.46396538E-10  0.38981160E+02
 -0.68198850E-10  0.37049093E+02
 -0.99149106E-10  0.35253561E+02
 -0.14256736E-09  0.33584302E+02
 -0.20275444E-09  0.32031933E+02
 -0.28519310E-09  0.30587882E+02
 -0.39675782E-09  0.29244307E+02
 -0.54592039E-09  0.27994033E+02
 -0.74293361E-09  0.26830497E+02
 -0.99997030E-09  0.25747689E+02
 -0.13311903E-08  0.24740107E+02
 -0.17527046E-08  0.23802717E+02
 -0.22824033E-08  0.22930907E+02
 -0.29396169E-08  0.22120455E+02
 -0.37445821E-08  0.21367499E+02
 -0.47176956E-08  0.20668505E+02
 -0.58785486E-08  0.20020239E+02
 -0.72447548E-08  0.19419750E+02
 -0.88306061E-08  0.18864342E+02
 -0.10645610E-07  0.18351557E+02
 -0.12692988E-07  0.17879157E+02
 -0.14968241E-07  0.17445108E+02
 -0.17457891E-07  0.17047566E+02
 -0.20138528E-07  0.16684864E+02
 -0.22976284E-07  0.16355498E+02
 -0.25926846E-07  0.16058118E+02
 -0.28936083E-07  0.15791517E+02
 -0.31941344E-07  0.15554620E+02
 -0.34873407E-07  0.15346477E+02
 -0.37659044E-07  0.15166245E+02
 -0.40224071E-07  0.15013182E+02
 -0.42496748E-07  0.14886626E+02
 -0.44411322E-07  0.14785972E+02
 -0.45911497E-07  0.14710639E+02
 -0.46953620E-07  0.14660018E+02
 -0.47509375E-07  0.14633398E+02
 -0.47567827E-07  0.14629850E+02
 -0.47136707E-07  0.14648055E+02
 -0.46242889E-07  0.14686044E+02
 -0.44932093E-07  0.14740827E+02
 -0.43267890E-07  0.14807872E+02
 -0.41330167E-07  0.14880430E+02
 -0.39213206E-07  0.14948786E+02
  0.37023576E-07  0.14999675E+02
  0.34878000E-07  0.15016501E+02
  0.32901327E-07  0.14981479E+02
  0.31224684E-07  0.14881219E+02
  0.29983808E-07  0.14716303E+02
  0.29317480E-07  0.14511440E+02
  0.29365941E-07  0.14316077E+02
  0.30269069E-07  0.14184361E+02
  0.32164117E-07  0.14140707E+02
  0.35182789E-07  0.14161083E+02
  0.39447457E-07  0.14190557E+02
  0.45066421E-07  0.14178279E+02
  0.52128193E-07  0.14098732E+02
  0.60694921E-07  0.13951540E+02
  0.70795220E-07  0.13750927E+02
 -0.82416807E-07  0.13515599E+02
 -0.95499504E-07  0.13262839E+02
 -0.10992921E-06  0.13006263E+02
 -0.12553361E-06  0.12755628E+02
 -0.14208019E-06  0.12517482E+02
 -0.15927736E-06  0.12295992E+02
 -0.17677895E-06  0.12093663E+02
 -0.19419245E-06  0.11911902E+02
 -0.21109091E-06  0.11751410E+02
 -0.22702814E-06  0.11612458E+02
 -0.24155660E-06  0.11495065E+02
 -0.25424695E-06  0.11399115E+02
 -0.26470807E-06  0.11324436E+02
 -0.27260631E-06  0.11270848E+02
 -0.27768254E-06  0.11238192E+02
 -0.27976577E-06  0.11226353E+02
 -0.27878236E-06  0.11235273E+02
 -0.27475996E-06  0.11264958E+02
 -0.26782603E-06  0.11315482E+02
 -0.25820096E-06  0.11386996E+02
 -0.24618622E-06  0.11479729E+02
 -0.23214856E-06  0.11593989E+02
 -0.21650132E-06  0.11730170E+02
 -0.19968420E-06  0.11888753E+02
 -0.18214283E-06  0.12070311E+02
 -0.16430949E-06  0.12275513E+02
 -0.14658613E-06  0.12505130E+02
 -0.12933041E-06  0.12760043E+02
 -0.11284556E-06  0.13041246E+02
 -0.97374089E-07  0.13349857E+02
 -0.83095468E-07  0.13687129E+02
 -0.70127268E-07  0.14054455E+02
 -0.58529342E-07  0.14453384E+02
 -0.48310317E-07  0.14885631E+02
 -0.25475226E-10  0.42164685E+02
 -0.37862394E-10  0.40034963E+02
 -0.55656693E-10  0.38056523E+02
 -0.80918043E-10  0.36217863E+02
 -0.11635670E-09  0.34508477E+02
 -0.16548359E-09  0.32918766E+02
 -0.23277456E-09  0.31439955E+02
 -0.32384166E-09  0.30064017E+02
 -0.44560094E-09  0.28783611E+02
 -0.60642246E-09  0.27592018E+02
 -0.81624373E-09  0.26483087E+02
 -0.10866244E-08  0.25451190E+02
 -0.14307170E-08  0.24491170E+02
 -0.18631262E-08  0.23598308E+02
 -0.23996326E-08  0.22768284E+02
 -0.30567564E-08  0.21997142E+02
 -0.38511479E-08  0.21281264E+02
 -0.47987996E-08  0.20617341E+02
 -0.59140888E-08  0.20002350E+02
 -0.72086803E-08  0.19433530E+02
 -0.86903313E-08  0.18908363E+02
 -0.10361667E-07  0.18424557E+02
 -0.12219006E-07  0.17980027E+02
 -0.14251334E-07  0.17572884E+02
 -0.16439525E-07  0.17201418E+02
 -0.18755907E-07  0.16864086E+02
 -0.21164274E-07  0.16559504E+02
 -0.23620394E-07  0.16286433E+02
 -0.26073064E-07  0.16043769E+02
 -0.28465697E-07  0.15830535E+02
 -0.30738409E-07  0.15645870E+02
 -0.32830505E-07  0.15489016E+02
 -0.34683244E-07  0.15359299E+02
 -0.36242716E-07  0.15256115E+02
 -0.37462667E-07  0.15178897E+02
 -0.38307074E-07  0.15127070E+02
 -0.38752318E-07  0.15099988E+02
 -0.38788817E-07  0.15096834E+02
 -0.38422020E-07  0.15116471E+02
 -0.37672735E-07  0.15157218E+02
 -0.36576799E-07  0.15216516E+02
 -0.35184157E-07  0.15290465E+02
 -0.33557485E-07  0.15373190E+02
 -0.31770466E-07  0.15456083E+02
 -0.29905917E-07  0.15527083E+02
  0.28053869E-07  0.15570439E+02
  0.26309759E-07  0.15567926E+02
  0.24772776E-07  0.15502953E+02
  0.23544411E-07  0.15368849E+02
  0.22727150E-07  0.15179950E+02
  0.22423243E-07  0.14977875E+02
  0.22733390E-07  0.14820261E+02
  0.23755205E-07  0.14748626E+02
  0.25581281E-07  0.14758271E+02
  0.28296704E-07  0.14801302E+02
  0.31975948E-07  0.14819748E+02
  0.36679086E-07  0.14775819E+02
  0.42447424E-07  0.14659788E+02
  0.49298696E-07  0.14481720E+02
 -0.57222116E-07  0.14260008E+02
 -0.66173653E-07  0.14013471E+02
 -0.76071962E-07  0.13757726E+02
 -0.86795482E-07  0.13504344E+02
 -0.98181165E-07  0.13261285E+02
 -0.11002527E-06  0.13033726E+02
 -0.12208653E-06  0.12824868E+02
 -0.13409192E-06  0.12636576E+02
 -0.14574490E-06  0.12469852E+02
 -0.15673597E-06  0.12325157E+02
 -0.16675503E-06  0.12202634E+02
 -0.17550489E-06  0.12102246E+02
 -0.18271511E-06  0.12023871E+02
 -0.18815527E-06  0.11967366E+02
 -0.19164664E-06  0.11932597E+02
 -0.19307162E-06  0.11919471E+02
 -0.19237990E-06  0.11927947E+02
 -0.18959123E-06  0.11958050E+02
 -0.18479423E-06  0.12009875E+02
 -0.17814160E-06  0.12083593E+02
 -0.16984192E-06  0.12179456E+02
 -0.16014864E-06  0.12297800E+02
 -0.14934721E-06  0.12439048E+02
 -0.13774105E-06  0.12603715E+02
 -0.12563755E-06  0.12792412E+02
 -0.11333469E-06  0.13005850E+02
 -0.10110941E-06  0.13244845E+02
 -0.89208028E-07  0.13510330E+02
 -0.77839276E-07  0.13803355E+02
 -0.67170007E-07  0.14125099E+02
 -0.57323620E-07  0.14476881E+02
 -0.48380893E-07  0.14860165E+02
 -0.40382880E-07  0.15276577E+02
 -0.33335393E-07  0.15727914E+02
  0.20562018E-10  0.43356563E+02
 -0.30561297E-10  0.41173040E+02
 -0.44925789E-10  0.39144575E+02
 -0.65318615E-10  0.37259385E+02
 -0.93927988E-10  0.35506703E+02
 -0.13358861E-09  0.33876696E+02
 -0.18791428E-09  0.32360371E+02
 -0.26143621E-09  0.30949505E+02
 -0.35973850E-09  0.29636574E+02
 -0.48957925E-09  0.28414694E+02
 -0.65898214E-09  0.27277564E+02
 -0.87728063E-09  0.26219414E+02
 -0.11550941E-08  0.25234960E+02
 -0.15042146E-08  0.24319368E+02
 -0.19373834E-08  0.23468208E+02
 -0.24679386E-08  0.22677427E+02
 -0.31093236E-08  0.21943317E+02
 -0.38744498E-08  0.21262485E+02
 -0.47749245E-08  0.20631833E+02
 -0.58201640E-08  0.20048528E+02
 -0.70164291E-08  0.19509990E+02
 -0.83658357E-08  0.19013867E+02
 -0.98654066E-08  0.18558022E+02
 -0.11506241E-07  0.18140515E+02
 -0.13272886E-07  0.17759591E+02
 -0.15142986E-07  0.17413667E+02
 -0.17087287E-07  0.17101320E+02
 -0.19070049E-07  0.16821279E+02
 -0.21049892E-07  0.16572409E+02
 -0.22981079E-07  0.16353708E+02
 -0.24815190E-07  0.16164292E+02
 -0.26503131E-07  0.16003383E+02
 -0.27997357E-07  0.15870300E+02
 -0.29254189E-07  0.15764435E+02
 -0.30236080E-07  0.15685230E+02
 -0.30913686E-07  0.15632138E+02
 -0.31267597E-07  0.15604569E+02
 -0.31289631E-07  0.15601802E+02
 -0.30983604E-07  0.15622856E+02
 -0.30365547E-07  0.15666299E+02
 -0.29463380E-07  0.15729953E+02
 -0.28316100E-07  0.15810478E+02
 -0.26972578E-07  0.15902795E+02
 -0.25490071E-07  0.15999348E+02
 -0.23932595E-07  0.16089309E+02
  0.22369264E-07  0.16158047E+02
  0.20872713E-07  0.16187597E+02
  0.19517677E-07  0.16159461E+02
  0.18379748E-07  0.16061302E+02
  0.17534303E-07  0.15897671E+02
  0.17055544E-07  0.15699912E+02
  0.17015563E-07  0.15523369E+02
  0.17483301E-07  0.15421888E+02
  0.18523298E-07  0.15411698E+02
  0.20194103E-07  0.15458510E+02
  0.22546278E-07  0.15502348E+02
  0.25619959E-07  0.15493822E+02
  0.29442009E-07  0.15411870E+02
  0.34022873E-07  0.15260216E+02
 -0.39353307E-07  0.15055614E+02
 -0.45401255E-07  0.14817915E+02
 -0.52109143E-07  0.14564716E+02
 -0.59391962E-07  0.14309574E+02
 -0.67136445E-07  0.14062068E+02
 -0.75201648E-07  0.13828571E+02
 -0.83421156E-07  0.13613115E+02
 -0.91607026E-07  0.13418124E+02
 -0.99555454E-07  0.13244963E+02
 -0.10705399E-06  0.13094328E+02
 -0.11389001E-06  0.12966510E+02
 -0.11985990E-06  0.12861568E+02
 -0.12477855E-06  0.12779441E+02
 -0.12848837E-06  0.12720025E+02
 -0.13086725E-06  0.12683215E+02
 -0.13183493E-06  0.12668939E+02
 -0.13135725E-06  0.12677176E+02
 -0.12944790E-06  0.12707968E+02
 -0.12616769E-06  0.12761429E+02
 -0.12162112E-06  0.12837752E+02
 -0.11595081E-06  0.12937212E+02
 -0.10933000E-06  0.13060172E+02
 -0.10195364E-06  0.13207084E+02
 -0.94028934E-07  0.13378498E+02
 -0.85765653E-07  0.13575063E+02
 -0.77367126E-07  0.13797532E+02
 -0.69022241E-07  0.14046772E+02
 -0.60898957E-07  0.14323765E+02
 -0.53139549E-07  0.14629620E+02
 -0.45857725E-07  0.14965579E+02
 -0.39137546E-07  0.15333029E+02
 -0.33034019E-07  0.15733510E+02
 -0.27575075E-07  0.16168726E+02
 -0.22764637E-07  0.16640561E+02
  0.16415404E-10  0.44641985E+02
 -0.24398931E-10  0.42400500E+02
 -0.35867966E-10  0.40318138E+02
 -0.52150552E-10  0.38382808E+02
 -0.74994058E-10  0.36583471E+02
 -0.10666212E-09  0.34910035E+02
 -0.15004053E-09  0.33353277E+02
 -0.20874771E-09  0.31904762E+02
 -0.28724288E-09  0.30556770E+02
 -0.39092279E-09  0.29302241E+02
 -0.52619483E-09  0.28134707E+02
 -0.70051229E-09  0.27048251E+02
 -0.92235535E-09  0.26037453E+02
 -0.12011406E-08  0.25097350E+02
 -0.15470424E-08  0.24223398E+02
 -0.19707120E-08  0.23411438E+02
 -0.24828840E-08  0.22657665E+02
 -0.30938685E-08  0.21958596E+02
 -0.38129338E-08  0.21311052E+02
 -0.46475980E-08  0.20712125E+02
 -0.56028591E-08  0.20159166E+02
 -0.66804045E-08  0.19649760E+02
 -0.78778533E-08  0.19181712E+02
 -0.91880934E-08  0.18753029E+02
 -0.10598778E-07  0.18361909E+02
 -0.12092046E-07  0.18006724E+02
 -0.13644524E-07  0.17686014E+02
 -0.15227654E-07  0.17398468E+02
 -0.16808368E-07  0.17142923E+02
 -0.18350109E-07  0.16918346E+02
 -0.19814169E-07  0.16723831E+02
 -0.21161285E-07  0.16558583E+02
 -0.22353412E-07  0.16421905E+02
 -0.23355570E-07  0.16313186E+02
 -0.24137644E-07  0.16231874E+02
 -0.24676026E-07  0.16177445E+02
 -0.24954991E-07  0.16149355E+02
 -0.24967705E-07  0.16146964E+02
 -0.24716822E-07  0.16169429E+02
 -0.24214624E-07  0.16215530E+02
 -0.23482723E-07  0.16283422E+02
 -0.22551364E-07  0.16370262E+02
 -0.21458401E-07  0.16471684E+02
 -0.20248049E-07  0.16581110E+02
 -0.18969505E-07  0.16688926E+02
 -0.17675545E-07  0.16781764E+02
  0.16421195E-07  0.16842428E+02
  0.15262525E-07  0.16851583E+02
  0.14255614E-07  0.16792830E+02
  0.13455681E-07  0.16662237E+02
  0.12916341E-07  0.16479931E+02
  0.12688937E-07  0.16294248E+02
  0.12821846E-07  0.16165257E+02
  0.13359690E-07  0.16128675E+02
  0.14342345E-07  0.16169068E+02
  0.15803698E-07  0.16230939E+02
  0.17770117E-07  0.16255818E+02
  0.20258641E-07  0.16210050E+02
  0.23274968E-07  0.16088671E+02
  0.26811342E-07  0.15905056E+02
 -0.30844521E-07  0.15679277E+02
 -0.35334021E-07  0.15430743E+02
 -0.40220868E-07  0.15175118E+02
 -0.45427079E-07  0.14923817E+02
 -0.50856086E-07  0.14684615E+02
 -0.56394239E-07  0.14462535E+02
 -0.61913485E-07  0.14260677E+02
 -0.67275202E-07  0.14080849E+02
 -0.72335082E-07  0.13924035E+02
 -0.76948834E-07  0.13790710E+02
 -0.80978421E-07  0.13681046E+02
 -0.84298422E-07  0.13595057E+02
 -0.86802127E-07  0.13532687E+02
 -0.88406910E-07  0.13493862E+02
 -0.89058501E-07  0.13478536E+02
 -0.88733826E-07  0.13486705E+02
 -0.87442198E-07  0.13518430E+02
 -0.85224752E-07  0.13573846E+02
 -0.82152173E-07  0.13653164E+02
 -0.78320875E-07  0.13756685E+02
 -0.73847918E-07  0.13884796E+02
 -0.68865027E-07  0.14037983E+02
 -0.63512142E-07  0.14216830E+02
 -0.57930927E-07  0.14422024E+02
 -0.52258658E-07  0.14654364E+02
 -0.46622838E-07  0.14914765E+02
 -0.41136822E-07  0.15204264E+02
 -0.35896616E-07  0.15524029E+02
 -0.30978936E-07  0.15875369E+02
 -0.26440489E-07  0.16259743E+02
 -0.22318377E-07  0.16678766E+02
 -0.18631437E-07  0.17134231E+02
 -0.15382311E-07  0.17628111E+02
  0.12961951E-10  0.46026783E+02
  0.19266395E-10  0.43722918E+02
 -0.28323461E-10  0.41582543E+02
 -0.41182006E-10  0.39593244E+02
 -0.59222073E-10  0.37743681E+02
 -0.84231458E-10  0.36023492E+02
 -0.11848935E-09  0.34423202E+02
 -0.16485358E-09  0.32934148E+02
 -0.22684603E-09  0.31548404E+02
 -0.30872907E-09  0.30258714E+02
 -0.41556327E-09  0.29058439E+02
 -0.55323524E-09  0.27941498E+02
 -0.72844261E-09  0.26902325E+02
 -0.94862254E-09  0.25935821E+02
 -0.12218107E-08  0.25037318E+02
 -0.15564192E-08  0.24202544E+02
 -0.19609260E-08  0.23427587E+02
 -0.24434735E-08  0.22708873E+02
 -0.30113814E-08  0.22043129E+02
 -0.36705867E-08  0.21427372E+02
 -0.44250356E-08  0.20858875E+02
 -0.52760595E-08  0.20335158E+02
 -0.62217758E-08  0.19853962E+02
 -0.72565647E-08  0.19413240E+02
 -0.83706704E-08  0.19011137E+02
 -0.95499804E-08  0.18645980E+02
 -0.10776027E-07  0.18316264E+02
 -0.12026244E-07  0.18020642E+02
 -0.13274498E-07  0.17757916E+02
 -0.14491897E-07  0.17527026E+02
 -0.15647840E-07  0.17327038E+02
 -0.16711279E-07  0.17157137E+02
 -0.17652118E-07  0.17016613E+02
 -0.18442662E-07  0.16904847E+02
 -0.19059040E-07  0.16821291E+02
 -0.19482493E-07  0.16765439E+02
 -0.19700448E-07  0.16736784E+02
 -0.19707312E-07  0.16734757E+02
 -0.19504916E-07  0.16758632E+02
 -0.19102616E-07  0.16807375E+02
 -0.18517023E-07  0.16879429E+02
 -0.17771423E-07  0.16972387E+02
 -0.16894933E-07  0.17082520E+02
 -0.15921465E-07  0.17204140E+02
 -0.14888590E-07  0.17328793E+02
 -0.13836380E-07  0.17444432E+02
  0.12806305E-07  0.17534961E+02
  0.11840242E-07  0.17581049E+02
  0.10979624E-07  0.17563696E+02
  0.10264741E-07  0.17472146E+02
  0.97341737E-08  0.17315607E+02
  0.94243113E-08  0.17132232E+02
  0.93688999E-08  0.16982032E+02
  0.95985524E-08  0.16916075E+02
  0.10140156E-07  0.16940604E+02
  0.11016125E-07  0.17011535E+02
  0.12243468E-07  0.17065786E+02
  0.13832679E-07  0.17057106E+02
  0.15786474E-07  0.16969603E+02
  0.18098464E-07  0.16811155E+02
 -0.20751864E-07  0.16600872E+02
 -0.23718370E-07  0.16359585E+02
 -0.26957372E-07  0.16105114E+02
 -0.30415634E-07  0.15850914E+02
 -0.34027595E-07  0.15606384E+02
 -0.37716388E-07  0.15377728E+02
 -0.41395634E-07  0.15168858E+02
 -0.44972008E-07  0.14982127E+02
 -0.48348494E-07  0.14818870E+02
 -0.51428194E-07  0.14679785E+02
 -0.54118486E-07  0.14565190E+02
 -0.56335272E-07  0.14475188E+02
 -0.58007030E-07  0.14409779E+02
 -0.59078402E-07  0.14368930E+02
 -0.59513032E-07  0.14352619E+02
 -0.59295452E-07  0.14360865E+02
 -0.58431863E-07  0.14393749E+02
 -0.56949754E-07  0.14451424E+02
 -0.54896364E-07  0.14534124E+02
 -0.52336129E-07  0.14642172E+02
 -0.49347274E-07  0.14775985E+02
 -0.46017817E-07  0.14936079E+02
 -0.42441252E-07  0.15123073E+02
 -0.38712215E-07  0.15337697E+02
 -0.34922403E-07  0.15580795E+02
 -0.31156976E-07  0.15853332E+02
 -0.27491635E-07  0.16156403E+02
 -0.23990496E-07  0.16491239E+02
 -0.20704787E-07  0.16859218E+02
 -0.17672376E-07  0.17261873E+02
 -0.14918039E-07  0.17700903E+02
 -0.12454362E-07  0.18178190E+02
 -0.10283116E-07  0.18695804E+02
  0.10123202E-10  0.47517317E+02
  0.15047246E-10  0.45146372E+02
 -0.22121323E-10  0.42943610E+02
 -0.32164718E-10  0.40896268E+02
 -0.46255421E-10  0.38992684E+02
 -0.65789936E-10  0.37222205E+02
 -0.92548624E-10  0.35575088E+02
 -0.12876384E-09  0.34042425E+02
 -0.17718668E-09  0.32616065E+02
 -0.24114664E-09  0.31288548E+02
 -0.32459676E-09  0.30053044E+02
 -0.43213529E-09  0.28903301E+02
 -0.56899399E-09  0.27833594E+02
 -0.74098231E-09  0.26838678E+02
 -0.95437712E-09  0.25913754E+02
 -0.12157493E-08  0.25054426E+02
 -0.15317213E-08  0.24256671E+02
 -0.19086531E-08  0.23516809E+02
 -0.23522619E-08  0.22831476E+02
 -0.28671850E-08  0.22197601E+02
 -0.34565043E-08  0.21612379E+02
 -0.41212587E-08  0.21073255E+02
 -0.48599766E-08  0.20577907E+02
 -0.56682662E-08  0.20124225E+02
 -0.65385043E-08  0.19710301E+02
 -0.74596637E-08  0.19334410E+02
 -0.84173132E-08  0.18995003E+02
 -0.93938187E-08  0.18690693E+02
 -0.10368757E-07  0.18420246E+02
 -0.11319545E-07  0.18182570E+02
 -0.12222263E-07  0.17976703E+02
 -0.13052632E-07  0.17801810E+02
 -0.13787111E-07  0.17657165E+02
 -0.14404023E-07  0.17542139E+02
 -0.14884666E-07  0.17456184E+02
 -0.15214310E-07  0.17398808E+02
 -0.15383037E-07  0.17369537E+02
 -0.15386345E-07  0.17367862E+02
 -0.15225494E-07  0.17393154E+02
 -0.14907559E-07  0.17444542E+02
 -0.14445216E-07  0.17520720E+02
 -0.13856257E-07  0.17619661E+02
 -0.13162909E-07  0.17738200E+02
 -0.12390995E-07  0.17871453E+02
 -0.11569014E-07  0.18012047E+02
 -0.10727205E-07  0.18149249E+02
  0.98966486E-08  0.18268263E+02
  0.91084657E-08  0.18350371E+02
  0.83931342E-08  0.18375217E+02
  0.77799348E-08  0.18326964E+02
  0.72965172E-08  0.18205065E+02
  0.69685577E-08  0.18035924E+02
  0.68194660E-08  0.17874033E+02
  0.68700932E-08  0.17779859E+02
  0.71383915E-08  0.17781122E+02
  0.76389866E-08  0.17851277E+02
  0.83826347E-08  0.17928786E+02
  0.93755614E-08  0.17956502E+02
  0.10618700E-07  0.17905896E+02
  0.12106878E-07  0.17776955E+02
  0.13828015E-07  0.17586228E+02
 -0.15762429E-07  0.17355292E+02
 -0.17882345E-07  0.17104042E+02
 -0.20151707E-07  0.16848146E+02
 -0.22526395E-07  0.16598861E+02
 -0.24954905E-07  0.16363788E+02
 -0.27379536E-07  0.16147817E+02
 -0.29738084E-07  0.15953958E+02
 -0.31965990E-07  0.15783979E+02
 -0.33998851E-07  0.15638859E+02
 -0.35775163E-07  0.15519089E+02
 -0.37239112E-07  0.15424887E+02
 -0.38343257E-07  0.15356321E+02
 -0.39050880E-07  0.15313406E+02
 -0.39337859E-07  0.15296151E+02
 -0.39193908E-07  0.15304600E+02
 -0.38623084E-07  0.15338855E+02
 -0.37643528E-07  0.15399089E+02
 -0.36286445E-07  0.15485558E+02
 -0.34594412E-07  0.15598611E+02
 -0.32619120E-07  0.15738692E+02
 -0.30418733E-07  0.15906351E+02
 -0.28055032E-07  0.16102245E+02
 -0.25590554E-07  0.16327145E+02
 -0.23085888E-07  0.16581943E+02
 -0.20597306E-07  0.16867658E+02
 -0.18174828E-07  0.17185445E+02
 -0.15860818E-07  0.17536601E+02
 -0.13689126E-07  0.17922576E+02
 -0.11684779E-07  0.18344982E+02
 -0.98641525E-08  0.18805608E+02
 -0.82355705E-08  0.19306429E+02
 -0.68002137E-08  0.19849621E+02
  0.78197148E-11  0.49120521E+02
  0.11623516E-10  0.46677493E+02
  0.17088283E-10  0.44407687E+02
 -0.24846963E-10  0.42297963E+02
 -0.35732372E-10  0.40336319E+02
 -0.50823406E-10  0.38511785E+02
 -0.71495521E-10  0.36814332E+02
 -0.99473375E-10  0.35234790E+02
 -0.13688240E-09  0.33764766E+02
 -0.18629489E-09  0.32396580E+02
 -0.25076485E-09  0.31123199E+02
 -0.33384477E-09  0.29938187E+02
 -0.43957659E-09  0.28835647E+02
 -0.57244847E-09  0.27810180E+02
 -0.73730974E-09  0.26856842E+02
 -0.93923682E-09  0.25971107E+02
 -0.11833458E-08  0.25148831E+02
 -0.14745503E-08  0.24386224E+02
 -0.18172668E-08  0.23679821E+02
 -0.22150779E-08  0.23026456E+02
 -0.26703639E-08  0.22423241E+02
 -0.31839271E-08  0.21867545E+02
 -0.37546296E-08  0.21356971E+02
 -0.43790774E-08  0.20889348E+02
 -0.50513796E-08  0.20462706E+02
 -0.57630143E-08  0.20075269E+02
 -0.65028296E-08  0.19725439E+02
 -0.72571970E-08  0.19411786E+02
 -0.80103324E-08  0.19133038E+02
 -0.87447800E-08  0.18888067E+02
 -0.94420475E-08  0.18675886E+02
 -0.10083364E-07  0.18495634E+02
 -0.10650520E-07  0.18346567E+02
 -0.11126742E-07  0.18228046E+02
 -0.11497544E-07  0.18139521E+02
 -0.11751497E-07  0.18080510E+02
 -0.11880874E-07  0.18050563E+02
 -0.11882113E-07  0.18049223E+02
 -0.11756072E-07  0.18075947E+02
 -0.11508070E-07  0.18130004E+02
 -0.11147699E-07  0.18210303E+02
 -0.10688447E-07  0.18315152E+02
 -0.10147146E-07  0.18441882E+02
 -0.95433111E-08  0.18586326E+02
 -0.88984050E-08  0.18742103E+02
 -0.82350927E-08  0.18899748E+02
 -0.75765292E-08  0.19045852E+02
  0.69457195E-08  0.19162736E+02
  0.63649777E-08  0.19229678E+02
  0.58554936E-08  0.19227398E+02
  0.54370044E-08  0.19147257E+02
  0.51275509E-08  0.19003748E+02
  0.49432901E-08  0.18841824E+02
  0.48983282E-08  0.18724745E+02
  0.50045384E-08  0.18698530E+02
  0.52713317E-08  0.18758285E+02
  0.57053587E-08  0.18851083E+02
  0.63101350E-08  0.18912582E+02
  0.70855992E-08  0.18900927E+02
  0.80276296E-08  0.18805784E+02
  0.91275643E-08  0.18639107E+02
 -0.10371781E-07  0.18422192E+02
 -0.11741402E-07  0.18176731E+02
 -0.13212190E-07  0.17920719E+02
 -0.14754701E-07  0.17667509E+02
 -0.16334734E-07  0.17426332E+02
 -0.17914108E-07  0.17203249E+02
 -0.19451767E-07  0.17002072E+02
 -0.20905180E-07  0.16825099E+02
 -0.22231980E-07  0.16673652E+02
 -0.23391740E-07  0.16548442E+02
 -0.24347804E-07  0.16449824E+02
 -0.25069022E-07  0.16377956E+02
 -0.25531289E-07  0.16332909E+02
 -0.25718757E-07  0.16314731E+02
 -0.25624645E-07  0.16323495E+02
 -0.25251561E-07  0.16359324E+02
 -0.24611333E-07  0.16422416E+02
 -0.23724337E-07  0.16513051E+02
 -0.22618388E-07  0.16631601E+02
 -0.21327264E-07  0.16778544E+02
 -0.19888976E-07  0.16954461E+02
 -0.18343903E-07  0.17160049E+02
 -0.16732918E-07  0.17396124E+02
 -0.15095622E-07  0.17663628E+02
 -0.13468795E-07  0.17963638E+02
 -0.11885133E-07  0.18297369E+02
 -0.10372329E-07  0.18666190E+02
 -0.89525140E-08  0.19071627E+02
 -0.76420492E-08  0.19515378E+02
 -0.64516470E-08  0.19999324E+02
 -0.53867559E-08  0.20525542E+02
 -0.44481567E-08  0.21096319E+02
  0.59742959E-11  0.50843960E+02
  0.88805444E-11  0.48323514E+02
  0.13055882E-10  0.45981697E+02
 -0.18983938E-10  0.43804968E+02
 -0.27301063E-10  0.41780955E+02
 -0.38831639E-10  0.39898352E+02
 -0.54626656E-10  0.38146824E+02
 -0.76003927E-10  0.36516916E+02
 -0.10458751E-09  0.34999979E+02
 -0.14234289E-09  0.33588094E+02
 -0.19160366E-09  0.32274013E+02
 -0.25508428E-09  0.31051100E+02
 -0.33587319E-09  0.29913276E+02
 -0.43739981E-09  0.28854975E+02
 -0.56336946E-09  0.27871098E+02
 -0.71766103E-09  0.26956979E+02
 -0.90418366E-09  0.26108345E+02
 -0.11266917E-08  0.25321288E+02
 -0.13885597E-08  0.24592233E+02
 -0.16925249E-08  0.23917916E+02
 -0.20404059E-08  0.23295357E+02
 -0.24328153E-08  0.22721841E+02
 -0.28688833E-08  0.22194898E+02
 -0.33460156E-08  0.21712283E+02
 -0.38597102E-08  0.21271967E+02
 -0.44034541E-08  0.20872115E+02
 -0.49687239E-08  0.20511079E+02
 -0.55451036E-08  0.20187381E+02
 -0.61205283E-08  0.19899709E+02
 -0.66816548E-08  0.19646900E+02
 -0.72143458E-08  0.19427935E+02
 -0.77042483E-08  0.19241927E+02
 -0.81374354E-08  0.19088113E+02
 -0.85010726E-08  0.18965841E+02
 -0.87840668E-08  0.18874557E+02
 -0.89776553E-08  0.18813784E+02
 -0.90758918E-08  0.18783095E+02
 -0.90759987E-08  0.18782074E+02
 -0.89785595E-08  0.18810253E+02
 -0.87875404E-08  0.18867020E+02
 -0.85101433E-08  0.18951475E+02
 -0.81565052E-08  0.19062213E+02
 -0.77392691E-08  0.19197002E+02
 -0.72730638E-08  0.19352313E+02
 -0.67739299E-08  0.19522663E+02
 -0.62587364E-08  0.19699777E+02
 -0.57446216E-08  0.19871656E+02
  0.52484930E-08  0.20021919E+02
  0.47866047E-08  0.20130226E+02
  0.43742234E-08  0.20175283E+02
  0.40253810E-08  0.20142202E+02
  0.37527022E-08  0.20034467E+02
  0.35672857E-08  0.19885132E+02
  0.34786150E-08  0.19754083E+02
  0.34944707E-08  0.19700163E+02
  0.36208211E-08  0.19741360E+02
  0.38616725E-08  0.19840209E+02
  0.42188713E-08  0.19930774E+02
  0.46918610E-08  0.19958743E+02
  0.52774082E-08  0.19901342E+02
  0.59693252E-08  0.19763540E+02
 -0.67582251E-08  0.19564896E+02
 -0.76313512E-08  0.19328366E+02
 -0.85725242E-08  0.19074273E+02
 -0.95622488E-08  0.18818285E+02
 -0.10578009E-07  0.18571522E+02
 -0.11594771E-07  0.18341437E+02
 -0.12585696E-07  0.18132812E+02
 -0.13523041E-07  0.17948593E+02
 -0.14379210E-07  0.17790524E+02
 -0.15127904E-07  0.17659593E+02
 -0.15745293E-07  0.17556325E+02
 -0.16211135E-07  0.17480989E+02
 -0.16509763E-07  0.17433725E+02
 -0.16630872E-07  0.17414631E+02
 -0.16570026E-07  0.17423811E+02
 -0.16328879E-07  0.17461418E+02
 -0.15915047E-07  0.17527673E+02
 -0.15341685E-07  0.17622882E+02
 -0.14626759E-07  0.17747447E+02
 -0.13792097E-07  0.17901875E+02
 -0.12862264E-07  0.18086784E+02
 -0.11863361E-07  0.18302912E+02
 -0.10821808E-07  0.18551122E+02
 -0.97632066E-08  0.18832411E+02
 -0.87113363E-08  0.19147912E+02
 -0.76873371E-08  0.19498911E+02
 -0.67091154E-08  0.19886849E+02
 -0.57909830E-08  0.20313334E+02
 -0.49435238E-08  0.20780155E+02
 -0.41736694E-08  0.21289292E+02
 -0.34849489E-08  0.21842930E+02
 -0.28778738E-08  0.22443476E+02
  0.45144334E-11  0.52695880E+02
  0.67106000E-11  0.50092322E+02
  0.98658106E-11  0.47673194E+02
  0.14345550E-10  0.45424523E+02
 -0.20630721E-10  0.43333543E+02
 -0.29344326E-10  0.41388587E+02
 -0.41280622E-10  0.39578990E+02
 -0.57435513E-10  0.37894994E+02
 -0.79036337E-10  0.36327673E+02
 -0.10756847E-09  0.34868856E+02
 -0.14479545E-09  0.33511060E+02
 -0.19276868E-09  0.32247437E+02
 -0.25382215E-09  0.31071711E+02
 -0.33054755E-09  0.29978137E+02
 -0.42574506E-09  0.28961453E+02
 -0.54234600E-09  0.28016839E+02
 -0.68330457E-09  0.27139886E+02
 -0.85145792E-09  0.26326557E+02
 -0.10493563E-08  0.25573161E+02
 -0.12790680E-08  0.24876328E+02
 -0.15419674E-08  0.24232981E+02
 -0.18385172E-08  0.23640314E+02
 -0.21680597E-08  0.23095775E+02
 -0.25286340E-08  0.22597048E+02
 -0.29168371E-08  0.22142034E+02
 -0.33277462E-08  0.21728838E+02
 -0.37549187E-08  0.21355755E+02
 -0.41904812E-08  0.21021262E+02
 -0.46253136E-08  0.20723999E+02
 -0.50493287E-08  0.20462766E+02
 -0.54518379E-08  0.20236511E+02
 -0.58219881E-08  0.20044320E+02
 -0.61492459E-08  0.19885408E+02
 -0.64239008E-08  0.19759108E+02
 -0.66375545E-08  0.19664859E+02
 -0.67835648E-08  0.19602186E+02
 -0.68574116E-08  0.19570681E+02
 -0.68569605E-08  0.19569963E+02
 -0.67826055E-08  0.19599627E+02
 -0.66372819E-08  0.19659165E+02
 -0.64263502E-08  0.19747841E+02
 -0.61573632E-08  0.19864503E+02
 -0.58397353E-08  0.20007301E+02
 -0.54843410E-08  0.20173268E+02
 -0.51030731E-08  0.20357731E+02
 -0.47083920E-08  0.20553511E+02
 -0.43128955E-08  0.20749985E+02
 -0.39289323E-08  0.20932212E+02
  0.35682774E-08  0.21080768E+02
  0.32418777E-08  0.21173508E+02
  0.29596669E-08  0.21191103E+02
  0.27304444E-08  0.21127595E+02
  0.25618009E-08  0.21003354E+02
  0.24600752E-08  0.20869958E+02
  0.24303210E-08  0.20792381E+02
  0.24762657E-08  0.20809576E+02
  0.26002481E-08  0.20904891E+02
  0.28031251E-08  0.21017772E+02
  0.30841481E-08  0.21084263E+02
  0.34408180E-08  0.21067828E+02
  0.38687324E-08  0.20963880E+02
  0.43614495E-08  0.20788322E+02
 -0.49103943E-08  0.20564498E+02
 -0.55048362E-08  0.20314895E+02
 -0.61319630E-08  0.20057671E+02
 -0.67770731E-08  0.19806103E+02
 -0.74238977E-08  0.19569287E+02
 -0.80550537E-08  0.19353171E+02
 -0.86526175E-08  0.19161494E+02
 -0.91987930E-08  0.18996524E+02
 -0.96766420E-08  0.18859584E+02
 -0.10070829E-07  0.18751417E+02
 -0.10368334E-07  0.18672431E+02
 -0.10559080E-07  0.18622853E+02
 -0.10636428E-07  0.18602838E+02
 -0.10597506E-07  0.18612534E+02
 -0.10443343E-07  0.18652125E+02
 -0.10178788E-07  0.18721860E+02
 -0.98122339E-08  0.18822073E+02
 -0.93551573E-08  0.18953196E+02
 -0.88215048E-08  0.19115771E+02
 -0.82269782E-08  0.19310454E+02
 -0.75882616E-08  0.19538027E+02
 -0.69222468E-08  0.19799403E+02
 -0.62453030E-08  0.20095634E+02
 -0.55726356E-08  0.20427919E+02
 -0.49177639E-08  0.20797613E+02
 -0.42921407E-08  0.21206237E+02
 -0.37049208E-08  0.21655488E+02
 -0.31628764E-08  0.22147249E+02
 -0.26704442E-08  0.22683607E+02
 -0.22298857E-08  0.23266865E+02
 -0.18415324E-08  0.23899556E+02
  0.33739513E-11  0.54685279E+02
  0.50153506E-11  0.51992522E+02
  0.73735516E-11  0.49490418E+02
  0.10721729E-10  0.47164529E+02
  0.15419323E-10  0.45001666E+02
 -0.21931990E-10  0.42989778E+02
 -0.30853385E-10  0.41117843E+02
 -0.42927885E-10  0.39375782E+02
 -0.59072848E-10  0.37754368E+02
 -0.80398502E-10  0.36245160E+02
 -0.10822298E-09  0.34840427E+02
 -0.14407958E-09  0.33533089E+02
 -0.18971282E-09  0.32316663E+02
 -0.24705979E-09  0.31185210E+02
 -0.31821346E-09  0.30133291E+02
 -0.40536479E-09  0.29155925E+02
 -0.51072181E-09  0.28248553E+02
 -0.63640509E-09  0.27407004E+02
 -0.78432070E-09  0.26627462E+02
 -0.95601454E-09  0.25906440E+02
 -0.11525137E-08  0.25240758E+02
 -0.13741639E-08  0.24627515E+02
 -0.16204734E-08  0.24064071E+02
 -0.18899763E-08  0.23548031E+02
 -0.21801287E-08  0.23077223E+02
 -0.24872505E-08  0.22649687E+02
 -0.28065255E-08  0.22263660E+02
 -0.31320678E-08  0.21917564E+02
 -0.34570591E-08  0.21609995E+02
 -0.37739577E-08  0.21339710E+02
 -0.40747716E-08  0.21105622E+02
 -0.43513849E-08  0.20906788E+02
 -0.45959193E-08  0.20742398E+02
 -0.48011096E-08  0.20611770E+02
 -0.49606692E-08  0.20514331E+02
 -0.50696208E-08  0.20449609E+02
 -0.51245693E-08  0.20417207E+02
 -0.51238971E-08  0.20416775E+02
 -0.50678688E-08  0.20447963E+02
 -0.49586391E-08  0.20510352E+02
 -0.48001626E-08  0.20603349E+02
 -0.45980162E-08  0.20726022E+02
 -0.43591477E-08  0.20876856E+02
 -0.40915706E-08  0.21053379E+02
 -0.38040287E-08  0.21251639E+02
 -0.35056537E-08  0.21465461E+02
 -0.32056375E-08  0.21685524E+02
 -0.29129391E-08  0.21898383E+02
  0.26360384E-08  0.22085877E+02
  0.23827441E-08  0.22225920E+02
  0.21600578E-08  0.22296361E+02
  0.19740878E-08  0.22283690E+02
  0.18300039E-08  0.22196075E+02
  0.17320206E-08  0.22073504E+02
  0.16833923E-08  0.21980327E+02
  0.16864098E-08  0.21971798E+02
  0.17423847E-08  0.22054846E+02
  0.18516161E-08  0.22181653E+02
  0.20133362E-08  0.22283496E+02
  0.22256407E-08  0.22310108E+02
  0.24854110E-08  0.22244883E+02
  0.27882438E-08  0.22097721E+02
 -0.31284033E-08  0.21891054E+02
 -0.34988148E-08  0.21649133E+02
 -0.38911170E-08  0.21392695E+02
 -0.42957854E-08  0.21137434E+02
 -0.47023364E-08  0.20894368E+02
 -0.50996124E-08  0.20670843E+02
 -0.54761418E-08  0.20471562E+02
 -0.58205588E-08  0.20299435E+02
 -0.61220615E-08  0.20156205E+02
 -0.63708801E-08  0.20042887E+02
 -0.65587234E-08  0.19960058E+02
 -0.66791739E-08  0.19908059E+02
 -0.67279985E-08  0.19887115E+02
 -0.67033542E-08  0.19897426E+02
 -0.66058695E-08  0.19939214E+02
 -0.64385946E-08  0.20012762E+02
 -0.62068251E-08  0.20118434E+02
 -0.59178085E-08  0.20256696E+02
 -0.55803578E-08  0.20428125E+02
 -0.52043974E-08  0.20633420E+02
 -0.48004750E-08  0.20873410E+02
 -0.43792710E-08  0.21149060E+02
 -0.39511368E-08  0.21461482E+02
 -0.35256886E-08  0.21811945E+02
 -0.31114775E-08  0.22201879E+02
 -0.27157484E-08  0.22632889E+02
 -0.23442936E-08  0.23106766E+02
 -0.20013987E-08  0.23625497E+02
 -0.16898728E-08  0.24191282E+02
 -0.14111493E-08  0.24806549E+02
 -0.11654408E-08  0.25473969E+02
  0.24939750E-11  0.56821967E+02
  0.37073043E-11  0.54033502E+02
  0.54505084E-11  0.51442358E+02
  0.79255271E-11  0.49033606E+02
  0.11398073E-10  0.46793602E+02
  0.16212376E-10  0.44709880E+02
 -0.22807291E-10  0.42771039E+02
 -0.31733091E-10  0.40966653E+02
 -0.43667927E-10  0.39287177E+02
 -0.59432525E-10  0.37723878E+02
 -0.80001309E-10  0.36268757E+02
 -0.10650775E-09  0.34914489E+02
 -0.14024146E-09  0.33654366E+02
 -0.18263442E-09  0.32482242E+02
 -0.23523384E-09  0.31392490E+02
 -0.29965934E-09  0.30379955E+02
 -0.37754318E-09  0.29439919E+02
 -0.47045293E-09  0.28568063E+02
 -0.57979762E-09  0.27760439E+02
 -0.70671999E-09  0.27013438E+02
 -0.85197926E-09  0.26323766E+02
 -0.10158309E-08  0.25688420E+02
 -0.11979113E-08  0.25104667E+02
 -0.13971366E-08  0.24570027E+02
 -0.16116260E-08  0.24082250E+02
 -0.18386587E-08  0.23639307E+02
 -0.20746740E-08  0.23239372E+02
 -0.23153199E-08  0.22880810E+02
 -0.25555552E-08  0.22562167E+02
 -0.27898034E-08  0.22282156E+02
 -0.30121546E-08  0.22039652E+02
 -0.32166067E-08  0.21833679E+02
 -0.33973325E-08  0.21663403E+02
 -0.35489568E-08  0.21528120E+02
 -0.36668264E-08  0.21427250E+02
 -0.37472539E-08  0.21360315E+02
 -0.37877192E-08  0.21326930E+02
 -0.37870122E-08  0.21326768E+02
 -0.37453103E-08  0.21359527E+02
 -0.36641814E-08  0.21424866E+02
 -0.35465164E-08  0.21522316E+02
 -0.33963951E-08  0.21651138E+02
 -0.32188980E-08  0.21810108E+02
 -0.30198773E-08  0.21997193E+02
 -0.28057060E-08  0.22209078E+02
 -0.25830208E-08  0.22440495E+02
 -0.23584766E-08  0.22683341E+02
 -0.21385272E-08  0.22925650E+02
  0.19292403E-08  0.23150733E+02
  0.17361554E-08  0.23337230E+02
  0.15641836E-08  0.23461531E+02
  0.14175477E-08  0.23504520E+02
  0.12997547E-08  0.23463523E+02
  0.12135926E-08  0.23365356E+02
  0.11611404E-08  0.23267903E+02
  0.11437816E-08  0.23236230E+02
  0.11622126E-08  0.23300436E+02
  0.12164404E-08  0.23431897E+02
  0.13057665E-08  0.23563769E+02
  0.14287599E-08  0.23633921E+02
  0.15832223E-08  0.23611830E+02
  0.17661552E-08  0.23498731E+02
  0.19737391E-08  0.23314361E+02
 -0.22013355E-08  0.23084016E+02
 -0.24435231E-08  0.22830954E+02
 -0.26941768E-08  0.22573523E+02
 -0.29465954E-08  0.22324960E+02
 -0.31936790E-08  0.22094273E+02
 -0.34281521E-08  0.21887334E+02
 -0.36428239E-08  0.21707842E+02
 -0.38308723E-08  0.21558062E+02
 -0.39861341E-08  0.21439341E+02
 -0.41033822E-08  0.21352475E+02
 -0.41785699E-08  0.21297942E+02
 -0.42090245E-08  0.21276060E+02
 -0.41935734E-08  0.21287091E+02
 -0.41325940E-08  0.21331304E+02
 -0.40279825E-08  0.21409018E+02
 -0.38830416E-08  0.21520635E+02
 -0.37022972E-08  0.21666657E+02
 -0.34912562E-08  0.21847701E+02
 -0.32561219E-08  0.22064511E+02
 -0.30034890E-08  0.22317964E+02
 -0.27400360E-08  0.22609085E+02
 -0.24722368E-08  0.22939050E+02
 -0.22061061E-08  0.23309199E+02
 -0.19469931E-08  0.23721046E+02
 -0.16994304E-08  0.24176285E+02
 -0.14670427E-08  0.24676806E+02
 -0.12525124E-08  0.25224711E+02
 -0.10575985E-08  0.25822320E+02
 -0.88319940E-09  0.26472196E+02
 -0.72945016E-09  0.27177156E+02
  0.18233166E-11  0.59116650E+02
  0.27103867E-11  0.56225501E+02
  0.39848577E-11  0.53538825E+02
  0.57943736E-11  0.51041160E+02
  0.83332053E-11  0.48718380E+02
  0.11853030E-10  0.46557573E+02
  0.16674711E-10  0.44546932E+02
 -0.23200570E-10  0.42675658E+02
 -0.31926429E-10  0.40933866E+02
 -0.43452349E-10  0.39312510E+02
 -0.58490766E-10  0.37803303E+02
 -0.77870398E-10  0.36398659E+02
 -0.10253413E-09  0.35091627E+02
 -0.13352893E-09  0.33875842E+02
 -0.17198600E-09  0.32745472E+02
 -0.21908951E-09  0.31695177E+02
 -0.27603283E-09  0.30720067E+02
 -0.34396208E-09  0.29815668E+02
 -0.42390740E-09  0.28977888E+02
 -0.51670427E-09  0.28202986E+02
 -0.62290775E-09  0.27487549E+02
 -0.74270456E-09  0.26828463E+02
 -0.87582878E-09  0.26222897E+02
 -0.10214879E-08  0.25668276E+02
 -0.11783066E-08  0.25162271E+02
 -0.13442954E-08  0.24702776E+02
 -0.15168506E-08  0.24287899E+02
 -0.16927900E-08  0.23915943E+02
 -0.18684271E-08  0.23585400E+02
 -0.20396838E-08  0.23294939E+02
 -0.22022381E-08  0.23043391E+02
 -0.23517002E-08  0.22829747E+02
 -0.24838075E-08  0.22653145E+02
 -0.25946272E-08  0.22512859E+02
 -0.26807536E-08  0.22408295E+02
 -0.27394858E-08  0.22338973E+02
 -0.27689747E-08  0.22304510E+02
 -0.27683270E-08  0.22304604E+02
 -0.27376608E-08  0.22338990E+02
 -0.26781071E-08  0.22407397E+02
 -0.25917595E-08  0.22509465E+02
 -0.24815742E-08  0.22644622E+02
 -0.23512313E-08  0.22811900E+02
 -0.22049653E-08  0.23009651E+02
 -0.20473794E-08  0.23235127E+02
 -0.18832555E-08  0.23483872E+02
 -0.17173729E-08  0.23748901E+02
 -0.15543453E-08  0.24019675E+02
 -0.13984851E-08  0.24281075E+02
  0.12536983E-08  0.24512925E+02
  0.11234122E-08  0.24691246E+02
  0.10105331E-08  0.24793132E+02
  0.91743054E-09  0.24806924E+02
  0.84594064E-09  0.24746165E+02
  0.79738121E-09  0.24657970E+02
  0.77257199E-09  0.24610070E+02
  0.77185304E-09  0.24652211E+02
  0.79509678E-09  0.24779278E+02
  0.84171142E-09  0.24933907E+02
  0.91063580E-09  0.25046119E+02
  0.10003284E-08  0.25070689E+02
  0.11087556E-08  0.24997452E+02
  0.12333846E-08  0.24841178E+02
 -0.13711895E-08  0.24627072E+02
 -0.15186764E-08  0.24380645E+02
 -0.16719335E-08  0.24123067E+02
 -0.18267102E-08  0.23870102E+02
 -0.19785259E-08  0.23632718E+02
 -0.21228068E-08  0.23418196E+02
 -0.22550449E-08  0.23231203E+02
 -0.23709724E-08  0.23074641E+02
 -0.24667386E-08  0.22950280E+02
 -0.25390800E-08  0.22859185E+02
 -0.25854702E-08  0.22802009E+02
 -0.26042375E-08  0.22779184E+02
 -0.25946424E-08  0.22791050E+02
 -0.25569074E-08  0.22837930E+02
 -0.24921969E-08  0.22920192E+02
 -0.24025473E-08  0.23038278E+02
 -0.22907533E-08  0.23192730E+02
 -0.21602176E-08  0.23384210E+02
 -0.20147748E-08  0.23613508E+02
 -0.18585022E-08  0.23881558E+02
 -0.16955300E-08  0.24189445E+02
 -0.15298625E-08  0.24538416E+02
 -0.13652201E-08  0.24929889E+02
 -0.12049123E-08  0.25365463E+02
 -0.10517437E-08  0.25846931E+02
 -0.90795758E-09  0.26376293E+02
 -0.77521432E-09  0.26955767E+02
 -0.65460327E-09  0.27587808E+02
 -0.54668144E-09  0.28275120E+02
 -0.45153348E-09  0.29020682E+02
  0.13184025E-11  0.61581009E+02
  0.19598358E-11  0.58579696E+02
  0.28813998E-11  0.55790523E+02
  0.41898576E-11  0.53197459E+02
  0.60256894E-11  0.50785859E+02
  0.85708872E-11  0.48542335E+02
  0.12057471E-10  0.46454644E+02
  0.16776369E-10  0.44511587E+02
 -0.23086116E-10  0.42702916E+02
 -0.31420629E-10  0.41019246E+02
 -0.42295082E-10  0.39451987E+02
 -0.56308735E-10  0.37993268E+02
 -0.74143401E-10  0.36635882E+02
 -0.96556165E-10  0.35373226E+02
 -0.12436501E-09  0.34199249E+02
 -0.15842623E-09  0.33108413E+02
 -0.19960276E-09  0.32095645E+02
 -0.24872337E-09  0.31156303E+02
 -0.30653296E-09  0.30286140E+02
 -0.37363566E-09  0.29481276E+02
 -0.45043282E-09  0.28738167E+02
 -0.53705944E-09  0.28053585E+02
 -0.63332315E-09  0.27424588E+02
 -0.73865082E-09  0.26848506E+02
 -0.85204785E-09  0.26322920E+02
 -0.97207551E-09  0.25845644E+02
 -0.10968508E-08  0.25414712E+02
 -0.12240722E-08  0.25028366E+02
 -0.13510738E-08  0.24685040E+02
 -0.14749059E-08  0.24383349E+02
 -0.15924427E-08  0.24122083E+02
 -0.17005088E-08  0.23900195E+02
 -0.17960205E-08  0.23716792E+02
 -0.18761323E-08  0.23571127E+02
 -0.19383792E-08  0.23462588E+02
 -0.19808052E-08  0.23390688E+02
 -0.20020691E-08  0.23355049E+02
 -0.20015197E-08  0.23355384E+02
 -0.19792353E-08  0.23391464E+02
 -0.19360244E-08  0.23463078E+02
 -0.18733884E-08  0.23569960E+02
 -0.17934488E-08  0.23711686E+02
 -0.16988458E-08  0.23887514E+02
 -0.15926141E-08  0.24096134E+02
 -0.14780480E-08  0.24335298E+02
 -0.13585625E-08  0.24601276E+02
 -0.12375605E-08  0.24888102E+02
 -0.11183144E-08  0.25186580E+02
 -0.10038667E-08  0.25483181E+02
  0.89695390E-09  0.25759205E+02
  0.79995435E-09  0.25991132E+02
  0.71485915E-09  0.26153838E+02
  0.64326286E-09  0.26228731E+02
  0.58636940E-09  0.26217090E+02
  0.54500809E-09  0.26152724E+02
  0.51965438E-09  0.26099355E+02
  0.51045064E-09  0.26120422E+02
  0.51722338E-09  0.26235586E+02
  0.53949480E-09  0.26404335E+02
  0.57648831E-09  0.26554922E+02
  0.62712930E-09  0.26628323E+02
  0.69004382E-09  0.26600563E+02
  0.76355923E-09  0.26478746E+02
 -0.84571090E-09  0.26286355E+02
 -0.93425960E-09  0.26050591E+02
 -0.10267231E-08  0.25795495E+02
 -0.11204247E-08  0.25539649E+02
 -0.12125589E-08  0.25296313E+02
 -0.13002746E-08  0.25074456E+02
 -0.13807709E-08  0.24879920E+02
 -0.14514020E-08  0.24716400E+02
 -0.15097848E-08  0.24586187E+02
 -0.15539014E-08  0.24490683E+02
 -0.15821892E-08  0.24430761E+02
 -0.15936127E-08  0.24406997E+02
 -0.15877093E-08  0.24419825E+02
 -0.15646075E-08  0.24469640E+02
 -0.15250137E-08  0.24556864E+02
 -0.14701691E-08  0.24681985E+02
 -0.14017801E-08  0.24845592E+02
 -0.13219256E-08  0.25048396E+02
 -0.12329498E-08  0.25291239E+02
 -0.11373458E-08  0.25575115E+02
 -0.10376396E-08  0.25901175E+02
 -0.93628037E-09  0.26270740E+02
 -0.83554440E-09  0.26685313E+02
 -0.73745650E-09  0.27146588E+02
 -0.64373298E-09  0.27656462E+02
 -0.55574675E-09  0.28217051E+02
 -0.47451436E-09  0.28830703E+02
 -0.40070297E-09  0.29500012E+02
 -0.33465409E-09  0.30227841E+02
 -0.27642016E-09  0.31017339E+02
  0.94286482E-12  0.64227793E+02
  0.14015966E-11  0.61108285E+02
  0.20606711E-11  0.58209139E+02
  0.29964434E-11  0.55513712E+02
  0.43093827E-11  0.53006803E+02
  0.61296471E-11  0.50674513E+02
  0.86231743E-11  0.48504134E+02
  0.11998032E-10  0.46484038E+02
  0.16510641E-10  0.44603586E+02
 -0.22471331E-10  0.42853034E+02
 -0.30248549E-10  0.41223461E+02
 -0.40270879E-10  0.39706696E+02
 -0.53025944E-10  0.38295254E+02
 -0.69055199E-10  0.36982278E+02
 -0.88943656E-10  0.35761484E+02
 -0.11330372E-09  0.34627120E+02
 -0.14275255E-09  0.33573916E+02
 -0.17788285E-09  0.32597051E+02
 -0.21922738E-09  0.31692113E+02
 -0.26721818E-09  0.30855071E+02
 -0.32214227E-09  0.30082245E+02
 -0.38409619E-09  0.29370277E+02
 -0.45294233E-09  0.28716113E+02
 -0.52827074E-09  0.28116977E+02
 -0.60937005E-09  0.27570355E+02
 -0.69521119E-09  0.27073977E+02
 -0.78444734E-09  0.26625798E+02
 -0.87543238E-09  0.26223991E+02
 -0.96625928E-09  0.25866927E+02
 -0.10548184E-08  0.25553169E+02
 -0.11388735E-08  0.25281459E+02
 -0.12161531E-08  0.25050711E+02
 -0.12844509E-08  0.24859998E+02
 -0.13417310E-08  0.24708548E+02
 -0.13862290E-08  0.24595730E+02
 -0.14165441E-08  0.24521049E+02
 -0.14317147E-08  0.24484127E+02
 -0.14312718E-08  0.24484691E+02
 -0.14152672E-08  0.24522543E+02
 -0.13842734E-08  0.24597522E+02
 -0.13393567E-08  0.24709447E+02
 -0.12820245E-08  0.24858026E+02
 -0.12141523E-08  0.25042714E+02
 -0.11378940E-08  0.25262499E+02
 -0.10555849E-08  0.25515575E+02
 -0.96964135E-09  0.25798861E+02
 -0.88246503E-09  0.26107308E+02
 -0.79635770E-09  0.26432968E+02
 -0.71344953E-09  0.26763869E+02
 -0.63564440E-09  0.27082946E+02
  0.56458291E-09  0.27367728E+02
  0.50162225E-09  0.27592174E+02
  0.44783093E-09  0.27732752E+02
  0.40399520E-09  0.27780212E+02
  0.37063339E-09  0.27754196E+02
  0.34801457E-09  0.27709036E+02
  0.33617789E-09  0.27714596E+02
  0.33495007E-09  0.27813227E+02
  0.34395914E-09  0.27987059E+02
  0.36264400E-09  0.28170162E+02
  0.39026018E-09  0.28292746E+02
  0.42588345E-09  0.28315482E+02
  0.46841348E-09  0.28234864E+02
  0.51658029E-09  0.28070487E+02
 -0.56895611E-09  0.27850275E+02
 -0.62397527E-09  0.27601005E+02
 -0.67996347E-09  0.27344328E+02
 -0.73517737E-09  0.27096140E+02
 -0.78785388E-09  0.26867419E+02
 -0.83626746E-09  0.26665434E+02
 -0.87879263E-09  0.26494856E+02
 -0.91396794E-09  0.26358619E+02
 -0.94055711E-09  0.26258549E+02
 -0.95760291E-09  0.26195793E+02
 -0.96446956E-09  0.26171106E+02
 -0.96087024E-09  0.26185045E+02
 -0.94687727E-09  0.26238090E+02
 -0.92291391E-09  0.26330726E+02
 -0.88972810E-09  0.26463499E+02
 -0.84834982E-09  0.26637050E+02
 -0.80003524E-09  0.26852143E+02
 -0.74620135E-09  0.27109679E+02
 -0.68835578E-09  0.27410716E+02
 -0.62802631E-09  0.27756477E+02
 -0.56669454E-09  0.28148365E+02
 -0.50573763E-09  0.28587973E+02
 -0.44638085E-09  0.29077096E+02
 -0.38966287E-09  0.29617745E+02
 -0.33641472E-09  0.30212161E+02
 -0.28725185E-09  0.30862831E+02
 -0.24257837E-09  0.31572502E+02
 -0.20260131E-09  0.32344205E+02
 -0.16735279E-09  0.33181272E+02
  0.66690815E-12  0.67070917E+02
  0.99138215E-12  0.63824588E+02
  0.14575654E-11  0.60807433E+02
  0.21194672E-11  0.58002159E+02
  0.30481535E-11  0.55392966E+02
  0.43356907E-11  0.52965410E+02
  0.60994535E-11  0.50706282E+02
  0.84866175E-11  0.48603497E+02
  0.11678560E-10  0.46645994E+02
  0.15894792E-10  0.44823646E+02
 -0.21395931E-10  0.43127179E+02
 -0.28485134E-10  0.41548097E+02
 -0.37507317E-10  0.40078619E+02
 -0.48845475E-10  0.38711614E+02
 -0.62913411E-10  0.37440550E+02
 -0.80144301E-10  0.36259445E+02
 -0.10097469E-09  0.35162819E+02
 -0.12582383E-09  0.34145657E+02
 -0.15506853E-09  0.33203371E+02
 -0.18901441E-09  0.32331769E+02
 -0.22786448E-09  0.31527021E+02
 -0.27168700E-09  0.30785637E+02
 -0.32038462E-09  0.30104437E+02
 -0.37366735E-09  0.29480535E+02
 -0.43103193E-09  0.28911313E+02
 -0.49175044E-09  0.28394411E+02
 -0.55487011E-09  0.27927700E+02
 -0.61922647E-09  0.27509278E+02
 -0.68347045E-09  0.27137453E+02
 -0.74610957E-09  0.26810727E+02
 -0.80556183E-09  0.26527793E+02
 -0.86022012E-09  0.26287521E+02
 -0.90852343E-09  0.26088949E+02
 -0.94903090E-09  0.25931276E+02
 -0.98049372E-09  0.25813853E+02
 -0.10019200E-08  0.25736172E+02
 -0.10126280E-08  0.25697855E+02
 -0.10122842E-08  0.25698638E+02
 -0.10009225E-08  0.25738348E+02
 -0.97894453E-09  0.25816872E+02
 -0.94709999E-09  0.25934104E+02
 -0.90644933E-09  0.26089867E+02
 -0.85831136E-09  0.26283792E+02
 -0.80419999E-09  0.26515130E+02
 -0.74575454E-09  0.26782467E+02
 -0.68466862E-09  0.27083297E+02
 -0.62262202E-09  0.27413397E+02
 -0.56121975E-09  0.27765965E+02
 -0.50194118E-09  0.28130512E+02
 -0.44610124E-09  0.28491675E+02
 -0.39482431E-09  0.28828428E+02
  0.34903047E-09  0.29114826E+02
  0.30943255E-09  0.29324197E+02
  0.27654197E-09  0.29438848E+02
  0.25068067E-09  0.29464765E+02
  0.23199649E-09  0.29443264E+02
  0.22047964E-09  0.29443258E+02
  0.21597807E-09  0.29524730E+02
  0.21821052E-09  0.29695490E+02
  0.22677662E-09  0.29903457E+02
  0.24116413E-09  0.30073403E+02
  0.26075415E-09  0.30150571E+02
  0.28482570E-09  0.30117999E+02
 -0.31256121E-09  0.29988705E+02
 -0.34305465E-09  0.29789877E+02
 -0.37532388E-09  0.29550618E+02
 -0.40832827E-09  0.29295798E+02
 -0.44099203E-09  0.29044304E+02
 -0.47223327E-09  0.28809481E+02
 -0.50099758E-09  0.28600322E+02
 -0.52629485E-09  0.28422688E+02
 -0.54723676E-09  0.28280316E+02
 -0.56307276E-09  0.28175557E+02
 -0.57322172E-09  0.28109902E+02
 -0.57729681E-09  0.28084333E+02
 -0.57512151E-09  0.28099556E+02
 -0.56673538E-09  0.28156157E+02
 -0.55238889E-09  0.28254701E+02
 -0.53252745E-09  0.28395799E+02
 -0.50776580E-09  0.28580154E+02
 -0.47885444E-09  0.28808587E+02
 -0.44664044E-09  0.29082067E+02
 -0.41202533E-09  0.29401719E+02
 -0.37592296E-09  0.29768847E+02
 -0.33921970E-09  0.30184940E+02
 -0.30273957E-09  0.30651690E+02
 -0.26721579E-09  0.31171002E+02
 -0.23327002E-09  0.31745008E+02
 -0.20139974E-09  0.32376086E+02
 -0.17197345E-09  0.33066871E+02
 -0.14523319E-09  0.33820277E+02
 -0.12130308E-09  0.34639515E+02
 -0.10020257E-09  0.35528119E+02
  0.46654961E-12  0.70125576E+02
  0.69354367E-12  0.66743146E+02
  0.10196747E-11  0.63599341E+02
  0.14827267E-11  0.60676168E+02
  0.21324164E-11  0.57957188E+02
  0.30331519E-11  0.55427372E+02
  0.42670472E-11  0.53072975E+02
  0.59370642E-11  0.50881420E+02
  0.81700921E-11  0.48841196E+02
  0.11119698E-10  0.46941764E+02
  0.14968205E-10  0.45173472E+02
 -0.19927699E-10  0.43527477E+02
 -0.26239479E-10  0.41995678E+02
 -0.34171480E-10  0.40570653E+02
 -0.44013195E-10  0.39245603E+02
 -0.56067664E-10  0.38014298E+02
 -0.70640290E-10  0.36871033E+02
 -0.88024365E-10  0.35810588E+02
 -0.10848351E-09  0.34828185E+02
 -0.13223152E-09  0.33919457E+02
 -0.15941040E-09  0.33080417E+02
 -0.19006791E-09  0.32307428E+02
 -0.22413594E-09  0.31597181E+02
 -0.26141157E-09  0.30946668E+02
 -0.30154273E-09  0.30353163E+02
 -0.34402012E-09  0.29814204E+02
 -0.38817716E-09  0.29327578E+02
 -0.43319913E-09  0.28891301E+02
 -0.47814215E-09  0.28503610E+02
 -0.52196197E-09  0.28162945E+02
 -0.56355169E-09  0.27867946E+02
 -0.60178678E-09  0.27617435E+02
 -0.63557489E-09  0.27410413E+02
 -0.66390763E-09  0.27246048E+02
 -0.68591086E-09  0.27123668E+02
 -0.70089000E-09  0.27042753E+02
 -0.70836728E-09  0.27002919E+02
 -0.70810816E-09  0.27003911E+02
 -0.70013487E-09  0.27045580E+02
 -0.68472634E-09  0.27127852E+02
 -0.66240441E-09  0.27250689E+02
 -0.63390745E-09  0.27414017E+02
 -0.60015357E-09  0.27617622E+02
 -0.56219608E-09  0.27860992E+02
 -0.52117446E-09  0.28143059E+02
 -0.47826434E-09  0.28461828E+02
 -0.43462959E-09  0.28813817E+02
 -0.39137941E-09  0.29193264E+02
 -0.34953258E-09  0.29591077E+02
 -0.30999022E-09  0.29993584E+02
 -0.27351761E-09  0.30381448E+02
 -0.24073484E-09  0.30729570E+02
  0.21211518E-09  0.31009665E+02
  0.18798998E-09  0.31197755E+02
  0.16855801E-09  0.31287646E+02
  0.15389759E-09  0.31305847E+02
  0.14397968E-09  0.31313870E+02
  0.13868043E-09  0.31382257E+02
  0.13779233E-09  0.31544103E+02
  0.14103318E-09  0.31768300E+02
  0.14805307E-09  0.31981468E+02
  0.15843962E-09  0.32115406E+02
  0.17172231E-09  0.32137447E+02
  0.18737690E-09  0.32050948E+02
 -0.20483101E-09  0.31880325E+02
 -0.22347169E-09  0.31656219E+02
 -0.24265590E-09  0.31406714E+02
 -0.26172416E-09  0.31154014E+02
 -0.28001735E-09  0.30914223E+02
 -0.29689620E-09  0.30698398E+02
 -0.31176250E-09  0.30513857E+02
 -0.32408093E-09  0.30365323E+02
 -0.33339980E-09  0.30255803E+02
 -0.33936939E-09  0.30187219E+02
 -0.34175635E-09  0.30160835E+02
 -0.34045286E-09  0.30177548E+02
 -0.33547978E-09  0.30238073E+02
 -0.32698341E-09  0.30343072E+02
 -0.31522593E-09  0.30493234E+02
 -0.30057007E-09  0.30689330E+02
 -0.28345919E-09  0.30932253E+02
 -0.26439402E-09  0.31223040E+02
 -0.24390771E-09  0.31562894E+02
 -0.22254081E-09  0.31953205E+02
 -0.20081775E-09  0.32395557E+02
 -0.17922611E-09  0.32891748E+02
 -0.15819985E-09  0.33443802E+02
 -0.13810692E-09  0.34053984E+02
 -0.11924183E-09  0.34724817E+02
 -0.10182278E-09  0.35459099E+02
 -0.85993150E-10  0.36259922E+02
 -0.71826517E-10  0.37130695E+02
 -0.59334510E-10  0.38075163E+02
  0.32280867E-12  0.73408362E+02
  0.47986766E-12  0.69879845E+02
  0.70552054E-12  0.66600086E+02
  0.10259105E-11  0.63550347E+02
  0.14754371E-11  0.60713501E+02
  0.20986654E-11  0.58073893E+02
  0.29524111E-11  0.55617204E+02
  0.41079148E-11  0.53330330E+02
  0.56529730E-11  0.51201278E+02
  0.76938407E-11  0.49219067E+02
  0.10356671E-10  0.47373638E+02
  0.13788207E-10  0.45655777E+02
  0.18155407E-10  0.44057041E+02
 -0.23643661E-10  0.42569696E+02
 -0.30453269E-10  0.41186654E+02
 -0.38793911E-10  0.39901422E+02
 -0.48876895E-10  0.38708054E+02
 -0.60905155E-10  0.37601107E+02
 -0.75061091E-10  0.36575601E+02
 -0.91492623E-10  0.35626982E+02
 -0.11029801E-09  0.34751094E+02
 -0.13151029E-09  0.33944144E+02
 -0.15508231E-09  0.33202681E+02
 -0.18087369E-09  0.32523569E+02
 -0.20864078E-09  0.31903965E+02
 -0.23803119E-09  0.31341301E+02
 -0.26858365E-09  0.30833268E+02
 -0.29973442E-09  0.30377798E+02
 -0.33083035E-09  0.29973051E+02
 -0.36114884E-09  0.29617402E+02
 -0.38992392E-09  0.29309430E+02
 -0.41637736E-09  0.29047910E+02
 -0.43975319E-09  0.28831801E+02
 -0.45935347E-09  0.28660236E+02
 -0.47457306E-09  0.28532521E+02
 -0.48493099E-09  0.28448118E+02
 -0.49009618E-09  0.28406639E+02
 -0.48990565E-09  0.28407834E+02
 -0.48437390E-09  0.28451573E+02
 -0.47369274E-09  0.28537819E+02
 -0.45822167E-09  0.28666594E+02
 -0.43846955E-09  0.28837918E+02
 -0.41506897E-09  0.29051718E+02
 -0.38874533E-09  0.29307688E+02
 -0.36028278E-09  0.29605072E+02
 -0.33048936E-09  0.29942329E+02
 -0.30016378E-09  0.30316641E+02
 -0.27006554E-09  0.30723188E+02
 -0.24089009E-09  0.31154167E+02
 -0.21324997E-09  0.31597551E+02
 -0.18766222E-09  0.32035808E+02
 -0.16454210E-09  0.32445215E+02
  0.14420222E-09  0.32797104E+02
  0.12685640E-09  0.33063234E+02
  0.11262670E-09  0.33227283E+02
  0.10155260E-09  0.33300779E+02
  0.93601032E-10  0.33333015E+02
  0.88676075E-10  0.33397223E+02
  0.86627831E-10  0.33547981E+02
  0.87259803E-10  0.33779976E+02
  0.90334798E-10  0.34030097E+02
  0.95579498E-10  0.34221081E+02
  0.10268814E-09  0.34303541E+02
  0.11132592E-09  0.34267960E+02
 -0.12113272E-09  0.34133351E+02
 -0.13172780E-09  0.33930613E+02
 -0.14271597E-09  0.33690795E+02
 -0.15369540E-09  0.33439671E+02
 -0.16426727E-09  0.33196514E+02
 -0.17404682E-09  0.32974839E+02
 -0.18267548E-09  0.32783728E+02
 -0.18983324E-09  0.32629121E+02
 -0.19525056E-09  0.32514840E+02
 -0.19871877E-09  0.32443346E+02
 -0.20009825E-09  0.32416256E+02
 -0.19932360E-09  0.32434704E+02
 -0.19640529E-09  0.32499568E+02
 -0.19142766E-09  0.32611627E+02
 -0.18454321E-09  0.32771664E+02
 -0.17596351E-09  0.32980532E+02
 -0.16594756E-09  0.33239200E+02
 -0.15478805E-09  0.33548784E+02
 -0.14279676E-09  0.33910574E+02
 -0.13028991E-09  0.34326052E+02
 -0.11757435E-09  0.34796906E+02
 -0.10493540E-09  0.35325049E+02
 -0.92627052E-10  0.35912635E+02
 -0.80864702E-10  0.36562072E+02
 -0.69820765E-10  0.37276041E+02
 -0.59623021E-10  0.38057515E+02
 -0.50355451E-10  0.38909779E+02
 -0.42061196E-10  0.39836454E+02
 -0.34747125E-10  0.40841520E+02
  0.22090670E-12  0.76937392E+02
  0.32838610E-12  0.73252032E+02
  0.48280597E-12  0.69826300E+02
  0.70205676E-12  0.66640656E+02
  0.10096790E-11  0.63677240E+02
  0.14361696E-11  0.60919724E+02
  0.20204090E-11  0.58353173E+02
  0.28111491E-11  0.55963921E+02
  0.38684712E-11  0.53739457E+02
  0.52650881E-11  0.51668325E+02
  0.70873296E-11  0.49740032E+02
  0.94356160E-11  0.47944965E+02
  0.12424201E-10  0.46274315E+02
  0.16179950E-10  0.44720011E+02
 -0.20839934E-10  0.43274658E+02
 -0.26547642E-10  0.41931480E+02
 -0.33447676E-10  0.40684271E+02
 -0.41678907E-10  0.39527351E+02
 -0.51366156E-10  0.38455520E+02
 -0.62610645E-10  0.37464029E+02
 -0.75479614E-10  0.36548535E+02
 -0.89995661E-10  0.35705081E+02
 -0.10612652E-09  0.34930064E+02
 -0.12377611E-09  0.34220208E+02
 -0.14277770E-09  0.33572545E+02
 -0.16289011E-09  0.32984396E+02
 -0.18379768E-09  0.32453348E+02
 -0.20511458E-09  0.31977241E+02
 -0.22639382E-09  0.31554155E+02
 -0.24714087E-09  0.31182392E+02
 -0.26683148E-09  0.30860470E+02
 -0.28493303E-09  0.30587110E+02
 -0.30092807E-09  0.30361225E+02
 -0.31433885E-09  0.30181915E+02
 -0.32475110E-09  0.30048456E+02
 -0.33183545E-09  0.29960294E+02
 -0.33536503E-09  0.29917032E+02
 -0.33522790E-09  0.29918425E+02
 -0.33143348E-09  0.29964359E+02
 -0.32411234E-09  0.30054830E+02
 -0.31350958E-09  0.30189915E+02
 -0.29997225E-09  0.30369718E+02
 -0.28393172E-09  0.30594294E+02
 -0.26588243E-09  0.30863526E+02
 -0.24635851E-09  0.31176932E+02
 -0.22590983E-09  0.31533380E+02
 -0.20507915E-09  0.31930642E+02
 -0.18438161E-09  0.32364752E+02
 -0.16428766E-09  0.32829089E+02
 -0.14521014E-09  0.33313186E+02
 -0.12749569E-09  0.33801353E+02
 -0.11142049E-09  0.34271583E+02
  0.97189902E-10  0.34695764E+02
  0.84941299E-10  0.35043177E+02
  0.74749270E-10  0.35289642E+02
  0.66632337E-10  0.35432785E+02
  0.60560336E-10  0.35506778E+02
  0.56461712E-10  0.35580100E+02
  0.54230222E-10  0.35722286E+02
  0.53730666E-10  0.35955323E+02
  0.54803559E-10  0.36234606E+02
  0.57268800E-10  0.36480554E+02
  0.60928593E-10  0.36627925E+02
  0.65569957E-10  0.36651454E+02
 -0.70967235E-10  0.36561582E+02
 -0.76884974E-10  0.36387594E+02
 -0.83081500E-10  0.36162895E+02
 -0.89313373E-10  0.35916956E+02
 -0.95340780E-10  0.35672624E+02
 -0.10093375E-09  0.35446305E+02
 -0.10587892E-09  0.35249213E+02
 -0.10998651E-09  0.35088780E+02
 -0.11309696E-09  0.34969837E+02
 -0.11508674E-09  0.34895517E+02
 -0.11587298E-09  0.34867883E+02
 -0.11541627E-09  0.34888362E+02
 -0.11372149E-09  0.34958036E+02
 -0.11083662E-09  0.35077829E+02
 -0.10684928E-09  0.35248637E+02
 -0.10188147E-09  0.35471406E+02
 -0.96082760E-10  0.35747194E+02
 -0.89622343E-10  0.36077207E+02
 -0.82680526E-10  0.36462829E+02
 -0.75440237E-10  0.36905644E+02
 -0.68079021E-10  0.37407453E+02
 -0.60762015E-10  0.37970296E+02
 -0.53636228E-10  0.38596464E+02
 -0.46826353E-10  0.39288522E+02
 -0.40432219E-10  0.40049323E+02
 -0.34527822E-10  0.40882029E+02
 -0.29161813E-10  0.41790135E+02
  0.24359201E-10  0.42777492E+02
  0.20123995E-10  0.43848331E+02
  0.14951691E-12  0.80732450E+02
  0.22226179E-12  0.76878658E+02
  0.32677705E-12  0.73296154E+02
  0.47517132E-12  0.69964538E+02
  0.68337731E-12  0.66865166E+02
  0.97203598E-12  0.63980989E+02
  0.13674624E-11  0.61296414E+02
  0.19026528E-11  0.58797168E+02
  0.26182713E-11  0.56470189E+02
  0.35635317E-11  0.54303510E+02
  0.47968634E-11  0.52286173E+02
  0.63862329E-11  0.50408137E+02
  0.84089688E-11  0.48660200E+02
  0.10950937E-10  0.47033931E+02
  0.14104908E-10  0.45521604E+02
  0.17967999E-10  0.44116141E+02
 -0.22638078E-10  0.42811056E+02
 -0.28209134E-10  0.41600414E+02
 -0.34765649E-10  0.40478784E+02
 -0.42376129E-10  0.39441198E+02
 -0.51086082E-10  0.38483122E+02
 -0.60910800E-10  0.37600419E+02
 -0.71828443E-10  0.36789321E+02
 -0.83773972E-10  0.36046405E+02
 -0.96634536E-10  0.35368570E+02
 -0.11024689E-09  0.34753013E+02
 -0.12439738E-09  0.34197212E+02
 -0.13882485E-09  0.33698910E+02
 -0.15322675E-09  0.33256099E+02
 -0.16726835E-09  0.32867003E+02
 -0.18059478E-09  0.32530075E+02
 -0.19284551E-09  0.32243977E+02
 -0.20367026E-09  0.32007574E+02
 -0.21274562E-09  0.31819928E+02
 -0.21979108E-09  0.31680285E+02
 -0.22458359E-09  0.31588071E+02
 -0.22696942E-09  0.31542881E+02
 -0.22687260E-09  0.31544468E+02
 -0.22429918E-09  0.31592734E+02
 -0.21933716E-09  0.31687707E+02
 -0.21215190E-09  0.31829513E+02
 -0.20297761E-09  0.32018335E+02
 -0.19210538E-09  0.32254343E+02
 -0.17986875E-09  0.32537589E+02
 -0.16662778E-09  0.32867842E+02
 -0.15275288E-09  0.33244333E+02
 -0.13860922E-09  0.33665367E+02
 -0.12454282E-09  0.34127743E+02
 -0.11086898E-09  0.34625922E+02
 -0.97863504E-10  0.35150892E+02
 -0.85756878E-10  0.35688783E+02
 -0.74731480E-10  0.36219495E+02
 -0.64921396E-10  0.36716164E+02
  0.56414490E-10  0.37147062E+02
  0.49256130E-10  0.37482401E+02
  0.43453988E-10  0.37707806E+02
  0.38983343E-10  0.37841280E+02
  0.35792373E-10  0.37940469E+02
  0.33807069E-10  0.38081793E+02
  0.32935499E-10  0.38312325E+02
  0.33071333E-10  0.38612519E+02
  0.34096639E-10  0.38908968E+02
  0.35884082E-10  0.39123887E+02
  0.38298741E-10  0.39214324E+02
  0.41199774E-10  0.39178655E+02
  0.44442177E-10  0.39042015E+02
  0.47878844E-10  0.38839080E+02
 -0.51363055E-10  0.38602928E+02
 -0.54751458E-10  0.38360341E+02
 -0.57907480E-10  0.38131083E+02
 -0.60705056E-10  0.37928925E+02
 -0.63032450E-10  0.37763118E+02
 -0.64795918E-10  0.37639746E+02
 -0.65922924E-10  0.37562776E+02
 -0.66364626E-10  0.37534827E+02
 -0.66097414E-10  0.37557697E+02
 -0.65123318E-10  0.37632721E+02
 -0.63469217E-10  0.37761000E+02
 -0.61184851E-10  0.37943567E+02
 -0.58339762E-10  0.38181479E+02
 -0.55019350E-10  0.38475898E+02
 -0.51320315E-10  0.38828129E+02
 -0.47345768E-10  0.39239660E+02
 -0.43200361E-10  0.39712187E+02
  0.38985690E-10  0.40247637E+02
  0.34796269E-10  0.40848186E+02
  0.30716247E-10  0.41516277E+02
  0.26817015E-10  0.42254642E+02
  0.23155732E-10  0.43066321E+02
  0.19774776E-10  0.43954683E+02
  0.16702018E-10  0.44923448E+02
  0.13951794E-10  0.45976718E+02
  0.11526418E-10  0.47118997E+02
  0.10009023E-12  0.84815122E+02
  0.14878650E-12  0.80780414E+02
  0.21874999E-12  0.77029498E+02
  0.31808619E-12  0.73541057E+02
  0.45746046E-12  0.70295605E+02
  0.65068980E-12  0.67275324E+02
  0.91538946E-12  0.64463914E+02
  0.12736470E-11  0.61846456E+02
  0.17526831E-11  0.59409292E+02
  0.23854409E-11  0.57139912E+02
  0.32110330E-11  0.55026857E+02
  0.42749559E-11  0.53059628E+02
  0.56289730E-11  0.51228601E+02
  0.73305621E-11  0.49524959E+02
  0.94418242E-11  0.47940622E+02
  0.12027767E-10  0.46468184E+02
  0.15153904E-10  0.45100864E+02
  0.18883151E-10  0.43832451E+02
 -0.23272058E-10  0.42657263E+02
 -0.28366481E-10  0.41570104E+02
 -0.34196882E-10  0.40566229E+02
 -0.40773497E-10  0.39641308E+02
 -0.48081702E-10  0.38791400E+02
 -0.56077958E-10  0.38012922E+02
 -0.64686719E-10  0.37302629E+02
 -0.73798703E-10  0.36657586E+02
 -0.83270883E-10  0.36075155E+02
 -0.92928437E-10  0.35552973E+02
 -0.10256882E-09  0.35088938E+02
 -0.11196795E-09  0.34681193E+02
 -0.12088827E-09  0.34328117E+02
 -0.12908840E-09  0.34028311E+02
 -0.13633384E-09  0.33780588E+02
 -0.14240804E-09  0.33583969E+02
 -0.14712319E-09  0.33437667E+02
 -0.15032988E-09  0.33341085E+02
 -0.15192514E-09  0.33293808E+02
 -0.15185795E-09  0.33295589E+02
 -0.15013222E-09  0.33346341E+02
 -0.14680661E-09  0.33446120E+02
 -0.14199152E-09  0.33595101E+02
 -0.13584336E-09  0.33793538E+02
 -0.12855649E-09  0.34041707E+02
 -0.12035352E-09  0.34339817E+02
 -0.11147471E-09  0.34687863E+02
 -0.10216698E-09  0.35085403E+02
 -0.92673553E-10  0.35531221E+02
 -0.83224576E-10  0.36022806E+02
 -0.74029347E-10  0.36555600E+02
 -0.65270432E-10  0.37121943E+02
 -0.57099805E-10  0.37709711E+02
 -0.49636970E-10  0.38300804E+02
 -0.42968914E-10  0.38870068E+02
  0.37151561E-10  0.39385937E+02
  0.32212387E-10  0.39815058E+02
  0.28153775E-10  0.40133390E+02
  0.24956739E-10  0.40343266E+02
  0.22584670E-10  0.40487326E+02
  0.20986832E-10  0.40640572E+02
  0.20101443E-10  0.40869590E+02
  0.19858232E-10  0.41183426E+02
  0.20180495E-10  0.41523941E+02
  0.20986690E-10  0.41806738E+02
  0.22191720E-10  0.41970927E+02
  0.23708028E-10  0.41999379E+02
  0.25446673E-10  0.41909888E+02
  0.27318497E-10  0.41736716E+02
 -0.29235504E-10  0.41516129E+02
 -0.31112462E-10  0.41279098E+02
 -0.32868752E-10  0.41049234E+02
 -0.34430369E-10  0.40843344E+02
 -0.35731986E-10  0.40672891E+02
 -0.36718925E-10  0.40545498E+02
 -0.37348893E-10  0.40466172E+02
 -0.37593310E-10  0.40438228E+02
 -0.37438114E-10  0.40463929E+02
 -0.36883942E-10  0.40544922E+02
 -0.35945630E-10  0.40682532E+02
 -0.34651065E-10  0.40877953E+02
 -0.33039417E-10  0.41132379E+02
 -0.31158897E-10  0.41447087E+02
 -0.29064149E-10  0.41823499E+02
 -0.26813485E-10  0.42263217E+02
  0.24466108E-10  0.42768062E+02
  0.22079509E-10  0.43340096E+02
  0.19707185E-10  0.43981645E+02
  0.17396773E-10  0.44695317E+02
  0.15188691E-10  0.45484028E+02
  0.13115307E-10  0.46351019E+02
  0.11200624E-10  0.47299883E+02
  0.94604300E-11  0.48334587E+02
  0.79028509E-11  0.49459501E+02
  0.65292069E-11  0.50679428E+02
  0.66269951E-13  0.89208948E+02
  0.98510826E-13  0.84979877E+02
  0.14483203E-12  0.81048005E+02
  0.21059990E-12  0.77391035E+02
  0.30287551E-12  0.73988583E+02
  0.43080652E-12  0.70822008E+02
  0.60605521E-12  0.67874254E+02
  0.84324480E-12  0.65129708E+02
  0.11603968E-11  0.62574077E+02
  0.15793215E-11  0.60194267E+02
  0.21259134E-11  0.57978284E+02
  0.28302938E-11  0.55915134E+02
  0.37267325E-11  0.53994746E+02
  0.48532831E-11  0.52207885E+02
  0.62510595E-11  0.50546091E+02
  0.79631001E-11  0.49001611E+02
  0.10032778E-10  0.47567341E+02
  0.12501746E-10  0.46236778E+02
  0.15407443E-10  0.45003969E+02
  0.18780228E-10  0.43863473E+02
  0.22640267E-10  0.42810319E+02
  0.26994335E-10  0.41839971E+02
 -0.31832750E-10  0.40948300E+02
 -0.37126683E-10  0.40131553E+02
 -0.42826117E-10  0.39386329E+02
 -0.48858698E-10  0.38709553E+02
 -0.55129730E-10  0.38098462E+02
 -0.61523465E-10  0.37550577E+02
 -0.67905803E-10  0.37063698E+02
 -0.74128375E-10  0.36635878E+02
 -0.80033893E-10  0.36265420E+02
 -0.85462540E-10  0.35950856E+02
 -0.90259041E-10  0.35690947E+02
 -0.94280005E-10  0.35484665E+02
 -0.97401051E-10  0.35331190E+02
 -0.99523233E-10  0.35229901E+02
 -0.10057830E-09  0.35180367E+02
 -0.10053243E-09  0.35182342E+02
 -0.99388096E-10  0.35235748E+02
 -0.97184011E-10  0.35340669E+02
 -0.93993109E-10  0.35497323E+02
 -0.89918719E-10  0.35706032E+02
 -0.85089239E-10  0.35967173E+02
 -0.79651709E-10  0.36281096E+02
 -0.73764730E-10  0.36648004E+02
 -0.67591231E-10  0.37067755E+02
 -0.61291546E-10  0.37539561E+02
 -0.55017216E-10  0.38061536E+02
 -0.48905824E-10  0.38630012E+02
 -0.43077100E-10  0.39238571E+02
 -0.37630357E-10  0.39876742E+02
 -0.32643277E-10  0.40528433E+02
  0.28171900E-10  0.41170495E+02
  0.24251634E-10  0.41772398E+02
  0.20899052E-10  0.42298982E+02
  0.18114192E-10  0.42718980E+02
  0.15883118E-10  0.43020677E+02
  0.14180517E-10  0.43229572E+02
  0.12972130E-10  0.43411900E+02
  0.12216915E-10  0.43645825E+02
  0.11868854E-10  0.43968672E+02
  0.11878414E-10  0.44345720E+02
  0.12193676E-10  0.44694220E+02
  0.12761219E-10  0.44937441E+02
  0.13526837E-10  0.45039958E+02
  0.14436191E-10  0.45008517E+02
  0.15435467E-10  0.44874566E+02
  0.16472124E-10  0.44676685E+02
  0.17495742E-10  0.44450108E+02
  0.18458994E-10  0.44222756E+02
  0.19318699E-10  0.44015004E+02
  0.20036908E-10  0.43840986E+02
  0.20581947E-10  0.43710213E+02
  0.20929324E-10  0.43628985E+02
  0.21062423E-10  0.43601483E+02
  0.20972915E-10  0.43630552E+02
  0.20660817E-10  0.43718231E+02
  0.20134190E-10  0.43866120E+02
  0.19408469E-10  0.44075614E+02
  0.18505458E-10  0.44348066E+02
  0.17452057E-10  0.44684892E+02
  0.16278802E-10  0.45087640E+02
  0.15018297E-10  0.45558046E+02
  0.13703664E-10  0.46098068E+02
  0.12367075E-10  0.46709915E+02
  0.11038474E-10  0.47396078E+02
  0.97445308E-11  0.48159345E+02
  0.85078766E-11  0.49002830E+02
  0.73466376E-11  0.49929996E+02
  0.62742569E-11  0.50944677E+02
  0.52995800E-11  0.52051108E+02
  0.44271621E-11  0.53253953E+02
  0.36577470E-11  0.54558337E+02
  0.43398098E-13  0.93939544E+02
  0.64510551E-13  0.89501647E+02
  0.94843000E-13  0.85375314E+02
  0.13790932E-12  0.81537205E+02
  0.19833310E-12  0.77965979E+02
  0.28210419E-12  0.74642116E+02
  0.39685902E-12  0.71547752E+02
  0.55217280E-12  0.68666535E+02
  0.75984588E-12  0.65983489E+02
  0.10341595E-11  0.63484897E+02
  0.13920692E-11  0.61158190E+02
  0.18532981E-11  0.58991848E+02
  0.24402858E-11  0.56975315E+02
  0.31779494E-11  0.55098913E+02
  0.40932097E-11  0.53353772E+02
  0.52142479E-11  0.51731764E+02
  0.65694640E-11  0.50225444E+02
  0.81861317E-11  0.48827991E+02
  0.10088765E-10  0.47533165E+02
  0.12297242E-10  0.46335259E+02
  0.14824768E-10  0.45229059E+02
  0.17675777E-10  0.44209810E+02
  0.20843928E-10  0.43273180E+02
  0.24310344E-10  0.42415233E+02
  0.28042272E-10  0.41632401E+02
  0.31992333E-10  0.40921460E+02
  0.36098517E-10  0.40279508E+02
 -0.40285032E-10  0.39703949E+02
 -0.44464065E-10  0.39192471E+02
 -0.48538459E-10  0.38743034E+02
 -0.52405217E-10  0.38353855E+02
 -0.55959681E-10  0.38023399E+02
 -0.59100169E-10  0.37750364E+02
 -0.61732775E-10  0.37533673E+02
 -0.63776035E-10  0.37372470E+02
 -0.65165137E-10  0.37266105E+02
 -0.65855361E-10  0.37214133E+02
 -0.65824514E-10  0.37216304E+02
 -0.65074164E-10  0.37272551E+02
 -0.63629594E-10  0.37382981E+02
 -0.61538468E-10  0.37547854E+02
 -0.58868325E-10  0.37767558E+02
 -0.55703088E-10  0.38042564E+02
 -0.52138840E-10  0.38373355E+02
 -0.48279186E-10  0.38760326E+02
 -0.44230502E-10  0.39203606E+02
  0.40097395E-10  0.39702801E+02
  0.35978635E-10  0.40256587E+02
  0.31963768E-10  0.40862105E+02
  0.28130561E-10  0.41514075E+02
  0.24543326E-10  0.42203569E+02
  0.21252136E-10  0.42916459E+02
  0.18292826E-10  0.43631757E+02
  0.15687690E-10  0.44320594E+02
  0.13446683E-10  0.44947432E+02
  0.11568978E-10  0.45476104E+02
  0.10044695E-10  0.45883149E+02
  0.88566617E-11  0.46176640E+02
  0.79820750E-11  0.46408458E+02
  0.73939813E-11  0.46659402E+02
  0.70625279E-11  0.46990873E+02
  0.69559701E-11  0.47397186E+02
  0.70414540E-11  0.47806877E+02
  0.72856134E-11  0.48132281E+02
  0.76550359E-11  0.48318284E+02
  0.81166544E-11  0.48356669E+02
  0.86381191E-11  0.48272915E+02
  0.91881904E-11  0.48106434E+02
  0.97371800E-11  0.47896507E+02
  0.10257447E-10  0.47675756E+02
  0.10723936E-10  0.47468690E+02
  0.11114737E-10  0.47292645E+02
  0.11411615E-10  0.47159437E+02
  0.11600477E-10  0.47076965E+02
  0.11671723E-10  0.47050494E+02
  0.11620441E-10  0.47083592E+02
  0.11446423E-10  0.47178792E+02
  0.11153972E-10  0.47338034E+02
  0.10751518E-10  0.47562958E+02
  0.10251054E-10  0.47855110E+02
  0.96674179E-11  0.48216066E+02
  0.90174767E-11  0.48647525E+02
  0.83192588E-11  0.49151368E+02
  0.75910865E-11  0.49729706E+02
  0.68507648E-11  0.50384914E+02
  0.61148687E-11  0.51119658E+02
  0.53981634E-11  0.51936926E+02
  0.47131808E-11  0.52840048E+02
  0.40699594E-11  0.53832725E+02
  0.34759454E-11  0.54919058E+02
  0.29360394E-11  0.56103570E+02
  0.24527663E-11  0.57391245E+02
  0.20265403E-11  0.58787558E+02
  0.28110100E-13  0.99034713E+02
  0.41784108E-13  0.94372468E+02
  0.61429373E-13  0.90037161E+02
  0.89321560E-13  0.86004346E+02
  0.12845499E-12  0.82251664E+02
  0.18270881E-12  0.78758662E+02
  0.25702846E-12  0.75506614E+02
  0.35761500E-12  0.72478380E+02
  0.49211047E-12  0.69658256E+02
  0.66976356E-12  0.67031856E+02
  0.90155488E-12  0.64585999E+02
  0.12002572E-11  0.62308601E+02
  0.15804027E-11  0.60188586E+02
  0.20581277E-11  0.58215801E+02
  0.26508665E-11  0.56380937E+02
  0.33768692E-11  0.54675467E+02
  0.42545278E-11  0.53091573E+02
  0.53015047E-11  0.51622099E+02
  0.65336751E-11  0.50260493E+02
  0.79639123E-11  0.49000765E+02
  0.96007667E-11  0.47837441E+02
  0.11447110E-10  0.46765527E+02
  0.13498835E-10  0.45780476E+02
  0.15743716E-10  0.44878154E+02
  0.18160541E-10  0.44054814E+02
  0.20718625E-10  0.43307070E+02
  0.23377808E-10  0.42631876E+02
 -0.26089005E-10  0.42026504E+02
 -0.28795345E-10  0.41488526E+02
 -0.31433904E-10  0.41015800E+02
 -0.33937976E-10  0.40606455E+02
 -0.36239780E-10  0.40258875E+02
 -0.38273458E-10  0.39971697E+02
 -0.39978186E-10  0.39743790E+02
 -0.41301200E-10  0.39574256E+02
 -0.42200510E-10  0.39462418E+02
 -0.42647141E-10  0.39407812E+02
 -0.42626695E-10  0.39410184E+02
 -0.42140160E-10  0.39469474E+02
 -0.41203870E-10  0.39585814E+02
 -0.39848643E-10  0.39759506E+02
 -0.38118154E-10  0.39990998E+02
 -0.36066669E-10  0.40280851E+02
 -0.33756304E-10  0.40629676E+02
 -0.31254021E-10  0.41038045E+02
 -0.28628541E-10  0.41506341E+02
  0.25947404E-10  0.42034525E+02
  0.23274322E-10  0.42621788E+02
  0.20666991E-10  0.43266005E+02
  0.18175429E-10  0.43962934E+02
  0.15840895E-10  0.44705082E+02
  0.13695381E-10  0.45480200E+02
  0.11761626E-10  0.46269517E+02
  0.10053580E-10  0.47046245E+02
  0.85772003E-11  0.47775573E+02
  0.73314839E-11  0.48418498E+02
  0.63096195E-11  0.48942418E+02
  0.55001593E-11  0.49339142E+02
  0.48881316E-11  0.49642763E+02
  0.44560374E-11  0.49928139E+02
  0.41846951E-11  0.50273364E+02
  0.40539233E-11  0.50703650E+02
  0.40430697E-11  0.51168354E+02
  0.41314084E-11  0.51576576E+02
  0.42984397E-11  0.51854316E+02
  0.45241250E-11  0.51974808E+02
  0.47890939E-11  0.51953713E+02
  0.50748477E-11  0.51829056E+02
  0.53639812E-11  0.51643506E+02
  0.56404273E-11  0.51434632E+02
  0.58897241E-11  0.51231655E+02
  0.60992904E-11  0.51055705E+02
  0.62586903E-11  0.50921401E+02
  0.63598626E-11  0.50838613E+02
  0.63972916E-11  0.50813953E+02
  0.63680956E-11  0.50851898E+02
  0.62720185E-11  0.50955596E+02
  0.61113142E-11  0.51127407E+02
  0.58905259E-11  0.51369280E+02
  0.56161683E-11  0.51682988E+02
  0.52963305E-11  0.52070299E+02
  0.49402244E-11  0.52533083E+02
  0.45577059E-11  0.53073388E+02
  0.41587977E-11  0.53693496E+02
  0.37532438E-11  0.54395961E+02
  0.33501172E-11  0.55183648E+02
  0.29575023E-11  0.56059757E+02
  0.25822615E-11  0.57027858E+02
  0.22298929E-11  0.58091912E+02
  0.19044753E-11  0.59256305E+02
  0.16086936E-11  0.60525879E+02
  0.13439318E-11  0.61905964E+02
  0.11104179E-11  0.63402416E+02
  0.18009638E-13  0.10452448E+03
  0.26769252E-13  0.99621300E+02
  0.39353776E-13  0.95061476E+02
  0.57220826E-13  0.90819398E+02
  0.82288324E-13  0.86871634E+02
  0.11704092E-12  0.83196740E+02
  0.16464625E-12  0.79775080E+02
  0.22907614E-12  0.76588672E+02
  0.31522541E-12  0.73621040E+02
  0.42901789E-12  0.70857087E+02
  0.57748674E-12  0.68282975E+02
  0.76881298E-12  0.65886018E+02
  0.10123045E-11  0.63654585E+02
  0.13182967E-11  0.61578013E+02
  0.16979563E-11  0.59646526E+02
  0.21629723E-11  0.57851164E+02
  0.27251250E-11  0.56183716E+02
  0.33957269E-11  0.54636662E+02
  0.41849460E-11  0.53203118E+02
  0.51010274E-11  0.51876786E+02
  0.61494474E-11  0.50651916E+02
  0.73320451E-11  0.49523258E+02
  0.86461894E-11  0.48486033E+02
  0.10084049E-10  0.47535893E+02
  0.11632036E-10  0.46668902E+02
  0.13270497E-10  0.45881498E+02
  0.14973708E-10  0.45170478E+02
 -0.16710228E-10  0.44532975E+02
 -0.18443630E-10  0.43966437E+02
 -0.20133608E-10  0.43468609E+02
 -0.21737435E-10  0.43037525E+02
 -0.23211694E-10  0.42671489E+02
 -0.24514198E-10  0.42369064E+02
 -0.25605985E-10  0.42129065E+02
 -0.26453253E-10  0.41950549E+02
 -0.27029100E-10  0.41832806E+02
 -0.27314958E-10  0.41775355E+02
 -0.27301593E-10  0.41777934E+02
 -0.26989621E-10  0.41840491E+02
 -0.26389484E-10  0.41963181E+02
 -0.25520894E-10  0.42146345E+02
 -0.24411789E-10  0.42390493E+02
 -0.23096882E-10  0.42696273E+02
 -0.21615903E-10  0.43064417E+02
 -0.20011666E-10  0.43495665E+02
 -0.18328099E-10  0.43990634E+02
  0.16608349E-10  0.44549618E+02
  0.14893089E-10  0.45172275E+02
  0.13219115E-10  0.45857149E+02
  0.11618277E-10  0.46600947E+02
  0.10116790E-10  0.47397503E+02
  0.87349111E-11  0.48236339E+02
  0.74869523E-11  0.49100892E+02
  0.63815836E-11  0.49966699E+02
  0.54223561E-11  0.50800497E+02
  0.46083750E-11  0.51562182E+02
  0.39350537E-11  0.52212611E+02
  0.33948825E-11  0.52729486E+02
  0.29781612E-11  0.53127796E+02
  0.26736576E-11  0.53469361E+02
  0.24691671E-11  0.53839684E+02
  0.23519668E-11  0.54292455E+02
  0.23091661E-11  0.54805542E+02
  0.23279673E-11  0.55294643E+02
  0.23958559E-11  0.55670543E+02
  0.25007420E-11  0.55885410E+02
  0.26310736E-11  0.55940779E+02
  0.27759402E-11  0.55870222E+02
  0.29251797E-11  0.55718554E+02
  0.30694941E-11  0.55528276E+02
  0.32005757E-11  0.55333851E+02
  0.33112377E-11  0.55160859E+02
  0.33955398E-11  0.55027305E+02
  0.34488962E-11  0.54945477E+02
  0.34681543E-11  0.54923659E+02
  0.34516308E-11  0.54967464E+02
  0.33990967E-11  0.55080807E+02
  0.33117075E-11  0.55266579E+02
  0.31918770E-11  0.55527100E+02
  0.30431003E-11  0.55864427E+02
  0.28697353E-11  0.56280553E+02
  0.26767555E-11  0.56777548E+02
  0.24694878E-11  0.57357649E+02
  0.22533540E-11  0.58023327E+02
  0.20336268E-11  0.58777339E+02
  0.18152178E-11  0.59622765E+02
  0.16025044E-11  0.60563041E+02
  0.13992028E-11  0.61601995E+02
  0.12082910E-11  0.62743872E+02
  0.10319785E-11  0.63993374E+02
  0.87171993E-12  0.65355685E+02
  0.72826561E-12  0.66836514E+02
  0.60173939E-12  0.68442132E+02
  0.11413503E-13  0.11044100E+03
  0.16963805E-13  0.10527930E+03
  0.24937373E-13  0.10047841E+03
  0.36257615E-13  0.96011533E+02
  0.52139530E-13  0.91854103E+02
  0.74157127E-13  0.87983641E+02
  0.10431707E-12  0.84379553E+02
  0.14513546E-12  0.81022969E+02
  0.19971308E-12  0.77896594E+02
  0.27180257E-12  0.74984575E+02
  0.36585930E-12  0.72272378E+02
  0.48706576E-12  0.69746675E+02
  0.64131829E-12  0.67395244E+02
  0.83516410E-12  0.65206878E+02
  0.10756769E-11  0.63171299E+02
  0.13702616E-11  0.61279087E+02
  0.17263805E-11  0.59521607E+02
  0.21511997E-11  0.57890949E+02
  0.26511603E-11  0.56379874E+02
  0.32314852E-11  0.54981758E+02
  0.38956434E-11  0.53690548E+02
  0.46447994E-11  0.52500723E+02
  0.54772864E-11  0.51407252E+02
  0.63881429E-11  0.50405562E+02
  0.73687611E-11  0.49491507E+02
  0.84066902E-11  0.48661342E+02
  0.94856342E-11  0.47911695E+02
  0.10585675E-10  0.47239546E+02
  0.11683736E-10  0.46642209E+02
  0.12754283E-10  0.46117313E+02
  0.13770248E-10  0.45662787E+02
 -0.14704125E-10  0.45276845E+02
 -0.15529189E-10  0.44957977E+02
 -0.16220755E-10  0.44704936E+02
 -0.16757406E-10  0.44516731E+02
 -0.17122098E-10  0.44392618E+02
 -0.17303061E-10  0.44332093E+02
 -0.17294440E-10  0.44334887E+02
 -0.17096617E-10  0.44400956E+02
 -0.16716196E-10  0.44530476E+02
 -0.16165648E-10  0.44723828E+02
 -0.15462654E-10  0.44981582E+02
 -0.14629180E-10  0.45304472E+02
  0.13690362E-10  0.45693347E+02
  0.12673284E-10  0.46149107E+02
  0.11605725E-10  0.46672592E+02
  0.10514958E-10  0.47264402E+02
  0.94266783E-11  0.47924630E+02
  0.83641085E-11  0.48652430E+02
  0.73473264E-11  0.49445380E+02
  0.63928259E-11  0.50298530E+02
  0.55133139E-11  0.51203067E+02
  0.47177217E-11  0.52144566E+02
  0.40114005E-11  0.53101016E+02
  0.33964579E-11  0.54041272E+02
  0.28721921E-11  0.54925515E+02
  0.24355777E-11  0.55710461E+02
  0.20817624E-11  0.56362404E+02
  0.18045419E-11  0.56877724E+02
  0.15967874E-11  0.57300248E+02
  0.14508112E-11  0.57713219E+02
  0.13586620E-11  0.58192439E+02
  0.13123541E-11  0.58748525E+02
  0.13040358E-11  0.59314421E+02
  0.13261088E-11  0.59792521E+02
  0.13713130E-11  0.60113365E+02
  0.14327881E-11  0.60260053E+02
  0.15041248E-11  0.60257789E+02
  0.15794135E-11  0.60151524E+02
  0.16532961E-11  0.59988279E+02
  0.17210215E-11  0.59808181E+02
  0.17785039E-11  0.59641949E+02
  0.18223788E-11  0.59511637E+02
  0.18500510E-11  0.59432491E+02
  0.18597272E-11  0.59414865E+02
  0.18504281E-11  0.59465789E+02
  0.18219742E-11  0.59590139E+02
  0.17749434E-11  0.59791463E+02
  0.17105992E-11  0.60072548E+02
  0.16307928E-11  0.60435790E+02
  0.15378441E-11  0.60883457E+02
  0.14344071E-11  0.61417850E+02
  0.13233284E-11  0.62041423E+02
  0.12075078E-11  0.62756861E+02
  0.10897668E-11  0.63567145E+02
  0.97273481E-12  0.64475590E+02
  0.85875547E-12  0.65485895E+02
  0.74981913E-12  0.66602167E+02
  0.64752085E-12  0.67828966E+02
  0.55304429E-12  0.69171333E+02
  0.46716892E-12  0.70634828E+02
  0.39029681E-12  0.72225572E+02
  0.32249457E-12  0.73950288E+02
  0.71554333E-14  0.11681828E+03
  0.10634052E-13  0.11137962E+03
  0.15631163E-13  0.10632025E+03
  0.22725339E-13  0.10161212E+03
  0.32677846E-13  0.97229520E+02
  0.46474876E-13  0.93148909E+02
  0.65373690E-13  0.89348690E+02
  0.90950723E-13  0.85809065E+02
  0.12514872E-12  0.82511881E+02
  0.17031884E-12  0.79440489E+02
  0.22925249E-12  0.76579620E+02
  0.30519665E-12  0.73915264E+02
  0.40184554E-12  0.71434572E+02
  0.52330112E-12  0.69125757E+02
  0.67399527E-12  0.66978009E+02
  0.85856726E-12  0.64981416E+02
  0.10816923E-11  0.63126889E+02
  0.13478603E-11  0.61406105E+02
  0.16611065E-11  0.59811440E+02
  0.20247030E-11  0.58335921E+02
  0.24408232E-11  0.56973173E+02
  0.29101966E-11  0.55717382E+02
  0.34317784E-11  0.54563249E+02
  0.40024601E-11  0.53505957E+02
  0.46168484E-11  0.52541138E+02
  0.52671420E-11  0.51664846E+02
  0.59431307E-11  0.50873528E+02
  0.66323347E-11  0.50164003E+02
  0.73202952E-11  0.49533439E+02
  0.79910142E-11  0.48979340E+02
  0.86275317E-11  0.48499521E+02
  0.92126136E-11  0.48092102E+02
  0.97295141E-11  0.47755492E+02
  0.10162766E-10  0.47488378E+02
  0.10498951E-10  0.47289716E+02
  0.10727385E-10  0.47158726E+02
  0.10840694E-10  0.47094881E+02
  0.10835206E-10  0.47097901E+02
  0.10711153E-10  0.47167749E+02
  0.10472669E-10  0.47304624E+02
  0.10127559E-10  0.47508946E+02
  0.96868918E-11  0.47781345E+02
  0.91644157E-11  0.48122640E+02
  0.85758640E-11  0.48533794E+02
  0.79381852E-11  0.49015866E+02
  0.72687578E-11  0.49569904E+02
  0.65846382E-11  0.50196799E+02
  0.59018870E-11  0.50897046E+02
  0.52350094E-11  0.51670363E+02
  0.45965323E-11  0.52515126E+02
  0.39967301E-11  0.53427507E+02
  0.34434978E-11  0.54400239E+02
  0.29423599E-11  0.55420944E+02
  0.24965942E-11  0.56470089E+02
  0.21074465E-11  0.57519018E+02
  0.17744054E-11  0.58529256E+02
  0.14955120E-11  0.59455460E+02
  0.12676756E-11  0.60255377E+02
  0.10869776E-11  0.60908629E+02
  0.94894453E-12  0.61438439E+02
  0.84878235E-12  0.61917123E+02
  0.78156677E-12  0.62433363E+02
  0.74238979E-12  0.63030304E+02
  0.72646699E-12  0.63667782E+02
  0.72921224E-12  0.64249455E+02
  0.74628771E-12  0.64686485E+02
  0.77363749E-12  0.64939933E+02
  0.80751189E-12  0.65022018E+02
  0.84448804E-12  0.64974910E+02
  0.88149062E-12  0.64849161E+02
  0.91581399E-12  0.64690769E+02
  0.94514570E-12  0.64536271E+02
  0.96758904E-12  0.64412517E+02
  0.98168206E-12  0.64338349E+02
  0.98640940E-12  0.64326674E+02
  0.98120380E-12  0.64386285E+02
  0.96593472E-12  0.64523260E+02
  0.94088259E-12  0.64741972E+02
  0.90669839E-12  0.65045781E+02
  0.86434995E-12  0.65437507E+02
  0.81505718E-12  0.65919741E+02
  0.76021984E-12  0.66495058E+02
  0.70134186E-12  0.67166162E+02
  0.63995658E-12  0.67935982E+02
  0.57755704E-12  0.68807744E+02
  0.51553503E-12  0.69785031E+02
  0.45513161E-12  0.70871822E+02
  0.39740086E-12  0.72072537E+02
  0.34318769E-12  0.73392075E+02
  0.29311919E-12  0.74835850E+02
  0.24760836E-12  0.76409833E+02
  0.20686830E-12  0.78120594E+02
  0.17093440E-12  0.79975347E+02
  0.44381820E-14  0.12369152E+03
  0.65948356E-14  0.11795698E+03
  0.96926539E-14  0.11262105E+03
  0.14090180E-13  0.10765449E+03
  0.20259162E-13  0.10303045E+03
  0.28810725E-13  0.98724292E+02
  0.40523958E-13  0.94713406E+02
  0.56375727E-13  0.90977046E+02
  0.77569874E-13  0.87496169E+02
  0.10556331E-12  0.84253298E+02
  0.14208575E-12  0.81232392E+02
  0.18914919E-12  0.78418731E+02
  0.24904274E-12  0.75798803E+02
  0.32430818E-12  0.73360209E+02
  0.41769171E-12  0.71091573E+02
  0.53206801E-12  0.68982459E+02
  0.67033408E-12  0.67023300E+02
  0.83527193E-12  0.65205327E+02
  0.10293820E-11  0.63520510E+02
  0.12546918E-11  0.61961499E+02
  0.15125480E-11  0.60521579E+02
  0.18034023E-11  0.59194618E+02
  0.21266075E-11  0.57975032E+02
  0.24802369E-11  0.56857741E+02
  0.28609484E-11  0.55838140E+02
  0.32639079E-11  0.54912066E+02
  0.36827882E-11  0.54075774E+02
  0.41098560E-11  0.53325906E+02
  0.45361512E-11  0.52659479E+02
  0.49517605E-11  0.52073855E+02
  0.53461740E-11  0.51566734E+02
  0.57087119E-11  0.51136131E+02
  0.60289971E-11  0.50780367E+02
  0.62974446E-11  0.50498060E+02
  0.65057379E-11  0.50288109E+02
  0.66472569E-11  0.50149693E+02
  0.67174294E-11  0.50082260E+02
  0.67139781E-11  0.50085519E+02
  0.66370459E-11  0.50159441E+02
  0.64891897E-11  0.50304244E+02
  0.62752432E-11  0.50520390E+02
  0.60020591E-11  0.50808570E+02
  0.56781506E-11  0.51169687E+02
  0.53132585E-11  0.51604820E+02
  0.49178743E-11  0.52115179E+02
  0.45027536E-11  0.52702017E+02
  0.40784492E-11  0.53366501E+02
  0.36548934E-11  0.54109502E+02
  0.32410511E-11  0.54931265E+02
  0.28446575E-11  0.55830899E+02
  0.24720479E-11  0.56805610E+02
  0.21280802E-11  0.57849567E+02
  0.18161402E-11  0.58952326E+02
  0.15382202E-11  0.60096798E+02
  0.12950527E-11  0.61257026E+02
  0.10862836E-11  0.62396644E+02
  0.91066561E-12  0.63469971E+02
  0.76625731E-12  0.64428966E+02
  0.65061377E-12  0.65239181E+02
  0.56095919E-12  0.65902808E+02
  0.49433475E-12  0.66474555E+02
  0.44771898E-12  0.67045449E+02
  0.41812036E-12  0.67686320E+02
  0.40264481E-12  0.68390651E+02
  0.39854168E-12  0.69074772E+02
  0.40323341E-12  0.69636110E+02
  0.41433356E-12  0.70011717E+02
  0.42965785E-12  0.70195875E+02
  0.44723173E-12  0.70224065E+02
  0.46529712E-12  0.70148619E+02
  0.48231949E-12  0.70021246E+02
  0.49699552E-12  0.69884913E+02
  0.50826065E-12  0.69772077E+02
  0.51529497E-12  0.69705914E+02
  0.51752605E-12  0.69702470E+02
  0.51462669E-12  0.69772726E+02
  0.50650658E-12  0.69924266E+02
  0.49329679E-12  0.70162489E+02
  0.47532709E-12  0.70491474E+02
  0.45309660E-12  0.70914556E+02
  0.42723892E-12  0.71434723E+02
  0.39848361E-12  0.72054873E+02
  0.36761608E-12  0.72777998E+02
  0.33543799E-12  0.73607302E+02
  0.30273050E-12  0.74546291E+02
  0.27022215E-12  0.75598839E+02
  0.23856278E-12  0.76769238E+02
  0.20830445E-12  0.78062251E+02
  0.17988975E-12  0.79483147E+02
  0.15364721E-12  0.81037750E+02
  0.12979325E-12  0.82732477E+02
  0.10843955E-12  0.84574389E+02
  0.89604682E-13  0.86571239E+02
  0.27239726E-14  0.13109576E+03
  0.40467167E-14  0.12504659E+03
  0.59464606E-14  0.11941594E+03
  0.86429628E-14  0.11417346E+03
  0.12425359E-13  0.10929120E+03
  0.17668201E-13  0.10474349E+03
  0.24848976E-13  0.10050673E+03
  0.34566372E-13  0.96559221E+02
  0.47558181E-13  0.92881019E+02
  0.64717280E-13  0.89453806E+02
  0.87103727E-13  0.86260751E+02
  0.11595057E-12  0.83286395E+02
  0.15266069E-12  0.80516537E+02
  0.19879180E-12  0.77938138E+02
  0.25602688E-12  0.75539229E+02
  0.32612766E-12  0.73308822E+02
  0.41086951E-12  0.71236843E+02
  0.51195736E-12  0.69314050E+02
  0.63092355E-12  0.67531982E+02
  0.76901058E-12  0.65882890E+02
  0.92704361E-12  0.64359693E+02
  0.11052995E-11  0.62955922E+02
  0.13033814E-11  0.61665687E+02
  0.15201085E-11  0.60483627E+02
  0.17534325E-11  0.59404883E+02
  0.20003906E-11  0.58425061E+02
  0.22571049E-11  0.57540206E+02
  0.25188359E-11  0.56746776E+02
  0.27800924E-11  0.56041619E+02
  0.30347984E-11  0.55421951E+02
  0.32765128E-11  0.54885343E+02
  0.34986901E-11  0.54429700E+02
  0.36949702E-11  0.54053250E+02
  0.38594785E-11  0.53754532E+02
  0.39871178E-11  0.53532388E+02
  0.40738301E-11  0.53385951E+02
  0.41168127E-11  0.53314641E+02
  0.41146689E-11  0.53318157E+02
  0.40674851E-11  0.53396473E+02
  0.39768266E-11  0.53549832E+02
  0.38456538E-11  0.53778736E+02
  0.36781637E-11  0.54083939E+02
  0.34795705E-11  0.54466429E+02
  0.32558395E-11  0.54927401E+02
  0.30133951E-11  0.55468215E+02
  0.27588221E-11  0.56090326E+02
  0.24985795E-11  0.56795166E+02
  0.22387444E-11  0.57583963E+02
  0.19847988E-11  0.58457454E+02
  0.17414693E-11  0.59415432E+02
  0.15126226E-11  0.60456055E+02
  0.13012179E-11  0.61574824E+02
  0.11093111E-11  0.62763114E+02
  0.93810297E-12  0.64006198E+02
  0.78802218E-12  0.65280909E+02
  0.65883232E-12  0.66553515E+02
  0.54975176E-12  0.67779347E+02
  0.45957696E-12  0.68907057E+02
  0.38680089E-12  0.69891212E+02
  0.32972033E-12  0.70714298E+02
  0.28652804E-12  0.71409228E+02
  0.25538768E-12  0.72059150E+02
  0.23449161E-12  0.72753881E+02
  0.22210265E-12  0.73522899E+02
  0.21658223E-12  0.74306615E+02
  0.21640781E-12  0.74997797E+02
  0.22018251E-12  0.75510157E+02
  0.22663975E-12  0.75815401E+02
  0.23464529E-12  0.75937484E+02
  0.24319812E-12  0.75927798E+02
  0.25143136E-12  0.75843067E+02
  0.25861344E-12  0.75733125E+02
  0.26414933E-12  0.75636874E+02
  0.26758114E-12  0.75582672E+02
  0.26858747E-12  0.75590401E+02
  0.26698043E-12  0.75673756E+02
  0.26269981E-12  0.75842193E+02
  0.25580386E-12  0.76102402E+02
  0.24645656E-12  0.76459352E+02
  0.23491168E-12  0.76917020E+02
  0.22149416E-12  0.77478870E+02
  0.20657972E-12  0.78148189E+02
  0.19057377E-12  0.78928305E+02
  0.17389068E-12  0.79822736E+02
  0.15693455E-12  0.80835301E+02
  0.14008246E-12  0.81970199E+02
  0.12367091E-12  0.83232070E+02
  0.10798581E-12  0.84626049E+02
  0.93256441E-13  0.86157815E+02
  0.79653007E-13  0.87833638E+02
  0.67287650E-13  0.89660425E+02
  0.56218248E-13  0.91645775E+02
  0.46454433E-13  0.93798026E+02
  0.16548069E-14  0.13906358E+03
  0.24575058E-14  0.13268241E+03
  0.36101230E-14  0.12673968E+03
  0.52458807E-14  0.12120416E+03
  0.75400509E-14  0.11604699E+03
  0.10719676E-13  0.11124158E+03
  0.15074189E-13  0.10676339E+03
  0.20966480E-13  0.10258984E+03
  0.28843752E-13  0.98700111E+02
  0.39247200E-13  0.95075070E+02
  0.52819351E-13  0.91697092E+02
  0.70307576E-13  0.88549971E+02
  0.92562180E-13  0.85618807E+02
  0.12052731E-12  0.82889903E+02
  0.15522304E-12  0.80350674E+02
  0.19771716E-12  0.77989561E+02
  0.24908574E-12  0.75795955E+02
  0.31036213E-12  0.73760125E+02
  0.38247508E-12  0.71873149E+02
  0.46617765E-12  0.70126858E+02
  0.56196992E-12  0.68513782E+02
  0.67001967E-12  0.67027098E+02
  0.79008626E-12  0.65660585E+02
  0.92145392E-12  0.64408587E+02
  0.10628810E-11  0.63265970E+02
  0.12125716E-11  0.62228095E+02
  0.13681752E-11  0.61290784E+02
  0.15268188E-11  0.60450294E+02
  0.16851740E-11  0.59703294E+02
  0.18395578E-11  0.59046845E+02
  0.19860659E-11  0.58478378E+02
  0.21207308E-11  0.57995679E+02
  0.22396972E-11  0.57596876E+02
  0.23394041E-11  0.57280427E+02
  0.24167616E-11  0.57045107E+02
  0.24693098E-11  0.56890003E+02
  0.24953495E-11  0.56814504E+02
  0.24940335E-11  0.56818298E+02
  0.24654135E-11  0.56901363E+02
  0.24104377E-11  0.57063964E+02
  0.23308994E-11  0.57306647E+02
  0.22293411E-11  0.57630230E+02
  0.21089216E-11  0.58035789E+02
  0.19732546E-11  0.58524637E+02
  0.18262314E-11  0.59098287E+02
  0.16718397E-11  0.59758388E+02
  0.15139903E-11  0.60506634E+02
  0.13563616E-11  0.61344596E+02
  0.12022704E-11  0.62273476E+02
  0.10545744E-11  0.63293704E+02
  0.91560914E-12  0.64404328E+02
  0.78715932E-12  0.65602084E+02
  0.67046116E-12  0.66880042E+02
  0.56623219E-12  0.68225739E+02
  0.47472191E-12  0.69618800E+02
  0.39577709E-12  0.71028455E+02
  0.32891512E-12  0.72412062E+02
  0.27339945E-12  0.73717072E+02
  0.22831219E-12  0.74890197E+02
  0.19261987E-12  0.75896758E+02
  0.16523014E-12  0.76746213E+02
  0.14503780E-12  0.77505253E+02
  0.13096030E-12  0.78271613E+02
  0.12196335E-12  0.79107986E+02
  0.11707789E-12  0.79988173E+02
  0.11541028E-12  0.80812048E+02
  0.11614745E-12  0.81474147E+02
  0.11855861E-12  0.81920204E+02
  0.12199511E-12  0.82157145E+02
  0.12588935E-12  0.82231600E+02
  0.12975360E-12  0.82203845E+02
  0.13317887E-12  0.82130707E+02
  0.13583389E-12  0.82058343E+02
  0.13746400E-12  0.82021234E+02
  0.13788947E-12  0.82043920E+02
  0.13700290E-12  0.82143447E+02
  0.13476534E-12  0.82331606E+02
  0.13120078E-12  0.82616696E+02
  0.12638909E-12  0.83004803E+02
  0.12045741E-12  0.83500693E+02
  0.11357021E-12  0.84108418E+02
  0.10591864E-12  0.84831729E+02
  0.97709536E-13  0.85674345E+02
  0.89154611E-13  0.86640148E+02
  0.80460559E-13  0.87733311E+02
  0.71820369E-13  0.88958395E+02
  0.63406322E-13  0.90320423E+02
  0.55364861E-13  0.91824944E+02
  0.47813432E-13  0.93478085E+02
  0.40839243E-13  0.95286606E+02
  0.34499753E-13  0.97257951E+02
  0.28824626E-13  0.99400304E+02
  0.23818797E-13  0.10172265E+03
  0.99545759E-15  0.14762108E+03
  0.14775199E-14  0.14089388E+03
  0.21695131E-14  0.13462414E+03
  0.31513169E-14  0.12878015E+03
  0.45280181E-14  0.12333246E+03
  0.64357357E-14  0.11825379E+03
  0.90479863E-14  0.11351889E+03
  0.12582320E-13  0.10910441E+03
  0.17306825E-13  0.10498877E+03
  0.23545929E-13  0.10115207E+03
  0.31684801E-13  0.97575943E+02
  0.42171456E-13  0.94243465E+02
  0.55515610E-13  0.91139047E+02
  0.72283231E-13  0.88248338E+02
  0.93085793E-13  0.85558131E+02
  0.11856338E-12  0.83056287E+02
  0.14936102E-12  0.80731649E+02
  0.18609815E-12  0.78573975E+02
  0.22933149E-12  0.76573868E+02
  0.27951244E-12  0.74722720E+02
  0.33694073E-12  0.73012651E+02
  0.40171690E-12  0.71436464E+02
  0.47369666E-12  0.69987593E+02
  0.55245086E-12  0.68660063E+02
  0.63723512E-12  0.67448453E+02
  0.72697278E-12  0.66347861E+02
  0.82025471E-12  0.65353872E+02
  0.91535860E-12  0.64462528E+02
  0.10102890E-11  0.63670310E+02
  0.11028381E-11  0.62974107E+02
  0.11906651E-11  0.62371204E+02
  0.12713916E-11  0.61859260E+02
  0.13427063E-11  0.61436296E+02
  0.14024744E-11  0.61100680E+02
  0.14488433E-11  0.60851119E+02
  0.14803383E-11  0.60686648E+02
  0.14959405E-11  0.60606625E+02
  0.14951418E-11  0.60610723E+02
  0.14779729E-11  0.60698925E+02
  0.14450018E-11  0.60871520E+02
  0.13973030E-11  0.61129100E+02
  0.13364001E-11  0.61472549E+02
  0.12641859E-11  0.61903035E+02
  0.11828255E-11  0.62421991E+02
  0.10946505E-11  0.63031082E+02
  0.10020496E-11  0.63732159E+02
  0.90736522E-12  0.64527168E+02
  0.81279987E-12  0.65418016E+02
  0.72033881E-12  0.66406350E+02
  0.63169161E-12  0.67493202E+02
  0.54825431E-12  0.68678449E+02
  0.47109217E-12  0.69959976E+02
  0.40094135E-12  0.71332443E+02
  0.33822678E-12  0.72785525E+02
  0.28309278E-12  0.74301589E+02
  0.23544247E-12  0.75853002E+02
  0.19498206E-12  0.77399870E+02
  0.16126643E-12  0.78890153E+02
  0.13374304E-12  0.80265629E+02
  0.11179181E-12  0.81477692E+02
  0.94759398E-13  0.82512877E+02
  0.81987233E-13  0.83415351E+02
  0.72832981E-13  0.84279096E+02
  0.66686022E-13  0.85192431E+02
  0.62977634E-13  0.86167779E+02
  0.61186896E-13  0.87124992E+02
  0.60843397E-13  0.87947519E+02
  0.61527740E-13  0.88554074E+02
  0.62870744E-13  0.88928947E+02
  0.64551994E-13  0.89109038E+02
  0.66298204E-13  0.89155724E+02
  0.67881637E-13  0.89132439E+02
  0.69118618E-13  0.89093287E+02
  0.69868077E-13  0.89079882E+02
  0.70029925E-13  0.89122377E+02
  0.69543080E-13  0.89241934E+02
  0.68382941E-13  0.89453248E+02
  0.66558175E-13  0.89766630E+02
  0.64106776E-13  0.90189559E+02
  0.61091423E-13  0.90727784E+02
  0.57594271E-13  0.91386079E+02
  0.53711375E-13  0.92168750E+02
  0.49546994E-13  0.93079985E+02
  0.45208068E-13  0.94124081E+02
  0.40799111E-13  0.95305614E+02
  0.36417783E-13  0.96629552E+02
  0.32151307E-13  0.98101344E+02
  0.28073851E-13  0.99726994E+02
  0.24244908E-13  0.10151312E+03
  0.20708664E-13  0.10346703E+03
  0.17494234E-13  0.10559674E+03
  0.14616647E-13  0.10791109E+03
  0.12078406E-13  0.11041976E+03
  0.59335359E-15  0.15678139E+03
  0.87995016E-15  0.14970069E+03
  0.12911590E-14  0.14309402E+03
  0.18743543E-14  0.13692990E+03
  0.26918535E-14  0.13117886E+03
  0.38243703E-14  0.12581340E+03
  0.53747880E-14  0.12080787E+03
  0.74720934E-14  0.11613844E+03
  0.10275231E-13  0.11178298E+03
  0.13976547E-13  0.10772097E+03
  0.18804392E-13  0.10393343E+03
  0.25024374E-13  0.10040280E+03
  0.32938679E-13  0.97112847E+02
  0.42882837E-13  0.94048613E+02
  0.55219361E-13  0.91196296E+02
  0.70327715E-13  0.88543180E+02
  0.88590304E-13  0.86077567E+02
  0.11037435E-12  0.83788701E+02
  0.13600988E-12  0.81666702E+02
  0.16576451E-12  0.79702510E+02
  0.19981591E-12  0.77887825E+02
  0.23822366E-12  0.76215058E+02
  0.28090216E-12  0.74677282E+02
  0.32759697E-12  0.73268192E+02
  0.37786670E-12  0.71982062E+02
  0.43107298E-12  0.70813713E+02
  0.48638032E-12  0.69758478E+02
  0.54276753E-12  0.68812174E+02
  0.59905150E-12  0.67971078E+02
  0.65392314E-12  0.67231900E+02
  0.70599466E-12  0.66591768E+02
  0.75385577E-12  0.66048205E+02
  0.79613609E-12  0.65599117E+02
  0.83156982E-12  0.65242779E+02
  0.85905855E-12  0.64977823E+02
  0.87772780E-12  0.64803230E+02
  0.88697335E-12  0.64718322E+02
  0.88649388E-12  0.64722758E+02
  0.87630742E-12  0.64816527E+02
  0.85675051E-12  0.64999943E+02
  0.82846001E-12  0.65273645E+02
  0.79233894E-12  0.65638587E+02
  0.74950912E-12  0.66096033E+02
  0.70125376E-12  0.66647539E+02
  0.64895449E-12  0.67294931E+02
  0.59402685E-12  0.68040259E+02
  0.53785856E-12  0.68885724E+02
  0.48175423E-12  0.69833562E+02
  0.42688940E-12  0.70885849E+02
  0.37427589E-12  0.72044194E+02
  0.32473938E-12  0.73309253E+02
  0.27890918E-12  0.74679988E+02
  0.23721928E-12  0.76152542E+02
  0.19991902E-12  0.77718608E+02
  0.16709136E-12  0.79363204E+02
  0.13867632E-12  0.81061896E+02
  0.11449748E-12  0.82778019E+02
  0.94289126E-13  0.84461367E+02
  0.77722511E-13  0.86051347E+02
  0.64429692E-13  0.87488918E+02
  0.54024066E-13  0.88739884E+02
  0.46117126E-13  0.89822641E+02
  0.40331343E-13  0.90816826E+02
  0.36309389E-13  0.91825229E+02
  0.33720170E-13  0.92898731E+02
  0.32262235E-13  0.93988962E+02
  0.31665191E-13  0.94979935E+02
  0.31689741E-13  0.95765757E+02
  0.32126850E-13  0.96303262E+02
  0.32796484E-13  0.96613667E+02
  0.33546185E-13  0.96755786E+02
  0.34249671E-13  0.96798543E+02
  0.34805518E-13  0.96804414E+02
  0.35135898E-13  0.96823174E+02
  0.35185310E-13  0.96891675E+02
  0.34919196E-13  0.97036111E+02
  0.34322349E-13  0.97274774E+02
  0.33397044E-13  0.97620486E+02
  0.32160855E-13  0.98082469E+02
  0.30644169E-13  0.98667698E+02
  0.28887449E-13  0.99381833E+02
  0.26938353E-13  0.10022986E+03
  0.24848814E-13  0.10121651E+03
  0.22672213E-13  0.10234658E+03
  0.20460798E-13  0.10362510E+03
  0.18263430E-13  0.10505749E+03
  0.16123773E-13  0.10664968E+03
  0.14078970E-13  0.10840817E+03
  0.12158824E-13  0.11034014E+03
  0.10385472E-13  0.11245346E+03
  0.87735025E-14  0.11475683E+03
  0.73304467E-14  0.11725976E+03
  0.60575562E-14  0.11997271E+03
  0.35079858E-15  0.16653474E+03
  0.51956197E-15  0.15910441E+03
  0.76152511E-15  0.15215995E+03
  0.11044790E-14  0.14567119E+03
  0.15849750E-14  0.13960953E+03
  0.22503497E-14  0.13394797E+03
  0.31609359E-14  0.12866109E+03
  0.43923693E-14  0.12372504E+03
  0.60378482E-14  0.11911751E+03
  0.82101519E-14  0.11481769E+03
  0.11043168E-13  0.11080618E+03
  0.14692626E-13  0.10706497E+03
  0.19335700E-13  0.10357734E+03
  0.25169113E-13  0.10032781E+03
  0.32405407E-13  0.97302045E+02
  0.41267063E-13  0.94486815E+02
  0.51978284E-13  0.91869909E+02
  0.64754370E-13  0.89440079E+02
  0.79788819E-13  0.87186973E+02
  0.97238517E-13  0.85101082E+02
  0.11720763E-12  0.83173686E+02
  0.13973106E-12  0.81396797E+02
  0.16475861E-12  0.79763122E+02
  0.19214104E-12  0.78266012E+02
  0.22161953E-12  0.76899427E+02
  0.25281973E-12  0.75657899E+02
  0.28525170E-12  0.74536497E+02
  0.31831662E-12  0.73530802E+02
  0.35132072E-12  0.72636877E+02
  0.38349635E-12  0.71851243E+02
  0.41402971E-12  0.71170861E+02
  0.44209380E-12  0.70593112E+02
  0.46688504E-12  0.70115778E+02
  0.48766113E-12  0.69737035E+02
  0.50377796E-12  0.69455437E+02
  0.51472269E-12  0.69269908E+02
  0.52014099E-12  0.69179732E+02
  0.51985608E-12  0.69184553E+02
  0.51387849E-12  0.69284365E+02
  0.50240546E-12  0.69479511E+02
  0.48581033E-12  0.69770679E+02
  0.46462247E-12  0.70158898E+02
  0.43949950E-12  0.70645533E+02
  0.41119364E-12  0.71232269E+02
  0.38051476E-12  0.71921096E+02
  0.34829249E-12  0.72714269E+02
  0.31534009E-12  0.73614248E+02
  0.28242194E-12  0.74623595E+02
  0.25022665E-12  0.75744808E+02
  0.21934664E-12  0.76980048E+02
  0.19026511E-12  0.78330717E+02
  0.16334994E-12  0.79796786E+02
  0.13885440E-12  0.81375789E+02
  0.11692342E-12  0.83061323E+02
  0.97604336E-13  0.84840936E+02
  0.80860754E-13  0.86693381E+02
  0.66588088E-13  0.88585514E+02
  0.54629636E-13  0.90469938E+02
  0.44792050E-13  0.92285831E+02
  0.36859418E-13  0.93967117E+02
  0.30605405E-13  0.95462149E+02
  0.25803161E-13  0.96762952E+02
  0.22232934E-13  0.97926574E+02
  0.19687516E-13  0.99057383E+02
  0.17975773E-13  0.10023889E+03
  0.16924597E-13  0.10146285E+03
  0.16379646E-13  0.10262779E+03
  0.16205233E-13  0.10360988E+03
  0.16283662E-13  0.10433564E+03
  0.16514286E-13  0.10480410E+03
  0.16812449E-13  0.10506652E+03
  0.17108435E-13  0.10519518E+03
  0.17346474E-13  0.10526091E+03
  0.17483813E-13  0.10532260E+03
  0.17489811E-13  0.10542500E+03
  0.17345028E-13  0.10560041E+03
  0.17040240E-13  0.10587156E+03
  0.16575365E-13  0.10625442E+03
  0.15958254E-13  0.10676037E+03
  0.15203367E-13  0.10739792E+03
  0.14330345E-13  0.10817383E+03
  0.13362529E-13  0.10909391E+03
  0.12325470E-13  0.11016356E+03
  0.11245505E-13  0.11138813E+03
  0.10148451E-13  0.11277319E+03
  0.90584756E-14  0.11432468E+03
  0.79971932E-14  0.11604904E+03
  0.69829958E-14  0.11795336E+03
  0.60306462E-14  0.12004539E+03
  0.51511118E-14  0.12233368E+03
  0.43516210E-14  0.12482760E+03
  0.36359050E-14  0.12753748E+03
  0.30045827E-14  0.13047459E+03
  0.20602691E-15  0.17683468E+03
  0.30453415E-15  0.16907641E+03
  0.44560711E-15  0.16180809E+03
  0.64537246E-15  0.15500227E+03
  0.92503567E-15  0.14863249E+03
  0.13120543E-14  0.14267333E+03
  0.18414200E-14  0.13710049E+03
  0.25569955E-14  0.13189091E+03
  0.35128247E-14  0.12702271E+03
  0.47743031E-14  0.12247529E+03
  0.64190633E-14  0.11822927E+03
  0.85374010E-14  0.11426649E+03
  0.11232044E-13  0.11056999E+03
  0.14617056E-13  0.10712398E+03
  0.18815669E-13  0.10391375E+03
  0.23956882E-13  0.10092567E+03
  0.30170689E-13  0.98147094E+02
  0.37581924E-13  0.95566349E+02
  0.46302778E-13  0.93172656E+02
  0.56424212E-13  0.90956088E+02
  0.68006613E-13  0.88907522E+02
  0.81070210E-13  0.87018586E+02
  0.95585872E-13  0.85281622E+02
  0.11146704E-12  0.83689640E+02
  0.12856361E-12  0.82236283E+02
  0.14665847E-12  0.80915786E+02
  0.16546749E-12  0.79722953E+02
  0.18464337E-12  0.78653116E+02
  0.20378377E-12  0.77702119E+02
  0.22244349E-12  0.76866285E+02
  0.24015056E-12  0.76142403E+02
  0.25642536E-12  0.75527700E+02
  0.27080185E-12  0.75019836E+02
  0.28284954E-12  0.74616878E+02
  0.29219484E-12  0.74317300E+02
  0.29854033E-12  0.74119964E+02
  0.30168049E-12  0.74024117E+02
  0.30151278E-12  0.74029388E+02
  0.29804327E-12  0.74135776E+02
  0.29138631E-12  0.74343656E+02
  0.28175835E-12  0.74653769E+02
  0.26946636E-12  0.75067224E+02
  0.25489162E-12  0.75585493E+02
  0.23847027E-12  0.76210397E+02
  0.22067184E-12  0.76944098E+02
  0.20197729E-12  0.77789062E+02
  0.18285803E-12  0.78748014E+02
  0.16375708E-12  0.79823845E+02
  0.14507342E-12  0.81019468E+02
  0.12715023E-12  0.82337586E+02
  0.11026723E-12  0.83780313E+02
  0.94637250E-13  0.85348581E+02
  0.80406573E-13  0.87041233E+02
  0.67658623E-13  0.88853657E+02
  0.56420221E-13  0.90775813E+02
  0.46669641E-13  0.92789566E+02
  0.38345683E-13  0.94865439E+02
  0.31357025E-13  0.96959530E+02
  0.25591250E-13  0.99012498E+02
  0.20923059E-13  0.10095432E+03
  0.17221361E-13  0.10271972E+03
  0.14355063E-13  0.10427592E+03
  0.12197513E-13  0.10565215E+03
  0.10629674E-13  0.10694172E+03
  0.95421700E-14  0.10825009E+03
  0.88363962E-14  0.10961216E+03
  0.84249041E-14  0.11095505E+03
  0.82312689E-14  0.11214802E+03
  0.81896237E-14  0.11308767E+03
  0.82440097E-14  0.11374465E+03
  0.83476540E-14  0.11415636E+03
  0.84622488E-14  0.11439502E+03
  0.85572674E-14  0.11453908E+03
  0.86093286E-14  0.11465731E+03
  0.86015973E-14  0.11480362E+03
  0.85232030E-14  0.11501767E+03
  0.83686483E-14  0.11532764E+03
  0.81371910E-14  0.11575339E+03
  0.78321822E-14  0.11630904E+03
  0.74603623E-14  0.11700500E+03
  0.70311197E-14  0.11784940E+03
  0.65557326E-14  0.11884904E+03
  0.60466171E-14  0.12001014E+03
  0.55166118E-14  0.12133871E+03
  0.49783258E-14  0.12284093E+03
  0.44435780E-14  0.12452331E+03
  0.39229452E-14  0.12639293E+03
  0.34254331E-14  0.12845745E+03
  0.29582724E-14  0.13072532E+03
  0.25268362E-14  0.13320579E+03
  0.21346658E-14  0.13590902E+03
  0.17835892E-14  0.13884618E+03
  0.14739086E-14  0.14202949E+03
  0.12048060E-15  0.18758218E+03
  0.17754526E-15  0.17954254E+03
  0.25912452E-15  0.17198604E+03
  0.37447605E-15  0.16488936E+03
  0.53576872E-15  0.15822957E+03
  0.75875507E-15  0.15198421E+03
  0.10635060E-14  0.14613137E+03
  0.14751772E-14  0.14064984E+03
  0.20247601E-14  0.13551913E+03
  0.27497531E-14  0.13071965E+03
  0.36946694E-14  0.12623268E+03
  0.49112816E-14  0.12204050E+03
  0.64584898E-14  0.11812632E+03
  0.84016927E-14  0.11447440E+03
  0.10811547E-13  0.11106992E+03
  0.13762015E-13  0.10789908E+03
  0.17327632E-13  0.10494898E+03
  0.21579971E-13  0.10220765E+03
  0.26583360E-13  0.99663991E+02
  0.32389950E-13  0.97307729E+02
  0.39034361E-13  0.95129392E+02
  0.46528184E-13  0.93120269E+02
  0.54854700E-13  0.91272365E+02
  0.63964260E-13  0.89578367E+02
  0.73770762E-13  0.88031611E+02
  0.84149682E-13  0.86626048E+02
  0.94938050E-13  0.85356212E+02
  0.10593668E-12  0.84217192E+02
  0.11691479E-12  0.83204607E+02
  0.12761704E-12  0.82314582E+02
  0.13777273E-12  0.81543727E+02
  0.14710676E-12  0.80889117E+02
  0.15535182E-12  0.80348278E+02
  0.16226098E-12  0.79919173E+02
  0.16761998E-12  0.79600188E+02
  0.17125820E-12  0.79390125E+02
  0.17305777E-12  0.79288194E+02
  0.17295985E-12  0.79294007E+02
  0.17096791E-12  0.79407574E+02
  0.16714752E-12  0.79629302E+02
  0.16162283E-12  0.79959993E+02
  0.15456986E-12  0.80400841E+02
  0.14620727E-12  0.80953431E+02
  0.13678517E-12  0.81619730E+02
  0.12657281E-12  0.82402081E+02
  0.11584597E-12  0.83303172E+02
  0.10487493E-12  0.84325997E+02
  0.93913646E-13  0.85473783E+02
  0.83190813E-13  0.86749863E+02
  0.72903066E-13  0.88157471E+02
  0.63210620E-13  0.89699412E+02
  0.54235282E-13  0.91377538E+02
  0.46060672E-13  0.93191935E+02
  0.38734338E-13  0.95139680E+02
  0.32271355E-13  0.97213021E+02
  0.26658966E-13  0.99396833E+02
  0.21861798E-13  0.10166535E+03
  0.17827256E-13  0.10397860E+03
  0.14490716E-13  0.10628003E+03
  0.11780269E-13  0.10849835E+03
  0.96208033E-14  0.11055853E+03
  0.79373499E-14  0.11240616E+03
  0.66576440E-14  0.11404051E+03
  0.57139546E-14  0.11553311E+03
  0.50442566E-14  0.11699767E+03
  0.45928567E-14  0.11850882E+03
  0.43105928E-14  0.12003392E+03
  0.41547268E-14  0.12144983E+03
  0.40886356E-14  0.12262808E+03
  0.40813902E-14  0.12350616E+03
  0.41072886E-14  0.12410033E+03
  0.41453873E-14  0.12447784E+03
  0.41790576E-14  0.12472301E+03
  0.41955739E-14  0.12491488E+03
  0.41857335E-14  0.12511777E+03
  0.41434977E-14  0.12538009E+03
  0.40656417E-14  0.12573670E+03
  0.39514035E-14  0.12621228E+03
  0.38021229E-14  0.12682435E+03
  0.36208684E-14  0.12758572E+03
  0.34120542E-14  0.12850620E+03
  0.31810544E-14  0.12959385E+03
  0.29338260E-14  0.13085584E+03
  0.26765520E-14  0.13229898E+03
  0.24153188E-14  0.13393016E+03
  0.21558394E-14  0.13575657E+03
  0.19032311E-14  0.13778593E+03
  0.16618539E-14  0.14002663E+03
  0.14352095E-14  0.14248783E+03
  0.12259008E-14  0.14517959E+03
  0.10356434E-14  0.14811292E+03
  0.86532267E-15  0.15129993E+03
  0.71508452E-15  0.15475386E+03
  0.70390576E-16  0.19861504E+03
  0.10325865E-15  0.19036909E+03
  0.15012044E-15  0.18258750E+03
  0.21623400E-15  0.17525132E+03
  0.30850713E-15  0.16834201E+03
  0.43587825E-15  0.16184127E+03
  0.60973273E-15  0.15573088E+03
  0.84433719E-15  0.14999278E+03
  0.11572652E-14  0.14460911E+03
  0.15697778E-14  0.13956238E+03
  0.21071119E-14  0.13483552E+03
  0.27986187E-14  0.13041203E+03
  0.36776898E-14  0.12627603E+03
  0.47814009E-14  0.12241238E+03
  0.61498091E-14  0.11880666E+03
  0.78248457E-14  0.11544525E+03
  0.98487672E-14  0.11231532E+03
  0.12262153E-13  0.10940485E+03
  0.15101472E-13  0.10670259E+03
  0.18396292E-13  0.10419810E+03
  0.22166237E-13  0.10188167E+03
  0.26417874E-13  0.99744337E+02
  0.31141712E-13  0.97777838E+02
  0.36309588E-13  0.95974591E+02
  0.41872660E-13  0.94327664E+02
  0.47760294E-13  0.92830748E+02
  0.53880053E-13  0.91478130E+02
  0.60118951E-13  0.90264668E+02
  0.66346087E-13  0.89185765E+02
  0.72416622E-13  0.88237353E+02
  0.78177000E-13  0.87415867E+02
  0.83471180E-13  0.86718231E+02
  0.88147526E-13  0.86141840E+02
  0.92065973E-13  0.85684549E+02
  0.95104970E-13  0.85344662E+02
  0.97167739E-13  0.85120920E+02
  0.98187404E-13  0.85012496E+02
  0.98130595E-13  0.85018990E+02
  0.96999272E-13  0.85140426E+02
  0.94830629E-13  0.85377250E+02
  0.91695074E-13  0.85730329E+02
  0.87692453E-13  0.86200950E+02
  0.82946792E-13  0.86790821E+02
  0.77599947E-13  0.87502066E+02
  0.71804624E-13  0.88337218E+02
  0.65717230E-13  0.89299200E+02
  0.59491035E-13  0.90391287E+02
  0.53270045E-13  0.91617051E+02
  0.47183909E-13  0.92980249E+02
  0.41344082E-13  0.94484646E+02
  0.35841340E-13  0.96133727E+02
  0.30744658E-13  0.97930233E+02
  0.26101333E-13  0.99875435E+02
  0.21938195E-13  0.10196801E+03
  0.18263646E-13  0.10420238E+03
  0.15070306E-13  0.10656632E+03
  0.12337981E-13  0.10903771E+03
  0.10036726E-13  0.11158081E+03
  0.81298144E-14  0.11414279E+03
  0.65764302E-14  0.11665324E+03
  0.53340012E-14  0.11903113E+03
  0.43601034E-14  0.12120444E+03
  0.36139226E-14  0.12314309E+03
  0.30572963E-14  0.12488921E+03
  0.26553777E-14  0.12655010E+03
  0.23769857E-14  0.12823072E+03
  0.21947083E-14  0.12994523E+03
  0.20848259E-14  0.13159423E+03
  0.20271166E-14  0.13303397E+03
  0.20045943E-14  0.13416698E+03
  0.20032180E-14  0.13498082E+03
  0.20116003E-14  0.13553124E+03
  0.20207300E-14  0.13590536E+03
  0.20237169E-14  0.13619218E+03
  0.20155581E-14  0.13646759E+03
  0.19929222E-14  0.13679029E+03
  0.19539457E-14  0.13720321E+03
  0.18980354E-14  0.13773701E+03
  0.18256722E-14  0.13841344E+03
  0.17382144E-14  0.13924830E+03
  0.16377007E-14  0.14025351E+03
  0.15266549E-14  0.14143868E+03
  0.14078978E-14  0.14281213E+03
  0.12843704E-14  0.14438165E+03
  0.11589759E-14  0.14615494E+03
  0.10344438E-14  0.14813996E+03
  0.91322198E-15  0.15034519E+03
  0.79739707E-15  0.15277979E+03
  0.68864599E-15  0.15545376E+03
  0.58821544E-15  0.15837801E+03
  0.49692726E-15  0.16156453E+03
  0.41520543E-15  0.16502642E+03
  0.34311948E-15  0.16877808E+03
  0.41286723E-16  0.20972095E+03
  0.60161411E-16  0.20136320E+03
  0.86962741E-16  0.19344451E+03
  0.12464599E-15  0.18594724E+03
  0.17709041E-15  0.17885586E+03
  0.24931245E-15  0.17215594E+03
  0.34769886E-15  0.16583344E+03
  0.48025001E-15  0.15987440E+03
  0.65681841E-15  0.15426476E+03
  0.88932210E-15  0.14899034E+03
  0.11919064E-14  0.14403693E+03
  0.15810219E-14  0.13939037E+03
  0.20753834E-14  0.13503666E+03
  0.26957707E-14  0.13096211E+03
  0.34646346E-14  0.12715343E+03
  0.44054776E-14  0.12359781E+03
  0.55419850E-14  0.12028298E+03
  0.68969025E-14  0.11719729E+03
  0.84906726E-14  0.11432971E+03
  0.10339869E-13  0.11166985E+03
  0.12455490E-13  0.10920802E+03
  0.14841212E-13  0.10693517E+03
  0.17491710E-13  0.10484290E+03
  0.20391182E-13  0.10292347E+03
  0.23512232E-13  0.10116975E+03
  0.26815242E-13  0.99575254E+02
  0.30248358E-13  0.98134059E+02
  0.33748206E-13  0.96840830E+02
  0.37241357E-13  0.95690786E+02
  0.40646565E-13  0.94679684E+02
  0.43877691E-13  0.93803799E+02
  0.46847201E-13  0.93059916E+02
  0.49470031E-13  0.92445310E+02
  0.51667607E-13  0.91957735E+02
  0.53371739E-13  0.91595416E+02
  0.54528137E-13  0.91357040E+02
  0.55099282E-13  0.91241750E+02
  0.55066451E-13  0.91249141E+02
  0.54430746E-13  0.91379255E+02
  0.53213030E-13  0.91632584E+02
  0.51452802E-13  0.92010070E+02
  0.49206074E-13  0.92513103E+02
  0.46542423E-13  0.93143527E+02
  0.43541424E-13  0.93903633E+02
  0.40288740E-13  0.94796159E+02
  0.36872101E-13  0.95824275E+02
  0.33377477E-13  0.96991555E+02
  0.29885631E-13  0.98301927E+02
  0.26469266E-13  0.99759584E+02
  0.23190867E-13  0.10136883E+03
  0.20101314E-13  0.10313381E+03
  0.17239244E-13  0.10505815E+03
  0.14631129E-13  0.10714426E+03
  0.12291953E-13  0.10939235E+03
  0.10226358E-13  0.11179890E+03
  0.84301364E-14  0.11435444E+03
  0.68918939E-14  0.11704047E+03
  0.55947810E-14  0.11982554E+03
  0.45181569E-14  0.12266122E+03
  0.36391102E-14  0.12547973E+03
  0.29337721E-14  0.12819727E+03
  0.23783887E-14  0.13072867E+03
  0.19501458E-14  0.13301725E+03
  0.16277540E-14  0.13507155E+03
  0.13918222E-14  0.13697912E+03
  0.12250511E-14  0.13886115E+03
  0.11122862E-14  0.14077852E+03
  0.10404678E-14  0.14267038E+03
  0.99851244E-15  0.14439225E+03
  0.97715483E-15  0.14581425E+03
  0.96877277E-15  0.14688855E+03
  0.96721100E-15  0.14765145E+03
  0.96761389E-15  0.14818813E+03
  0.96627155E-15  0.14859631E+03
  0.96048026E-15  0.14896424E+03
  0.94841581E-15  0.14936250E+03
  0.92901657E-15  0.14984375E+03
  0.90187343E-15  0.15044595E+03
  0.86712394E-15  0.15119615E+03
  0.82534895E-15  0.15211388E+03
  0.77747152E-15  0.15321370E+03
  0.72465879E-15  0.15450713E+03
  0.66822841E-15  0.15600393E+03
  0.60956194E-15  0.15771302E+03
  0.55002750E-15  0.15964307E+03
  0.49091401E-15  0.16180294E+03
  0.43337876E-15  0.16420197E+03
  0.37840921E-15  0.16685020E+03
  0.32679928E-15  0.16975852E+03
  0.27913937E-15  0.17293884E+03
  0.23581876E-15  0.17640417E+03
  0.19703816E-15  0.18016879E+03
  0.16283030E-15  0.18424829E+03
  0.24468925E-16  0.22070423E+03
  0.35318423E-16  0.21231355E+03
  0.50631254E-16  0.20434783E+03
  0.72051586E-16  0.19678211E+03
  0.10173483E-15  0.18959769E+03
  0.14246555E-15  0.18278002E+03
  0.19778639E-15  0.17631709E+03
  0.27213277E-15  0.17019819E+03
  0.37096498E-15  0.16441312E+03
  0.50088652E-15  0.15895169E+03
  0.66973381E-15  0.15380351E+03
  0.88661981E-15  0.14895789E+03
  0.11619115E-14  0.14440387E+03
  0.15071198E-14  0.14013033E+03
  0.19346821E-14  0.13612608E+03
  0.24576189E-14  0.13238001E+03
  0.30890527E-14  0.12888120E+03
  0.38415865E-14  0.12561898E+03
  0.47265474E-14  0.12258310E+03
  0.57531186E-14  0.11976371E+03
  0.69273942E-14  0.11715145E+03
  0.82514086E-14  0.11473751E+03
  0.97222054E-14  0.11251361E+03
  0.11331020E-13  0.11047203E+03
  0.13062657E-13  0.10860562E+03
  0.14895142E-13  0.10690781E+03
  0.16799715E-13  0.10537258E+03
  0.18741225E-13  0.10399449E+03
  0.20678941E-13  0.10276862E+03
  0.22567797E-13  0.10169060E+03
  0.24360011E-13  0.10075659E+03
  0.26007023E-13  0.99963263E+02
  0.27461646E-13  0.99307793E+02
  0.28680289E-13  0.98787856E+02
  0.29625124E-13  0.98401613E+02
  0.30266030E-13  0.98147710E+02
  0.30582193E-13  0.98025271E+02
  0.30563228E-13  0.98033897E+02
  0.30209744E-13  0.98173660E+02
  0.29533318E-13  0.98445113E+02
  0.28555866E-13  0.98849281E+02
  0.27308463E-13  0.99387672E+02
  0.25829713E-13  0.10006228E+03
  0.24163765E-13  0.10087558E+03
  0.22358143E-13  0.10183052E+03
  0.20461520E-13  0.10293056E+03
  0.18521584E-13  0.10417957E+03
  0.16583137E-13  0.10558185E+03
  0.14686502E-13  0.10714206E+03
  0.12866329E-13  0.10886503E+03
  0.11150826E-13  0.11075562E+03
  0.95614047E-14  0.11281828E+03
  0.81127225E-14  0.11505653E+03
  0.68130601E-14  0.11747207E+03
  0.56649609E-14  0.12006334E+03
  0.46660559E-14  0.12282353E+03
  0.38099936E-14  0.12573760E+03
  0.30873993E-14  0.12877845E+03
  0.24868033E-14  0.13190245E+03
  0.19954859E-14  0.13504576E+03
  0.16002092E-14  0.13812458E+03
  0.12878146E-14  0.14104493E+03
  0.10456813E-14  0.14372771E+03
  0.86205287E-15  0.14614709E+03
  0.72624344E-15  0.14836031E+03
  0.62874463E-15  0.15048848E+03
  0.56125245E-15  0.15263176E+03
  0.51663625E-15  0.15477851E+03
  0.48886850E-15  0.15680112E+03
  0.47293190E-15  0.15854536E+03
  0.46471661E-15  0.15992374E+03
  0.46091664E-15  0.16094429E+03
  0.45893142E-15  0.16168366E+03
  0.45677543E-15  0.16224561E+03
  0.45299683E-15  0.16273100E+03
  0.44660441E-15  0.16322383E+03
  0.43700157E-15  0.16378832E+03
  0.42392558E-15  0.16447137E+03
  0.40739075E-15  0.16530657E+03
  0.38763441E-15  0.16631812E+03
  0.36506527E-15  0.16752388E+03
  0.34021425E-15  0.16893775E+03
  0.31368825E-15  0.17057125E+03
  0.28612790E-15  0.17243468E+03
  0.25817008E-15  0.17453786E+03
  0.23041623E-15  0.17689069E+03
  0.20340719E-15  0.17950349E+03
  0.17760487E-15  0.18238728E+03
  0.15338089E-15  0.18555399E+03
  0.13101169E-15  0.18901658E+03
  0.11067957E-15  0.19278925E+03
  0.92478480E-16  0.19688752E+03
  0.76423619E-16  0.20132835E+03
  0.14770501E-16  0.23152499E+03
  0.21047609E-16  0.22309975E+03
  0.29829597E-16  0.21512557E+03
  0.42022328E-16  0.20755782E+03
  0.58810945E-16  0.20036315E+03
  0.81724205E-16  0.19351740E+03
  0.11270490E-15  0.18700336E+03
  0.15418349E-15  0.18080865E+03
  0.20915040E-15  0.17492393E+03
  0.28122082E-15  0.16934149E+03
  0.37468407E-15  0.16405437E+03
  0.49452766E-15  0.15905566E+03
  0.64642529E-15  0.15433821E+03
  0.83667703E-15  0.14989447E+03
  0.10720904E-14  0.14571644E+03
  0.13597930E-14  0.14179581E+03
  0.17069688E-14  0.13812397E+03
  0.21205182E-14  0.13469220E+03
  0.26066437E-14  0.13149179E+03
  0.31703739E-14  0.12851412E+03
  0.38150457E-14  0.12575079E+03
  0.45417715E-14  0.12319367E+03
  0.53489286E-14  0.12083501E+03
  0.62317105E-14  0.11866745E+03
  0.71817849E-14  0.11668410E+03
  0.81871021E-14  0.11487853E+03
  0.92318914E-14  0.11324479E+03
  0.10296875E-13  0.11177747E+03
  0.11359716E-13  0.11047164E+03
  0.12395695E-13  0.10932290E+03
  0.13378606E-13  0.10832736E+03
  0.14281812E-13  0.10748164E+03
  0.15079428E-13  0.10678286E+03
  0.15747544E-13  0.10622866E+03
  0.16265405E-13  0.10581717E+03
  0.16616490E-13  0.10554701E+03
  0.16789378E-13  0.10541733E+03
  0.16778373E-13  0.10542773E+03
  0.16583811E-13  0.10557836E+03
  0.16212044E-13  0.10586983E+03
  0.15675098E-13  0.10630327E+03
  0.14990024E-13  0.10688034E+03
  0.14178005E-13  0.10760318E+03
  0.13263264E-13  0.10847448E+03
  0.12271879E-13  0.10949745E+03
  0.11230553E-13  0.11067579E+03
  0.10165452E-13  0.11201374E+03
  0.91011545E-14  0.11351601E+03
  0.80597796E-14  0.11518769E+03
  0.70603330E-14  0.11703422E+03
  0.61182820E-14  0.11906110E+03
  0.52453635E-14  0.12127368E+03
  0.44496068E-14  0.12367657E+03
  0.37355401E-14  0.12627287E+03
  0.31045430E-14  0.12906294E+03
  0.25552998E-14  0.13204248E+03
  0.20843104E-14  0.13519983E+03
  0.16864180E-14  0.13851218E+03
  0.13553199E-14  0.14194093E+03
  0.10840323E-14  0.14542710E+03
  0.86529280E-15  0.14888915E+03
  0.69188983E-15  0.15222832E+03
  0.55691476E-15  0.15534796E+03
  0.45394145E-15  0.15818990E+03
  0.37713967E-15  0.16077434E+03
  0.32133303E-15  0.16320607E+03
  0.28201281E-15  0.16561094E+03
  0.25531931E-15  0.16803035E+03
  0.23800131E-15  0.17037153E+03
  0.22736269E-15  0.17246969E+03
  0.22120334E-15  0.17419760E+03
  0.21775967E-15  0.17552637E+03
  0.21564795E-15  0.17651562E+03
  0.21381240E-15  0.17727076E+03
  0.21147871E-15  0.17790455E+03
  0.20811268E-15  0.17851572E+03
  0.20338342E-15  0.17918200E+03
  0.19713018E-15  0.17996114E+03
  0.18933208E-15  0.18089481E+03
  0.18007996E-15  0.18201302E+03
  0.16955013E-15  0.18333778E+03
  0.15797979E-15  0.18488594E+03
  0.14564441E-15  0.18667120E+03
  0.13283711E-15  0.18870554E+03
  0.11985067E-15  0.19100016E+03
  0.10696238E-15  0.19356616E+03
  0.94422038E-16  0.19641500E+03
  0.82443229E-16  0.19955880E+03
  0.71197911E-16  0.20301063E+03
  0.60814062E-16  0.20678469E+03
  0.51376072E-16  0.21089643E+03
  0.42927412E-16  0.21536278E+03
  0.35475059E-16  0.22020221E+03
  0.91604046E-17  0.24245182E+03
  0.12842057E-16  0.23385337E+03
  0.17930195E-16  0.22579024E+03
  0.24919408E-16  0.21819420E+03
  0.34454748E-16  0.21100801E+03
  0.47366328E-16  0.20418631E+03
  0.64707262E-16  0.19769507E+03
  0.87793371E-16  0.19150996E+03
  0.11824226E-15  0.18561431E+03
  0.15800844E-15  0.17999702E+03
  0.20941012E-15  0.17465062E+03
  0.27514246E-15  0.16956979E+03
  0.35827137E-15  0.16475021E+03
  0.46220149E-15  0.16018784E+03
  0.59061220E-15  0.15587838E+03
  0.74735641E-15  0.15181713E+03
  0.93631848E-15  0.14799884E+03
  0.11612300E-14  0.14441777E+03
  0.14254457E-14  0.14106774E+03
  0.17316858E-14  0.13794231E+03
  0.20817552E-14  0.13503484E+03
  0.24762546E-14  0.13233866E+03
  0.29143036E-14  0.12984715E+03
  0.33932970E-14  0.12755387E+03
  0.39087190E-14  0.12545258E+03
  0.44540385E-14  0.12353739E+03
  0.50207068E-14  0.12180273E+03
  0.55982735E-14  0.12024345E+03
  0.61746279E-14  0.11885482E+03
  0.67363677E-14  0.11763258E+03
  0.72692810E-14  0.11657291E+03
  0.77589233E-14  0.11567249E+03
  0.81912560E-14  0.11492849E+03
  0.85533096E-14  0.11433857E+03
  0.88338280E-14  0.11390090E+03
  0.90238483E-14  0.11361413E+03
  0.91171767E-14  0.11347744E+03
  0.91107229E-14  0.11349052E+03
  0.90046702E-14  0.11365358E+03
  0.88024661E-14  0.11396735E+03
  0.85106362E-14  0.11443310E+03
  0.81384334E-14  0.11505262E+03
  0.76973517E-14  0.11582827E+03
  0.72005362E-14  0.11676296E+03
  0.66621365E-14  0.11786016E+03
  0.60966430E-14  0.11912391E+03
  0.55182529E-14  0.12055879E+03
  0.49403013E-14  0.12216995E+03
  0.43747888E-14  0.12396298E+03
  0.38320251E-14  0.12594390E+03
  0.33203989E-14  0.12811893E+03
  0.28462734E-14  0.13049427E+03
  0.24139992E-14  0.13307564E+03
  0.20260263E-14  0.13586752E+03
  0.16830956E-14  0.13887212E+03
  0.13844853E-14  0.14208756E+03
  0.11282885E-14  0.14550542E+03
  0.91170075E-15  0.14910710E+03
  0.73129678E-15  0.15285915E+03
  0.58328417E-15  0.15670807E+03
  0.46372214E-15  0.16057631E+03
  0.36870058E-15  0.16436383E+03
  0.29447752E-15  0.16796156E+03
  0.23757668E-15  0.17128299E+03
  0.19484900E-15  0.17430852E+03
  0.16350388E-15  0.17711280E+03
  0.14111620E-15  0.17982967E+03
  0.12561548E-15  0.18254920E+03
  0.11526294E-15  0.18522841E+03
  0.10862143E-15  0.18771046E+03
  0.10452213E-15  0.18983402E+03
  0.10203106E-15  0.19152642E+03
  0.10041705E-15  0.19282027E+03
  0.99122594E-16  0.19381606E+03
  0.97737702E-16  0.19463636E+03
  0.95976909E-16  0.19539545E+03
  0.93659026E-16  0.19618661E+03
  0.90689222E-16  0.19708057E+03
  0.87042977E-16  0.19812894E+03
  0.82751526E-16  0.19936897E+03
  0.77888551E-16  0.20082785E+03
  0.72557972E-16  0.20252611E+03
  0.66882856E-16  0.20448017E+03
  0.60995492E-16  0.20670406E+03
  0.55028764E-16  0.20921062E+03
  0.49108958E-16  0.21201238E+03
  0.43350079E-16  0.21512209E+03
  0.37849744E-16  0.21855316E+03
  0.32686610E-16  0.22231995E+03
  0.27919244E-16  0.22643798E+03
  0.23586268E-16  0.23092416E+03
  0.19707568E-16  0.23579694E+03
  0.16286299E-16  0.24107646E+03
  0.58816190E-17  0.25403948E+03
  0.80892081E-17  0.24503340E+03
  0.11091169E-16  0.23667260E+03
  0.15155389E-16  0.22888549E+03
  0.20629559E-16  0.22160045E+03
  0.27959483E-16  0.21475105E+03
  0.37709196E-16  0.20827985E+03
  0.50582075E-16  0.20214029E+03
  0.67441672E-16  0.19629695E+03
  0.89330504E-16  0.19072450E+03
  0.11748448E-15  0.18540594E+03
  0.15334018E-15  0.18033060E+03
  0.19853176E-15  0.17549218E+03
  0.25487419E-15  0.17088709E+03
  0.32432932E-15  0.16651318E+03
  0.40895215E-15  0.16236883E+03
  0.51081511E-15  0.15845232E+03
  0.63190979E-15  0.15476150E+03
  0.77402722E-15  0.15129368E+03
  0.93861994E-15  0.14804554E+03
  0.11266517E-14  0.14501323E+03
  0.13384429E-14  0.14219246E+03
  0.15735213E-14  0.13957863E+03
  0.18304921E-14  0.13716695E+03
  0.21069370E-14  0.13495256E+03
  0.23993585E-14  0.13293063E+03
  0.27031776E-14  0.13109648E+03
  0.30127958E-14  0.12944564E+03
  0.33217241E-14  0.12797390E+03
  0.36227799E-14  0.12667740E+03
  0.39083460E-14  0.12555267E+03
  0.41706794E-14  0.12459661E+03
  0.44022535E-14  0.12380659E+03
  0.45961147E-14  0.12318043E+03
  0.47462270E-14  0.12271643E+03
  0.48477840E-14  0.12241337E+03
  0.48974642E-14  0.12227055E+03
  0.48936107E-14  0.12228779E+03
  0.48363224E-14  0.12246543E+03
  0.47274495E-14  0.12280435E+03
  0.45704936E-14  0.12330599E+03
  0.43704199E-14  0.12397235E+03
  0.41333957E-14  0.12480603E+03
  0.38664747E-14  0.12581018E+03
  0.35772495E-14  0.12698860E+03
  0.32734955E-14  0.12834567E+03
  0.29628305E-14  0.12988637E+03
  0.26524096E-14  0.13161631E+03
  0.23486713E-14  0.13354162E+03
  0.20571463E-14  0.13566892E+03
  0.17823341E-14  0.13800520E+03
  0.15276466E-14  0.14055753E+03
  0.12954152E-14  0.14333272E+03
  0.10869512E-14  0.14633666E+03
  0.90264812E-15  0.14957333E+03
  0.74211480E-15  0.15304321E+03
  0.60432417E-15  0.15674100E+03
  0.48776776E-15  0.16065220E+03
  0.39060482E-15  0.16474851E+03
  0.31079846E-15  0.16898231E+03
  0.24623349E-15  0.17328137E+03
  0.19481264E-15  0.17754725E+03
  0.15453059E-15  0.18166331E+03
  0.12352635E-15  0.18552003E+03
  0.10011638E-15  0.18905880E+03
  0.82811153E-16  0.19231418E+03
  0.70318772E-16  0.19540898E+03
  0.61538799E-16  0.19846969E+03
  0.55549521E-16  0.20151163E+03
  0.51591307E-16  0.20440666E+03
  0.49048192E-16  0.20697168E+03
  0.47429301E-16  0.20908706E+03
  0.46351157E-16  0.21074783E+03
  0.45521512E-16  0.21204073E+03
  0.44724945E-16  0.21309415E+03
  0.43810244E-16  0.21403788E+03
  0.42679426E-16  0.21498263E+03
  0.41278143E-16  0.21601450E+03
  0.39587256E-16  0.21719723E+03
  0.37615335E-16  0.21857707E+03
  0.35391947E-16  0.22018764E+03
  0.32961611E-16  0.22205415E+03
  0.30378397E-16  0.22419634E+03
  0.27701150E-16  0.22663076E+03
  0.24989394E-16  0.22937227E+03
  0.22299930E-16  0.23243507E+03
  0.19684166E-16  0.23583343E+03
  0.17186193E-16  0.23958221E+03
  0.14841573E-16  0.24369722E+03
  0.12676801E-16  0.24819549E+03
  0.10709351E-16  0.25309554E+03
  0.89482122E-17  0.25841751E+03
  0.73947934E-17  0.26418339E+03
  0.39273094E-17  0.26677711E+03
  0.52921016E-17  0.25720986E+03
  0.71113496E-17  0.24834189E+03
  0.95292225E-17  0.24013297E+03
  0.12731443E-16  0.23252947E+03
  0.16954787E-16  0.22546873E+03
  0.22497555E-16  0.21888453E+03
  0.29730612E-16  0.21271277E+03
  0.39108330E-16  0.20689598E+03
  0.51178514E-16  0.20138618E+03
  0.66590100E-16  0.19614604E+03
  0.86097147E-16  0.19114853E+03
  0.11055744E-15  0.18637553E+03
  0.14092386E-15  0.18181604E+03
  0.17822686E-15  0.17746420E+03
  0.22354631E-15  0.17331758E+03
  0.27797185E-15  0.16937570E+03
  0.34255119E-15  0.16563897E+03
  0.41822702E-15  0.16210793E+03
  0.50576423E-15  0.15878281E+03
  0.60567039E-15  0.15566327E+03
  0.71811383E-15  0.15274834E+03
  0.84284468E-15  0.15003639E+03
  0.97912546E-15  0.14752525E+03
  0.11256777E-14  0.14521232E+03
  0.12806518E-14  0.14309466E+03
  0.14416255E-14  0.14116918E+03
  0.16056362E-14  0.13943270E+03
  0.17692492E-14  0.13788209E+03
  0.19286618E-14  0.13651435E+03
  0.20798399E-14  0.13532667E+03
  0.22186820E-14  0.13431654E+03
  0.23412005E-14  0.13348179E+03
  0.24437107E-14  0.13282061E+03
  0.25230136E-14  0.13233161E+03
  0.25765617E-14  0.13201385E+03
  0.26025945E-14  0.13186688E+03
  0.26002337E-14  0.13189074E+03
  0.25695323E-14  0.13208600E+03
  0.25114721E-14  0.13245377E+03
  0.24279108E-14  0.13299574E+03
  0.23214827E-14  0.13371417E+03
  0.21954599E-14  0.13461193E+03
  0.20535849E-14  0.13569251E+03
  0.18998860E-14  0.13696005E+03
  0.17384886E-14  0.13841933E+03
  0.15734346E-14  0.14007578E+03
  0.14085201E-14  0.14193551E+03
  0.12471610E-14  0.14400523E+03
  0.10922911E-14  0.14629224E+03
  0.94629690E-15  0.14880429E+03
  0.81098755E-15  0.15154938E+03
  0.68759855E-15  0.15453543E+03
  0.57682378E-15  0.15776971E+03
  0.47887012E-15  0.16125798E+03
  0.39352784E-15  0.16500302E+03
  0.32024988E-15  0.16900254E+03
  0.25823387E-15  0.17324603E+03
  0.20650142E-15  0.17771028E+03
  0.16397051E-15  0.18235377E+03
  0.12951812E-15  0.18711053E+03
  0.10203145E-15  0.19188604E+03
  0.80447289E-16  0.19656045E+03
  0.63779825E-16  0.20100710E+03
  0.51138247E-16  0.20513197E+03
  0.41735511E-16  0.20892407E+03
  0.34890128E-16  0.21247770E+03
  0.30022760E-16  0.21593735E+03
  0.26649261E-16  0.21937642E+03
  0.24371619E-16  0.22271479E+03
  0.22867931E-16  0.22576621E+03
  0.21882281E-16  0.22836674E+03
  0.21215108E-16  0.23046417E+03
  0.20714401E-16  0.23212047E+03
  0.20267877E-16  0.23346353E+03
  0.19796165E-16  0.23463725E+03
  0.19246919E-16  0.23577123E+03
  0.18589743E-16  0.23696954E+03
  0.17811791E-16  0.23831059E+03
  0.16913939E-16  0.23985167E+03
  0.15907403E-16  0.24163454E+03
  0.14810763E-16  0.24369016E+03
  0.13647344E-16  0.24604248E+03
  0.12442928E-16  0.24871116E+03
  0.11223816E-16  0.25171349E+03
  0.10015232E-16  0.25506567E+03
  0.88400762E-17  0.25878375E+03
  0.77180254E-17  0.26288425E+03
  0.66649708E-17  0.26738465E+03
  0.56927592E-17  0.27230366E+03
  0.48092052E-17  0.27766157E+03
  0.40183248E-17  0.28348045E+03
  0.33207381E-17  0.28978432E+03
  0.27266341E-17  0.28064186E+03
  0.36022833E-17  0.27060150E+03
  0.47434864E-17  0.26120975E+03
  0.62275193E-17  0.25246784E+03
  0.81527974E-17  0.24436425E+03
  0.10643679E-16  0.23687236E+03
  0.13855794E-16  0.22995076E+03
  0.17981700E-16  0.22354633E+03
  0.23256530E-16  0.21759919E+03
  0.29963169E-16  0.21204828E+03
  0.38436326E-16  0.20683652E+03
  0.49064742E-16  0.20191456E+03
  0.62290645E-16  0.19724285E+03
  0.78605500E-16  0.19279207E+03
  0.98541118E-16  0.18854228E+03
  0.12265529E-15  0.18448143E+03
  0.15151135E-15  0.18060344E+03
  0.18565148E-15  0.17690643E+03
  0.22556395E-15  0.17339109E+03
  0.27164526E-15  0.17005952E+03
  0.32415861E-15  0.16691423E+03
  0.38319109E-15  0.16395763E+03
  0.44861227E-15  0.16119162E+03
  0.52003769E-15  0.15861747E+03
  0.59680067E-15  0.15623574E+03
  0.67793621E-15  0.15404636E+03
  0.76217988E-15  0.15204873E+03
  0.84798445E-15  0.15024184E+03
  0.93355519E-15  0.14862435E+03
  0.10169042E-14  0.14719482E+03
  0.10959218E-14  0.14595171E+03
  0.11684623E-14  0.14489357E+03
  0.12324390E-14  0.14401909E+03
  0.12859228E-14  0.14332720E+03
  0.13272388E-14  0.14281713E+03
  0.13550530E-14  0.14248847E+03
  0.13684431E-14  0.14234121E+03
  0.13669494E-14  0.14237580E+03
  0.13505998E-14  0.14259320E+03
  0.13199094E-14  0.14299486E+03
  0.12758526E-14  0.14358284E+03
  0.12198107E-14  0.14435974E+03
  0.11535001E-14  0.14532881E+03
  0.10788836E-14  0.14649394E+03
  0.99807428E-15  0.14785967E+03
  0.91323611E-15  0.14943127E+03
  0.82648925E-15  0.15121467E+03
  0.73982498E-15  0.15321653E+03
  0.65503497E-15  0.15544423E+03
  0.57365800E-15  0.15790576E+03
  0.49694548E-15  0.16060971E+03
  0.42584585E-15  0.16356505E+03
  0.36100642E-15  0.16678086E+03
  0.30279019E-15  0.17026581E+03
  0.25130458E-15  0.17402742E+03
  0.20643834E-15  0.17807072E+03
  0.16790324E-15  0.18239639E+03
  0.13527716E-15  0.18699776E+03
  0.10804575E-15  0.19185664E+03
  0.85640469E-16  0.19693772E+03
  0.67471559E-16  0.20218189E+03
  0.52954936E-16  0.20750034E+03
  0.41532889E-16  0.21277378E+03
  0.32688729E-16  0.21786420E+03
  0.25955998E-16  0.22264773E+03
  0.20923061E-16  0.22706683E+03
  0.17234005E-16  0.23117337E+03
  0.14586775E-16  0.23510831E+03
  0.12729444E-16  0.23899332E+03
  0.11455353E-16  0.24281023E+03
  0.10597734E-16  0.24639257E+03
  0.10024286E-16  0.24954204E+03
  0.96320027E-17  0.25215264E+03
  0.93424584E-17  0.25424908E+03
  0.90976177E-17  0.25594969E+03
  0.88562059E-17  0.25740910E+03
  0.85905917E-17  0.25877656E+03
  0.82841287E-17  0.26017663E+03
  0.79288828E-17  0.26170524E+03
  0.75236808E-17  0.26343335E+03
  0.70724242E-17  0.26541273E+03
  0.65826264E-17  0.26768162E+03
  0.60641452E-17  0.27026922E+03
  0.55280958E-17  0.27319904E+03
  0.49859360E-17  0.27649133E+03
  0.44487209E-17  0.28016472E+03
  0.39265241E-17  0.28423733E+03
  0.34280221E-17  0.28872763E+03
  0.29602319E-17  0.29365496E+03
  0.25283887E-17  0.29903996E+03
  0.21359465E-17  0.30490491E+03
  0.17846783E-17  0.31127399E+03
  0.14748529E-17  0.31817350E+03
  0.67637169E-12  0.68386504E+02
  0.88663654E-12  0.66129667E+02
  0.11495200E-11  0.64029729E+02
  0.14740031E-11  0.62076886E+02
  0.18693533E-11  0.60262155E+02
  0.23447460E-11  0.58577305E+02
  0.29087865E-11  0.57014799E+02
  0.35689442E-11  0.55567741E+02
  0.43309164E-11  0.54229829E+02
  0.51979514E-11  0.52995306E+02
  0.61701721E-11  0.51858925E+02
  0.72439464E-11  0.50815912E+02
  0.84113620E-11  0.49861935E+02
  0.96598594E-11  0.48993073E+02
  0.10972078E-10  0.48205795E+02
  0.12325959E-10  0.47496932E+02
  0.13695139E-10  0.46863661E+02
 -0.15049639E-10  0.46303488E+02
 -0.16356847E-10  0.45814228E+02
 -0.17582753E-10  0.45393993E+02
 -0.18693378E-10  0.45041169E+02
 -0.19656329E-10  0.44754395E+02
 -0.20442385E-10  0.44532508E+02
 -0.21027019E-10  0.44374462E+02
 -0.21391795E-10  0.44279148E+02
 -0.21525569E-10  0.44245053E+02
 -0.21425507E-10  0.44269563E+02
 -0.21097970E-10  0.44347616E+02
 -0.20559463E-10  0.44469050E+02
 -0.19837955E-10  0.44613568E+02
 -0.18975113E-10  0.44741419E+02
 -0.18030313E-10  0.44777333E+02
  0.17087710E-10  0.44586735E+02
  0.16268339E-10  0.43953931E+02
  0.15750115E-10  0.42608021E+02
  0.15799950E-10  0.40408555E+02
  0.16824041E-10  0.37759703E+02
  0.19444929E-10  0.35763930E+02
  0.24617302E-10  0.35170622E+02
  0.33798964E-10  0.35344055E+02
  0.49198965E-10  0.35251316E+02
  0.74131746E-10  0.34516575E+02
 -0.11351422E-09  0.33269578E+02
 -0.17455164E-09  0.31748174E+02
 -0.26766759E-09  0.30131986E+02
 -0.40774203E-09  0.28525477E+02
 -0.61572848E-09  0.26981073E+02
 -0.92072400E-09  0.25521476E+02
 -0.13625623E-08  0.24153941E+02
 -0.19949873E-08  0.22878193E+02
 -0.28894388E-08  0.21690538E+02
 -0.41394412E-08  0.20585920E+02
 -0.58655253E-08  0.19558911E+02
 -0.82205362E-08  0.18604177E+02
 -0.11395081E-07  0.17716677E+02
 -0.15622754E-07  0.16891741E+02
 -0.21184666E-07  0.16125081E+02
 -0.28412663E-07  0.15412784E+02
 -0.37690541E-07  0.14751287E+02
 -0.49452456E-07  0.14137348E+02
 -0.64177742E-07  0.13568020E+02
 -0.82381349E-07  0.13040618E+02
 -0.10459925E-06  0.12552695E+02
 -0.13136842E-06  0.12102013E+02
 -0.16320111E-06  0.11686518E+02
 -0.20055393E-06  0.11304312E+02
 -0.24379210E-06  0.10953634E+02
 -0.29315054E-06  0.10632838E+02
 -0.34869325E-06  0.10340372E+02
 -0.41027366E-06  0.10074767E+02
 -0.47749883E-06  0.98346216E+01
 -0.54970070E-06  0.96185958E+01
 -0.62591825E-06  0.94254066E+01
 -0.70489395E-06  0.92538278E+01
 -0.78508774E-06  0.91026937E+01
 -0.86471087E-06  0.89709056E+01
 -0.94178056E-06  0.88574407E+01
 -0.10141948E-05  0.87613634E+01
 -0.10798246E-05  0.86818365E+01
 -0.11366178E-05  0.86181330E+01
 -0.11827095E-05  0.85696470E+01
 -0.12165276E-05  0.85359029E+01
 -0.12368878E-05  0.85165637E+01
 -0.12430664E-05  0.85114358E+01
 -0.12348465E-05  0.85204721E+01
 -0.12125309E-05  0.85437728E+01
 -0.11769228E-05  0.85815824E+01
 -0.11292734E-05  0.86342856E+01
 -0.10712051E-05  0.87024000E+01
 -0.10046137E-05  0.87865666E+01
 -0.93156245E-06  0.88875398E+01
 -0.85417286E-06  0.90061748E+01
 -0.77452365E-06  0.91434163E+01
  0.99463904E-12  0.65191587E+02
  0.13038522E-11  0.63032501E+02
  0.16904486E-11  0.61023594E+02
  0.21676368E-11  0.59155476E+02
  0.27490474E-11  0.57419539E+02
  0.34481755E-11  0.55807898E+02
  0.42776786E-11  0.54313337E+02
  0.52485438E-11  0.52929248E+02
  0.63691524E-11  0.51649595E+02
  0.76442846E-11  0.50468866E+02
  0.90741236E-11  0.49382035E+02
  0.10653331E-10  0.48384532E+02
  0.12370273E-10  0.47472206E+02
  0.14206481E-10  0.46641305E+02
  0.16136423E-10  0.45888447E+02
  0.18127660E-10  0.45210599E+02
 -0.20141418E-10  0.44605059E+02
 -0.22133604E-10  0.44069442E+02
 -0.24056253E-10  0.43601656E+02
 -0.25859338E-10  0.43199898E+02
 -0.27492881E-10  0.42862628E+02
 -0.28909230E-10  0.42588548E+02
 -0.30065392E-10  0.42376559E+02
 -0.30925274E-10  0.42225680E+02
 -0.31461721E-10  0.42134887E+02
 -0.31658278E-10  0.42102800E+02
 -0.31510650E-10  0.42127050E+02
 -0.31027970E-10  0.42203040E+02
 -0.30234101E-10  0.42321527E+02
 -0.29169430E-10  0.42464005E+02
 -0.27893901E-10  0.42594143E+02
 -0.26492476E-10  0.42642924E+02
  0.25084831E-10  0.42486237E+02
  0.23841968E-10  0.41922744E+02
  0.23013770E-10  0.40691737E+02
  0.22973261E-10  0.38633744E+02
  0.24285976E-10  0.36077835E+02
  0.27816250E-10  0.34055239E+02
  0.34886969E-10  0.33387016E+02
  0.47515371E-10  0.33562325E+02
  0.68755229E-10  0.33551668E+02
  0.10318518E-09  0.32925523E+02
 -0.15759409E-09  0.31782040E+02
 -0.24192665E-09  0.30351145E+02
 -0.37056565E-09  0.28813538E+02
 -0.56403912E-09  0.27276347E+02
 -0.85125070E-09  0.25794155E+02
 -0.12723352E-08  0.24391124E+02
 -0.18822370E-08  0.23075464E+02
 -0.27550926E-08  0.21847546E+02
 -0.39894606E-08  0.20704147E+02
 -0.57143931E-08  0.19640578E+02
 -0.80962530E-08  0.18651717E+02
 -0.11346084E-07  0.17732496E+02
 -0.15727199E-07  0.16878115E+02
 -0.21562507E-07  0.16084122E+02
 -0.29240928E-07  0.15346436E+02
 -0.39222085E-07  0.14661336E+02
 -0.52038317E-07  0.14025437E+02
 -0.68292955E-07  0.13435669E+02
 -0.88653752E-07  0.12889240E+02
 -0.11384042E-06  0.12383613E+02
 -0.14460533E-06  0.11916475E+02
 -0.18170673E-06  0.11485703E+02
 -0.22587410E-06  0.11089344E+02
 -0.27776598E-06  0.10725584E+02
 -0.33792083E-06  0.10392723E+02
 -0.40670263E-06  0.10089153E+02
 -0.48424322E-06  0.98133393E+01
 -0.57038478E-06  0.95638045E+01
 -0.66462609E-06  0.93391177E+01
 -0.76607758E-06  0.91378878E+01
 -0.87343028E-06  0.89587629E+01
 -0.98494433E-06  0.88004332E+01
 -0.10984623E-05  0.86616391E+01
 -0.12114519E-05  0.85411820E+01
 -0.13210797E-05  0.84379387E+01
 -0.14243171E-05  0.83508759E+01
 -0.15180742E-05  0.82790662E+01
 -0.15993542E-05  0.82217027E+01
 -0.16654187E-05  0.81781125E+01
 -0.17139503E-05  0.81477680E+01
 -0.17431975E-05  0.81302958E+01
 -0.17520889E-05  0.81254829E+01
 -0.17403036E-05  0.81332799E+01
 -0.17082927E-05  0.81538015E+01
 -0.16572471E-05  0.81873236E+01
 -0.15890177E-05  0.82342786E+01
 -0.15059942E-05  0.82952465E+01
 -0.14109565E-05  0.83709449E+01
 -0.13069116E-05  0.84622152E+01
 -0.11969319E-05  0.85700086E+01
 -0.10840045E-05  0.86953702E+01
  0.14466299E-11  0.62220635E+02
  0.18963712E-11  0.60152555E+02
  0.24586686E-11  0.58228396E+02
  0.31527361E-11  0.56439151E+02
  0.39984018E-11  0.54776565E+02
  0.50152976E-11  0.53233076E+02
  0.62218375E-11  0.51801762E+02
  0.76340068E-11  0.50476288E+02
  0.92640012E-11  0.49250866E+02
  0.11118778E-10  0.48120209E+02
  0.13198611E-10  0.47079499E+02
  0.15495738E-10  0.46124354E+02
  0.17993243E-10  0.45250796E+02
  0.20664267E-10  0.44455227E+02
  0.23471675E-10  0.43734405E+02
  0.26368283E-10  0.43085424E+02
 -0.29297689E-10  0.42505695E+02
 -0.32195758E-10  0.41992932E+02
 -0.34992711E-10  0.41545133E+02
 -0.37615775E-10  0.41160572E+02
 -0.39992239E-10  0.40837778E+02
 -0.42052774E-10  0.40575512E+02
 -0.43734821E-10  0.40372733E+02
 -0.44985848E-10  0.40228518E+02
 -0.45766307E-10  0.40141919E+02
 -0.46052176E-10  0.40111672E+02
 -0.45837056E-10  0.40135619E+02
 -0.45133951E-10  0.40209570E+02
 -0.43977051E-10  0.40325086E+02
 -0.42424150E-10  0.40465233E+02
 -0.40560723E-10  0.40596706E+02
 -0.38507299E-10  0.40656068E+02
  0.36432601E-10  0.40528686E+02
  0.34576172E-10  0.40026682E+02
  0.33285914E-10  0.38900365E+02
  0.33078506E-10  0.36976869E+02
  0.34734088E-10  0.34519261E+02
  0.39441370E-10  0.32483520E+02
  0.49015670E-10  0.31741738E+02
  0.66220691E-10  0.31906364E+02
  0.95235344E-10  0.31964448E+02
  0.14231981E-09  0.31437618E+02
 -0.21675018E-09  0.30391376E+02
 -0.33210795E-09  0.29046202E+02
 -0.50802845E-09  0.27583075E+02
 -0.77252899E-09  0.26111454E+02
 -0.11650508E-08  0.24687968E+02
 -0.17403552E-08  0.23338201E+02
 -0.25734076E-08  0.22071305E+02
 -0.37653629E-08  0.20888295E+02
 -0.54507154E-08  0.19786416E+02
 -0.78056078E-08  0.18761343E+02
 -0.11057181E-07  0.17808260E+02
 -0.15493710E-07  0.16922365E+02
 -0.21475085E-07  0.16099096E+02
 -0.29443013E-07  0.15334224E+02
 -0.39930077E-07  0.14623875E+02
 -0.53566575E-07  0.13964523E+02
 -0.71083898E-07  0.13352968E+02
 -0.93313017E-07  0.12786312E+02
 -0.12117661E-06  0.12261927E+02
 -0.15567341E-06  0.11777424E+02
 -0.19785339E-06  0.11330624E+02
 -0.24878289E-06  0.10919524E+02
 -0.30949891E-06  0.10542266E+02
 -0.38095260E-06  0.10197110E+02
 -0.46394258E-06  0.98824067E+01
 -0.55903951E-06  0.95965706E+01
 -0.66650464E-06  0.93380618E+01
 -0.78620596E-06  0.91053701E+01
 -0.91753718E-06  0.88970058E+01
 -0.10593461E-05  0.87114961E+01
 -0.12098806E-05  0.85473880E+01
 -0.13667598E-05  0.84032569E+01
 -0.15269816E-05  0.82777203E+01
 -0.16869717E-05  0.81694546E+01
 -0.18426826E-05  0.80772142E+01
 -0.19897414E-05  0.79998522E+01
 -0.21236453E-05  0.79363389E+01
 -0.22399926E-05  0.78857802E+01
 -0.23347351E-05  0.78474321E+01
 -0.24044294E-05  0.78207133E+01
 -0.24464638E-05  0.78052141E+01
 -0.24592382E-05  0.78007023E+01
 -0.24422761E-05  0.78071266E+01
 -0.23962572E-05  0.78246165E+01
 -0.23229666E-05  0.78534802E+01
 -0.22251670E-05  0.78941993E+01
 -0.21064081E-05  0.79474200E+01
 -0.19707940E-05  0.80139424E+01
 -0.18227319E-05  0.80947061E+01
 -0.16666859E-05  0.81907726E+01
 -0.15069549E-05  0.83033070E+01
  0.20809493E-11  0.59456985E+02
  0.27279150E-11  0.57473659E+02
  0.35368036E-11  0.55628424E+02
  0.45352586E-11  0.53912630E+02
  0.57518085E-11  0.52318350E+02
  0.72147000E-11  0.50838324E+02
  0.89504295E-11  0.49465905E+02
  0.10982000E-10  0.48195011E+02
  0.13326965E-10  0.47020084E+02
  0.15995343E-10  0.45936050E+02
  0.18987533E-10  0.44938285E+02
  0.22292383E-10  0.44022579E+02
  0.25885563E-10  0.43185116E+02
  0.29728441E-10  0.42422443E+02
  0.33767601E-10  0.41731449E+02
  0.37935164E-10  0.41109344E+02
 -0.42149991E-10  0.40553646E+02
 -0.46319809E-10  0.40062161E+02
 -0.50344226E-10  0.39632971E+02
 -0.54118533E-10  0.39264421E+02
 -0.57538108E-10  0.38955104E+02
 -0.60503191E-10  0.38703838E+02
 -0.62923750E-10  0.38509631E+02
 -0.64724171E-10  0.38371615E+02
 -0.65847497E-10  0.38288907E+02
 -0.66259065E-10  0.38260343E+02
 -0.65949487E-10  0.38283950E+02
 -0.64937131E-10  0.38355888E+02
 -0.63270552E-10  0.38468418E+02
 -0.61031717E-10  0.38605979E+02
 -0.58341444E-10  0.38737930E+02
 -0.55369260E-10  0.38805788E+02
  0.52351067E-10  0.38703474E+02
  0.49619629E-10  0.38255639E+02
  0.47655267E-10  0.37224098E+02
  0.47167487E-10  0.35427494E+02
  0.49222940E-10  0.33072028E+02
  0.55441500E-10  0.31037190E+02
  0.68290787E-10  0.30226207E+02
  0.91520644E-10  0.30369410E+02
  0.13079324E-09  0.30482873E+02
  0.19458181E-09  0.30045659E+02
  0.29543141E-09  0.29090225E+02
 -0.45169821E-09  0.27826108E+02
 -0.68990750E-09  0.26433631E+02
 -0.10478937E-08  0.25024168E+02
 -0.15789038E-08  0.23656231E+02
 -0.23568547E-08  0.22356765E+02
 -0.34829271E-08  0.21135844E+02
 -0.50936510E-08  0.19995122E+02
 -0.73705773E-08  0.18932309E+02
 -0.10551533E-07  0.17943448E+02
 -0.14943318E-07  0.17024027E+02
 -0.20935519E-07  0.16169511E+02
 -0.29014878E-07  0.15375583E+02
 -0.39779411E-07  0.14638240E+02
 -0.53951167E-07  0.13953819E+02
 -0.72386253E-07  0.13318997E+02
 -0.96080499E-07  0.12730765E+02
 -0.12616894E-06  0.12186406E+02
 -0.16391717E-06  0.11683459E+02
 -0.21070264E-06  0.11219690E+02
 -0.26798410E-06  0.10793054E+02
 -0.33725748E-06  0.10401665E+02
 -0.41999720E-06  0.10043756E+02
 -0.51758203E-06  0.97176520E+01
 -0.63120583E-06  0.94217341E+01
 -0.76177404E-06  0.91544175E+01
 -0.90978863E-06  0.89141285E+01
 -0.10752256E-05  0.86992913E+01
 -0.12574116E-05  0.85083212E+01
 -0.14549086E-05  0.83396261E+01
 -0.16654186E-05  0.81916155E+01
 -0.18857219E-05  0.80627166E+01
 -0.21116643E-05  0.79513950E+01
 -0.23382084E-05  0.78561797E+01
 -0.25595601E-05  0.77756882E+01
 -0.27693757E-05  0.77086514E+01
 -0.29610479E-05  0.76539365E+01
 -0.31280558E-05  0.76105653E+01
 -0.32643551E-05  0.75777298E+01
 -0.33647733E-05  0.75548025E+01
 -0.34253720E-05  0.75413445E+01
 -0.34437345E-05  0.75371088E+01
 -0.34191468E-05  0.75420435E+01
 -0.33526493E-05  0.75562907E+01
 -0.32469540E-05  0.75801856E+01
 -0.31062363E-05  0.76142520E+01
 -0.29358288E-05  0.76591959E+01
 -0.27418511E-05  0.77158957E+01
 -0.25308163E-05  0.77853881E+01
 -0.23092522E-05  0.78688511E+01
 -0.20833686E-05  0.79675821E+01
  0.29605877E-11  0.56885403E+02
  0.38810670E-11  0.54981031E+02
  0.50319365E-11  0.53209316E+02
  0.64525328E-11  0.51561942E+02
  0.81834534E-11  0.50031289E+02
  0.10264896E-10  0.48610376E+02
  0.12734571E-10  0.47292813E+02
  0.15625220E-10  0.46072756E+02
  0.18961831E-10  0.44944861E+02
  0.22758674E-10  0.43904251E+02
  0.27016335E-10  0.42946481E+02
 -0.31718959E-10  0.42067508E+02
 -0.36831947E-10  0.41263662E+02
 -0.42300341E-10  0.40531625E+02
 -0.48048151E-10  0.39868410E+02
 -0.53978801E-10  0.39271335E+02
 -0.59976841E-10  0.38738017E+02
 -0.65910975E-10  0.38266348E+02
 -0.71638347E-10  0.37854489E+02
 -0.77009952E-10  0.37500850E+02
 -0.81876900E-10  0.37204084E+02
 -0.86097213E-10  0.36963061E+02
 -0.89542749E-10  0.36776835E+02
 -0.92105863E-10  0.36644586E+02
 -0.93705441E-10  0.36565487E+02
 -0.94292044E-10  0.36538464E+02
 -0.93852104E-10  0.36561696E+02
 -0.92411370E-10  0.36631648E+02
 -0.90038190E-10  0.36741180E+02
 -0.86847796E-10  0.36875928E+02
 -0.83009492E-10  0.37007576E+02
 -0.78759739E-10  0.37082023E+02
  0.74425694E-10  0.37000862E+02
  0.70465930E-10  0.36600328E+02
  0.67538247E-10  0.35653958E+02
  0.66608929E-10  0.33976095E+02
  0.69123978E-10  0.31725051E+02
  0.77271424E-10  0.29705068E+02
  0.94375112E-10  0.28832087E+02
  0.12547530E-09  0.28945281E+02
  0.17817023E-09  0.29100924E+02
  0.26381585E-09  0.28743169E+02
  0.39920841E-09  0.27871852E+02
  0.60890478E-09  0.26684154E+02
 -0.92836802E-09  0.25358712E+02
 -0.14081561E-08  0.24008294E+02
 -0.21193968E-08  0.22693072E+02
 -0.31608038E-08  0.21441266E+02
 -0.46674827E-08  0.20263841E+02
 -0.68217382E-08  0.19163078E+02
 -0.98660183E-08  0.18137155E+02
 -0.14118009E-07  0.17182481E+02
 -0.19987712E-07  0.16294853E+02
 -0.27996116E-07  0.15470011E+02
 -0.38794753E-07  0.14703886E+02
 -0.53185152E-07  0.13992709E+02
 -0.72136799E-07  0.13333039E+02
 -0.96801891E-07  0.12721764E+02
 -0.12852486E-06  0.12156074E+02
 -0.16884436E-06  0.11633442E+02
 -0.21948524E-06  0.11151583E+02
 -0.28233799E-06  0.10708420E+02
 -0.35942301E-06  0.10302048E+02
 -0.45283741E-06  0.99306889E+01
 -0.56468191E-06  0.95926591E+01
 -0.69696619E-06  0.92863274E+01
 -0.85149128E-06  0.90100837E+01
 -0.10297089E-05  0.87623104E+01
 -0.12325592E-05  0.85413619E+01
 -0.14602910E-05  0.83455536E+01
 -0.17122721E-05  0.81731608E+01
 -0.19868018E-05  0.80224277E+01
 -0.22809432E-05  0.78915860E+01
 -0.25903971E-05  0.77788809E+01
 -0.29094445E-05  0.76826023E+01
 -0.32309832E-05  0.76011182E+01
 -0.35466833E-05  0.75329067E+01
 -0.38472757E-05  0.74765850E+01
 -0.41229732E-05  0.74309330E+01
 -0.43640071E-05  0.73949108E+01
 -0.45612398E-05  0.73676699E+01
 -0.47067984E-05  0.73485593E+01
 -0.47946613E-05  0.73371281E+01
 -0.48211285E-05  0.73331261E+01
 -0.47851189E-05  0.73365025E+01
 -0.46882535E-05  0.73474060E+01
 -0.45347167E-05  0.73661843E+01
 -0.43309125E-05  0.73933837E+01
 -0.40849624E-05  0.74297466E+01
 -0.38061056E-05  0.74762072E+01
 -0.35040721E-05  0.75338816E+01
 -0.31884918E-05  0.76040524E+01
 -0.28683907E-05  0.76881478E+01
  0.41658830E-11  0.54491958E+02
  0.54611564E-11  0.52661152E+02
  0.70806484E-11  0.50957939E+02
  0.90797225E-11  0.49374313E+02
  0.11515519E-10  0.47902939E+02
  0.14444620E-10  0.46537099E+02
  0.17920107E-10  0.45270644E+02
  0.21988078E-10  0.44097947E+02
 -0.26683718E-10  0.43013867E+02
 -0.32027134E-10  0.42013710E+02
 -0.38019177E-10  0.41093199E+02
 -0.44637563E-10  0.40248443E+02
 -0.51833625E-10  0.39475912E+02
 -0.59530050E-10  0.38772415E+02
 -0.67619916E-10  0.38135076E+02
 -0.75967328E-10  0.37561317E+02
 -0.84409821E-10  0.37048846E+02
 -0.92762617E-10  0.36595637E+02
 -0.10082466E-09  0.36199921E+02
 -0.10838624E-09  0.35860172E+02
 -0.11523779E-09  0.35575098E+02
 -0.12117945E-09  0.35343614E+02
 -0.12603085E-09  0.35164821E+02
 -0.12964043E-09  0.35037937E+02
 -0.13189395E-09  0.34962187E+02
 -0.13272172E-09  0.34936569E+02
 -0.13210442E-09  0.34959395E+02
 -0.13007789E-09  0.35027385E+02
 -0.12673749E-09  0.35133911E+02
 -0.12224381E-09  0.35265636E+02
 -0.11683209E-09  0.35396268E+02
 -0.11082948E-09  0.35475545E+02
 -0.10468611E-09  0.35411902E+02
  0.99029063E-10  0.35052213E+02
  0.94752285E-10  0.34181714E+02
  0.93161456E-10  0.32613990E+02
  0.96200998E-10  0.30468088E+02
  0.10680157E-09  0.28476383E+02
  0.12940134E-09  0.27551158E+02
  0.17071401E-09  0.27628208E+02
  0.24084108E-09  0.27813244E+02
  0.35485675E-09  0.27524348E+02
  0.53502934E-09  0.26730110E+02
  0.81388368E-09  0.25614143E+02
 -0.12383518E-08  0.24352269E+02
 -0.18752998E-08  0.23058036E+02
 -0.28187528E-08  0.21792990E+02
 -0.41991573E-08  0.20586504E+02
 -0.61950145E-08  0.19450390E+02
 -0.90471726E-08  0.18387542E+02
 -0.13075974E-07  0.17396600E+02
 -0.18701301E-07  0.16474343E+02
 -0.26465343E-07  0.15616886E+02
 -0.37057628E-07  0.14820248E+02
 -0.51341488E-07  0.14080620E+02
 -0.70380766E-07  0.13394478E+02
 -0.95465116E-07  0.12758613E+02
 -0.12813184E-06  0.12170135E+02
 -0.17018183E-06  0.11626449E+02
 -0.22368686E-06  0.11125224E+02
 -0.29098508E-06  0.10664361E+02
 -0.37466160E-06  0.10241943E+02
 -0.47751038E-06  0.98561992E+01
 -0.60247398E-06  0.95054554E+01
 -0.75255682E-06  0.91880893E+01
 -0.93070814E-06  0.89024887E+01
 -0.11396704E-05  0.86470142E+01
 -0.13817901E-05  0.84199704E+01
 -0.16587893E-05  0.82195881E+01
 -0.19715008E-05  0.80440184E+01
 -0.23195744E-05  0.78913415E+01
 -0.27011694E-05  0.77595873E+01
 -0.31126612E-05  0.76467679E+01
 -0.35483946E-05  0.75509180E+01
 -0.40005315E-05  0.74701385E+01
 -0.44590398E-05  0.74026399E+01
 -0.49118701E-05  0.73467804E+01
 -0.53453531E-05  0.73010968E+01
 -0.57448254E-05  0.72643252E+01
 -0.60954624E-05  0.72354117E+01
 -0.63832562E-05  0.72135153E+01
 -0.65960457E-05  0.71980040E+01
 -0.67244846E-05  0.71884477E+01
 -0.67628233E-05  0.71846114E+01
 -0.67094040E-05  0.71864497E+01
 -0.65667983E-05  0.71941059E+01
 -0.63415704E-05  0.72079137E+01
 -0.60436995E-05  0.72284039E+01
 -0.56857416E-05  0.72563098E+01
 -0.52818428E-05  0.72925732E+01
 -0.48467237E-05  0.73383437E+01
 -0.43947436E-05  0.73949713E+01
 -0.39391297E-05  0.74639899E+01
  0.57976131E-11  0.52263900E+02
  0.76003160E-11  0.50501651E+02
  0.98542824E-11  0.48862273E+02
  0.12636581E-10  0.47338051E+02
  0.16026757E-10  0.45921917E+02
  0.20103585E-10  0.44607395E+02
 -0.24940972E-10  0.43388561E+02
 -0.30603109E-10  0.42259993E+02
 -0.37139004E-10  0.41216738E+02
 -0.44576684E-10  0.40254272E+02
 -0.52917377E-10  0.39368476E+02
 -0.62130110E-10  0.38555600E+02
 -0.72147193E-10  0.37812246E+02
 -0.82861053E-10  0.37135338E+02
 -0.94122905E-10  0.36522107E+02
 -0.10574362E-09  0.35970071E+02
 -0.11749709E-09  0.35477022E+02
 -0.12912612E-09  0.35041011E+02
 -0.14035085E-09  0.34660335E+02
 -0.15087934E-09  0.34333527E+02
 -0.16041986E-09  0.34059344E+02
 -0.16869417E-09  0.33836748E+02
 -0.17545115E-09  0.33664875E+02
 -0.18047976E-09  0.33542983E+02
 -0.18362093E-09  0.33470338E+02
 -0.18477751E-09  0.33446000E+02
 -0.18392245E-09  0.33468389E+02
 -0.18110521E-09  0.33534437E+02
 -0.17645775E-09  0.33637948E+02
 -0.17020194E-09  0.33766457E+02
 -0.16266192E-09  0.33895407E+02
 -0.15428666E-09  0.33977881E+02
 -0.14569078E-09  0.33928369E+02
  0.13772549E-09  0.33603438E+02
  0.13159677E-09  0.32799816E+02
  0.12905582E-09  0.31333275E+02
  0.13269732E-09  0.29291735E+02
  0.14641539E-09  0.27340807E+02
  0.17608702E-09  0.26375227E+02
  0.23057780E-09  0.26412657E+02
  0.32319725E-09  0.26615018E+02
  0.47377066E-09  0.26384016E+02
  0.71154116E-09  0.25659423E+02
  0.10791686E-08  0.24610361E+02
 -0.16381475E-08  0.23408673E+02
 -0.24760210E-08  0.22167971E+02
 -0.37158118E-08  0.20950821E+02
 -0.55281192E-08  0.19787595E+02
 -0.81463228E-08  0.18690886E+02
 -0.11885288E-07  0.17664176E+02
 -0.17163851E-07  0.16706565E+02
 -0.24531193E-07  0.15815207E+02
 -0.34696928E-07  0.14986537E+02
 -0.48564426E-07  0.14216868E+02
 -0.67266439E-07  0.13502663E+02
 -0.92201695E-07  0.12840653E+02
 -0.12507058E-06  0.12227880E+02
 -0.16790765E-06  0.11661687E+02
 -0.22310811E-06  0.11139707E+02
 -0.29344528E-06  0.10659818E+02
 -0.38207518E-06  0.10220109E+02
 -0.49252434E-06  0.98188264E+01
 -0.62865593E-06  0.94543256E+01
 -0.79460852E-06  0.91250157E+01
 -0.99470044E-06  0.88293077E+01
 -0.12332917E-05  0.85655659E+01
 -0.15145940E-05  0.83320689E+01
 -0.18424195E-05  0.81269810E+01
 -0.22198608E-05  0.79483404E+01
 -0.26488985E-05  0.77940647E+01
 -0.31299444E-05  0.76619737E+01
 -0.36613362E-05  0.75498289E+01
 -0.42388250E-05  0.74553857E+01
 -0.48551100E-05  0.73764520E+01
 -0.54994978E-05  0.73109470E+01
 -0.61577744E-05  0.72569547E+01
 -0.68123766E-05  0.72127661E+01
 -0.74429328E-05  0.71769059E+01
 -0.80271999E-05  0.71481451E+01
 -0.85423715E-05  0.71254976E+01
 -0.89666611E-05  0.71082071E+01
 -0.92810027E-05  0.70957264E+01
 -0.94706684E-05  0.70876958E+01
 -0.95265887E-05  0.70839240E+01
 -0.94461885E-05  0.70843766E+01
 -0.92336169E-05  0.70891732E+01
 -0.88993385E-05  0.70985938E+01
 -0.84591477E-05  0.71130941E+01
 -0.79327526E-05  0.71333258E+01
 -0.73421265E-05  0.71601572E+01
 -0.67098392E-05  0.71946905E+01
 -0.60575566E-05  0.72382697E+01
 -0.54048467E-05  0.72924745E+01
  0.79800350E-11  0.50189562E+02
  0.10461469E-10  0.48491206E+02
  0.13564118E-10  0.46911321E+02
  0.17394093E-10  0.45442460E+02
 -0.22060922E-10  0.44077804E+02
 -0.27673075E-10  0.42811106E+02
 -0.34332337E-10  0.41636649E+02
 -0.42127119E-10  0.40549203E+02
 -0.51124947E-10  0.39543989E+02
 -0.61364464E-10  0.38616644E+02
 -0.72847431E-10  0.37763195E+02
 -0.85531285E-10  0.36980026E+02
 -0.99322910E-10  0.36263858E+02
 -0.11407429E-09  0.35611724E+02
 -0.12958065E-09  0.35020956E+02
 -0.14558169E-09  0.34489160E+02
 -0.16176615E-09  0.34014208E+02
 -0.17777996E-09  0.33594220E+02
 -0.19323786E-09  0.33227557E+02
 -0.20773789E-09  0.32912806E+02
 -0.22087839E-09  0.32648771E+02
 -0.23227623E-09  0.32434454E+02
 -0.24158562E-09  0.32269025E+02
 -0.24851596E-09  0.32151776E+02
 -0.25284816E-09  0.32082008E+02
 -0.25444845E-09  0.32058831E+02
 -0.25327942E-09  0.32080750E+02
 -0.24940893E-09  0.32144873E+02
 -0.24301799E-09  0.32245355E+02
 -0.23441055E-09  0.32370461E+02
 -0.22402956E-09  0.32497106E+02
 -0.21248640E-09  0.32581247E+02
 -0.20061410E-09  0.32542690E+02
  0.18955987E-09  0.32246764E+02
  0.18093941E-09  0.31501334E+02
  0.17708516E-09  0.30126774E+02
  0.18143467E-09  0.28187429E+02
  0.19912368E-09  0.26288524E+02
  0.23787359E-09  0.25296086E+02
  0.30929587E-09  0.25293165E+02
  0.43077726E-09  0.25501833E+02
  0.62816072E-09  0.25317549E+02
  0.93949746E-09  0.24654760E+02
  0.14202136E-08  0.23667578E+02
 -0.21501074E-08  0.22522711E+02
 -0.32426639E-08  0.21333038E+02
 -0.48572347E-08  0.20161726E+02
 -0.72146664E-08  0.19039947E+02
 -0.10616964E-07  0.17980991E+02
 -0.15471519E-07  0.16988898E+02
 -0.22320311E-07  0.16063215E+02
 -0.31874282E-07  0.15201475E+02
 -0.45052791E-07  0.14400445E+02
 -0.63027688E-07  0.13656741E+02
 -0.87271070E-07  0.12967110E+02
 -0.11960535E-06  0.12328560E+02
 -0.16225372E-06  0.11738392E+02
 -0.21788866E-06  0.11194206E+02
 -0.28967571E-06  0.10693870E+02
 -0.38130901E-06  0.10235483E+02
 -0.49703496E-06  0.98173240E+01
 -0.64165875E-06  0.94377963E+01
 -0.82052761E-06  0.90953633E+01
 -0.10394820E-05  0.87884862E+01
 -0.13047635E-05  0.85155625E+01
 -0.16228631E-05  0.82748720E+01
 -0.20002933E-05  0.80645363E+01
 -0.24432600E-05  0.78824954E+01
 -0.29572166E-05  0.77265077E+01
 -0.35462837E-05  0.75941730E+01
 -0.42125340E-05  0.74829795E+01
 -0.49551637E-05  0.73903694E+01
 -0.57696041E-05  0.73138179E+01
 -0.66466634E-05  0.72509137E+01
 -0.75718284E-05  0.71994355E+01
 -0.85248849E-05  0.71574118E+01
 -0.94800184E-05  0.71231618E+01
 -0.10406535E-04  0.70953108E+01
 -0.11270275E-04  0.70727841E+01
 -0.12035689E-04  0.70547812E+01
 -0.12668429E-04  0.70407371E+01
 -0.13138191E-04  0.70302783E+01
 -0.13421447E-04  0.70231799E+01
 -0.13503694E-04  0.70193318E+01
 -0.13380884E-04  0.70187176E+01
 -0.13059806E-04  0.70214101E+01
 -0.12557380E-04  0.70275831E+01
 -0.11898957E-04  0.70375391E+01
 -0.11115899E-04  0.70517476E+01
 -0.10242802E-04  0.70708891E+01
 -0.93147175E-05  0.70958975E+01
 -0.83647245E-05  0.71279925E+01
 -0.74220610E-05  0.71686958E+01
  0.10863610E-10  0.48258256E+02
  0.14241906E-10  0.46619450E+02
  0.18466017E-10  0.45095010E+02
 -0.23680441E-10  0.43677743E+02
 -0.30034344E-10  0.42361061E+02
 -0.37675460E-10  0.41138930E+02
 -0.46742438E-10  0.40005827E+02
 -0.57355727E-10  0.38956702E+02
 -0.69607357E-10  0.37986937E+02
 -0.83550043E-10  0.37092320E+02
 -0.99186293E-10  0.36269013E+02
 -0.11645827E-09  0.35513524E+02
 -0.13523930E-09  0.34822686E+02
 -0.15532797E-09  0.34193637E+02
 -0.17644555E-09  0.33623799E+02
 -0.19823770E-09  0.33110861E+02
 -0.22028067E-09  0.32652770E+02
 -0.24209239E-09  0.32247712E+02
 -0.26314824E-09  0.31894105E+02
 -0.28290091E-09  0.31590588E+02
 -0.30080339E-09  0.31336006E+02
 -0.31633395E-09  0.31129399E+02
 -0.32902161E-09  0.30969971E+02
 -0.33847063E-09  0.30857038E+02
 -0.34438268E-09  0.30789932E+02
 -0.34657557E-09  0.30767801E+02
 -0.34499847E-09  0.30789219E+02
 -0.33974376E-09  0.30851425E+02
 -0.33105768E-09  0.30948859E+02
 -0.31935312E-09  0.31070379E+02
 -0.30523052E-09  0.31194122E+02
 -0.28951603E-09  0.31278487E+02
 -0.27333062E-09  0.31247888E+02
  0.25821004E-09  0.30975516E+02
  0.24630476E-09  0.30279905E+02
  0.24070119E-09  0.28987994E+02
  0.24592328E-09  0.27147444E+02
  0.26869722E-09  0.25310330E+02
  0.31909360E-09  0.24305531E+02
  0.41220338E-09  0.24264189E+02
  0.57055624E-09  0.24469525E+02
  0.82755537E-09  0.24320796E+02
  0.12322790E-08  0.23711613E+02
  0.18560865E-08  0.22781048E+02
  0.28015608E-08  0.21689589E+02
 -0.42144080E-08  0.20548535E+02
 -0.62990189E-08  0.19421175E+02
 -0.93384491E-08  0.18339244E+02
 -0.13719584E-07  0.17316618E+02
 -0.19964206E-07  0.16357852E+02
 -0.28766556E-07  0.15462927E+02
 -0.41037749E-07  0.14629753E+02
 -0.57957124E-07  0.13855438E+02
 -0.81030198E-07  0.13136915E+02
 -0.11215247E-06  0.12471233E+02
 -0.15367789E-06  0.11855688E+02
 -0.20849037E-06  0.11287865E+02
 -0.28007639E-06  0.10765629E+02
 -0.37259620E-06  0.10287099E+02
 -0.49095089E-06  0.98505994E+01
 -0.64084140E-06  0.94545963E+01
 -0.82881408E-06  0.90976310E+01
 -0.10622846E-05  0.87782435E+01
 -0.13495274E-05  0.84948966E+01
 -0.16996124E-05  0.82459052E+01
 -0.21222611E-05  0.80293776E+01
 -0.26275888E-05  0.78431777E+01
 -0.32256895E-05  0.76849133E+01
 -0.39260189E-05  0.75519566E+01
 -0.47365373E-05  0.74414965E+01
 -0.56625939E-05  0.73506201E+01
 -0.67055683E-05  0.72764149E+01
 -0.78613445E-05  0.72160804E+01
 -0.91187594E-05  0.71670348E+01
 -0.10458245E-04  0.71270044E+01
 -0.11850943E-04  0.70940851E+01
 -0.13258594E-04  0.70667700E+01
 -0.14634474E-04  0.70439430E+01
 -0.15925531E-04  0.70248417E+01
 -0.17075716E-04  0.70089982E+01
 -0.18030260E-04  0.69961671E+01
 -0.18740455E-04  0.69862509E+01
 -0.19168297E-04  0.69792331E+01
 -0.19290345E-04  0.69751260E+01
 -0.19100168E-04  0.69739398E+01
 -0.18608999E-04  0.69756756E+01
 -0.17844490E-04  0.69803430E+01
 -0.16847778E-04  0.69880016E+01
 -0.15669335E-04  0.69988206E+01
 -0.14364240E-04  0.70131517E+01
 -0.12987546E-04  0.70316036E+01
 -0.11590299E-04  0.70551100E+01
 -0.10216601E-04  0.70849789E+01
  0.14627087E-10  0.46460195E+02
 -0.19176024E-10  0.44876885E+02
 -0.24863976E-10  0.43404115E+02
 -0.31885574E-10  0.42034929E+02
 -0.40441743E-10  0.40762952E+02
 -0.50731508E-10  0.39582351E+02
 -0.62941669E-10  0.38487783E+02
 -0.77234550E-10  0.37474365E+02
 -0.93734216E-10  0.36537631E+02
 -0.11251181E-09  0.35673508E+02
 -0.13357089E-09  0.34878285E+02
 -0.15683374E-09  0.34148586E+02
 -0.18212996E-09  0.33481350E+02
 -0.20918847E-09  0.32873809E+02
 -0.23763410E-09  0.32323470E+02
 -0.26698976E-09  0.31828103E+02
 -0.29668489E-09  0.31385720E+02
 -0.32607034E-09  0.30994571E+02
 -0.35443961E-09  0.30653127E+02
 -0.38105556E-09  0.30360073E+02
 -0.40518142E-09  0.30114297E+02
 -0.42611447E-09  0.29914870E+02
 -0.44322031E-09  0.29761024E+02
 -0.45596592E-09  0.29652101E+02
 -0.46394954E-09  0.29587455E+02
 -0.46692601E-09  0.29566260E+02
 -0.46482722E-09  0.29587139E+02
 -0.45777812E-09  0.29647430E+02
 -0.44611092E-09  0.29741788E+02
 -0.43038183E-09  0.29859535E+02
 -0.41139828E-09  0.29979799E+02
 -0.39026833E-09  0.30063010E+02
 -0.36848993E-09  0.30037530E+02
  0.34810571E-09  0.29783534E+02
  0.33196035E-09  0.29129691E+02
  0.32411332E-09  0.27911079E+02
  0.33048186E-09  0.26164908E+02
  0.35981886E-09  0.24397744E+02
  0.42517026E-09  0.23395436E+02
  0.54600902E-09  0.23320004E+02
  0.75130853E-09  0.23514019E+02
  0.10839004E-08  0.23389978E+02
  0.16065581E-08  0.22825957E+02
  0.24103582E-08  0.21946505E+02
  0.36259885E-08  0.20904949E+02
 -0.54387928E-08  0.19810142E+02
 -0.81084451E-08  0.18724968E+02
 -0.11994224E-07  0.17681450E+02
 -0.17586893E-07  0.16693923E+02
 -0.25548143E-07  0.15767396E+02
 -0.36758457E-07  0.14902264E+02
 -0.52374037E-07  0.14096813E+02
 -0.73893158E-07  0.13348498E+02
 -0.10323199E-06  0.12654582E+02
 -0.14280961E-06  0.12012430E+02
 -0.19564162E-06  0.11419648E+02
 -0.26544164E-06  0.10874115E+02
 -0.35672983E-06  0.10373981E+02
 -0.47494741E-06  0.99176231E+01
 -0.62657596E-06  0.95035864E+01
 -0.81925865E-06  0.91305114E+01
 -0.10619185E-05  0.87970459E+01
 -0.13648636E-05  0.85017535E+01
 -0.17398610E-05  0.82430233E+01
 -0.22001505E-05  0.80189896E+01
 -0.27603523E-05  0.78274722E+01
 -0.34362084E-05  0.76659480E+01
 -0.42440774E-05  0.75315621E+01
 -0.52000950E-05  0.74211818E+01
 -0.63189142E-05  0.73314935E+01
 -0.76119683E-05  0.72591318E+01
 -0.90852556E-05  0.72008285E+01
 -0.10736742E-04  0.71535612E+01
 -0.12553606E-04  0.71146828E+01
 -0.14509689E-04  0.70820165E+01
 -0.16563647E-04  0.70539046E+01
 -0.18658348E-04  0.70292088E+01
 -0.20722035E-04  0.70072651E+01
 -0.22671580E-04  0.69878042E+01
 -0.24417851E-04  0.69708492E+01
 -0.25872814E-04  0.69566042E+01
 -0.26957585E-04  0.69453475E+01
 -0.27610350E-04  0.69373397E+01
 -0.27792965E-04  0.69327542E+01
 -0.27495150E-04  0.69316366E+01
 -0.26735596E-04  0.69338946E+01
 -0.25559793E-04  0.69393216E+01
 -0.24034957E-04  0.69476499E+01
 -0.22242910E-04  0.69586319E+01
 -0.20272045E-04  0.69721419E+01
 -0.18209552E-04  0.69882881E+01
 -0.16134881E-04  0.70075238E+01
 -0.14115092E-04  0.70307428E+01
  0.19478534E-10  0.44786413E+02
 -0.25536686E-10  0.43254814E+02
 -0.33111914E-10  0.41830188E+02
 -0.42463508E-10  0.40505798E+02
 -0.53859167E-10  0.39275475E+02
 -0.67564088E-10  0.38133566E+02
 -0.83827217E-10  0.37074901E+02
 -0.10286493E-09  0.36094748E+02
 -0.12484268E-09  0.35188787E+02
 -0.14985547E-09  0.34353073E+02
 -0.17790828E-09  0.33584013E+02
 -0.20889789E-09  0.32878340E+02
 -0.24259762E-09  0.32233089E+02
 -0.27864668E-09  0.31645583E+02
 -0.31654561E-09  0.31113409E+02
 -0.35565915E-09  0.30634407E+02
 -0.39522749E-09  0.30206655E+02
 -0.43438608E-09  0.29828461E+02
 -0.47219388E-09  0.29498345E+02
 -0.50766897E-09  0.29215035E+02
 -0.53982989E-09  0.28977457E+02
 -0.56774044E-09  0.28784712E+02
 -0.59055551E-09  0.28636057E+02
 -0.60756505E-09  0.28530855E+02
 -0.61823406E-09  0.28468474E+02
 -0.62223644E-09  0.28448109E+02
 -0.61948233E-09  0.28468409E+02
 -0.61013964E-09  0.28526776E+02
 -0.59465284E-09  0.28618016E+02
 -0.57376510E-09  0.28731797E+02
 -0.54855368E-09  0.28848016E+02
 -0.52049385E-09  0.28928746E+02
 -0.49157385E-09  0.28905674E+02
  0.46449373E-09  0.28665126E+02
  0.44299481E-09  0.28045334E+02
  0.43238671E-09  0.26890787E+02
  0.44036569E-09  0.25233806E+02
  0.47825577E-09  0.23543128E+02
  0.56285333E-09  0.22557885E+02
  0.71912093E-09  0.22454647E+02
  0.98405809E-09  0.22631179E+02
  0.14121785E-08  0.22521574E+02
  0.20831434E-08  0.21994208E+02
  0.31122382E-08  0.21160165E+02
  0.46645288E-08  0.20164884E+02
 -0.69736846E-08  0.19113935E+02
 -0.10366595E-07  0.18069244E+02
 -0.15295017E-07  0.17062822E+02
 -0.22375545E-07  0.16109309E+02
 -0.32439222E-07  0.15214096E+02
 -0.46591977E-07  0.14377968E+02
 -0.66287008E-07  0.13599578E+02
 -0.93409975E-07  0.12876734E+02
 -0.13037776E-06  0.12207037E+02
 -0.18025145E-06  0.11588188E+02
 -0.24686431E-06  0.11018114E+02
 -0.33496581E-06  0.10495008E+02
 -0.45038344E-06  0.10017311E+02
 -0.60020416E-06  0.95836594E+01
 -0.79297779E-06  0.91928103E+01
 -0.10389428E-05  0.88435470E+01
 -0.13502716E-05  0.85345716E+01
 -0.17413238E-05  0.82643927E+01
 -0.22288839E-05  0.80312195E+01
 -0.28323375E-05  0.78328744E+01
 -0.35737150E-05  0.76667394E+01
 -0.44774962E-05  0.75297491E+01
 -0.55700367E-05  0.74184405E+01
 -0.68784486E-05  0.73290598E+01
 -0.84287648E-05  0.72577213E+01
 -0.10243249E-04  0.72005986E+01
 -0.12336804E-04  0.71541258E+01
 -0.14712596E-04  0.71151821E+01
 -0.17357240E-04  0.70812324E+01
 -0.20236149E-04  0.70504103E+01
 -0.23289911E-04  0.70215339E+01
 -0.26432681E-04  0.69940583E+01
 -0.29553544E-04  0.69679770E+01
 -0.32521487E-04  0.69436883E+01
 -0.35194082E-04  0.69218457E+01
 -0.37429280E-04  0.69032081E+01
 -0.39098962E-04  0.68885038E+01
 -0.40102371E-04  0.68783183E+01
 -0.40377334E-04  0.68730124E+01
 -0.39907404E-04  0.68726743E+01
 -0.38723709E-04  0.68771076E+01
 -0.36901184E-04  0.68858568E+01
 -0.34549876E-04  0.68982689E+01
 -0.31802794E-04  0.69135903E+01
 -0.28802319E-04  0.69310926E+01
 -0.25687183E-04  0.69502200E+01
 -0.22581736E-04  0.69707468E+01
 -0.19588558E-04  0.69929261E+01
 -0.25654884E-10  0.43228693E+02
 -0.33634636E-10  0.41745263E+02
 -0.43612912E-10  0.40365483E+02
 -0.55931376E-10  0.39082822E+02
 -0.70942806E-10  0.37891296E+02
 -0.88996726E-10  0.36785427E+02
 -0.11042130E-09  0.35760201E+02
 -0.13550183E-09  0.34811033E+02
 -0.16445660E-09  0.33933732E+02
 -0.19741110E-09  0.33124477E+02
 -0.23437231E-09  0.32379783E+02
 -0.27520466E-09  0.31696485E+02
 -0.31960996E-09  0.31071709E+02
 -0.36711333E-09  0.30502860E+02
 -0.41705717E-09  0.29987600E+02
 -0.46860496E-09  0.29523837E+02
 -0.52075595E-09  0.29109710E+02
 -0.57237133E-09  0.28743577E+02
 -0.62221144E-09  0.28424006E+02
 -0.66898260E-09  0.28149766E+02
 -0.71139168E-09  0.27919816E+02
 -0.74820512E-09  0.27733285E+02
 -0.77830937E-09  0.27589453E+02
 -0.80076904E-09  0.27487696E+02
 -0.81487958E-09  0.27427395E+02
 -0.82021228E-09  0.27407751E+02
 -0.81665049E-09  0.27427425E+02
 -0.80441827E-09  0.27483849E+02
 -0.78410551E-09  0.27571915E+02
 -0.75669710E-09  0.27681523E+02
 -0.72361921E-09  0.27793130E+02
[truncated: 58,033,768 more chars]
