# Supplementary material for: Green moisture-electric generator based on supramolecular hydrogel with tens of milliamp electricity toward practical applications
Source: Nat Commun. 2024 Apr 18;15:3329. doi: 10.1038/s41467-024-47652-3 (PMC11026426; doi:10.1038/s41467-024-47652-3)
Supplement: Supplementary file 16 — Source Data [file 41467_2024_47652_MOESM16_ESM.zip › Source Data/Fig. 3e. AlgNa-H2O.txt]

 -0.13141104E-06  0.12456718E+02
 -0.15359908E-06  0.12156115E+02
 -0.17817171E-06  0.11876038E+02
 -0.20512011E-06  0.11616069E+02
 -0.23438986E-06  0.11375816E+02
 -0.26588408E-06  0.11154914E+02
 -0.29947196E-06  0.10953030E+02
 -0.33500421E-06  0.10769864E+02
 -0.37233688E-06  0.10605159E+02
 -0.41136502E-06  0.10458711E+02
 -0.45206787E-06  0.10330418E+02
 -0.49456729E-06  0.10220363E+02
 -0.53920185E-06  0.10128968E+02
 -0.58661943E-06  0.10057235E+02
  0.63789259E-06  0.10007081E+02
  0.69466239E-06  0.99817041E+01
  0.75931857E-06  0.99858253E+01
  0.83522594E-06  0.10025466E+02
  0.92700874E-06  0.10106836E+02
  0.10409048E-05  0.10234029E+02
  0.11851993E-05  0.10405861E+02
  0.13707405E-05  0.10613121E+02
  0.16115299E-05  0.10838024E+02
  0.19253558E-05  0.11056912E+02
  0.23344191E-05  0.11245392E+02
  0.28658644E-05  0.11383650E+02
  0.35520986E-05  0.11459792E+02
 -0.44307522E-05  0.11470462E+02
 -0.55441198E-05  0.11419331E+02
 -0.69379228E-05  0.11314668E+02
 -0.86592692E-05  0.11166966E+02
 -0.10753751E-04  0.10987142E+02
 -0.13261716E-04  0.10785407E+02
 -0.16213870E-04  0.10570698E+02
 -0.19626500E-04  0.10350491E+02
 -0.23496724E-04  0.10130833E+02
 -0.27798265E-04  0.99164939E+01
 -0.32478289E-04  0.97111546E+01
 -0.37455796E-04  0.95176007E+01
 -0.42622007E-04  0.93378960E+01
 -0.47842967E-04  0.91735326E+01
 -0.52964442E-04  0.90255549E+01
 -0.57818919E-04  0.88946594E+01
 -0.62234324E-04  0.87812724E+01
 -0.66043864E-04  0.86856098E+01
 -0.69096260E-04  0.86077202E+01
 -0.71265550E-04  0.85475158E+01
 -0.72459628E-04  0.85047900E+01
 -0.72626764E-04  0.84792262E+01
 -0.71759468E-04  0.84703962E+01
 -0.69895298E-04  0.84777511E+01
 -0.67114463E-04  0.85006039E+01
 -0.63534379E-04  0.85381055E+01
 -0.59301648E-04  0.85892144E+01
 -0.54582165E-04  0.86526623E+01
 -0.49550282E-04  0.87269165E+01
 -0.44378018E-04  0.88101437E+01
 -0.39225268E-04  0.89001800E+01
 -0.34231813E-04  0.89945133E+01
 -0.29511702E-04  0.90902909E+01
 -0.25150228E-04  0.91843624E+01
 -0.21203472E-04  0.92733751E+01
 -0.17700071E-04  0.93539362E+01
 -0.14644705E-04  0.94228526E+01
 -0.12022670E-04  0.94774480E+01
 -0.98049279E-05  0.95159405E+01
 -0.79530694E-05  0.95378365E+01
 -0.64237692E-05  0.95442749E+01
 -0.51724652E-05  0.95382344E+01
 -0.41561347E-05  0.95245276E+01
 -0.33351744E-05  0.95095339E+01
 -0.26744795E-05  0.95006878E+01
 -0.21438736E-05  0.95058041E+01
 -0.17180582E-05  0.95323702E+01
 -0.13762479E-05  0.95869404E+01
 -0.11016293E-05  0.96747323E+01
 -0.88075351E-06  0.97994606E+01
 -0.70293739E-06  0.99633854E+01
 -0.55971908E-06  0.10167513E+02
 -0.15158887E-06  0.12173735E+02
 -0.17719489E-06  0.11878543E+02
 -0.20556103E-06  0.11603662E+02
 -0.23668294E-06  0.11348696E+02
 -0.27050672E-06  0.11113272E+02
 -0.30693370E-06  0.10897050E+02
 -0.34583206E-06  0.10699723E+02
 -0.38705702E-06  0.10521023E+02
 -0.43048142E-06  0.10360730E+02
 -0.47603878E-06  0.10218699E+02
 -0.52378108E-06  0.10094921E+02
 -0.57395389E-06  0.99896287E+01
 -0.62709230E-06  0.99034861E+01
  0.68414222E-06  0.98378711E+01
  0.74661353E-06  0.97952366E+01
  0.81677381E-06  0.97794591E+01
  0.89789463E-06  0.97959394E+01
  0.99456512E-06  0.98510585E+01
  0.11130900E-05  0.99505473E+01
  0.12619894E-05  0.10096659E+02
  0.14526132E-05  0.10284870E+02
  0.16998746E-05  0.10501779E+02
  0.20230865E-05  0.10725945E+02
  0.24468595E-05  0.10932007E+02
  0.30019814E-05  0.11096434E+02
  0.37261547E-05  0.11202362E+02
 -0.46644235E-05  0.11241785E+02
 -0.58690846E-05  0.11215041E+02
 -0.73988548E-05  0.11128615E+02
 -0.93170827E-05  0.10992517E+02
 -0.11688839E-04  0.10818039E+02
 -0.14576818E-04  0.10616223E+02
 -0.18036127E-04  0.10396990E+02
 -0.22108192E-04  0.10168775E+02
 -0.26814208E-04  0.99384735E+01
 -0.32148705E-04  0.97115585E+01
 -0.38073910E-04  0.94922727E+01
 -0.44515627E-04  0.92838349E+01
 -0.51361295E-04  0.90886372E+01
 -0.58460748E-04  0.89084166E+01
 -0.65629967E-04  0.87443987E+01
 -0.72657849E-04  0.85974149E+01
 -0.79315743E-04  0.84679954E+01
 -0.85369183E-04  0.83564412E+01
 -0.90591075E-04  0.82628787E+01
 -0.94775356E-04  0.81872998E+01
 -0.97750102E-04  0.81295890E+01
 -0.99389004E-04  0.80895400E+01
 -0.99620226E-04  0.80668623E+01
 -0.98431818E-04  0.80611792E+01
 -0.95873093E-04  0.80720177E+01
 -0.92051741E-04  0.80987906E+01
 -0.87126808E-04  0.81407722E+01
 -0.81298086E-04  0.81970660E+01
 -0.74792836E-04  0.82665687E+01
 -0.67851040E-04  0.83479283E+01
 -0.60710531E-04  0.84395013E+01
 -0.53593339E-04  0.85393119E+01
 -0.46694384E-04  0.86450189E+01
 -0.40173370E-04  0.87538998E+01
 -0.34150266E-04  0.88628645E+01
 -0.28704369E-04  0.89685128E+01
 -0.23876536E-04  0.90672545E+01
 -0.19673886E-04  0.91555078E+01
 -0.16076119E-04  0.92299863E+01
 -0.13042561E-04  0.92880701E+01
 -0.10519158E-04  0.93282323E+01
 -0.84447941E-05  0.93504641E+01
 -0.67565281E-05  0.93566125E+01
 -0.53935713E-05  0.93505335E+01
 -0.42999889E-05  0.93379813E+01
 -0.34262610E-05  0.93262048E+01
 -0.27299088E-05  0.93233006E+01
 -0.21754313E-05  0.93374421E+01
 -0.17337830E-05  0.93761391E+01
 -0.13815975E-05  0.94456690E+01
 -0.11003109E-05  0.95507590E+01
 -0.87529692E-06  0.96945258E+01
 -0.69507926E-06  0.98786216E+01
 -0.17351304E-06  0.11910325E+02
 -0.20283557E-06  0.11620279E+02
 -0.23532915E-06  0.11350345E+02
 -0.27099610E-06  0.11100145E+02
 -0.30978574E-06  0.10869330E+02
 -0.35160142E-06  0.10657582E+02
 -0.39631594E-06  0.10464620E+02
 -0.44379763E-06  0.10290207E+02
 -0.49394924E-06  0.10134164E+02
 -0.54676261E-06  0.99964092E+01
 -0.60239201E-06  0.98770338E+01
 -0.66125005E-06  0.97764385E+01
 -0.72413113E-06  0.96955579E+01
  0.79236937E-06  0.96361804E+01
  0.86804039E-06  0.96013266E+01
  0.95422029E-06  0.95955428E+01
  0.10553189E-05  0.96248040E+01
  0.11775092E-05  0.96955713E+01
  0.13292764E-05  0.98126153E+01
  0.15221123E-05  0.99757671E+01
  0.17713715E-05  0.10176770E+02
  0.20972933E-05  0.10398170E+02
  0.25261663E-05  0.10615655E+02
  0.30915726E-05  0.10803334E+02
  0.38355974E-05  0.10939606E+02
  0.48098278E-05  0.11011136E+02
 -0.60759050E-05  0.11013818E+02
 -0.77053441E-05  0.10951293E+02
 -0.97783134E-05  0.10832309E+02
 -0.12381089E-04  0.10668087E+02
 -0.15601974E-04  0.10470312E+02
 -0.19525622E-04  0.10249872E+02
 -0.24225875E-04  0.10016239E+02
 -0.29757494E-04  0.97772664E+01
 -0.36147357E-04  0.95392491E+01
 -0.43385924E-04  0.93070956E+01
 -0.51419888E-04  0.90845464E+01
 -0.60146957E-04  0.88743910E+01
 -0.69413597E-04  0.86786620E+01
 -0.79016376E-04  0.84988012E+01
 -0.88707226E-04  0.83357959E+01
 -0.98202597E-04  0.81902879E+01
 -0.10719612E-03  0.80626597E+01
 -0.11537405E-03  0.79531013E+01
 -0.12243251E-03  0.78616601E+01
 -0.12809532E-03  0.77882777E+01
 -0.13213122E-03  0.77328147E+01
 -0.13436896E-03  0.76950659E+01
 -0.13470929E-03  0.76747655E+01
 -0.13313241E-03  0.76715848E+01
 -0.12970041E-03  0.76851214E+01
 -0.12455407E-03  0.77148816E+01
 -0.11790405E-03  0.77602552E+01
 -0.11001732E-03  0.78204836E+01
 -0.10119966E-03  0.78946222E+01
 -0.91775925E-04  0.79814963E+01
 -0.82069908E-04  0.80796548E+01
 -0.72385502E-04  0.81873216E+01
 -0.62990908E-04  0.83023514E+01
 -0.54107052E-04  0.84221964E+01
 -0.45900884E-04  0.85438950E+01
 -0.38483609E-04  0.86640958E+01
 -0.31913378E-04  0.87791370E+01
 -0.26201490E-04  0.88852001E+01
 -0.21320952E-04  0.89785547E+01
 -0.17216164E-04  0.90559022E+01
 -0.13812617E-04  0.91148064E+01
 -0.11025710E-04  0.91541666E+01
 -0.87681151E-05  0.91746576E+01
 -0.69553868E-05  0.91790329E+01
 -0.55098014E-05  0.91721834E+01
 -0.43625863E-05  0.91608836E+01
 -0.34548312E-05  0.91532273E+01
 -0.27374182E-05  0.91578460E+01
 -0.21702970E-05  0.91830676E+01
 -0.17213932E-05  0.92361885E+01
 -0.13653718E-05  0.93229868E+01
 -0.10824126E-05  0.94475244E+01
 -0.85709341E-06  0.96122072E+01
 -0.19707230E-06  0.11665718E+02
 -0.23039164E-06  0.11380560E+02
 -0.26732701E-06  0.11115326E+02
 -0.30789005E-06  0.10869660E+02
 -0.35203668E-06  0.10643234E+02
 -0.39967707E-06  0.10435753E+02
 -0.45069574E-06  0.10246961E+02
 -0.50498476E-06  0.10076651E+02
 -0.56249286E-06  0.99246870E+01
 -0.62329410E-06  0.97910539E+01
 -0.68768029E-06  0.96759541E+01
 -0.75628253E-06  0.95799739E+01
 -0.83022894E-06  0.95043452E+01
  0.91134858E-06  0.94512992E+01
  0.10024353E-05  0.94244424E+01
  0.11075905E-05  0.94289557E+01
  0.12326692E-05  0.94712362E+01
  0.13858596E-05  0.95574942E+01
  0.15784311E-05  0.96910425E+01
  0.18256822E-05  0.98687963E+01
  0.21481123E-05  0.10078593E+02
  0.25728206E-05  0.10299340E+02
  0.31350953E-05  0.10504817E+02
  0.38801030E-05  0.10669719E+02
  0.48645165E-05  0.10775192E+02
 -0.61578360E-05  0.10811697E+02
 -0.78430780E-05  0.10778801E+02
 -0.10016445E-04  0.10682947E+02
 -0.12785564E-04  0.10534593E+02
 -0.16265926E-04  0.10345712E+02
 -0.20575271E-04  0.10128051E+02
 -0.25825851E-04  0.98921512E+01
 -0.32114798E-04  0.96469320E+01
 -0.39513101E-04  0.93996364E+01
 -0.48054028E-04  0.91559637E+01
 -0.57722047E-04  0.89202855E+01
 -0.68443470E-04  0.86958776E+01
 -0.80080011E-04  0.84851386E+01
 -0.92426287E-04  0.82897781E+01
 -0.10521200E-03  0.81109752E+01
 -0.11810912E-03  0.79495056E+01
 -0.13074393E-03  0.78058431E+01
 -0.14271346E-03  0.76802396E+01
 -0.15360525E-03  0.75727864E+01
 -0.16301940E-03  0.74834603E+01
 -0.17059137E-03  0.74121578E+01
 -0.17601410E-03  0.73587183E+01
 -0.17905767E-03  0.73229376E+01
 -0.17958525E-03  0.73045728E+01
 -0.17756353E-03  0.73033397E+01
 -0.17306685E-03  0.73189014E+01
 -0.16627406E-03  0.73508511E+01
 -0.15745808E-03  0.73986862E+01
 -0.14696883E-03  0.74617773E+01
 -0.13521071E-03  0.75393292E+01
 -0.12261666E-03  0.76303366E+01
 -0.10962111E-03  0.77335355E+01
 -0.96634438E-04  0.78473498E+01
 -0.84021047E-04  0.79698401E+01
 -0.72083021E-04  0.80986572E+01
 -0.61050257E-04  0.82310108E+01
 -0.51077363E-04  0.83636669E+01
 -0.42246711E-04  0.84929898E+01
 -0.34576457E-04  0.86150514E+01
 -0.28031948E-04  0.87258294E+01
 -0.22538835E-04  0.88215101E+01
 -0.17996325E-04  0.88988993E+01
 -0.14289338E-04  0.89559124E+01
 -0.11298697E-04  0.89920855E+01
 -0.89089561E-05  0.90090030E+01
 -0.70137701E-05  0.90105250E+01
 -0.55190491E-05  0.90027052E+01
 -0.43442693E-05  0.89933569E+01
 -0.34224113E-05  0.89913158E+01
 -0.26989770E-05  0.90055431E+01
 -0.21304862E-05  0.90442611E+01
 -0.16827632E-05  0.91142925E+01
 -0.13292353E-05  0.92207006E+01
 -0.10493790E-05  0.93667368E+01
 -0.22209936E-06  0.11439187E+02
 -0.25966797E-06  0.11158665E+02
 -0.30132927E-06  0.10897890E+02
 -0.34710726E-06  0.10656528E+02
 -0.39696855E-06  0.10434273E+02
 -0.45083591E-06  0.10230850E+02
 -0.50861413E-06  0.10046027E+02
 -0.57023177E-06  0.98796271E+01
 -0.63570241E-06  0.97315585E+01
 -0.70521030E-06  0.96018776E+01
 -0.77922572E-06  0.94909082E+01
 -0.85865775E-06  0.93994404E+01
  0.94505412E-06  0.93290292E+01
  0.10408623E-05  0.92823740E+01
  0.11497711E-05  0.92636705E+01
  0.12771593E-05  0.92786701E+01
  0.14306855E-05  0.93339969E+01
  0.16210603E-05  0.94352454E+01
  0.18630478E-05  0.95837963E+01
  0.21767394E-05  0.97732888E+01
  0.25891299E-05  0.99877157E+01
  0.31359964E-05  0.10202985E+02
  0.38640257E-05  0.10391985E+02
  0.48330643E-05  0.10530965E+02
  0.61182628E-05  0.10604351E+02
 -0.78117844E-05  0.10606394E+02
 -0.10023634E-04  0.10539945E+02
 -0.12881098E-04  0.10413711E+02
 -0.16526249E-04  0.10239358E+02
 -0.21111060E-04  0.10029225E+02
 -0.26789807E-04  0.97948806E+01
 -0.33708749E-04  0.95463863E+01
 -0.41993398E-04  0.92920629E+01
 -0.51734142E-04  0.90385408E+01
 -0.62971307E-04  0.87909519E+01
 -0.75681104E-04  0.85531700E+01
 -0.89763980E-04  0.83280490E+01
 -0.10503688E-03  0.81176371E+01
 -0.12123060E-03  0.79233574E+01
 -0.13799312E-03  0.77461564E+01
 -0.15489907E-03  0.75866232E+01
 -0.17146518E-03  0.74450830E+01
 -0.18717092E-03  0.73216711E+01
 -0.20148328E-03  0.72163900E+01
 -0.21388417E-03  0.71291524E+01
 -0.22389898E-03  0.70598134E+01
 -0.23112449E-03  0.70081922E+01
 -0.23525428E-03  0.69740854E+01
 -0.23609972E-03  0.69572712E+01
 -0.23360473E-03  0.69575063E+01
 -0.22785261E-03  0.69745154E+01
 -0.21906380E-03  0.70079724E+01
 -0.20758410E-03  0.70574757E+01
 -0.19386383E-03  0.71225163E+01
 -0.17842930E-03  0.72024390E+01
 -0.16184922E-03  0.72963981E+01
 -0.14469882E-03  0.74033071E+01
 -0.12752546E-03  0.75217836E+01
 -0.11081857E-03  0.76500929E+01
 -0.94986712E-04  0.77860928E+01
 -0.80343276E-04  0.79271883E+01
 -0.67101263E-04  0.80703060E+01
 -0.55376547E-04  0.82119058E+01
 -0.45198039E-04  0.83480496E+01
 -0.36522685E-04  0.84745518E+01
 -0.29252982E-04  0.85872354E+01
 -0.23254869E-04  0.86823054E+01
 -0.18374252E-04  0.87568323E+01
 -0.14450954E-04  0.88092994E+01
 -0.11329467E-04  0.88401275E+01
 -0.88663870E-05  0.88520510E+01
 -0.69348048E-05  0.88502159E+01
 -0.54261740E-05  0.88419076E+01
 -0.42502769E-05  0.88359097E+01
 -0.33339172E-05  0.88416027E+01
 -0.26188827E-05  0.88679976E+01
 -0.20596125E-05  0.89229103E+01
 -0.16208711E-05  0.90124280E+01
 -0.12756222E-05  0.91407145E+01
 -0.24836878E-06  0.11230050E+02
 -0.29040131E-06  0.10953917E+02
 -0.33703133E-06  0.10697365E+02
 -0.38829862E-06  0.10460078E+02
 -0.44418520E-06  0.10241772E+02
 -0.50463318E-06  0.10042193E+02
 -0.56957757E-06  0.98611313E+01
 -0.63899804E-06  0.96984388E+01
 -0.71299467E-06  0.95540684E+01
 -0.79189352E-06  0.94281530E+01
 -0.87638957E-06  0.93211485E+01
 -0.96773675E-06  0.92340662E+01
  0.10679990E-05  0.91688076E+01
  0.11803811E-05  0.91285588E+01
  0.13096668E-05  0.91180911E+01
  0.14627982E-05  0.91436322E+01
  0.16496460E-05  0.92118043E+01
  0.18840225E-05  0.93272089E+01
  0.21850025E-05  0.94888813E+01
  0.25786054E-05  0.96869887E+01
  0.30998781E-05  0.99019603E+01
  0.37953728E-05  0.10107484E+02
  0.47259429E-05  0.10276538E+02
  0.59696801E-05  0.10387673E+02
 -0.76246867E-05  0.10428849E+02
 -0.98112349E-05  0.10397902E+02
 -0.12672733E-04  0.10300489E+02
 -0.16374823E-04  0.10147061E+02
 -0.21101932E-04  0.99500553E+01
 -0.27050687E-04  0.97218825E+01
 -0.34419844E-04  0.94737603E+01
 -0.43396777E-04  0.92151984E+01
 -0.54141004E-04  0.89539056E+01
 -0.66765793E-04  0.86959230E+01
 -0.81319315E-04  0.84458551E+01
 -0.97767186E-04  0.82071236E+01
 -0.11597830E-03  0.79822047E+01
 -0.13571575E-03  0.77728364E+01
 -0.15663419E-03  0.75801893E+01
 -0.17828452E-03  0.74050055E+01
 -0.20012600E-03  0.72477088E+01
 -0.22154535E-03  0.71084921E+01
 -0.24188200E-03  0.69873856E+01
 -0.26045812E-03  0.68843103E+01
 -0.27661195E-03  0.67991191E+01
 -0.28973279E-03  0.67316275E+01
 -0.29929577E-03  0.66816349E+01
 -0.30489431E-03  0.66489373E+01
 -0.30626794E-03  0.66333322E+01
 -0.30332310E-03  0.66346150E+01
 -0.29614445E-03  0.66525683E+01
 -0.28499487E-03  0.66869429E+01
 -0.27030300E-03  0.67374327E+01
 -0.25263848E-03  0.68036423E+01
 -0.23267650E-03  0.68850484E+01
 -0.21115457E-03  0.69809547E+01
 -0.18882559E-03  0.70904417E+01
 -0.16641168E-03  0.72123104E+01
 -0.14456339E-03  0.73450231E+01
 -0.12382778E-03  0.74866428E+01
 -0.10462792E-03  0.76347778E+01
 -0.87254519E-04  0.77865392E+01
 -0.71869120E-04  0.79385276E+01
 -0.58516792E-04  0.80868665E+01
 -0.47145615E-04  0.82273091E+01
 -0.37629828E-04  0.83554447E+01
 -0.29793719E-04  0.84670265E+01
 -0.23433831E-04  0.85584281E+01
 -0.18337816E-04  0.86272003E+01
 -0.14299034E-04  0.86726591E+01
 -0.11126699E-04  0.86963865E+01
 -0.86519135E-05  0.87024983E+01
 -0.67302799E-05  0.86975522E+01
 -0.52419240E-05  0.86900417E+01
 -0.40897772E-05  0.86895424E+01
 -0.31968585E-05  0.87056858E+01
 -0.25031410E-05  0.87471917E+01
 -0.19624217E-05  0.88211563E+01
 -0.15394555E-05  0.89326974E+01
 -0.27559709E-06  0.11037664E+02
 -0.32226030E-06  0.10765679E+02
 -0.37404922E-06  0.10513113E+02
 -0.43102309E-06  0.10279674E+02
 -0.49318460E-06  0.10065094E+02
 -0.56050284E-06  0.98691402E+01
 -0.63295410E-06  0.96916226E+01
 -0.71058551E-06  0.95324216E+01
 -0.79360751E-06  0.93915362E+01
 -0.88252282E-06  0.92691801E+01
 -0.97830158E-06  0.91659515E+01
 -0.10826157E-05  0.90831002E+01
  0.11981509E-05  0.90228938E+01
  0.13290218E-05  0.89890145E+01
  0.14813258E-05  0.89867783E+01
  0.16638847E-05  0.90227688E+01
  0.18892332E-05  0.91033532E+01
  0.21749302E-05  0.92317775E+01
  0.25452707E-05  0.94044105E+01
  0.30334716E-05  0.96079261E+01
  0.36843750E-05  0.98196484E+01
  0.45576576E-05  0.10011884E+02
  0.57314383E-05  0.10158556E+02
  0.73060424E-05  0.10241026E+02
 -0.94075166E-05  0.10250811E+02
 -0.12190305E-04  0.10188983E+02
 -0.15838333E-04  0.10063508E+02
 -0.20563642E-04  0.98861063E+01
 -0.26601715E-04  0.96696331E+01
 -0.34202791E-04  0.94263526E+01
 -0.43618789E-04  0.91670239E+01
 -0.55085966E-04  0.89005726E+01
 -0.68804032E-04  0.86341099E+01
 -0.84913108E-04  0.83731256E+01
 -0.10347045E-03  0.81217437E+01
 -0.12442920E-03  0.78829810E+01
 -0.14762158E-03  0.76589803E+01
 -0.17274842E-03  0.74512069E+01
 -0.19937664E-03  0.72606102E+01
 -0.22694545E-03  0.70877521E+01
 -0.25478109E-03  0.69329099E+01
 -0.28211969E-03  0.67961569E+01
 -0.30813695E-03  0.66774266E+01
 -0.33198349E-03  0.65765636E+01
 -0.35282431E-03  0.64933630E+01
 -0.36988089E-03  0.64276007E+01
 -0.38247402E-03  0.63790554E+01
 -0.39006518E-03  0.63475212E+01
 -0.39229358E-03  0.63328130E+01
 -0.38900567E-03  0.63347631E+01
 -0.38027356E-03  0.63532102E+01
 -0.36639930E-03  0.63879798E+01
 -0.34790295E-03  0.64388584E+01
 -0.32549409E-03  0.65055602E+01
 -0.30002814E-03  0.65876874E+01
 -0.27245131E-03  0.66846852E+01
 -0.24373934E-03  0.67957909E+01
 -0.21483609E-03  0.69199775E+01
 -0.18659841E-03  0.70558931E+01
 -0.15975219E-03  0.72017972E+01
 -0.13486328E-03  0.73554987E+01
 -0.11232466E-03  0.75143016E+01
 -0.92359146E-04  0.76749718E+01
 -0.75035060E-04  0.78337420E+01
 -0.60291379E-04  0.79863789E+01
 -0.47968048E-04  0.81283423E+01
 -0.37837567E-04  0.82550640E+01
 -0.29634535E-04  0.83623637E+01
 -0.23080847E-04  0.84469938E+01
 -0.17905268E-04  0.85072615E+01
 -0.13857102E-04  0.85436234E+01
 -0.10714356E-04  0.85591058E+01
 -0.82873224E-05  0.85593929E+01
 -0.64186921E-05  0.85524855E+01
 -0.49813125E-05  0.85479375E+01
 -0.38746016E-05  0.85558176E+01
 -0.30203934E-05  0.85856297E+01
 -0.23587806E-05  0.86454321E+01
 -0.18443040E-05  0.87413098E+01
 -0.30344528E-06  0.10861423E+02
 -0.35484831E-06  0.10593348E+02
 -0.41192269E-06  0.10344537E+02
 -0.47475109E-06  0.10114716E+02
 -0.54336246E-06  0.99036359E+01
 -0.61776109E-06  0.97110803E+01
 -0.69797662E-06  0.95368794E+01
 -0.78414115E-06  0.93809403E+01
 -0.87660100E-06  0.92433089E+01
 -0.97607259E-06  0.91242844E+01
 -0.10838547E-05  0.90246175E+01
  0.12021147E-05  0.89458115E+01
  0.13342717E-05  0.88905161E+01
  0.14855117E-05  0.88629097E+01
  0.16634799E-05  0.88688041E+01
  0.18792147E-05  0.89149971E+01
  0.21484006E-05  0.90073399E+01
  0.24930373E-05  0.91473982E+01
  0.29436238E-05  0.93286675E+01
  0.35419482E-05  0.95344717E+01
  0.43445375E-05  0.97396100E+01
  0.54267410E-05  0.99158250E+01
  0.68873023E-05  0.10038670E+02
  0.88530983E-05  0.10092591E+02
 -0.11483516E-04  0.10072509E+02
 -0.14973707E-04  0.99823097E+01
 -0.19555768E-04  0.98317865E+01
 -0.25496763E-04  0.96335243E+01
 -0.33092545E-04  0.94005234E+01
 -0.42656550E-04  0.91447485E+01
 -0.54503170E-04  0.88764419E+01
 -0.68925961E-04  0.86039446E+01
 -0.86171717E-04  0.83338023E+01
 -0.10641222E-03  0.80709994E+01
 -0.12971608E-03  0.78192291E+01
 -0.15602351E-03  0.75811508E+01
 -0.18512662E-03  0.73586149E+01
 -0.21665768E-03  0.71528487E+01
 -0.25008665E-03  0.69646079E+01
 -0.28472866E-03  0.67942954E+01
 -0.31976118E-03  0.66420569E+01
 -0.35424987E-03  0.65078560E+01
 -0.38718221E-03  0.63915355E+01
 -0.41750758E-03  0.62928656E+01
 -0.44418271E-03  0.62115838E+01
 -0.46622158E-03  0.61474252E+01
 -0.48274789E-03  0.61001453E+01
 -0.49304795E-03  0.60695343E+01
 -0.49662042E-03  0.60554231E+01
 -0.49321837E-03  0.60576801E+01
 -0.48287866E-03  0.60762000E+01
 -0.46593363E-03  0.61108833E+01
 -0.44300163E-03  0.61616092E+01
 -0.41495491E-03  0.62281999E+01
 -0.38286638E-03  0.63103807E+01
 -0.34793965E-03  0.64077328E+01
 -0.31142929E-03  0.65196423E+01
 -0.27455957E-03  0.66452433E+01
 -0.23845020E-03  0.67833571E+01
 -0.20405645E-03  0.69324271E+01
 -0.17212848E-03  0.70904528E+01
 -0.14319229E-03  0.72549281E+01
 -0.11755146E-03  0.74227930E+01
 -0.95306498E-04  0.75904157E+01
 -0.76387029E-04  0.77536268E+01
 -0.60591308E-04  0.79078351E+01
 -0.47627632E-04  0.80482572E+01
 -0.37153290E-04  0.81702872E+01
 -0.28807876E-04  0.82700131E+01
 -0.22239246E-04  0.83448481E+01
 -0.17121663E-04  0.83941906E+01
 -0.13166687E-04  0.84199697E+01
 -0.10127987E-04  0.84269074E+01
 -0.78015480E-05  0.84223519E+01
 -0.60227677E-05  0.84156421E+01
 -0.46617592E-05  0.84170995E+01
 -0.36179024E-05  0.84368744E+01
 -0.28143855E-05  0.84839133E+01
 -0.21932024E-05  0.85652548E+01
 -0.33152385E-06  0.10700756E+02
 -0.38770927E-06  0.10436358E+02
 -0.45012199E-06  0.10191069E+02
 -0.51887200E-06  0.99646357E+01
 -0.59402042E-06  0.97568242E+01
 -0.67561531E-06  0.95674331E+01
 -0.76375216E-06  0.93963098E+01
 -0.85866625E-06  0.92433877E+01
 -0.96086611E-06  0.91087603E+01
 -0.10713197E-05  0.89928168E+01
 -0.11917093E-05  0.88964697E+01
  0.13247765E-05  0.88214895E+01
  0.14747880E-05  0.87709186E+01
  0.16481667E-05  0.87494219E+01
  0.18543455E-05  0.87632432E+01
  0.21069274E-05  0.88192383E+01
  0.24252497E-05  0.89224885E+01
  0.28364742E-05  0.90726140E+01
  0.33783277E-05  0.92601522E+01
  0.41026047E-05  0.94653596E+01
  0.50794916E-05  0.96611504E+01
  0.64026741E-05  0.98194377E+01
  0.81950309E-05  0.99178966E+01
 -0.10614499E-04  0.99441350E+01
 -0.13859431E-04  0.98961996E+01
 -0.18172496E-04  0.97803446E+01
 -0.23841914E-04  0.96077543E+01
 -0.31198735E-04  0.93915486E+01
 -0.40608880E-04  0.91446690E+01
 -0.52459003E-04  0.88786853E+01
 -0.67135818E-04  0.86033002E+01
 -0.84999312E-04  0.83262917E+01
 -0.10635125E-03  0.80536826E+01
 -0.13140130E-03  0.77900023E+01
 -0.16023371E-03  0.75385628E+01
 -0.19277789E-03  0.73017107E+01
 -0.22878587E-03  0.70810420E+01
 -0.26781907E-03  0.68775773E+01
 -0.30924557E-03  0.66919023E+01
 -0.35224834E-03  0.65242787E+01
 -0.39584361E-03  0.63747323E+01
 -0.43890847E-03  0.62431245E+01
 -0.48021689E-03  0.61292100E+01
 -0.51848322E-03  0.60326852E+01
 -0.55241337E-03  0.59532279E+01
 -0.58076302E-03  0.58905295E+01
 -0.60240204E-03  0.58443194E+01
 -0.61638260E-03  0.58143815E+01
 -0.62200653E-03  0.58005615E+01
 -0.61888564E-03  0.58027644E+01
 -0.60698742E-03  0.58209427E+01
 -0.58665863E-03  0.58550749E+01
 -0.55862086E-03  0.59051356E+01
 -0.52393523E-03  0.59710579E+01
 -0.48393748E-03  0.60526906E+01
 -0.44014910E-03  0.61497492E+01
 -0.39417354E-03  0.62617633E+01
 -0.34758885E-03  0.63880194E+01
 -0.30184842E-03  0.65274998E+01
 -0.25819987E-03  0.66788174E+01
 -0.21762917E-03  0.68401478E+01
 -0.18083323E-03  0.70091632E+01
 -0.14822018E-03  0.71829740E+01
 -0.11993328E-03  0.73580936E+01
 -0.95892187E-04  0.75304456E+01
 -0.75844040E-04  0.76954415E+01
 -0.59417507E-04  0.78481647E+01
 -0.46173680E-04  0.79836911E+01
 -0.35649697E-04  0.80975677E+01
 -0.27392754E-04  0.81864339E+01
 -0.20983896E-04  0.82487204E+01
 -0.16052298E-04  0.82852940E+01
 -0.12281575E-04  0.82998742E+01
 -0.94100811E-05  0.82990453E+01
 -0.72271316E-05  0.82917696E+01
 -0.55668917E-05  0.82884500E+01
 -0.43012906E-05  0.82997388E+01
 -0.33329289E-05  0.83353777E+01
 -0.25885855E-05  0.84033230E+01
 -0.35940053E-06  0.10555121E+02
 -0.42033667E-06  0.10294172E+02
 -0.48805805E-06  0.10052176E+02
 -0.56270588E-06  0.98288966E+01
 -0.64437921E-06  0.96241167E+01
 -0.73317850E-06  0.94376470E+01
 -0.82927761E-06  0.92693499E+01
 -0.93303311E-06  0.91191837E+01
 -0.10451417E-05  0.89872900E+01
 -0.11668603E-05  0.88741527E+01
 -0.13003080E-05  0.87808543E+01
  0.14488779E-05  0.87094437E+01
  0.16177961E-05  0.86633619E+01
  0.18148843E-05  0.86477408E+01
  0.20515995E-05  0.86691801E+01
  0.23444529E-05  0.87344320E+01
  0.27169328E-05  0.88475766E+01
  0.32020810E-05  0.90060972E+01
  0.38458741E-05  0.91976072E+01
  0.47115469E-05  0.93996806E+01
  0.58849218E-05  0.95839880E+01
  0.74806887E-05  0.97232247E+01
  0.96493775E-05  0.97974920E+01
 -0.12584499E-04  0.97974793E+01
 -0.16529004E-04  0.97240086E+01
 -0.21779886E-04  0.95852709E+01
 -0.28689467E-04  0.93934644E+01
 -0.37661790E-04  0.91619841E+01
 -0.49142648E-04  0.89035709E+01
 -0.63602191E-04  0.86293464E+01
 -0.81509801E-04  0.83484786E+01
 -0.10330192E-03  0.80682172E+01
 -0.12934466E-03  0.77941109E+01
 -0.15989406E-03  0.75302850E+01
 -0.19505753E-03  0.72797179E+01
 -0.23476025E-03  0.70444847E+01
 -0.27871965E-03  0.68259616E+01
 -0.32643035E-03  0.66249896E+01
 -0.37716049E-03  0.64420053E+01
 -0.42995910E-03  0.62771432E+01
 -0.48367372E-03  0.61303186E+01
 -0.53697721E-03  0.60012950E+01
 -0.58840343E-03  0.58897403E+01
 -0.63639233E-03  0.57952752E+01
 -0.67934574E-03  0.57175146E+01
 -0.71569503E-03  0.56561020E+01
 -0.74398057E-03  0.56107375E+01
 -0.76294044E-03  0.55811967E+01
 -0.77160246E-03  0.55673396E+01
 -0.76937066E-03  0.55691094E+01
 -0.75609492E-03  0.55865200E+01
 -0.73211245E-03  0.56196328E+01
 -0.69825177E-03  0.56685236E+01
 -0.65579452E-03  0.57332423E+01
 -0.60639602E-03  0.58137655E+01
 -0.55197171E-03  0.59099451E+01
 -0.49456197E-03  0.60214528E+01
 -0.43619053E-03  0.61477219E+01
 -0.37873246E-03  0.62878854E+01
 -0.32380550E-03  0.64407111E+01
 -0.27269439E-03  0.66045339E+01
 -0.22631270E-03  0.67771871E+01
 -0.18520132E-03  0.69559388E+01
 -0.14955821E-03  0.71374434E+01
 -0.11929124E-03  0.73177284E+01
 -0.94084181E-04  0.74922403E+01
 -0.73466717E-04  0.76559868E+01
 -0.56880457E-04  0.78038105E+01
 -0.43735527E-04  0.79308239E+01
 -0.33454648E-04  0.80330077E+01
 -0.25503919E-04  0.81079265E+01
 -0.19411233E-04  0.81554472E+01
 -0.14774367E-04  0.81782889E+01
 -0.11261295E-04  0.81822046E+01
 -0.86052572E-05  0.81756576E+01
 -0.65968376E-05  0.81689824E+01
 -0.50748157E-05  0.81731933E+01
 -0.39170339E-05  0.81987244E+01
 -0.30320561E-05  0.82543961E+01
 -0.38661055E-06  0.10424006E+02
 -0.45218546E-06  0.10166282E+02
 -0.52509637E-06  0.99273487E+01
 -0.60551922E-06  0.97069894E+01
 -0.69359652E-06  0.95049986E+01
 -0.78948931E-06  0.93211980E+01
 -0.89346182E-06  0.91554628E+01
 -0.10060090E-05  0.90077744E+01
 -0.11280403E-05  0.88783237E+01
 -0.12611362E-05  0.87676925E+01
 -0.14079026E-05  0.86771411E+01
  0.15724555E-05  0.86090052E+01
  0.17610838E-05  0.85671249E+01
  0.19831584E-05  0.85570714E+01
  0.22523803E-05  0.85857164E+01
  0.25884902E-05  0.86595505E+01
  0.30195954E-05  0.87814568E+01
  0.35852935E-05  0.89466718E+01
  0.43407770E-05  0.91400238E+01
  0.53620795E-05  0.93368492E+01
  0.67525349E-05  0.95081737E+01
  0.86503714E-05  0.96279425E+01
  0.11237113E-04  0.96788209E+01
 -0.14746138E-04  0.96543859E+01
 -0.19470364E-04  0.95578560E+01
 -0.25767616E-04  0.93989604E+01
 -0.34061969E-04  0.91905983E+01
 -0.44839183E-04  0.89462441E+01
 -0.58634570E-04  0.86783446E+01
 -0.76012136E-04  0.83975533E+01
 -0.97534800E-04  0.81125255E+01
 -0.12372668E-03  0.78300267E+01
 -0.15502975E-03  0.75551818E+01
 -0.19175831E-03  0.72917617E+01
 -0.23405533E-03  0.70424553E+01
 -0.28185472E-03  0.68091043E+01
 -0.33485271E-03  0.65928955E+01
 -0.39249026E-03  0.63945141E+01
 -0.45394675E-03  0.62142644E+01
 -0.51814411E-03  0.60521659E+01
 -0.58376020E-03  0.59080299E+01
 -0.64925078E-03  0.57815245E+01
 -0.71288094E-03  0.56722304E+01
 -0.77276868E-03  0.55796899E+01
 -0.82694418E-03  0.55034510E+01
 -0.87342836E-03  0.54431063E+01
 -0.91033189E-03  0.53983235E+01
 -0.93597200E-03  0.53688684E+01
 -0.94899908E-03  0.53546158E+01
 -0.94852006E-03  0.53555492E+01
 -0.93420226E-03  0.53717480E+01
 -0.90634064E-03  0.54033618E+01
 -0.86587456E-03  0.54505749E+01
 -0.81434651E-03  0.55135613E+01
 -0.75380368E-03  0.55924334E+01
 -0.68665196E-03  0.56871857E+01
 -0.61547928E-03  0.57976356E+01
 -0.54286936E-03  0.59233617E+01
 -0.47122721E-03  0.60636416E+01
 -0.40263523E-03  0.62173858E+01
 -0.33875242E-03  0.63830714E+01
 -0.28076299E-03  0.65586729E+01
 -0.22937285E-03  0.67415958E+01
 -0.18484727E-03  0.69286211E+01
 -0.14707853E-03  0.71158760E+01
 -0.11567089E-03  0.72988551E+01
 -0.90030726E-04  0.74725260E+01
 -0.69451564E-04  0.76315597E+01
 -0.53186768E-04  0.77707207E+01
 -0.40506062E-04  0.78854337E+01
 -0.30734835E-04  0.79724992E+01
 -0.23277509E-04  0.80308636E+01
 -0.17627663E-04  0.80622781E+01
 -0.13368195E-04  0.80716378E+01
 -0.10164855E-04  0.80668225E+01
 -0.77560020E-05  0.80579772E+01
 -0.59408708E-05  0.80563515E+01
 -0.45679041E-05  0.80729679E+01
 -0.35241399E-05  0.81174454E+01
 -0.41266914E-06  0.10306923E+02
 -0.48268674E-06  0.10052204E+02
 -0.56057395E-06  0.98161073E+01
 -0.64654450E-06  0.95984310E+01
 -0.74078925E-06  0.93989813E+01
 -0.84353723E-06  0.92175882E+01
 -0.95515379E-06  0.90541373E+01
 -0.10762876E-05  0.89086318E+01
 -0.12080823E-05  0.87813122E+01
 -0.13524725E-05  0.86728613E+01
  0.15125938E-05  0.85847236E+01
  0.16933466E-05  0.85195272E+01
  0.19021713E-05  0.84815065E+01
  0.21501179E-05  0.84766382E+01
  0.24533205E-05  0.85119787E+01
  0.28350279E-05  0.85936115E+01
  0.33283740E-05  0.87230728E+01
  0.39801036E-05  0.88933234E+01
  0.48554732E-05  0.90866289E+01
  0.60445116E-05  0.92765549E+01
  0.76697214E-05  0.94340033E+01
  0.98951124E-05  0.95344927E+01
  0.12936169E-04  0.95632526E+01
 -0.17069964E-04  0.95164811E+01
 -0.22644175E-04  0.93994144E+01
 -0.30083325E-04  0.92229684E+01
 -0.39890217E-04  0.90004915E+01
 -0.52640425E-04  0.87453953E+01
 -0.68967984E-04  0.84697784E+01
 -0.89541072E-04  0.81838290E+01
 -0.11502763E-03  0.78957241E+01
 -0.14605228E-03  0.76117928E+01
 -0.18314733E-03  0.73367863E+01
 -0.22670188E-03  0.70741676E+01
 -0.27691345E-03  0.68263772E+01
 -0.33374632E-03  0.65950567E+01
 -0.39689940E-03  0.63812303E+01
 -0.46578469E-03  0.61854474E+01
 -0.53951584E-03  0.60078950E+01
 -0.61690506E-03  0.58484862E+01
 -0.69646706E-03  0.57069336E+01
 -0.77643046E-03  0.55828117E+01
 -0.85475952E-03  0.54756131E+01
 -0.92919198E-03  0.53848002E+01
 -0.99730053E-03  0.53098527E+01
 -0.10565843E-02  0.52503104E+01
 -0.11045938E-02  0.52058082E+01
 -0.11390860E-02  0.51761014E+01
 -0.11581988E-02  0.51610795E+01
 -0.11606258E-02  0.51607663E+01
 -0.11457678E-02  0.51753074E+01
 -0.11138364E-02  0.52049434E+01
 -0.10658882E-02  0.52499719E+01
 -0.10037797E-02  0.53106991E+01
 -0.93004317E-03  0.53873828E+01
 -0.84769745E-03  0.54801711E+01
 -0.76001616E-03  0.55890365E+01
 -0.67028340E-03  0.57137095E+01
 -0.58156505E-03  0.58536122E+01
 -0.49652049E-03  0.60077917E+01
 -0.41727115E-03  0.61748527E+01
 -0.34533342E-03  0.63528904E+01
 -0.28161377E-03  0.65394242E+01
 -0.22645694E-03  0.67313387E+01
 -0.17973267E-03  0.69248441E+01
 -0.14094463E-03  0.71154793E+01
 -0.10934575E-03  0.72981877E+01
 -0.84046707E-04  0.74675081E+01
 -0.64108516E-04  0.76179220E+01
 -0.48614172E-04  0.77443840E+01
 -0.36718209E-04  0.78430262E+01
 -0.27675877E-04  0.79119596E+01
 -0.20855488E-04  0.79520219E+01
 -0.15738179E-04  0.79672554E+01
 -0.11909373E-04  0.79649085E+01
 -0.90455858E-05  0.79548471E+01
 -0.68994555E-05  0.79484488E+01
 -0.52849612E-05  0.79572264E+01
 -0.40640373E-05  0.79915267E+01
 -0.43708594E-06  0.10203404E+02
 -0.51126459E-06  0.99514785E+01
 -0.59381897E-06  0.97179931E+01
 -0.68500287E-06  0.95027619E+01
 -0.78505952E-06  0.93056003E+01
 -0.89429215E-06  0.91263442E+01
 -0.10131761E-05  0.89648872E+01
 -0.11425265E-05  0.88212529E+01
 -0.12837382E-05  0.86957313E+01
 -0.14391239E-05  0.85891091E+01
  0.16123823E-05  0.85030193E+01
  0.18092453E-05  0.84403856E+01
  0.20383726E-05  0.84058278E+01
  0.23125915E-05  0.84056892E+01
  0.26506147E-05  0.84471253E+01
  0.30794129E-05  0.85356880E+01
  0.36374619E-05  0.86714676E+01
  0.43791145E-05  0.88451967E+01
  0.53803559E-05  0.90368578E+01
  0.67461538E-05  0.92187019E+01
  0.86194912E-05  0.93619317E+01
  0.11191946E-04  0.94438289E+01
 -0.14715341E-04  0.94520822E+01
 -0.19513528E-04  0.93852048E+01
 -0.25992866E-04  0.92500918E+01
 -0.34649442E-04  0.90585455E+01
 -0.46070715E-04  0.88241664E+01
 -0.60929205E-04  0.85602057E+01
 -0.79966178E-04  0.82783883E+01
 -0.10396414E-03  0.79884562E+01
 -0.13370828E-03  0.76981498E+01
 -0.16993859E-03  0.74134102E+01
 -0.21329598E-03  0.71386630E+01
 -0.26426677E-03  0.68771067E+01
 -0.32313038E-03  0.66309695E+01
 -0.38991377E-03  0.64017227E+01
 -0.46435503E-03  0.61902508E+01
 -0.54587581E-03  0.59969847E+01
 -0.63356081E-03  0.58220053E+01
 -0.72614181E-03  0.56651275E+01
 -0.82198520E-03  0.55259697E+01
 -0.91908500E-03  0.54040156E+01
 -0.10150678E-02  0.52986726E+01
 -0.11072199E-02  0.52093261E+01
 -0.11925491E-02  0.51353909E+01
 -0.12678920E-02  0.50763575E+01
 -0.13300732E-02  0.50318291E+01
 -0.13761121E-02  0.50015496E+01
 -0.14034624E-02  0.49854180E+01
 -0.14102571E-02  0.49834914E+01
 -0.13955259E-02  0.49959734E+01
 -0.13593475E-02  0.50231898E+01
 -0.13029080E-02  0.50655503E+01
 -0.12284496E-02  0.51234976E+01
 -0.11391104E-02  0.51974470E+01
 -0.10386767E-02  0.52877158E+01
 -0.93127836E-03  0.53944503E+01
 -0.82106951E-03  0.55175496E+01
 -0.71193138E-03  0.56565921E+01
 -0.60722988E-03  0.58107640E+01
 -0.50964801E-03  0.59787910E+01
 -0.42110150E-03  0.61588721E+01
 -0.34273414E-03  0.63486158E+01
 -0.27498026E-03  0.65449813E+01
 -0.21767580E-03  0.67442359E+01
 -0.17019701E-03  0.69419443E+01
 -0.13160669E-03  0.71330227E+01
 -0.10079144E-03  0.73118966E+01
 -0.76578211E-04  0.74728077E+01
 -0.57824202E-04  0.76103076E+01
 -0.43478497E-04  0.77199428E+01
 -0.32617969E-04  0.77990736E+01
 -0.24461958E-04  0.78476901E+01
 -0.18371253E-04  0.78690118E+01
 -0.13836800E-04  0.78696389E+01
 -0.10462781E-04  0.78591000E+01
 -0.79476394E-05  0.78488165E+01
 -0.60654878E-05  0.78507052E+01
 -0.46493848E-05  0.78757708E+01
 -0.45938069E-06  0.10112998E+02
 -0.53735455E-06  0.98636621E+01
 -0.62417224E-06  0.96325678E+01
 -0.72012905E-06  0.94195439E+01
 -0.82552345E-06  0.92244132E+01
 -0.94073739E-06  0.90470155E+01
 -0.10663628E-05  0.88872499E+01
 -0.12033898E-05  0.87451589E+01
 -0.13534766E-05  0.86210815E+01
 -0.15193296E-05  0.85159105E+01
  0.17052313E-05  0.84314704E+01
  0.19177735E-05  0.83709806E+01
  0.21668757E-05  0.83394335E+01
  0.24672007E-05  0.83434985E+01
  0.28401259E-05  0.83903514E+01
  0.33164728E-05  0.84849139E+01
  0.39402511E-05  0.86257857E+01
  0.47737066E-05  0.88015820E+01
  0.59039701E-05  0.89903172E+01
  0.74515471E-05  0.91633458E+01
  0.95807456E-05  0.92924943E+01
  0.12511878E-04  0.93568812E+01
 -0.16534679E-04  0.93464745E+01
 -0.22021873E-04  0.92617824E+01
 -0.29441233E-04  0.91110314E+01
 -0.39363939E-04  0.89066597E+01
 -0.52466643E-04  0.86623702E+01
 -0.69524643E-04  0.83911900E+01
 -0.91393995E-04  0.81044672E+01
 -0.11898142E-03  0.78115269E+01
 -0.15320241E-03  0.75197175E+01
 -0.19492956E-03  0.72346402E+01
 -0.24493510E-03  0.69604398E+01
 -0.30383196E-03  0.67000893E+01
 -0.37201827E-03  0.64556367E+01
 -0.44962810E-03  0.62284085E+01
 -0.53648941E-03  0.60191689E+01
 -0.63208729E-03  0.58282440E+01
 -0.73552903E-03  0.56556193E+01
 -0.84550792E-03  0.55010191E+01
 -0.96026526E-03  0.53639745E+01
 -0.10775555E-02  0.52438873E+01
 -0.11946259E-02  0.51400898E+01
 -0.13082261E-02  0.50519030E+01
 -0.14146688E-02  0.49786890E+01
 -0.15099561E-02  0.49198974E+01
 -0.15899828E-02  0.48751019E+01
 -0.16508112E-02  0.48440271E+01
 -0.16889972E-02  0.48265658E+01
 -0.17019313E-02  0.48227854E+01
 -0.16881437E-02  0.48329239E+01
 -0.16475234E-02  0.48573716E+01
 -0.15814080E-02  0.48966381E+01
 -0.14925217E-02  0.49513029E+01
 -0.13847646E-02  0.50219500E+01
 -0.12628845E-02  0.51090896E+01
 -0.11320756E-02  0.52130714E+01
 -0.99756270E-03  0.53339946E+01
 -0.86421936E-03  0.54716215E+01
 -0.73626149E-03  0.56252954E+01
 -0.61703952E-03  0.57938684E+01
 -0.50893707E-03  0.59756341E+01
 -0.41336978E-03  0.61682683E+01
 -0.33086732E-03  0.63687743E+01
 -0.26121493E-03  0.65734417E+01
 -0.20362828E-03  0.67778308E+01
 -0.15693698E-03  0.69768112E+01
 -0.11975606E-03  0.71646938E+01
 -0.90631107E-04  0.73355025E+01
 -0.68149532E-04  0.74834331E+01
 -0.51016391E-04  0.76035136E+01
 -0.38097873E-04  0.76924307E+01
 -0.28438362E-04  0.77493977E+01
 -0.21258119E-04  0.77768578E+01
 -0.15938419E-04  0.77807724E+01
 -0.11999973E-04  0.77703027E+01
 -0.90790482E-05  0.77568550E+01
 -0.69042978E-05  0.77526791E+01
 -0.52760436E-05  0.77693721E+01
 -0.47909958E-06  0.10035265E+02
 -0.56042284E-06  0.97883261E+01
 -0.65100977E-06  0.95594090E+01
 -0.75119756E-06  0.93483561E+01
 -0.86134141E-06  0.91549968E+01
 -0.98190456E-06  0.89791722E+01
 -0.11135991E-05  0.88207847E+01
 -0.12575947E-05  0.86798936E+01
 -0.14158182E-05  0.85568869E+01
 -0.15913749E-05  0.84527641E+01
  0.17891372E-05  0.83695431E+01
  0.20165636E-05  0.83107363E+01
  0.22848403E-05  0.82816933E+01
  0.26104757E-05  0.82893693E+01
  0.30175268E-05  0.83408923E+01
  0.35406906E-05  0.84404865E+01
  0.42295520E-05  0.85852665E+01
  0.51543186E-05  0.87618943E+01
  0.64133773E-05  0.89467416E+01
  0.81429450E-05  0.91106320E+01
  0.10528920E-04  0.92262392E+01
  0.13820745E-04  0.92744980E+01
 -0.18346655E-04  0.92474269E+01
 -0.24529109E-04  0.91472123E+01
 -0.32898568E-04  0.89831211E+01
 -0.44103186E-04  0.87680225E+01
 -0.58911629E-04  0.85156102E+01
 -0.78206202E-04  0.82386514E+01
 -0.10296410E-03  0.79481276E+01
 -0.13422569E-03  0.76529840E+01
 -0.17305056E-03  0.73602220E+01
 -0.22046374E-03  0.70751484E+01
 -0.27739611E-03  0.68016686E+01
 -0.34462385E-03  0.65425644E+01
 -0.42271061E-03  0.62997316E+01
 -0.51195443E-03  0.60743730E+01
 -0.61233814E-03  0.58671484E+01
 -0.72347916E-03  0.56782913E+01
 -0.84457350E-03  0.55077020E+01
 -0.97433019E-03  0.53550251E+01
 -0.11108972E-02  0.52197195E+01
 -0.12517878E-02  0.51011243E+01
 -0.13938242E-02  0.49985212E+01
 -0.15331234E-02  0.49111926E+01
 -0.16651524E-02  0.48384696E+01
 -0.17848770E-02  0.47797723E+01
 -0.18870195E-02  0.47346402E+01
 -0.19664205E-02  0.47027574E+01
 -0.20184790E-02  0.46839740E+01
 -0.20396194E-02  0.46783230E+01
 -0.20277169E-02  0.46860303E+01
 -0.19824062E-02  0.47075122E+01
 -0.19052119E-02  0.47433532E+01
 -0.17994692E-02  0.47942626E+01
 -0.16700417E-02  0.48610061E+01
 -0.15228803E-02  0.49443169E+01
 -0.13644948E-02  0.50447916E+01
 -0.12014127E-02  0.51627791E+01
 -0.10396959E-02  0.52982726E+01
 -0.88456115E-03  0.54508111E+01
 -0.74013103E-03  0.56193951E+01
 -0.60931980E-03  0.58024173E+01
 -0.49384186E-03  0.59976062E+01
 -0.39432019E-03  0.62019797E+01
 -0.31046522E-03  0.64118110E+01
 -0.24129269E-03  0.66226153E+01
 -0.18535042E-03  0.68291819E+01
 -0.14092954E-03  0.70256873E+01
 -0.10624272E-03  0.72059399E+01
 -0.79560083E-04  0.73638056E+01
 -0.59301246E-04  0.74938440E+01
 -0.44087261E-04  0.75921340E+01
 -0.32760065E-04  0.76571814E+01
 -0.24378235E-04  0.76907092E+01
 -0.18197607E-04  0.76980695E+01
 -0.13643992E-04  0.76880509E+01
 -0.10283410E-04  0.76720093E+01
 -0.77934606E-05  0.76624736E+01
 -0.59379324E-05  0.76715763E+01
 -0.49583145E-06  0.99697690E+01
 -0.57998545E-06  0.97250500E+01
 -0.67376513E-06  0.94981052E+01
 -0.77754883E-06  0.92887918E+01
 -0.89174844E-06  0.90969439E+01
 -0.10169089E-05  0.89224021E+01
 -0.11538627E-05  0.87650702E+01
 -0.13039587E-05  0.86250221E+01
 -0.14693899E-05  0.85026938E+01
  0.16536552E-05  0.83991919E+01
  0.18622062E-05  0.83167274E+01
  0.21033494E-05  0.82591011E+01
  0.23895084E-05  0.82320025E+01
  0.27389925E-05  0.82426351E+01
  0.31784724E-05  0.82980250E+01
  0.37464270E-05  0.84016635E+01
  0.44978856E-05  0.85492340E+01
  0.55108379E-05  0.87256459E+01
  0.68946862E-05  0.89059488E+01
  0.88010426E-05  0.90607392E+01
  0.11436993E-04  0.91636712E+01
  0.15080623E-04  0.91974025E+01
 -0.20098114E-04  0.91557458E+01
 -0.26961108E-04  0.90422634E+01
 -0.36262335E-04  0.88670085E+01
 -0.48726916E-04  0.86431149E+01
 -0.65216341E-04  0.83841875E+01
 -0.86722252E-04  0.81027162E+01
 -0.11434780E-03  0.78093376E+01
 -0.14927572E-03  0.75126556E+01
 -0.19272398E-03  0.72193696E+01
 -0.24589191E-03  0.69345346E+01
 -0.30990079E-03  0.66618532E+01
 -0.38573328E-03  0.64039461E+01
 -0.47417447E-03  0.61625801E+01
 -0.57575444E-03  0.59388516E+01
 -0.69068858E-03  0.57333293E+01
 -0.81880882E-03  0.55461660E+01
 -0.95947872E-03  0.53771903E+01
 -0.11114885E-02  0.52259867E+01
 -0.12729333E-02  0.50919699E+01
 -0.14410889E-02  0.49744531E+01
 -0.16123085E-02  0.48727103E+01
 -0.17819754E-02  0.47860244E+01
 -0.19445477E-02  0.47137230E+01
 -0.20937300E-02  0.46552023E+01
 -0.22227944E-02  0.46099480E+01
 -0.23250492E-02  0.45775594E+01
 -0.23944247E-02  0.45577814E+01
 -0.24261080E-02  0.45505418E+01
 -0.24171292E-02  0.45559864E+01
 -0.23667931E-02  0.45745005E+01
 -0.22768642E-02  0.46067067E+01
 -0.21514598E-02  0.46534306E+01
 -0.19966640E-02  0.47156323E+01
 -0.18199318E-02  0.47943045E+01
 -0.16293874E-02  0.48903467E+01
 -0.14331249E-02  0.50044248E+01
 -0.12386028E-02  0.51368324E+01
 -0.10521862E-02  0.52873643E+01
 -0.87886220E-03  0.54552135E+01
 -0.72212203E-03  0.56388931E+01
 -0.58399018E-03  0.58361819E+01
 -0.46516846E-03  0.60440885E+01
 -0.36525976E-03  0.62588299E+01
 -0.28303471E-03  0.64758292E+01
 -0.21670718E-03  0.66897494E+01
 -0.16418983E-03  0.68945979E+01
 -0.12330925E-03  0.70839505E+01
 -0.91969678E-04  0.72513499E+01
 -0.68263070E-04  0.73909188E+01
 -0.50530410E-04  0.74981807E+01
 -0.37383475E-04  0.75709976E+01
 -0.27697998E-04  0.76104326E+01
 -0.20588762E-04  0.76212714E+01
 -0.15375506E-04  0.76119461E+01
 -0.11546208E-04  0.75937481E+01
 -0.87221120E-05  0.75794491E+01
 -0.66269279E-05  0.75816696E+01
 -0.50922305E-06  0.99160732E+01
 -0.59562620E-06  0.96734146E+01
 -0.69195062E-06  0.94482503E+01
 -0.79861399E-06  0.92404523E+01
 -0.91608320E-06  0.90498585E+01
 -0.10449828E-05  0.88763073E+01
 -0.11862628E-05  0.87197012E+01
 -0.13414453E-05  0.85801273E+01
 -0.15129795E-05  0.84580682E+01
  0.17047406E-05  0.83547368E+01
  0.19227311E-05  0.82725353E+01
  0.21760608E-05  0.82155465E+01
  0.24783221E-05  0.81897819E+01
  0.28495222E-05  0.82026598E+01
  0.33187941E-05  0.82610667E+01
  0.39281779E-05  0.83677585E+01
  0.47378314E-05  0.85170812E+01
  0.58330806E-05  0.86924176E+01
  0.73337227E-05  0.88677972E+01
  0.94059196E-05  0.90138298E+01
  0.12276821E-04  0.91052066E+01
  0.16251706E-04  0.91261619E+01
 -0.21732914E-04  0.90720340E+01
 -0.29239173E-04  0.89474794E+01
 -0.39423234E-04  0.87631170E+01
 -0.53085069E-04  0.85322123E+01
 -0.71177578E-04  0.82682247E+01
 -0.94801868E-04  0.79833640E+01
 -0.12519000E-03  0.76879488E+01
 -0.16367451E-03  0.73902825E+01
 -0.21164587E-03  0.70968045E+01
 -0.27050088E-03  0.68123571E+01
 -0.34158582E-03  0.65404725E+01
 -0.42613794E-03  0.62836356E+01
 -0.52522631E-03  0.60435031E+01
 -0.63968922E-03  0.58210791E+01
 -0.77006131E-03  0.56168532E+01
 -0.91648054E-03  0.54309117E+01
 -0.10785662E-02  0.52630336E+01
 -0.12552643E-02  0.51127772E+01
 -0.14446674E-02  0.49795600E+01
 -0.16438270E-02  0.48627280E+01
 -0.18485933E-02  0.47616058E+01
 -0.20535223E-02  0.46755247E+01
 -0.22519013E-02  0.46038311E+01
 -0.24359380E-02  0.45458876E+01
 -0.25971488E-02  0.45010818E+01
 -0.27269545E-02  0.44688568E+01
 -0.28174476E-02  0.44487649E+01
 -0.28622472E-02  0.44405374E+01
 -0.28573042E-02  0.44441560E+01
 -0.28015019E-02  0.44599073E+01
 -0.26969166E-02  0.44884060E+01
 -0.25486690E-02  0.45305747E+01
 -0.23643907E-02  0.45875772E+01
 -0.21534105E-02  0.46607043E+01
 -0.19258202E-02  0.47512215E+01
 -0.16915735E-02  0.48601930E+01
 -0.14597363E-02  0.49883006E+01
 -0.12379535E-02  0.51356780E+01
 -0.10321405E-02  0.53017768E+01
 -0.84638245E-03  0.54852719E+01
 -0.68299962E-03  0.56840053E+01
 -0.54274019E-03  0.58949621E+01
 -0.42505608E-03  0.61142672E+01
 -0.32842324E-03  0.63372014E+01
 -0.25066882E-03  0.65582482E+01
 -0.18927388E-03  0.67711982E+01
 -0.14162814E-03  0.69693620E+01
 -0.10522374E-03  0.71459486E+01
 -0.77784959E-04  0.72946580E+01
 -0.57339679E-04  0.74104968E+01
 -0.42243418E-04  0.74907378E+01
 -0.31169272E-04  0.75358455E+01
 -0.23076521E-04  0.75500911E+01
 -0.17168617E-04  0.75415817E+01
 -0.12848501E-04  0.75215493E+01
 -0.96763857E-05  0.75029883E+01
 -0.73328520E-05  0.74989688E+01
 -0.51899261E-06  0.98737264E+01
 -0.60701272E-06  0.96329935E+01
 -0.70517618E-06  0.94094360E+01
 -0.81393702E-06  0.92029410E+01
 -0.93381388E-06  0.90133503E+01
 -0.10655067E-05  0.88404983E+01
 -0.12100761E-05  0.86842845E+01
 -0.13692068E-05  0.85448068E+01
 -0.15455860E-05  0.84225928E+01
  0.17434365E-05  0.83189602E+01
  0.19692656E-05  0.82364993E+01
  0.22329157E-05  0.81795662E+01
  0.25490404E-05  0.81544768E+01
  0.29391837E-05  0.81688370E+01
  0.34347026E-05  0.82293731E+01
  0.40808505E-05  0.83381329E+01
  0.49424114E-05  0.84882530E+01
  0.61113309E-05  0.86618291E+01
  0.77167961E-05  0.88321462E+01
  0.99381350E-05  0.89700087E+01
  0.13020702E-04  0.90511394E+01
  0.17294541E-04  0.90611665E+01
 -0.23195087E-04  0.89966845E+01
 -0.31284476E-04  0.88631845E+01
 -0.42271305E-04  0.86716614E+01
 -0.57026085E-04  0.84354044E+01
 -0.76589280E-04  0.81676887E+01
 -0.10216911E-03  0.78804498E+01
 -0.13512716E-03  0.75837191E+01
 -0.17695128E-03  0.72855387E+01
 -0.22921725E-03  0.69921282E+01
 -0.29354208E-03  0.67081516E+01
 -0.37153237E-03  0.64369989E+01
 -0.46472972E-03  0.61810399E+01
 -0.57455214E-03  0.59418361E+01
 -0.70222525E-03  0.57203112E+01
 -0.84869280E-03  0.55168893E+01
 -0.10144938E-02  0.53316116E+01
 -0.11995956E-02  0.51642423E+01
 -0.14031813E-02  0.50143665E+01
 -0.16234012E-02  0.48814740E+01
 -0.18571128E-02  0.47650190E+01
 -0.20996502E-02  0.46644453E+01
 -0.23446734E-02  0.45791754E+01
 -0.25841572E-02  0.45085803E+01
 -0.28085843E-02  0.44519529E+01
 -0.30073966E-02  0.44085118E+01
 -0.31697313E-02  0.43774499E+01
 -0.32854129E-02  0.43580243E+01
 -0.33460935E-02  0.43496719E+01
 -0.33463546E-02  0.43521242E+01
 -0.32845431E-02  0.43655005E+01
 -0.31631379E-02  0.43903583E+01
 -0.29885422E-02  0.44276913E+01
 -0.27703405E-02  0.44788679E+01
 -0.25201839E-02  0.45455080E+01
 -0.22505415E-02  0.46293043E+01
 -0.19735421E-02  0.47318051E+01
 -0.17000621E-02  0.48541804E+01
 -0.14391228E-02  0.49970031E+01
 -0.11975878E-02  0.51600700E+01
 -0.98010768E-03  0.53422792E+01
 -0.78924886E-03  0.55415663E+01
 -0.62574941E-03  0.57548911E+01
 -0.48885507E-03  0.59782576E+01
 -0.37669478E-03  0.62067569E+01
 -0.28665957E-03  0.64346360E+01
 -0.21575215E-03  0.66554139E+01
 -0.16088183E-03  0.68620923E+01
 -0.11908933E-03  0.70475218E+01
 -0.87697240E-04  0.72049801E+01
 -0.64392231E-04  0.73289813E+01
 -0.47251415E-04  0.74162563E+01
 -0.34728572E-04  0.74667292E+01
 -0.25615431E-04  0.74842146E+01
 -0.18990796E-04  0.74765383E+01
 -0.14166969E-04  0.74548929E+01
 -0.10639505E-04  0.74324885E+01
 -0.80435717E-05  0.74228158E+01
 -0.52494088E-06  0.98422528E+01
 -0.61390958E-06  0.96033425E+01
 -0.71316483E-06  0.93812416E+01
 -0.82319298E-06  0.91758546E+01
 -0.94455972E-06  0.89870267E+01
 -0.10780338E-05  0.88145877E+01
 -0.12247765E-05  0.86584321E+01
 -0.13866194E-05  0.85186668E+01
 -0.15664625E-05  0.83958622E+01
  0.17688361E-05  0.82914381E+01
  0.20006901E-05  0.82081683E+01
  0.22725041E-05  0.81506732E+01
  0.25998486E-05  0.81255555E+01
  0.30055885E-05  0.81405883E+01
  0.35229856E-05  0.82023338E+01
  0.42000383E-05  0.83121869E+01
  0.51054774E-05  0.84622289E+01
  0.63368959E-05  0.86335118E+01
  0.80314995E-05  0.87988230E+01
  0.10379886E-04  0.89292903E+01
  0.13643050E-04  0.90016148E+01
  0.18172429E-04  0.90026149E+01
 -0.24432267E-04  0.89298774E+01
 -0.33022868E-04  0.87894907E+01
 -0.44702611E-04  0.85926602E+01
 -0.60405981E-04  0.83526111E+01
 -0.81254628E-04  0.80824069E+01
 -0.10855877E-03  0.77937207E+01
 -0.14380722E-03  0.74963277E+01
 -0.18864577E-03  0.71980467E+01
 -0.24484554E-03  0.69049135E+01
 -0.31426387E-03  0.66214448E+01
 -0.39880027E-03  0.63509118E+01
 -0.50034766E-03  0.60955858E+01
 -0.62073470E-03  0.58569454E+01
 -0.76164948E-03  0.56358457E+01
 -0.92453024E-03  0.54326635E+01
 -0.11104076E-02  0.52474269E+01
 -0.13196874E-02  0.50799378E+01
 -0.15518738E-02  0.49298810E+01
 -0.18052463E-02  0.47969051E+01
 -0.20765208E-02  0.46806576E+01
 -0.23605378E-02  0.45807641E+01
 -0.26500352E-02  0.44967632E+01
 -0.29355774E-02  0.44280286E+01
 -0.32057254E-02  0.43737201E+01
 -0.34475330E-02  0.43327948E+01
 -0.36474319E-02  0.43040918E+01
 -0.37924916E-02  0.42864738E+01
 -0.38719266E-02  0.42789969E+01
 -0.38785965E-02  0.42810718E+01
 -0.38101669E-02  0.42925918E+01
 -0.36696254E-02  0.43140100E+01
 -0.34649947E-02  0.43463571E+01
 -0.32082980E-02  0.43911915E+01
 -0.29140331E-02  0.44504750E+01
 -0.25975056E-02  0.45263738E+01
 -0.22733475E-02  0.46209979E+01
 -0.19544215E-02  0.47361069E+01
 -0.16511720E-02  0.48728224E+01
 -0.13713691E-02  0.50313877E+01
 -0.11201439E-02  0.52110025E+01
 -0.90021500E-03  0.54097429E+01
 -0.71222656E-03  0.56245555E+01
 -0.55515115E-03  0.58513049E+01
 -0.42671884E-03  0.60848509E+01
 -0.32384323E-03  0.63191495E+01
 -0.24301383E-03  0.65473911E+01
 -0.18062881E-03  0.67622193E+01
 -0.13325009E-03  0.69560937E+01
 -0.97774886E-04  0.71218589E+01
 -0.71528938E-04  0.72535526E+01
 -0.52295426E-04  0.73474025E+01
 -0.38297219E-04  0.74028486E+01
 -0.28150279E-04  0.74233106E+01
 -0.20803244E-04  0.74163853E+01
 -0.15474252E-04  0.73932578E+01
 -0.11592066E-04  0.73673580E+01
 -0.87452264E-05  0.73525746E+01
 -0.52695916E-06  0.98211365E+01
 -0.61618781E-06  0.95839855E+01
 -0.71576393E-06  0.93632224E+01
 -0.82620133E-06  0.91587717E+01
 -0.94810668E-06  0.89704832E+01
 -0.10823091E-05  0.87981813E+01
 -0.12300579E-05  0.86417543E+01
 -0.13933111E-05  0.85013157E+01
 -0.15751498E-05  0.83774765E+01
  0.17803622E-05  0.82717555E+01
  0.20162646E-05  0.81871044E+01
  0.22938567E-05  0.81283968E+01
  0.26294498E-05  0.81025067E+01
  0.30469668E-05  0.81173606E+01
  0.35811838E-05  0.81793688E+01
  0.42822708E-05  0.82893511E+01
  0.52220722E-05  0.84385064E+01
  0.65026309E-05  0.86070853E+01
  0.82674784E-05  0.87675948E+01
  0.10716132E-04  0.88915727E+01
  0.14122036E-04  0.89566113E+01
  0.18853804E-04  0.89505049E+01
 -0.25399085E-04  0.88715790E+01
 -0.34389687E-04  0.87263023E+01
 -0.46625910E-04  0.85259445E+01
 -0.63097475E-04  0.82835924E+01
 -0.84998238E-04  0.80120782E+01
 -0.11373228E-03  0.77228259E+01
 -0.15090986E-03  0.74253850E+01
 -0.19833340E-03  0.71273858E+01
 -0.25797474E-03  0.68347133E+01
 -0.33194619E-03  0.65517631E+01
 -0.42246620E-03  0.62817069E+01
 -0.53181775E-03  0.60267316E+01
 -0.66229178E-03  0.57882430E+01
 -0.81610196E-03  0.55670427E+01
 -0.99525290E-03  0.53634860E+01
 -0.12013443E-02  0.51776337E+01
 -0.14353005E-02  0.50093946E+01
 -0.16970278E-02  0.48586415E+01
 -0.19850166E-02  0.47252758E+01
 -0.22959196E-02  0.46092166E+01
 -0.26241499E-02  0.45103150E+01
 -0.29615576E-02  0.44282216E+01
 -0.32972643E-02  0.43622621E+01
 -0.36177700E-02  0.43113775E+01
 -0.39074628E-02  0.42741635E+01
 -0.41496477E-02  0.42490110E+01
 -0.43281185E-02  0.42343123E+01
 -0.44291263E-02  0.42286870E+01
 -0.44434013E-02  0.42311831E+01
 -0.43677525E-02  0.42414297E+01
 -0.42057914E-02  0.42597341E+01
 -0.39675404E-02  0.42871201E+01
 -0.36680091E-02  0.43252994E+01
 -0.33251198E-02  0.43765608E+01
 -0.29574982E-02  0.44435625E+01
 -0.25825931E-02  0.45290338E+01
 -0.22153831E-02  0.46354133E+01
 -0.18677149E-02  0.47644795E+01
 -0.15481519E-02  0.49170292E+01
 -0.12621589E-02  0.50926528E+01
 -0.10124668E-02  0.52896254E+01
 -0.79951661E-03  0.55049058E+01
 -0.62193251E-03  0.57342116E+01
 -0.47699906E-03  0.59721391E+01
 -0.36112478E-03  0.62123054E+01
 -0.27026883E-03  0.64475192E+01
 -0.20030583E-03  0.66700177E+01
 -0.14730860E-03  0.68718343E+01
 -0.10773978E-03  0.70453660E+01
 -0.78556441E-04  0.71841844E+01
 -0.57241622E-04  0.72840493E+01
 -0.41782799E-04  0.73439720E+01
 -0.30617251E-04  0.73670420E+01
 -0.22561786E-04  0.73606870E+01
 -0.16739620E-04  0.73361251E+01
 -0.12512541E-04  0.73070178E+01
 -0.94225973E-05  0.72876326E+01
 -0.52503376E-06  0.98098017E+01
 -0.61383017E-06  0.95743971E+01
 -0.71295148E-06  0.93548935E+01
 -0.82293340E-06  0.91512393E+01
 -0.94441654E-06  0.89632905E+01
 -0.10782805E-05  0.87908665E+01
 -0.12258470E-05  0.86338482E+01
 -0.13891774E-05  0.84923543E+01
 -0.15714970E-05  0.83670337E+01
  0.17777946E-05  0.82595000E+01
  0.20156648E-05  0.81728761E+01
  0.22964944E-05  0.81122780E+01
  0.26371343E-05  0.80848364E+01
  0.30622648E-05  0.80986235E+01
  0.36077306E-05  0.81599237E+01
  0.43252182E-05  0.82690780E+01
  0.52887302E-05  0.84165879E+01
  0.66033853E-05  0.85821388E+01
  0.84170920E-05  0.87381491E+01
  0.10935574E-04  0.88566202E+01
  0.14441029E-04  0.89159284E+01
  0.19314335E-04  0.89046277E+01
 -0.26060213E-04  0.88215416E+01
 -0.35334084E-04  0.86733191E+01
 -0.47968723E-04  0.84711623E+01
 -0.64998321E-04  0.82279537E+01
 -0.87677414E-04  0.79562768E+01
 -0.11749258E-03  0.76673204E+01
 -0.15616578E-03  0.73704354E+01
 -0.20564952E-03  0.70730954E+01
 -0.26811529E-03  0.67810628E+01
 -0.34593654E-03  0.64986354E+01
 -0.44166581E-03  0.62289014E+01
 -0.55800108E-03  0.59739740E+01
 -0.69772996E-03  0.57351989E+01
 -0.86363437E-03  0.55133429E+01
 -0.10583345E-02  0.53087762E+01
 -0.12840535E-02  0.51216512E+01
 -0.15422954E-02  0.49520644E+01
 -0.18334389E-02  0.48001701E+01
 -0.21562702E-02  0.46662089E+01
 -0.25074806E-02  0.45504303E+01
 -0.28811680E-02  0.44529251E+01
 -0.32683949E-02  0.43734220E+01
 -0.36568900E-02  0.43111251E+01
 -0.40310385E-02  0.42646636E+01
 -0.43723586E-02  0.42321825E+01
 -0.46606575E-02  0.42115568E+01
 -0.48759523E-02  0.42006706E+01
 -0.50009972E-02  0.41976931E+01
 -0.50239654E-02  0.42013044E+01
 -0.49406166E-02  0.42108559E+01
 -0.47552974E-02  0.42264758E+01
 -0.44804202E-02  0.42491281E+01
 -0.41345391E-02  0.42806181E+01
 -0.37395739E-02  0.43235141E+01
 -0.33179245E-02  0.43809504E+01
 -0.28901135E-02  0.44563017E+01
 -0.24732913E-02  0.45527529E+01
 -0.20806068E-02  0.46728327E+01
 -0.17212325E-02  0.48179929E+01
 -0.14007641E-02  0.49883041E+01
 -0.11217704E-02  0.51823051E+01
 -0.88436383E-03  0.53969991E+01
 -0.68674545E-03  0.56279597E+01
 -0.52572029E-03  0.58694976E+01
 -0.39718408E-03  0.61148536E+01
 -0.29657160E-03  0.63564105E+01
 -0.21924476E-03  0.65859576E+01
 -0.16079817E-03  0.67950714E+01
 -0.11726913E-03  0.69756891E+01
 -0.85253108E-04  0.71209267E+01
 -0.61938609E-04  0.72261127E+01
 -0.45082161E-04  0.72898869E+01
 -0.32946048E-04  0.73150778E+01
 -0.24218366E-04  0.73090105E+01
 -0.17930028E-04  0.72829831E+01
 -0.13378012E-04  0.72509050E+01
 -0.10059621E-04  0.72274044E+01
 -0.51924668E-06  0.98075885E+01
 -0.60693204E-06  0.95739812E+01
 -0.70483719E-06  0.93557105E+01
 -0.81351380E-06  0.91527543E+01
 -0.93362866E-06  0.89649783E+01
 -0.10661006E-05  0.87921975E+01
 -0.12123074E-05  0.86342854E+01
 -0.13743873E-05  0.84913642E+01
  0.15556695E-05  0.83641184E+01
  0.17612809E-05  0.82542520E+01
  0.19989993E-05  0.81650518E+01
  0.22804537E-05  0.81018643E+01
  0.26228175E-05  0.80720639E+01
  0.30512033E-05  0.80838663E+01
  0.36020429E-05  0.81434667E+01
  0.43278299E-05  0.82508363E+01
  0.53036903E-05  0.83959712E+01
  0.66363272E-05  0.85582193E+01
  0.84759065E-05  0.87100804E+01
  0.11031399E-04  0.88240526E+01
  0.14589705E-04  0.88791793E+01
  0.19538567E-04  0.88645640E+01
 -0.26392757E-04  0.87793019E+01
 -0.35822466E-04  0.86300358E+01
 -0.48682210E-04  0.84277779E+01
 -0.66038121E-04  0.81851438E+01
 -0.89191486E-04  0.79144510E+01
 -0.11969677E-03  0.76266624E+01
 -0.15937334E-03  0.73309547E+01
 -0.21031128E-03  0.70346715E+01
 -0.27487224E-03  0.67434778E+01
 -0.35568587E-03  0.64615923E+01
 -0.45563917E-03  0.61920338E+01
 -0.57785098E-03  0.59368530E+01
 -0.72561640E-03  0.56973496E+01
 -0.90230027E-03  0.54742819E+01
 -0.11111563E-02  0.52680801E+01
 -0.13550540E-02  0.50790556E+01
 -0.16361083E-02  0.49075764E+01
 -0.19552198E-02  0.47541632E+01
 -0.23115469E-02  0.46194624E+01
 -0.27019315E-02  0.45040836E+01
 -0.31203022E-02  0.44083422E+01
 -0.35570947E-02  0.43319883E+01
 -0.39987801E-02  0.42740237E+01
 -0.44276836E-02  0.42326828E+01
 -0.48223710E-02  0.42055968E+01
 -0.51589032E-02  0.41900961E+01
 -0.54131283E-02  0.41835617E+01
 -0.55638534E-02  0.41837402E+01
 -0.55963165E-02  0.41889722E+01
 -0.55050497E-02  0.41983406E+01
 -0.52952263E-02  0.42117705E+01
 -0.49819867E-02  0.42301094E+01
 -0.45879061E-02  0.42551792E+01
 -0.41393708E-02  0.42897529E+01
 -0.36628902E-02  0.43373919E+01
 -0.31822004E-02  0.44021081E+01
 -0.27165731E-02  0.44878676E+01
 -0.22802773E-02  0.45980173E+01
 -0.18828535E-02  0.47347456E+01
 -0.15297937E-02  0.48986808E+01
 -0.12233184E-02  0.50886842E+01
 -0.96309013E-03  0.53018371E+01
 -0.74682783E-03  0.55335774E+01
 -0.57084535E-03  0.57779185E+01
 -0.43054434E-03  0.60276995E+01
 -0.32086874E-03  0.62748464E+01
 -0.23670520E-03  0.65106711E+01
 -0.17320520E-03  0.67262730E+01
 -0.12601050E-03  0.69131255E+01
 -0.91379217E-04  0.70639068E+01
 -0.66224293E-04  0.71735560E+01
 -0.48086026E-04  0.72404055E+01
 -0.35062985E-04  0.72670988E+01
 -0.25723123E-04  0.72609312E+01
 -0.19011507E-04  0.72333331E+01
 -0.14165113E-04  0.71984794E+01
 -0.10640031E-04  0.71713381E+01
 -0.50977249E-06  0.98137229E+01
 -0.59569768E-06  0.95820425E+01
 -0.69165818E-06  0.93650437E+01
 -0.79821546E-06  0.91627411E+01
 -0.91605440E-06  0.89750142E+01
 -0.10461214E-05  0.88016764E+01
 -0.11898325E-05  0.86425941E+01
 -0.13493757E-05  0.84978925E+01
  0.15281416E-05  0.83682889E+01
  0.17313307E-05  0.82555739E+01
  0.19668050E-05  0.81631900E+01
  0.22462862E-05  0.80967025E+01
  0.25870459E-05  0.80637171E+01
  0.30142945E-05  0.80725949E+01
  0.35645547E-05  0.81294858E+01
  0.42903957E-05  0.82341080E+01
  0.52670005E-05  0.83761451E+01
  0.66011155E-05  0.85348258E+01
  0.84429700E-05  0.86828859E+01
  0.11001709E-04  0.87933421E+01
  0.14564718E-04  0.88457900E+01
  0.19520935E-04  0.88296842E+01
 -0.26387764E-04  0.87441801E+01
 -0.35840726E-04  0.85957398E+01
 -0.48744410E-04  0.83950678E+01
 -0.66182972E-04  0.81544493E+01
 -0.89488411E-04  0.78859143E+01
 -0.12026531E-03  0.76002046E+01
 -0.16041155E-03  0.73063403E+01
 -0.21213548E-03  0.70115579E+01
 -0.27796994E-03  0.67214455E+01
 -0.36078259E-03  0.64401593E+01
 -0.46377758E-03  0.61706609E+01
 -0.59047760E-03  0.59149514E+01
 -0.74466774E-03  0.56743027E+01
 -0.93027696E-03  0.54494972E+01
 -0.11511731E-02  0.52410763E+01
 -0.14108551E-02  0.50495782E+01
 -0.17120423E-02  0.48757174E+01
 -0.20561719E-02  0.47204464E+01
 -0.24428257E-02  0.45848553E+01
 -0.28690963E-02  0.44699144E+01
 -0.33288972E-02  0.43761266E+01
 -0.38122346E-02  0.43032010E+01
 -0.43045333E-02  0.42498668E+01
 -0.47862355E-02  0.42139075E+01
 -0.52330441E-02  0.41924146E+01
 -0.56172376E-02  0.41821843E+01
 -0.59103329E-02  0.41801370E+01
 -0.60869518E-02  0.41836529E+01
 -0.61291736E-02  0.41907829E+01
 -0.60301898E-02  0.42003647E+01
 -0.57960520E-02  0.42121061E+01
 -0.54448287E-02  0.42266859E+01
 -0.50033826E-02  0.42458638E+01
 -0.45027921E-02  0.42725310E+01
 -0.39737772E-02  0.43106050E+01
 -0.34432337E-02  0.43646963E+01
 -0.29323705E-02  0.44395519E+01
 -0.24563190E-02  0.45393679E+01
 -0.20247201E-02  0.46671179E+01
 -0.16427344E-02  0.48240381E+01
 -0.13120726E-02  0.50093521E+01
 -0.10318589E-02  0.52202445E+01
 -0.79930545E-03  0.54520259E+01
 -0.61025712E-03  0.56984086E+01
 -0.45967252E-03  0.59518174E+01
 -0.34206859E-03  0.62037061E+01
 -0.25192205E-03  0.64448963E+01
 -0.18400107E-03  0.66660054E+01
 -0.13360320E-03  0.68580530E+01
 -0.96691058E-04  0.70133099E+01
 -0.69935150E-04  0.71263792E+01
 -0.50685066E-04  0.71953603E+01
 -0.36894959E-04  0.72227976E+01
 -0.27026988E-04  0.72160364E+01
 -0.19950871E-04  0.71866949E+01
 -0.14851155E-04  0.71492304E+01
 -0.11148103E-04  0.71189236E+01
 -0.49687155E-06  0.98272778E+01
 -0.58043226E-06  0.95977528E+01
 -0.67376958E-06  0.93821475E+01
 -0.77744872E-06  0.91805227E+01
 -0.89216452E-06  0.89927782E+01
 -0.10188792E-05  0.88187296E+01
 -0.11590293E-05  0.86582381E+01
 -0.13148249E-05  0.85114319E+01
  0.14896764E-05  0.83790601E+01
  0.16887927E-05  0.82629953E+01
  0.19200222E-05  0.81668278E+01
  0.21950316E-05  0.80963297E+01
  0.25309693E-05  0.80593266E+01
  0.29528137E-05  0.80643288E+01
  0.34966896E-05  0.81174882E+01
  0.42145230E-05  0.82183888E+01
  0.51805031E-05  0.83565908E+01
  0.64999012E-05  0.85114119E+01
  0.83208427E-05  0.86559691E+01
  0.10849601E-04  0.87638184E+01
  0.14369849E-04  0.88150036E+01
  0.19266037E-04  0.87991505E+01
 -0.26050705E-04  0.87152792E+01
 -0.35395030E-04  0.85695062E+01
 -0.48161532E-04  0.83721115E+01
 -0.65437532E-04  0.81349827E+01
 -0.88568047E-04  0.78698326E+01
 -0.11918723E-03  0.75871790E+01
 -0.15924812E-03  0.72958965E+01
 -0.21105119E-03  0.70031313E+01
 -0.27727149E-03  0.67144114E+01
 -0.36098242E-03  0.64338449E+01
 -0.46566886E-03  0.61643492E+01
 -0.59521581E-03  0.59078902E+01
 -0.75385040E-03  0.56657356E+01
 -0.94601117E-03  0.54387282E+01
 -0.11761203E-02  0.52275716E+01
 -0.14482460E-02  0.50330906E+01
 -0.17656597E-02  0.48564023E+01
 -0.21303044E-02  0.46989284E+01
 -0.25421921E-02  0.45622116E+01
 -0.29987273E-02  0.44475613E+01
 -0.34939360E-02  0.43556238E+01
 -0.40175947E-02  0.42860155E+01
 -0.45543432E-02  0.42371517E+01
 -0.50830412E-02  0.42063474E+01
 -0.55768316E-02  0.41901679E+01
 -0.60044755E-02  0.41849190E+01
 -0.63333548E-02  0.41871221E+01
 -0.65340243E-02  0.41938562E+01
 -0.65854570E-02  0.42029346E+01
 -0.64795175E-02  0.42129757E+01
 -0.62231276E-02  0.42234653E+01
 -0.58372485E-02  0.42348775E+01
 -0.53529418E-02  0.42488479E+01
 -0.48058103E-02  0.42683109E+01
 -0.42305304E-02  0.42974663E+01
 -0.36568406E-02  0.43414655E+01
 -0.31075495E-02  0.44058015E+01
 -0.25983385E-02  0.44955069E+01
 -0.21386973E-02  0.46143420E+01
 -0.17332805E-02  0.47641586E+01
 -0.13831947E-02  0.49445509E+01
 -0.10870007E-02  0.51528119E+01
 -0.84143246E-03  0.53841279E+01
 -0.64193225E-03  0.56319103E+01
 -0.48310230E-03  0.58881703E+01
 -0.35912663E-03  0.61438910E+01
 -0.26416367E-03  0.63894093E+01
 -0.19268134E-03  0.66148757E+01
 -0.13970418E-03  0.68108835E+01
 -0.10095794E-03  0.69693437E+01
 -0.72917264E-04  0.70845933E+01
 -0.52777014E-04  0.71545879E+01
 -0.38374022E-04  0.71818700E+01
 -0.28084618E-04  0.71739230E+01
 -0.20717603E-04  0.71426105E+01
 -0.15415344E-04  0.71026840E+01
 -0.11569455E-04  0.70697015E+01
 -0.48087997E-06  0.98471272E+01
 -0.56152997E-06  0.96201076E+01
 -0.65163059E-06  0.94061204E+01
 -0.75174499E-06  0.92052847E+01
 -0.86257020E-06  0.90175293E+01
 -0.98507295E-06  0.88426777E+01
 -0.11206929E-05  0.86805894E+01
 -0.12716361E-05  0.85313974E+01
  0.14412919E-05  0.83958820E+01
  0.16348164E-05  0.82759945E+01
  0.18599508E-05  0.81754657E+01
  0.21281670E-05  0.81002627E+01
  0.24562808E-05  0.80584189E+01
  0.28687281E-05  0.80585983E+01
  0.34007762E-05  0.81070011E+01
  0.41030322E-05  0.82031921E+01
  0.50477044E-05  0.83367891E+01
  0.63371607E-05  0.84873966E+01
  0.81153805E-05  0.86286528E+01
  0.10582886E-04  0.87346821E+01
  0.14015639E-04  0.87858925E+01
  0.18788167E-04  0.87719245E+01
 -0.25400879E-04  0.86914868E+01
 -0.34511119E-04  0.85501929E+01
 -0.46967184E-04  0.83577813E+01
 -0.63844325E-04  0.81256663E+01
 -0.86481831E-04  0.78652045E+01
 -0.11652071E-03  0.75866760E+01
 -0.15594198E-03  0.72988124E+01
 -0.20710586E-03  0.70086799E+01
 -0.27279115E-03  0.67217594E+01
 -0.35623108E-03  0.64421240E+01
 -0.46113651E-03  0.61726606E+01
 -0.59168934E-03  0.59153182E+01
 -0.75248169E-03  0.56713867E+01
 -0.94837282E-03  0.54418061E+01
 -0.11842408E-02  0.52274865E+01
 -0.14646200E-02  0.50295827E+01
 -0.17932346E-02  0.48496449E+01
 -0.21724503E-02  0.46895722E+01
 -0.26026576E-02  0.45513437E+01
 -0.30815710E-02  0.44365747E+01
 -0.36033991E-02  0.43460193E+01
 -0.41578529E-02  0.42791770E+01
 -0.47290672E-02  0.42341484E+01
 -0.52947280E-02  0.42078061E+01
 -0.58259509E-02  0.41962389E+01
 -0.62886041E-02  0.41953244E+01
 -0.66465860E-02  0.42012488E+01
 -0.68669723E-02  0.42108423E+01
 -0.69260595E-02  0.42217168E+01
 -0.68145772E-02  0.42322912E+01
 -0.65402333E-02  0.42418335E+01
 -0.61265313E-02  0.42506024E+01
 -0.56081717E-02  0.42600833E+01
 -0.50246023E-02  0.42732114E+01
 -0.44137611E-02  0.42944131E+01
 -0.38076083E-02  0.43293179E+01
 -0.32300632E-02  0.43841010E+01
 -0.26970218E-02  0.44645698E+01
 -0.22176293E-02  0.45752162E+01
 -0.17959577E-02  0.47184606E+01
 -0.14325154E-02  0.48942325E+01
 -0.11253613E-02  0.50999107E+01
 -0.87084689E-03  0.53305481E+01
 -0.66412567E-03  0.55792581E+01
 -0.49956506E-03  0.58376503E+01
 -0.37113682E-03  0.60962566E+01
 -0.27279457E-03  0.63449558E+01
 -0.19880787E-03  0.65734662E+01
 -0.14401598E-03  0.67720049E+01
 -0.10398041E-03  0.69321909E+01
 -0.75038083E-04  0.70481845E+01
 -0.54274179E-04  0.71179041E+01
 -0.39442149E-04  0.71440017E+01
 -0.28857418E-04  0.71341939E+01
 -0.21285773E-04  0.71006469E+01
 -0.15840013E-04  0.70584109E+01
 -0.11891836E-04  0.70232727E+01
 -0.46219687E-06  0.98718875E+01
 -0.53945898E-06  0.96478729E+01
 -0.62578676E-06  0.94358566E+01
 -0.72173610E-06  0.92360309E+01
 -0.82799898E-06  0.90483648E+01
 -0.94553608E-06  0.88726981E+01
 -0.10757743E-05  0.87088944E+01
 -0.12208913E-05  0.85570951E+01
  0.13842180E-05  0.84181129E+01
  0.15708013E-05  0.82939762E+01
  0.17881903E-05  0.81885497E+01
  0.20475351E-05  0.81079836E+01
  0.23651303E-05  0.80605074E+01
  0.27645899E-05  0.80549403E+01
  0.32799120E-05  0.80975728E+01
  0.39597801E-05  0.81880565E+01
  0.48735395E-05  0.83162342E+01
  0.61193777E-05  0.84621834E+01
  0.78352971E-05  0.86002028E+01
  0.10213477E-04  0.87050294E+01
  0.13518549E-04  0.87573795E+01
  0.18110149E-04  0.87467821E+01
 -0.24469836E-04  0.86714802E+01
 -0.33232196E-04  0.85364371E+01
 -0.45219650E-04  0.83507297E+01
 -0.61480377E-04  0.81252140E+01
 -0.83328880E-04  0.78708380E+01
 -0.11238905E-03  0.75976176E+01
 -0.15063990E-03  0.73141340E+01
 -0.20046412E-03  0.70273759E+01
 -0.26469784E-03  0.67427858E+01
 -0.34667679E-03  0.64644140E+01
 -0.45026719E-03  0.61951321E+01
 -0.57986224E-03  0.59368935E+01
 -0.74031728E-03  0.56910375E+01
 -0.93679486E-03  0.54586347E+01
 -0.11744982E-02  0.52408337E+01
 -0.14582885E-02  0.50391406E+01
 -0.17922020E-02  0.48555409E+01
 -0.21788940E-02  0.46923922E+01
 -0.26190207E-02  0.45520770E+01
 -0.31105333E-02  0.44364836E+01
 -0.36478173E-02  0.43464570E+01
 -0.42206221E-02  0.42813927E+01
 -0.48128463E-02  0.42391206E+01
 -0.54014907E-02  0.42161397E+01
 -0.59563878E-02  0.42081397E+01
 -0.64414930E-02  0.42106397E+01
 -0.68183432E-02  0.42195399E+01
 -0.70516246E-02  0.42314498E+01
 -0.71157953E-02  0.42437914E+01
 -0.70008396E-02  0.42547924E+01
 -0.67150853E-02  0.42635163E+01
 -0.62838832E-02  0.42700268E+01
 -0.57445031E-02  0.42756779E+01
 -0.51390194E-02  0.42834092E+01
 -0.45074881E-02  0.42978509E+01
 -0.38831808E-02  0.43250538E+01
 -0.32905170E-02  0.43717861E+01
 -0.27452827E-02  0.44445199E+01
 -0.22561769E-02  0.45483610E+01
 -0.18267312E-02  0.46861908E+01
 -0.14569771E-02  0.48581890E+01
 -0.11446253E-02  0.50617661E+01
 -0.88580593E-03  0.52918189E+01
 -0.67554073E-03  0.55411663E+01
 -0.50811144E-03  0.58010399E+01
 -0.37741707E-03  0.60615571E+01
 -0.27733436E-03  0.63121854E+01
 -0.20204880E-03  0.65422687E+01
 -0.14631324E-03  0.67417192E+01
 -0.10560758E-03  0.69019549E+01
 -0.76197552E-04  0.70170705E+01
 -0.55110521E-04  0.70850735E+01
 -0.40055701E-04  0.71088500E+01
 -0.29316347E-04  0.70964507E+01
 -0.21635807E-04  0.70603979E+01
 -0.16111734E-04  0.70160336E+01
 -0.12105848E-04  0.69793093E+01
 -0.44126966E-06  0.98998477E+01
 -0.51474402E-06  0.96795207E+01
 -0.59684959E-06  0.94699860E+01
 -0.68813037E-06  0.92715278E+01
 -0.78926689E-06  0.90841698E+01
 -0.90120438E-06  0.89077791E+01
 -0.10253428E-05  0.87422321E+01
 -0.11638098E-05  0.85876850E+01
  0.13198451E-05  0.84449866E+01
  0.14983369E-05  0.83162429E+01
  0.17065684E-05  0.82054474E+01
  0.19552583E-05  0.81189227E+01
  0.22600182E-05  0.80650806E+01
  0.26434020E-05  0.80528937E+01
  0.31377892E-05  0.80887758E+01
  0.37894285E-05  0.81725563E+01
  0.46640576E-05  0.82944524E+01
  0.58546059E-05  0.84351875E+01
  0.74915503E-05  0.85698610E+01
  0.97565235E-05  0.86738876E+01
  0.12899730E-04  0.87282707E+01
  0.17261605E-04  0.87223383E+01
  0.23298959E-04  0.86537409E+01
 -0.31615635E-04  0.85266567E+01
 -0.42997497E-04  0.83493796E+01
 -0.58451524E-04  0.81321112E+01
 -0.79248903E-04  0.78853231E+01
 -0.10697226E-03  0.76187264E+01
 -0.14356733E-03  0.73407305E+01
 -0.19139890E-03  0.70582411E+01
 -0.25330880E-03  0.67766662E+01
 -0.33266967E-03  0.65000435E+01
 -0.43342129E-03  0.62312468E+01
 -0.56006813E-03  0.59722556E+01
 -0.71760980E-03  0.57244858E+01
 -0.91137523E-03  0.54891635E+01
 -0.11467407E-02  0.52676915E+01
 -0.14287311E-02  0.50619253E+01
 -0.17615260E-02  0.48742614E+01
 -0.21479014E-02  0.47074755E+01
 -0.25886198E-02  0.45643101E+01
 -0.30817353E-02  0.44469002E+01
 -0.36217358E-02  0.43561897E+01
 -0.41984510E-02  0.42915193E+01
 -0.47957840E-02  0.42505349E+01
 -0.53905824E-02  0.42294658E+01
 -0.59522889E-02  0.42237006E+01
 -0.64442007E-02  0.42284695E+01
 -0.68269907E-02  0.42394189E+01
 -0.70644545E-02  0.42529392E+01
 -0.71303881E-02  0.42662528E+01
 -0.70145807E-02  0.42773957E+01
 -0.67257387E-02  0.42852513E+01
 -0.62900706E-02  0.42897379E+01
 -0.57459187E-02  0.42921400E+01
 -0.51363267E-02  0.42954521E+01
 -0.45019754E-02  0.43045177E+01
 -0.38763302E-02  0.43257598E+01
 -0.32836358E-02  0.43664283E+01
 -0.27392838E-02  0.44335013E+01
 -0.22515217E-02  0.45325205E+01
 -0.18234955E-02  0.46666618E+01
 -0.14549797E-02  0.48362240E+01
 -0.11435640E-02  0.50385664E+01
 -0.88536601E-03  0.52683946E+01
 -0.67546024E-03  0.55182393E+01
 -0.50820618E-03  0.57789886E+01
 -0.37757688E-03  0.60403991E+01
 -0.27750502E-03  0.62915934E+01
 -0.20221081E-03  0.65216198E+01
 -0.14646434E-03  0.67201799E+01
 -0.10575127E-03  0.68786047E+01
 -0.76337224E-04  0.69910573E+01
 -0.55247426E-04  0.70557788E+01
 -0.40189048E-04  0.70760269E+01
 -0.29444178E-04  0.70602891E+01
 -0.21755898E-04  0.70214885E+01
 -0.16222219E-04  0.69752361E+01
 -0.12205517E-04  0.69375646E+01
 -0.41857813E-06  0.99288864E+01
 -0.48794760E-06  0.97131503E+01
 -0.56547442E-06  0.95068014E+01
 -0.65168678E-06  0.93102374E+01
 -0.74724834E-06  0.91235548E+01
 -0.85308087E-06  0.89466628E+01
 -0.97054531E-06  0.87794626E+01
 -0.11017009E-05  0.86221348E+01
  0.12496686E-05  0.84755717E+01
  0.14191370E-05  0.83419599E+01
  0.16170625E-05  0.82254197E+01
  0.18536429E-05  0.81324356E+01
  0.21436766E-05  0.80715873E+01
  0.25084666E-05  0.80519922E+01
  0.29784968E-05  0.80802080E+01
  0.35971780E-05  0.81563131E+01
  0.44260564E-05  0.82710260E+01
  0.55519572E-05  0.84058713E+01
  0.70966145E-05  0.85368903E+01
  0.92293725E-05  0.86402639E+01
  0.12183533E-04  0.86973016E+01
  0.16276844E-04  0.86970853E+01
  0.21936500E-04  0.86365798E+01
 -0.29728855E-04  0.85190612E+01
 -0.40393953E-04  0.83519201E+01
 -0.54884936E-04  0.81445974E+01
 -0.74412540E-04  0.79070050E+01
 -0.10049504E-03  0.76484900E+01
 -0.13501398E-03  0.73772552E+01
 -0.18027525E-03  0.71001064E+01
 -0.23907261E-03  0.68224142E+01
 -0.31474636E-03  0.65482126E+01
 -0.41122253E-03  0.62803941E+01
 -0.53300992E-03  0.60209872E+01
 -0.68512560E-03  0.57715068E+01
 -0.87291997E-03  0.55333498E+01
 -0.11017827E-02  0.53081721E+01
 -0.13767323E-02  0.50981538E+01
 -0.17019147E-02  0.49060565E+01
 -0.20800464E-02  0.47350169E+01
 -0.25118178E-02  0.45880898E+01
 -0.29952245E-02  0.44676390E+01
 -0.35247455E-02  0.43747355E+01
 -0.40902939E-02  0.43087448E+01
 -0.46759901E-02  0.42672456E+01
 -0.52590648E-02  0.42463293E+01
 -0.58095206E-02  0.42411959E+01
 -0.62913695E-02  0.42468581E+01
 -0.66660933E-02  0.42587318E+01
 -0.68982907E-02  0.42729765E+01
 -0.69624325E-02  0.42865961E+01
 -0.68487330E-02  0.42974353E+01
 -0.65659819E-02  0.43042337E+01
 -0.61400920E-02  0.43068378E+01
 -0.56087601E-02  0.43065564E+01
 -0.50141294E-02  0.43065186E+01
 -0.43958625E-02  0.43118107E+01
 -0.37864354E-02  0.43291760E+01
 -0.32092507E-02  0.43662084E+01
 -0.26790774E-02  0.44301883E+01
 -0.22037810E-02  0.45268641E+01
 -0.17863467E-02  0.46594928E+01
 -0.14265653E-02  0.48283276E+01
 -0.11221664E-02  0.50305750E+01
 -0.86947944E-03  0.52607102E+01
 -0.66381924E-03  0.55109866E+01
 -0.49978267E-03  0.57719954E+01
 -0.37155761E-03  0.60332014E+01
 -0.27325990E-03  0.62834665E+01
 -0.19925944E-03  0.65116414E+01
 -0.14444511E-03  0.67073334E+01
 -0.10439510E-03  0.68619232E+01
 -0.75446103E-04  0.69697978E+01
 -0.54677403E-04  0.70295941E+01
 -0.39836885E-04  0.70450861E+01
 -0.29236943E-04  0.70252971E+01
 -0.21642912E-04  0.69835814E+01
 -0.16168886E-04  0.69357742E+01
 -0.12188662E-04  0.68978854E+01
 -0.39461809E-06  0.99563738E+01
 -0.45965072E-06  0.97463967E+01
 -0.53233778E-06  0.95441720E+01
 -0.61318857E-06  0.93502364E+01
 -0.70284543E-06  0.91647811E+01
 -0.80220013E-06  0.89877763E+01
 -0.91256478E-06  0.88191641E+01
  0.10359155E-05  0.86591633E+01
  0.11752328E-05  0.85087213E+01
  0.13349732E-05  0.83701126E+01
  0.15217198E-05  0.82475849E+01
  0.17450821E-05  0.81477760E+01
  0.20189474E-05  0.80794165E+01
  0.23632292E-05  0.80517530E+01
  0.28063151E-05  0.80714919E+01
  0.33884911E-05  0.81390082E+01
  0.41666978E-05  0.82456192E+01
  0.52210602E-05  0.83737851E+01
  0.66637090E-05  0.85006282E+01
  0.86504581E-05  0.86032073E+01
  0.11395917E-04  0.86632010E+01
  0.15192575E-04  0.86694489E+01
  0.20434320E-04  0.86181800E+01
 -0.27644752E-04  0.85116765E+01
 -0.37510600E-04  0.83563131E+01
 -0.50920566E-04  0.81606562E+01
 -0.69010017E-04  0.79339582E+01
 -0.93212062E-04  0.76851258E+01
 -0.12531532E-03  0.74221021E+01
 -0.16752766E-03  0.71515631E+01
 -0.22254253E-03  0.68788316E+01
 -0.29359971E-03  0.66079416E+01
 -0.38452508E-03  0.63418195E+01
 -0.49972592E-03  0.60825626E+01
 -0.64411218E-03  0.58318024E+01
 -0.82291495E-03  0.55911113E+01
 -0.10413848E-02  0.53623808E+01
 -0.13043741E-02  0.51480735E+01
 -0.16158325E-02  0.49512536E+01
 -0.19782537E-02  0.47753514E+01
 -0.23920956E-02  0.46236827E+01
 -0.28551492E-02  0.44988270E+01
 -0.33617836E-02  0.44020227E+01
 -0.39019984E-02  0.43327541E+01
 -0.44603302E-02  0.42886681E+01
 -0.50148966E-02  0.42658642E+01
 -0.55371567E-02  0.42594811E+01
 -0.59931383E-02  0.42643954E+01
 -0.63467186E-02  0.42758239E+01
 -0.65649042E-02  0.42896919E+01
 -0.66240993E-02  0.43027748E+01
 -0.65155088E-02  0.43127384E+01
 -0.62476909E-02  0.43182291E+01
 -0.58451291E-02  0.43191100E+01
 -0.53432157E-02  0.43168188E+01
 -0.47814126E-02  0.43147044E+01
 -0.41968250E-02  0.43181170E+01
 -0.36198554E-02  0.43340462E+01
 -0.30724793E-02  0.43702578E+01
 -0.25686717E-02  0.44340926E+01
 -0.21160160E-02  0.45312416E+01
 -0.17175695E-02  0.46648049E+01
 -0.13734040E-02  0.48348123E+01
 -0.10816313E-02  0.50382132E+01
 -0.83899362E-03  0.52692183E+01
 -0.64120935E-03  0.55198244E+01
 -0.48324994E-03  0.57803839E+01
 -0.35963992E-03  0.60401520E+01
 -0.26479035E-03  0.62878288E+01
 -0.19332429E-03  0.65121837E+01
 -0.14034271E-03  0.67028651E+01
 -0.10159711E-03  0.68514618E+01
 -0.73562367E-04  0.69527597E+01
 -0.53425176E-04  0.70059663E+01
 -0.39014907E-04  0.70155181E+01
 -0.28704353E-04  0.69910613E+01
 -0.21302653E-04  0.69463891E+01
 -0.15955034E-04  0.68974900E+01
 -0.12057014E-04  0.68602236E+01
 -0.36988545E-06  0.99790638E+01
 -0.43043411E-06  0.97763249E+01
 -0.49811550E-06  0.95794426E+01
 -0.57341764E-06  0.93891211E+01
 -0.65695819E-06  0.92056721E+01
 -0.74959384E-06  0.90291498E+01
 -0.85258040E-06  0.88595582E+01
  0.96779978E-06  0.86971733E+01
  0.10980760E-05  0.85430138E+01
  0.12476107E-05  0.83994547E+01
  0.14225806E-05  0.82708752E+01
  0.16319614E-05  0.81640601E+01
  0.18886658E-05  0.80878715E+01
  0.22111287E-05  0.80516610E+01
  0.26255188E-05  0.80622703E+01
  0.31688249E-05  0.81203904E+01
  0.38931389E-05  0.82180026E+01
  0.48715388E-05  0.83386101E+01
  0.62060505E-05  0.84605478E+01
  0.80382236E-05  0.85618833E+01
  0.10562889E-04  0.86247703E+01
  0.14045656E-04  0.86378653E+01
  0.18844674E-04  0.85966616E+01
 -0.25437132E-04  0.85023917E+01
 -0.34450973E-04  0.83603181E+01
 -0.46702306E-04  0.81780175E+01
 -0.63239122E-04  0.79639707E+01
 -0.85391917E-04  0.77265477E+01
 -0.11483148E-03  0.74733611E+01
 -0.15363287E-03  0.72109110E+01
 -0.20434192E-03  0.69444498E+01
 -0.27003548E-03  0.66780091E+01
 -0.35435986E-03  0.64145589E+01
 -0.46152382E-03  0.61562813E+01
 -0.59621695E-03  0.59049347E+01
 -0.76342527E-03  0.56622618E+01
 -0.96812740E-03  0.54303610E+01
 -0.12148763E-02  0.52119223E+01
 -0.15072960E-02  0.50102404E+01
 -0.18475363E-02  0.48289652E+01
 -0.22357127E-02  0.46716193E+01
 -0.26693219E-02  0.45409840E+01
 -0.31425761E-02  0.44385040E+01
 -0.36456032E-02  0.43638766E+01
 -0.41635558E-02  0.43149515E+01
 -0.46758778E-02  0.42879889E+01
 -0.51562279E-02  0.42782047E+01
 -0.55736996E-02  0.42804430E+01
 -0.58958205E-02  0.42897805E+01
 -0.60932538E-02  0.43019362E+01
 -0.61452925E-02  0.43134766E+01
 -0.60445295E-02  0.43219238E+01
 -0.57989956E-02  0.43258963E+01
 -0.54308141E-02  0.43253640E+01
 -0.49717451E-02  0.43219862E+01
 -0.44571630E-02  0.43193888E+01
 -0.39204124E-02  0.43231674E+01
 -0.33889848E-02  0.43404408E+01
 -0.28829840E-02  0.43789357E+01
 -0.24154666E-02  0.44457853E+01
 -0.19938156E-02  0.45463480E+01
 -0.16213381E-02  0.46833315E+01
 -0.12985845E-02  0.48563755E+01
 -0.10242243E-02  0.50620840E+01
 -0.79555545E-03  0.52943834E+01
 -0.60881604E-03  0.55450475E+01
 -0.45945215E-03  0.58042592E+01
 -0.34241785E-03  0.60611561E+01
 -0.25250920E-03  0.63043879E+01
 -0.18468860E-03  0.65227728E+01
 -0.13434890E-03  0.67061546E+01
 -0.97485499E-04  0.68465074E+01
 -0.70770659E-04  0.69392065E+01
 -0.51545966E-04  0.69842109E+01
 -0.37758730E-04  0.69867581E+01
 -0.27869126E-04  0.69571825E+01
 -0.20749454E-04  0.69096926E+01
 -0.15589605E-04  0.68603280E+01
 -0.11816082E-04  0.68246482E+01
 -0.34486137E-06  0.99929788E+01
 -0.40086080E-06  0.97993150E+01
 -0.46346226E-06  0.96093215E+01
 -0.53313084E-06  0.94239000E+01
 -0.61045708E-06  0.92435115E+01
 -0.69625901E-06  0.90683216E+01
 -0.79173080E-06  0.88984224E+01
  0.89865268E-06  0.87341716E+01
  0.10196816E-05  0.85766818E+01
  0.11587497E-05  0.84284460E+01
  0.13216088E-05  0.82939844E+01
  0.15165750E-05  0.81802236E+01
  0.17555547E-05  0.80961362E+01
  0.20554637E-05  0.80511445E+01
  0.24402009E-05  0.80521934E+01
  0.29433938E-05  0.81002786E+01
  0.36122031E-05  0.81880741E+01
  0.45125484E-05  0.83002005E+01
  0.57361895E-05  0.84163214E+01
  0.74101625E-05  0.85156570E+01
  0.97091114E-05  0.85809803E+01
  0.12871075E-04  0.86008802E+01
  0.17217282E-04  0.85701731E+01
  0.23176514E-04  0.84890332E+01
 -0.31314588E-04  0.83615427E+01
 -0.42369588E-04  0.81941827E+01
 -0.57293524E-04  0.79945424E+01
 -0.77301037E-04  0.77703436E+01
 -0.10392536E-03  0.75287766E+01
 -0.13908036E-03  0.72761019E+01
 -0.18512478E-03  0.70174644E+01
 -0.24491990E-03  0.67568786E+01
 -0.32186516E-03  0.64973608E+01
 -0.41988884E-03  0.62411859E+01
 -0.54336566E-03  0.59902423E+01
 -0.69693403E-03  0.57464302E+01
 -0.88519672E-03  0.55120181E+01
 -0.11123096E-02  0.52898633E+01
 -0.13814878E-02  0.50834152E+01
 -0.16944728E-02  0.48964670E+01
 -0.20509976E-02  0.47326908E+01
 -0.24482549E-02  0.45950485E+01
 -0.28803334E-02  0.44852189E+01
 -0.33375902E-02  0.44031900E+01
 -0.38059987E-02  0.43471360E+01
 -0.42666787E-02  0.43136229E+01
 -0.46960086E-02  0.42980922E+01
 -0.50668258E-02  0.42954853E+01
 -0.53510747E-02  0.43008417E+01
 -0.55237968E-02  0.43097502E+01
 -0.55676897E-02  0.43186333E+01
 -0.54769023E-02  0.43249360E+01
 -0.52586963E-02  0.43273251E+01
 -0.49322337E-02  0.43259544E+01
 -0.45248247E-02  0.43227602E+01
 -0.40669077E-02  0.43216449E+01
 -0.35873464E-02  0.43283667E+01
 -0.31102185E-02  0.43499999E+01
 -0.26534824E-02  0.43939881E+01
 -0.22291882E-02  0.44669827E+01
 -0.18445461E-02  0.45737513E+01
 -0.15031944E-02  0.47164044E+01
 -0.12062529E-02  0.48940597E+01
 -0.95302843E-03  0.51029159E+01
 -0.74143960E-03  0.53366177E+01
 -0.56830069E-03  0.55867625E+01
 -0.42958784E-03  0.58434411E+01
 -0.32074395E-03  0.60957730E+01
 -0.23701378E-03  0.63324770E+01
 -0.17376446E-03  0.65425635E+01
 -0.12674381E-03  0.67162418E+01
 -0.92248016E-04  0.68460641E+01
 -0.67195254E-04  0.69281958E+01
 -0.49121141E-04  0.69635250E+01
 -0.36121151E-04  0.69582094E+01
 -0.26765282E-04  0.69233025E+01
 -0.20005128E-04  0.68733658E+01
 -0.15086541E-04  0.68243540E+01
 -0.11474767E-04  0.67913558E+01
 -0.31999916E-06  0.99933009E+01
 -0.37146073E-06  0.98109470E+01
 -0.42899365E-06  0.96297630E+01
 -0.49303914E-06  0.94508771E+01
 -0.56415901E-06  0.92749306E+01
 -0.64313025E-06  0.91022316E+01
 -0.73108217E-06  0.89329911E+01
  0.82968892E-06  0.87676793E+01
  0.94143484E-06  0.86075311E+01
  0.10699762E-05  0.84551815E+01
  0.12206324E-05  0.83153056E+01
  0.14010541E-05  0.81949697E+01
  0.16221373E-05  0.81032323E+01
  0.18992809E-05  0.80495429E+01
  0.22541274E-05  0.80408969E+01
  0.27169752E-05  0.80785533E+01
  0.33301137E-05  0.81558678E+01
  0.41524013E-05  0.82586152E+01
  0.52654747E-05  0.83678804E+01
  0.67820431E-05  0.84641797E+01
  0.88567722E-05  0.85310800E+01
  0.11700298E-04  0.85572704E+01
  0.15596932E-04  0.85370128E+01
  0.20926637E-04  0.84694735E+01
 -0.28191893E-04  0.83575294E+01
 -0.38050123E-04  0.82064819E+01
 -0.51352392E-04  0.80229122E+01
 -0.69188973E-04  0.78137710E+01
 -0.92941900E-04  0.75857176E+01
 -0.12434325E-03  0.73446885E+01
 -0.16553520E-03  0.70956653E+01
 -0.21912340E-03  0.68426163E+01
 -0.28820884E-03  0.65885932E+01
 -0.37637678E-03  0.63359620E+01
 -0.48761592E-03  0.60867366E+01
 -0.62614231E-03  0.58429550E+01
 -0.79611192E-03  0.56070164E+01
 -0.10012254E-02  0.53818858E+01
 -0.12442527E-02  0.51710934E+01
 -0.15265214E-02  0.49785025E+01
 -0.18474126E-02  0.48078750E+01
 -0.22038848E-02  0.46623230E+01
 -0.25900155E-02  0.45437679E+01
 -0.29965467E-02  0.44525419E+01
 -0.34104732E-02  0.43872383E+01
 -0.38148313E-02  0.43448580E+01
 -0.41889890E-02  0.43212168E+01
 -0.45098008E-02  0.43115078E+01
 -0.47538678E-02  0.43108800E+01
 -0.49007777E-02  0.43149245E+01
 -0.49366942E-02  0.43200339E+01
 -0.48572666E-02  0.43236753E+01
 -0.46688260E-02  0.43246431E+01
 -0.43873390E-02  0.43233242E+01
 -0.40354017E-02  0.43219278E+01
 -0.36382642E-02  0.43245572E+01
 -0.32200978E-02  0.43369770E+01
 -0.28014113E-02  0.43659939E+01
 -0.23979162E-02  0.44185100E+01
 -0.20205945E-02  0.45004407E+01
 -0.16764473E-02  0.46157495E+01
 -0.13694182E-02  0.47657986E+01
 -0.11011729E-02  0.49490996E+01
 -0.87163527E-03  0.51614235E+01
 -0.67933049E-03  0.53961576E+01
 -0.52164639E-03  0.56447812E+01
 -0.39510125E-03  0.58973746E+01
 -0.29565326E-03  0.61431424E+01
 -0.21903345E-03  0.63709987E+01
 -0.16105728E-03  0.65703011E+01
 -0.11787208E-03  0.67318083E+01
 -0.86116327E-04  0.68488556E+01
 -0.62989938E-04  0.69186000E+01
 -0.46251764E-04  0.69430212E+01
 -0.34168089E-04  0.69292824E+01
 -0.25435612E-04  0.68891423E+01
 -0.19097398E-04  0.68374065E+01
 -0.14463821E-04  0.67897748E+01
 -0.11044766E-04  0.67606794E+01
 -0.29571331E-06  0.99742901E+01
 -0.34271790E-06  0.98059010E+01
 -0.39527133E-06  0.96358574E+01
 -0.45379045E-06  0.94655384E+01
 -0.51880747E-06  0.92957948E+01
 -0.59105716E-06  0.91271102E+01
 -0.67160235E-06  0.89598500E+01
  0.76200948E-06  0.87946326E+01
  0.86458909E-06  0.86328504E+01
  0.98272175E-06  0.84773104E+01
  0.11212979E-05  0.83328611E+01
  0.12873120E-05  0.82067072E+01
  0.14906696E-05  0.81079666E+01
  0.17452912E-05  0.80460618E+01
  0.20706302E-05  0.80279671E+01
  0.24937678E-05  0.80551331E+01
  0.30523006E-05  0.81215479E+01
  0.37982982E-05  0.82141356E+01
  0.48036718E-05  0.83154611E+01
  0.61673593E-05  0.84074684E+01
  0.80247844E-05  0.84747083E+01
  0.10560097E-04  0.85061814E+01
  0.14021735E-04  0.84957798E+01
  0.18741882E-04  0.84417797E+01
 -0.25160449E-04  0.83458859E+01
 -0.33854254E-04  0.82121759E+01
 -0.45572083E-04  0.80461244E+01
 -0.61276183E-04  0.78537878E+01
 -0.82190206E-04  0.76411724E+01
 -0.10985233E-03  0.74137871E+01
 -0.14616972E-03  0.71763737E+01
 -0.19346643E-03  0.69328053E+01
 -0.25451113E-03  0.66861416E+01
 -0.33250484E-03  0.64388245E+01
 -0.43100438E-03  0.61929780E+01
 -0.55375765E-03  0.59507543E+01
 -0.70443524E-03  0.57146439E+01
 -0.88626066E-03  0.54876644E+01
 -0.11015635E-02  0.52733620E+01
 -0.13512988E-02  0.50756024E+01
 -0.16345804E-02  0.48981796E+01
 -0.19482612E-02  0.47443167E+01
 -0.22865731E-02  0.46161671E+01
 -0.26408279E-02  0.45144314E+01
 -0.29992163E-02  0.44381855E+01
 -0.33468171E-02  0.43849677E+01
 -0.36660229E-02  0.43511064E+01
 -0.39376203E-02  0.43322120E+01
 -0.41426600E-02  0.43237214E+01
 -0.42649845E-02  0.43214029E+01
 -0.42939244E-02  0.43217752E+01
 -0.42264103E-02  0.43224482E+01
 -0.40677711E-02  0.43224156E+01
 -0.38308668E-02  0.43223043E+01
 -0.35337873E-02  0.43245270E+01
 -0.31968438E-02  0.43332388E+01
 -0.28397326E-02  0.43539970E+01
 -0.24795308E-02  0.43930933E+01
 -0.21297465E-02  0.44566450E+01
 -0.18002582E-02  0.45496262E+01
 -0.14977687E-02  0.46750473E+01
 -0.12264125E-02  0.48334355E+01
 -0.98828538E-03  0.50226657E+01
 -0.78382638E-03  0.52380933E+01
 -0.61209026E-03  0.54728907E+01
 -0.47098901E-03  0.57184832E+01
 -0.35756025E-03  0.59650239E+01
 -0.26827634E-03  0.62019072E+01
 -0.19936865E-03  0.64183756E+01
 -0.14712379E-03  0.66042993E+01
 -0.10811464E-03  0.67511827E+01
 -0.79347317E-04  0.68533540E+01
 -0.58325869E-04  0.69091534E+01
 -0.43050821E-04  0.69217845E+01
 -0.31973667E-04  0.68994524E+01
 -0.23928600E-04  0.68545501E+01
 -0.18057986E-04  0.68019692E+01
 -0.13742270E-04  0.67569547E+01
 -0.10539840E-04  0.67330902E+01
 -0.27237102E-06  0.99292637E+01
 -0.31506056E-06  0.97779024E+01
 -0.36279154E-06  0.96217532E+01
 -0.41595644E-06  0.94624580E+01
 -0.47505761E-06  0.93011011E+01
 -0.54078719E-06  0.91383738E+01
  0.61414141E-06  0.89748325E+01
  0.69657958E-06  0.88112845E+01
  0.79024074E-06  0.86493197E+01
  0.89823547E-06  0.84919520E+01
  0.10250369E-05  0.83442251E+01
  0.11770054E-05  0.82134818E+01
  0.13630953E-05  0.81088683E+01
  0.15958151E-05  0.80397164E+01
  0.18925382E-05  0.80128900E+01
  0.22773033E-05  0.80299329E+01
  0.27832847E-05  0.80853796E+01
  0.34561709E-05  0.81672564E+01
  0.43587444E-05  0.82596269E+01
  0.55770170E-05  0.83459668E+01
  0.72283280E-05  0.84119975E+01
  0.94718632E-05  0.84472702E+01
  0.12522096E-04  0.84455460E+01
  0.16665700E-04  0.84043993E+01
 -0.22282518E-04  0.83244671E+01
 -0.29871239E-04  0.82086162E+01
 -0.40080396E-04  0.80611534E+01
 -0.53745170E-04  0.78871336E+01
 -0.71929935E-04  0.76917852E+01
 -0.95975290E-04  0.74800715E+01
 -0.12754605E-03  0.72563975E+01
 -0.16867299E-03  0.70244692E+01
 -0.22177629E-03  0.67873060E+01
 -0.28965291E-03  0.65473925E+01
 -0.37540652E-03  0.63069357E+01
 -0.48229807E-03  0.60681720E+01
 -0.61350273E-03  0.58336454E+01
 -0.77177368E-03  0.56063787E+01
 -0.95903380E-03  0.53898799E+01
 -0.11759355E-02  0.51879611E+01
 -0.14214373E-02  0.50043955E+01
 -0.16924407E-02  0.48424745E+01
 -0.19835128E-02  0.47045576E+01
 -0.22867132E-02  0.45917121E+01
 -0.25915552E-02  0.45035273E+01
 -0.28851765E-02  0.44381496E+01
 -0.31528446E-02  0.43925352E+01
 -0.33789359E-02  0.43628679E+01
 -0.35484425E-02  0.43450577E+01
 -0.36488797E-02  0.43352422E+01
 -0.36722319E-02  0.43302366E+01
 -0.36164139E-02  0.43279158E+01
 -0.34857634E-02  0.43275232E+01
 -0.32903503E-02  0.43298890E+01
 -0.30442817E-02  0.43375046E+01
 -0.27635119E-02  0.43543797E+01
 -0.24637645E-02  0.43856282E+01
 -0.21590194E-02  0.44367935E+01
 -0.18607294E-02  0.45130126E+01
 -0.15776582E-02  0.46181807E+01
 -0.13160950E-02  0.47542802E+01
 -0.10802002E-02  0.49209808E+01
 -0.87232860E-03  0.51155354E+01
 -0.69328551E-03  0.53329225E+01
 -0.54254095E-03  0.55661531E+01
 -0.41845370E-03  0.58066643E+01
 -0.31853537E-03  0.60447647E+01
 -0.23975141E-03  0.62701459E+01
 -0.17882855E-03  0.64725193E+01
 -0.13252886E-03  0.66424449E+01
 -0.97859374E-04  0.67723766E+01
 -0.72203601E-04  0.68578414E+01
 -0.53378849E-04  0.68985295E+01
 -0.39635040E-04  0.68989526E+01
 -0.29615017E-04  0.68683302E+01
 -0.22295144E-04  0.68195542E+01
 -0.16920552E-04  0.67673969E+01
 -0.12944269E-04  0.67264274E+01
 -0.99749972E-05  0.67091937E+01
 -0.25028634E-06  0.98506890E+01
 -0.28885436E-06  0.97197562E+01
 -0.33197737E-06  0.95806469E+01
 -0.38002372E-06  0.94352575E+01
 -0.43346612E-06  0.92849169E+01
 -0.49295437E-06  0.91305492E+01
  0.55941902E-06  0.89729377E+01
  0.63421457E-06  0.88131199E+01
  0.71931359E-06  0.86529260E+01
  0.81756651E-06  0.84956143E+01
  0.93304728E-06  0.83464470E+01
  0.10715135E-05  0.82129025E+01
  0.12410215E-05  0.81041184E+01
  0.14527546E-05  0.80292622E+01
  0.17221462E-05  0.79949836E+01
  0.20704106E-05  0.80027989E+01
  0.25266352E-05  0.80476727E+01
  0.31306305E-05  0.81186460E+01
  0.39367872E-05  0.82012551E+01
  0.50192443E-05  0.82805709E+01
  0.64787192E-05  0.83436495E+01
  0.84514047E-05  0.83808358E+01
  0.11120383E-04  0.83860369E+01
  0.14730047E-04  0.83563772E+01
  0.19604075E-04  0.82916070E+01
 -0.26167522E-04  0.81934698E+01
 -0.34973581E-04  0.80651025E+01
 -0.46735399E-04  0.79104864E+01
 -0.62362820E-04  0.77339620E+01
 -0.83002892E-04  0.75398252E+01
 -0.11008095E-03  0.73320310E+01
 -0.14533603E-03  0.71140246E+01
 -0.19084004E-03  0.68887130E+01
 -0.24898563E-03  0.66585689E+01
 -0.32242398E-03  0.64258395E+01
 -0.41393358E-03  0.61928068E+01
 -0.52620674E-03  0.59620294E+01
 -0.66155307E-03  0.57364954E+01
 -0.82153740E-03  0.55196320E+01
 -0.10065878E-02  0.53151545E+01
 -0.12156206E-02  0.51267716E+01
 -0.14457300E-02  0.49578025E+01
 -0.16919779E-02  0.48107781E+01
 -0.19473104E-02  0.46871113E+01
 -0.22026273E-02  0.45869065E+01
 -0.24470493E-02  0.45089551E+01
 -0.26684495E-02  0.44509218E+01
 -0.28543119E-02  0.44096899E+01
 -0.29929219E-02  0.43818043E+01
 -0.30747705E-02  0.43639450E+01
 -0.30939165E-02  0.43533772E+01
 -0.30489599E-02  0.43483401E+01
 -0.29433232E-02  0.43483459E+01
 -0.27847201E-02  0.43543561E+01
 -0.25839461E-02  0.43687873E+01
 -0.23533324E-02  0.43952994E+01
 -0.21052621E-02  0.44383490E+01
 -0.18510498E-02  0.45025485E+01
 -0.16002976E-02  0.45919301E+01
 -0.13606684E-02  0.47092502E+01
 -0.11379238E-02  0.48554573E+01
 -0.93607511E-03  0.50293938E+01
 -0.75755270E-03  0.52277385E+01
 -0.60336734E-03  0.54451475E+01
 -0.47328068E-03  0.56745279E+01
 -0.36601210E-03  0.59073941E+01
 -0.27949178E-03  0.61342936E+01
 -0.21114487E-03  0.63453288E+01
 -0.15817409E-03  0.65308317E+01
 -0.11780567E-03  0.66822394E+01
 -0.87473974E-04  0.67931607E+01
 -0.64935408E-04  0.68605093E+01
 -0.48317443E-04  0.68854489E+01
 -0.36117202E-04  0.68738161E+01
 -0.27167355E-04  0.68357419E+01
 -0.20585430E-04  0.67844159E+01
 -0.15718712E-04  0.67342457E+01
 -0.12092501E-04  0.66988968E+01
 -0.93656920E-05  0.66897147E+01
 -0.22971688E-06  0.97304562E+01
 -0.26439865E-06  0.96235326E+01
 -0.30317446E-06  0.95048990E+01
 -0.34638909E-06  0.93766663E+01
 -0.39448604E-06  0.92403978E+01
 -0.44807361E-06  0.90972622E+01
  0.50801834E-06  0.89482971E+01
  0.57557347E-06  0.87948078E+01
  0.65255209E-06  0.86389065E+01
  0.74155724E-06  0.84841320E+01
  0.84628609E-06  0.83359846E+01
  0.97193144E-06  0.82020707E+01
  0.11257139E-05  0.80914748E+01
  0.13175918E-05  0.80131161E+01
  0.15612166E-05  0.79733140E+01
  0.18752243E-05  0.79734218E+01
  0.22849894E-05  0.80086947E+01
  0.28250044E-05  0.80690675E+01
  0.35420903E-05  0.81414783E+01
  0.44996927E-05  0.82126071E+01
  0.57835616E-05  0.82709654E+01
  0.75091613E-05  0.83079148E+01
  0.98311987E-05  0.83177962E+01
  0.12955700E-04  0.82975825E+01
  0.17155105E-04  0.82463907E+01
 -0.22786869E-04  0.81650123E+01
 -0.30316023E-04  0.80554882E+01
 -0.40341992E-04  0.79207158E+01
 -0.53629505E-04  0.77640739E+01
 -0.71142528E-04  0.75890837E+01
 -0.94078468E-04  0.73991329E+01
 -0.12389732E-03  0.71972964E+01
 -0.16233694E-03  0.69862739E+01
 -0.21140179E-03  0.67684489E+01
 -0.27330947E-03  0.65460457E+01
 -0.35037890E-03  0.63213404E+01
 -0.44484853E-03  0.60968633E+01
 -0.55862280E-03  0.58755296E+01
 -0.69296077E-03  0.56606523E+01
 -0.84813719E-03  0.54558173E+01
 -0.10231189E-02  0.52646367E+01
 -0.12153029E-02  0.50904220E+01
 -0.14203573E-02  0.49358391E+01
 -0.16321935E-02  0.48026125E+01
 -0.18430946E-02  0.46913408E+01
 -0.20440219E-02  0.46014637E+01
 -0.22251271E-02  0.45313935E+01
 -0.23764839E-02  0.44787922E+01
 -0.24890145E-02  0.44409514E+01
 -0.25555100E-02  0.44152185E+01
 -0.25715673E-02  0.43994156E+01
 -0.25362218E-02  0.43922038E+01
 -0.24520975E-02  0.43933499E+01
 -0.23250115E-02  0.44038574E+01
 -0.21631303E-02  0.44259198E+01
 -0.19759003E-02  0.44626752E+01
 -0.17730037E-02  0.45177679E+01
 -0.15635336E-02  0.45947727E+01
 -0.13554655E-02  0.46965727E+01
 -0.11553975E-02  0.48247979E+01
 -0.96847328E-03  0.49794130E+01
 -0.79840361E-03  0.51584999E+01
 -0.64753181E-03  0.53582312E+01
 -0.51693138E-03  0.55730018E+01
 -0.40654435E-03  0.57956737E+01
 -0.31537060E-03  0.60179061E+01
 -0.24170312E-03  0.62305752E+01
 -0.18338716E-03  0.64243193E+01
 -0.13807168E-03  0.65902554E+01
 -0.10342327E-03  0.67208925E+01
 -0.77283690E-04  0.68111897E+01
 -0.57765620E-04  0.68595981E+01
 -0.43293087E-04  0.68688134E+01
 -0.32599688E-04  0.68459314E+01
 -0.24699804E-04  0.68018087E+01
 -0.18846232E-04  0.67496718E+01
 -0.14484300E-04  0.67032954E+01
 -0.11208816E-04  0.66752248E+01
 -0.87270869E-05  0.66754697E+01
 -0.21086308E-06  0.95604143E+01
 -0.24192567E-06  0.94809824E+01
 -0.27665026E-06  0.93863464E+01
 -0.31535871E-06  0.92787497E+01
 -0.35846605E-06  0.91599476E+01
 -0.40654018E-06  0.90313417E+01
  0.46038581E-06  0.88942355E+01
  0.52115933E-06  0.87502295E+01
  0.59052248E-06  0.86017504E+01
  0.67084559E-06  0.84526461E+01
  0.76547409E-06  0.83086666E+01
  0.87907753E-06  0.81775274E+01
  0.10181080E-05  0.80682037E+01
  0.11914061E-05  0.79892726E+01
  0.14110082E-05  0.79465985E+01
  0.16932293E-05  0.79412280E+01
  0.20601218E-05  0.79685544E+01
  0.25414436E-05  0.80192608E+01
  0.31773021E-05  0.80815761E+01
  0.40216831E-05  0.81437492E+01
  0.51471117E-05  0.81958104E+01
  0.66507323E-05  0.82303141E+01
  0.86621344E-05  0.82423034E+01
  0.11353285E-04  0.82289155E+01
  0.14950956E-04  0.81889419E+01
 -0.19752055E-04  0.81224717E+01
 -0.26142206E-04  0.80306140E+01
 -0.34617799E-04  0.79152516E+01
 -0.45811317E-04  0.77787915E+01
 -0.60518993E-04  0.76239118E+01
 -0.79728475E-04  0.74533328E+01
 -0.10464211E-03  0.72696466E+01
 -0.13668867E-03  0.70752371E+01
 -0.17751320E-03  0.68723003E+01
 -0.22893239E-03  0.66629542E+01
 -0.29284196E-03  0.64494002E+01
 -0.37106640E-03  0.62340852E+01
 -0.46514872E-03  0.60198100E+01
 -0.57609078E-03  0.58097412E+01
 -0.70406892E-03  0.56073093E+01
 -0.84816180E-03  0.54160044E+01
 -0.10061331E-02  0.52391010E+01
 -0.11743088E-02  0.50793639E+01
 -0.13475797E-02  0.49387889E+01
 -0.15195486E-02  0.48184295E+01
 -0.16828335E-02  0.47183464E+01
 -0.18295290E-02  0.46376944E+01
 -0.19518147E-02  0.45749384E+01
 -0.20426690E-02  0.45281649E+01
 -0.20966097E-02  0.44954470E+01
 -0.21103359E-02  0.44752096E+01
 -0.20831395E-02  0.44665450E+01
 -0.20169810E-02  0.44694350E+01
 -0.19162034E-02  0.44848368E+01
 -0.17869528E-02  0.45146060E+01
 -0.16364438E-02  0.45612469E+01
 -0.14722266E-02  0.46275144E+01
 -0.13015763E-02  0.47159214E+01
 -0.11310578E-02  0.48282319E+01
 -0.96625958E-03  0.49650198E+01
 -0.81165409E-03  0.51253556E+01
 -0.67054299E-03  0.53066490E+01
 -0.54506201E-03  0.55046437E+01
 -0.43623959E-03  0.57135389E+01
 -0.34411223E-03  0.59262144E+01
 -0.26789482E-03  0.61345492E+01
 -0.20619239E-03  0.63298524E+01
 -0.15722841E-03  0.65034399E+01
 -0.11906112E-03  0.66473913E+01
 -0.89763891E-04  0.67554790E+01
 -0.67555689E-04  0.68241795E+01
 -0.50879171E-04  0.68535734E+01
 -0.38432990E-04  0.68478602E+01
 -0.29169764E-04  0.68152344E+01
 -0.22272277E-04  0.67670139E+01
 -0.17118857E-04  0.67161589E+01
 -0.13245998E-04  0.66755411E+01
 -0.10313321E-04  0.66564011E+01
  0.80734365E-05  0.66673270E+01
 -0.19386953E-06  0.93332393E+01
 -0.22160222E-06  0.92842633E+01
 -0.25259608E-06  0.92168976E+01
 -0.28715081E-06  0.91333865E+01
 -0.32565377E-06  0.90355933E+01
 -0.36863376E-06  0.89251083E+01
  0.41683621E-06  0.88034872E+01
  0.47132540E-06  0.86726320E+01
  0.53362066E-06  0.85353005E+01
  0.60587513E-06  0.83956619E+01
  0.69110875E-06  0.82597104E+01
  0.79351075E-06  0.81352358E+01
  0.91883351E-06  0.80310318E+01
  0.10749080E-05  0.79552284E+01
  0.12723233E-05  0.79131053E+01
  0.15253303E-05  0.79052578E+01
  0.18530474E-05  0.79270615E+01
  0.22810760E-05  0.79697893E+01
  0.28436590E-05  0.80228174E+01
  0.35865487E-05  0.80758727E+01
  0.45707856E-05  0.81205012E+01
  0.58776190E-05  0.81505591E+01
  0.76148358E-05  0.81620098E+01
  0.99247878E-05  0.81524521E+01
  0.12994432E-04  0.81206809E+01
 -0.17067697E-04  0.80663921E+01
 -0.22460440E-04  0.79900103E+01
 -0.29578136E-04  0.78925666E+01
 -0.38936086E-04  0.77755708E+01
 -0.51181331E-04  0.76408573E+01
 -0.67114377E-04  0.74904221E+01
 -0.87707179E-04  0.73262846E+01
 -0.11411172E-03  0.71504070E+01
 -0.14765107E-03  0.69646904E+01
 -0.18978291E-03  0.67710462E+01
 -0.24202493E-03  0.65715139E+01
 -0.30583396E-03  0.63683867E+01
 -0.38243670E-03  0.61642964E+01
 -0.47261953E-03  0.59622235E+01
 -0.57649688E-03  0.57654139E+01
 -0.69328852E-03  0.55772099E+01
 -0.82114216E-03  0.54008207E+01
 -0.95703742E-03  0.52390734E+01
 -0.10967998E-02  0.50941881E+01
 -0.12352414E-02  0.49676194E+01
 -0.13664332E-02  0.48599949E+01
 -0.14840991E-02  0.47711670E+01
 -0.15821093E-02  0.47003721E+01
 -0.16550295E-02  0.46464761E+01
 -0.16986598E-02  0.46082691E+01
 -0.17104828E-02  0.45847641E+01
 -0.16899353E-02  0.45754533E+01
 -0.16384493E-02  0.45804788E+01
 -0.15592499E-02  0.46006816E+01
 -0.14569595E-02  0.46375113E+01
 -0.13370907E-02  0.46927957E+01
 -0.12055274E-02  0.47683996E+01
 -0.10680658E-02  0.48658223E+01
 -0.93005616E-03  0.49857967E+01
 -0.79614916E-03  0.51279508E+01
 -0.67013209E-03  0.52905735E+01
 -0.55483925E-03  0.54705030E+01
 -0.45212701E-03  0.56631371E+01
 -0.36291131E-03  0.58625513E+01
 -0.28726575E-03  0.60617170E+01
 -0.22457155E-03  0.62528261E+01
 -0.17370178E-03  0.64277448E+01
 -0.13321567E-03  0.65786268E+01
 -0.10153892E-03  0.66986967E+01
 -0.77111116E-04  0.67831631E+01
 -0.58490766E-04  0.68301346E+01
 -0.44417287E-04  0.68413277E+01
 -0.33836156E-04  0.68223164E+01
 -0.25896833E-04  0.67821380E+01
 -0.19933579E-04  0.67322448E+01
 -0.15437823E-04  0.66850103E+01
 -0.12028415E-04  0.66521593E+01
 -0.94237287E-05  0.66434939E+01
  0.74176224E-05  0.66661517E+01
 -0.17882831E-06  0.90436638E+01
 -0.20353366E-06  0.90270304E+01
 -0.23113185E-06  0.89894781E+01
 -0.26190120E-06  0.89330731E+01
 -0.29620229E-06  0.88596574E+01
  0.33452622E-06  0.87709259E+01
  0.37756178E-06  0.86686378E+01
  0.42628617E-06  0.85549739E+01
  0.48208537E-06  0.84330121E+01
  0.54691111E-06  0.83072300E+01
  0.62348409E-06  0.81838353E+01
  0.71555581E-06  0.80706326E+01
  0.82824641E-06  0.79761430E+01
  0.96848244E-06  0.79079317E+01
  0.11455681E-05  0.78705630E+01
  0.13719365E-05  0.78640408E+01
  0.16641431E-05  0.78835740E+01
  0.20441845E-05  0.79208616E+01
  0.25412483E-05  0.79662637E+01
  0.31940240E-05  0.80108491E+01
  0.40537350E-05  0.80476120E+01
  0.51880720E-05  0.80717410E+01
  0.66862385E-05  0.80802623E+01
  0.86653344E-05  0.80714788E+01
  0.11278317E-04  0.80444977E+01
 -0.14723776E-04  0.79989531E+01
 -0.19257704E-04  0.79348921E+01
 -0.25207331E-04  0.78527427E+01
 -0.32986830E-04  0.77532870E+01
 -0.43114177E-04  0.76376045E+01
 -0.56227663E-04  0.75069845E+01
 -0.73099272E-04  0.73628356E+01
 -0.94640549E-04  0.72066233E+01
 -0.12189475E-03  0.70398587E+01
 -0.15600758E-03  0.68641445E+01
 -0.19816847E-03  0.66812607E+01
 -0.24951582E-03  0.64932597E+01
 -0.31100430E-03  0.63025331E+01
 -0.38323960E-03  0.61118194E+01
 -0.46629516E-03  0.59241365E+01
 -0.55953472E-03  0.57426423E+01
 -0.66147045E-03  0.55704437E+01
 -0.76968704E-03  0.54103859E+01
 -0.88085663E-03  0.52648574E+01
 -0.99085945E-03  0.51356457E+01
 -0.10950115E-02  0.50238687E+01
 -0.11883869E-02  0.49299964E+01
 -0.12662093E-02  0.48539609E+01
 -0.13242720E-02  0.47953378E+01
 -0.13593366E-02  0.47535707E+01
 -0.13694515E-02  0.47282005E+01
 -0.13541414E-02  0.47190597E+01
 -0.13144326E-02  0.47263938E+01
 -0.12527147E-02  0.47508832E+01
 -0.11724680E-02  0.47935517E+01
 -0.10779102E-02  0.48555684E+01
 -0.97362058E-03  0.49379696E+01
 -0.86419063E-03  0.50413410E+01
 -0.75392930E-03  0.51655108E+01
 -0.64663469E-03  0.53092947E+01
 -0.54543211E-03  0.54703247E+01
 -0.45267646E-03  0.56449760E+01
 -0.36991778E-03  0.58283922E+01
 -0.29792843E-03  0.60146109E+01
 -0.23678695E-03  0.61967892E+01
 -0.18600659E-03  0.63675491E+01
 -0.14469033E-03  0.65194617E+01
 -0.11169097E-03  0.66456903E+01
 -0.85756740E-04  0.67407758E+01
 -0.65648513E-04  0.68014908E+01
 -0.50222115E-04  0.68276101E+01
 -0.38476393E-04  0.68223877E+01
 -0.29572416E-04  0.67925346E+01
 -0.22831601E-04  0.67475950E+01
 -0.17720694E-04  0.66987947E+01
 -0.13830269E-04  0.66576168E+01
 -0.10851608E-04  0.66344473E+01
  0.85549736E-05  0.66375818E+01
  0.67708487E-05  0.66727393E+01
 -0.16578369E-06  0.86899916E+01
 -0.18776949E-06  0.87058662E+01
 -0.21231266E-06  0.86993414E+01
 -0.23967101E-06  0.86720960E+01
 -0.27017924E-06  0.86257843E+01
  0.30429218E-06  0.85620813E+01
  0.34264462E-06  0.84828632E+01
  0.38613175E-06  0.83905291E+01
  0.43601518E-06  0.82884312E+01
  0.49406063E-06  0.81813074E+01
  0.56271505E-06  0.80755153E+01
  0.64533312E-06  0.79787847E+01
  0.74646703E-06  0.78992501E+01
  0.87223836E-06  0.78437835E+01
  0.10308182E-05  0.78161027E+01
  0.12330518E-05  0.78154906E+01
  0.14932754E-05  0.78368500E+01
  0.18303907E-05  0.78721471E+01
  0.22692765E-05  0.79125493E+01
  0.28426404E-05  0.79502987E+01
  0.35934311E-05  0.79797119E+01
  0.45779514E-05  0.79972634E+01
  0.58698302E-05  0.80010966E+01
  0.75650240E-05  0.79903775E+01
  0.97880217E-05  0.79647742E+01
 -0.12699417E-04  0.79241651E+01
 -0.16504964E-04  0.78685443E+01
 -0.21466137E-04  0.77980398E+01
 -0.27911986E-04  0.77129589E+01
 -0.36251717E-04  0.76138094E+01
 -0.46986786E-04  0.75012854E+01
 -0.60720402E-04  0.73762291E+01
 -0.78161122E-04  0.72395987E+01
 -0.10011592E-03  0.70924645E+01
 -0.12746703E-03  0.69360441E+01
 -0.16112650E-03  0.67717688E+01
 -0.20196363E-03  0.66013597E+01
 -0.25070352E-03  0.64268836E+01
 -0.30780049E-03  0.62507621E+01
 -0.37329711E-03  0.60757206E+01
 -0.44668671E-03  0.59046748E+01
 -0.52680247E-03  0.57405729E+01
 -0.61175748E-03  0.55862164E+01
 -0.69895645E-03  0.54440904E+01
 -0.78519145E-03  0.53162299E+01
 -0.86682251E-03  0.52041458E+01
 -0.94003164E-03  0.51088195E+01
 -0.10011266E-02  0.50307692E+01
 -0.10468610E-02  0.49701733E+01
 -0.10747321E-02  0.49270293E+01
 -0.10832143E-02  0.49013178E+01
 -0.10718969E-02  0.48931387E+01
 -0.10415058E-02  0.49027914E+01
 -0.99380997E-03  0.49307759E+01
 -0.93143212E-03  0.49777098E+01
 -0.85759736E-03  0.50441653E+01
 -0.77585631E-03  0.51304518E+01
 -0.68981517E-03  0.52363731E+01
 -0.60289591E-03  0.53609985E+01
 -0.51813993E-03  0.55024764E+01
 -0.43806293E-03  0.56579150E+01
 -0.36456486E-03  0.58233433E+01
 -0.29889697E-03  0.59937577E+01
 -0.24168414E-03  0.61632646E+01
 -0.19299591E-03  0.63253285E+01
 -0.15245340E-03  0.64731445E+01
 -0.11935556E-03  0.66001528E+01
 -0.92807019E-04  0.67006927E+01
 -0.71832396E-04  0.67707544E+01
 -0.55467028E-04  0.68087271E+01
 -0.42820063E-04  0.68159806E+01
 -0.33110968E-04  0.67970928E+01
 -0.25684026E-04  0.67595797E+01
 -0.20006874E-04  0.67131058E+01
 -0.15659110E-04  0.66683153E+01
 -0.12316015E-04  0.66355487E+01
 -0.97309995E-05  0.66237350E+01
  0.77190728E-05  0.66396688E+01
  0.61424891E-05  0.66877380E+01
  0.15473796E-06  0.82756623E+01
 -0.17431017E-06  0.83218854E+01
 -0.19613687E-06  0.83456411E+01
 -0.22045613E-06  0.83480190E+01
 -0.24757768E-06  0.83303061E+01
  0.27792155E-06  0.82940076E+01
  0.31207120E-06  0.82409961E+01
  0.35084465E-06  0.81737928E+01
  0.39538785E-06  0.80959389E+01
  0.44729530E-06  0.80123459E+01
  0.50876432E-06  0.79294199E+01
  0.58279116E-06  0.78546949E+01
  0.67341986E-06  0.77957824E+01
  0.78605869E-06  0.77587236E+01
  0.92788462E-06  0.77462620E+01
  0.11083635E-05  0.77568409E+01
  0.13399234E-05  0.77849293E+01
  0.16388291E-05  0.78226066E+01
  0.20263211E-05  0.78616643E+01
  0.25300939E-05  0.78953246E+01
  0.31862065E-05  0.79190562E+01
  0.40415272E-05  0.79305056E+01
  0.51568297E-05  0.79289015E+01
  0.66106620E-05  0.79143367E+01
  0.85041061E-05  0.78871985E+01
  0.10966535E-04  0.78478469E+01
  0.14162427E-04  0.77965122E+01
  0.18299214E-04  0.77333310E+01
 -0.23635972E-04  0.76584308E+01
 -0.30492480E-04  0.75720056E+01
 -0.39257703E-04  0.74743557E+01
 -0.50396134E-04  0.73658983E+01
 -0.64449537E-04  0.72471654E+01
 -0.82030769E-04  0.71188148E+01
 -0.10380553E-03  0.69816642E+01
 -0.13045775E-03  0.68367500E+01
 -0.16263494E-03  0.66853949E+01
 -0.20087243E-03  0.65292623E+01
 -0.24549872E-03  0.63703746E+01
 -0.29652995E-03  0.62110813E+01
 -0.35356620E-03  0.60539739E+01
 -0.41570713E-03  0.59017585E+01
 -0.48150544E-03  0.57571053E+01
 -0.54897459E-03  0.56224996E+01
 -0.61566089E-03  0.55001169E+01
 -0.67878104E-03  0.53917416E+01
 -0.73541590E-03  0.52987387E+01
 -0.78274156E-03  0.52220805E+01
 -0.81827147E-03  0.51624191E+01
 -0.84007964E-03  0.51201870E+01
 -0.84697579E-03  0.50957038E+01
 -0.83860961E-03  0.50892630E+01
 -0.81549150E-03  0.51011775E+01
 -0.77893014E-03  0.51317683E+01
 -0.73089970E-03  0.51812915E+01
 -0.67385756E-03  0.52498102E+01
 -0.61053713E-03  0.53370288E+01
 -0.54373870E-03  0.54421148E+01
 -0.47613697E-03  0.55635321E+01
 -0.41011922E-03  0.56989124E+01
 -0.34766353E-03  0.58449804E+01
 -0.29026343E-03  0.59975492E+01
 -0.23890108E-03  0.61515953E+01
 -0.19406687E-03  0.63014274E+01
 -0.15581819E-03  0.64409638E+01
 -0.12386573E-03  0.65641338E+01
 -0.97673114E-04  0.66654078E+01
 -0.76556147E-04  0.67404337E+01
 -0.59770178E-04  0.67867130E+01
 -0.46578773E-04  0.68042008E+01
 -0.36301094E-04  0.67956721E+01
 -0.28339238E-04  0.67667105E+01
 -0.22189129E-04  0.67252410E+01
 -0.17439572E-04  0.66806574E+01
 -0.13763928E-04  0.66427157E+01
 -0.10908117E-04  0.66204414E+01
  0.86776265E-05  0.66212750E+01
  0.69251953E-05  0.66505857E+01
  0.55400654E-05  0.67115634E+01
  0.14565787E-06  0.78104451E+01
  0.16311478E-06  0.78821620E+01
  0.18255491E-06  0.79329849E+01
  0.20419743E-06  0.79632754E+01
  0.22832799E-06  0.79738024E+01
  0.25533326E-06  0.79657555E+01
  0.28574794E-06  0.79408713E+01
  0.32031765E-06  0.79016714E+01
  0.36008095E-06  0.78517701E+01
  0.40647498E-06  0.77961314E+01
  0.46146997E-06  0.77410760E+01
  0.52773915E-06  0.76937952E+01
  0.60887299E-06  0.76612264E+01
  0.70964942E-06  0.76484396E+01
  0.83637589E-06  0.76570848E+01
  0.99732467E-06  0.76846570E+01
  0.12032898E-05  0.77250717E+01
  0.14683025E-05  0.77703667E+01
  0.18105518E-05  0.78127656E+01
  0.22535664E-05  0.78462586E+01
  0.28277255E-05  0.78672631E+01
  0.35721721E-05  0.78744324E+01
  0.45372108E-05  0.78679772E+01
  0.57872704E-05  0.78488915E+01
  0.74045067E-05  0.78183406E+01
  0.94931022E-05  0.77773060E+01
  0.12184282E-04  0.77264636E+01
  0.15641990E-04  0.76662160E+01
  0.20069052E-04  0.75967921E+01
  0.25713420E-04  0.75183512E+01
  0.32873810E-04  0.74310585E+01
  0.41903534E-04  0.73351266E+01
  0.53210810E-04  0.72308371E+01
  0.67253158E-04  0.71185622E+01
 -0.84523019E-04  0.69987989E+01
 -0.10552156E-03  0.68722242E+01
 -0.13071824E-03  0.67397592E+01
 -0.16049511E-03  0.66026288E+01
 -0.19507782E-03  0.64623957E+01
 -0.23445841E-03  0.63209541E+01
 -0.27831939E-03  0.61804772E+01
 -0.32597141E-03  0.60433238E+01
 -0.37631824E-03  0.59119178E+01
 -0.42786153E-03  0.57886198E+01
 -0.47875332E-03  0.56756117E+01
 -0.52689761E-03  0.55748085E+01
 -0.57009441E-03  0.54878104E+01
 -0.60621210E-03  0.54158948E+01
 -0.63336835E-03  0.53600444E+01
 -0.65009731E-03  0.53209994E+01
 -0.65548172E-03  0.52993145E+01
 -0.64923330E-03  0.52954061E+01
 -0.63171253E-03  0.53095700E+01
 -0.60388726E-03  0.53419616E+01
 -0.56723827E-03  0.53925334E+01
 -0.52362558E-03  0.54609369E+01
 -0.47513239E-03  0.55464008E+01
 -0.42390382E-03  0.56476034E+01
 -0.37199558E-03  0.57625591E+01
 -0.32124513E-03  0.58885368E+01
 -0.27317477E-03  0.60220277E+01
 -0.22893235E-03  0.61587759E+01
 -0.18927157E-03  0.62938860E+01
 -0.15456914E-03  0.64220239E+01
 -0.12487205E-03  0.65377224E+01
 -0.99965072E-04  0.66358012E+01
 -0.79447244E-04  0.67118883E+01
 -0.62806789E-04  0.67630040E+01
 -0.49486452E-04  0.67881227E+01
 -0.38934419E-04  0.67885955E+01
 -0.30639333E-04  0.67683039E+01
 -0.24150545E-04  0.67334468E+01
 -0.19086338E-04  0.66919494E+01
 -0.15133497E-04  0.66525881E+01
 -0.12041467E-04  0.66240095E+01
 -0.96137674E-05  0.66138502E+01
  0.76986012E-05  0.66281155E+01
  0.61798795E-05  0.66708828E+01
  0.49693266E-05  0.67443070E+01
  0.13848134E-06  0.73107192E+01
  0.15410886E-06  0.74004596E+01
  0.17147854E-06  0.74725040E+01
  0.19079141E-06  0.75264649E+01
  0.21231005E-06  0.75625236E+01
  0.23638915E-06  0.75814574E+01
  0.26351722E-06  0.75847558E+01
  0.29437197E-06  0.75748233E+01
  0.32989240E-06  0.75552214E+01
  0.37137127E-06  0.75308303E+01
  0.42057242E-06  0.75077377E+01
  0.47987836E-06  0.74926374E+01
  0.55247521E-06  0.74916452E+01
  0.64258454E-06  0.75087334E+01
  0.75575427E-06  0.75443538E+01
  0.89922546E-06  0.75949562E+01
  0.10823964E-05  0.76537817E+01
  0.13174121E-05  0.77126621E+01
  0.16199132E-05  0.77640428E+01
  0.20099867E-05  0.78024474E+01
  0.25133640E-05  0.78250113E+01
  0.31629209E-05  0.78311934E+01
  0.40005299E-05  0.78220326E+01
  0.50793155E-05  0.77993292E+01
  0.64663536E-05  0.77649982E+01
  0.82458336E-05  0.77206838E+01
  0.10522669E-04  0.76676148E+01
  0.13426486E-04  0.76066250E+01
  0.17115817E-04  0.75382548E+01
  0.21782186E-04  0.74628676E+01
  0.27653543E-04  0.73807440E+01
  0.34996201E-04  0.72921405E+01
  0.44114046E-04  0.71973220E+01
  0.55343409E-04  0.70965840E+01
  0.69041625E-04  0.69902808E+01
  0.85567288E-04  0.68788691E+01
  0.10525056E-03  0.67629660E+01
  0.12835297E-03  0.66434111E+01
  0.15501798E-03  0.65213161E+01
 -0.18521600E-03  0.63980869E+01
 -0.21869026E-03  0.62754089E+01
 -0.25491232E-03  0.61551927E+01
 -0.29305691E-03  0.60394906E+01
 -0.33200515E-03  0.59303948E+01
 -0.37038229E-03  0.58299353E+01
 -0.40663124E-03  0.57399920E+01
 -0.43911747E-03  0.56622311E+01
 -0.46625530E-03  0.55980695E+01
 -0.48664120E-03  0.55486671E+01
 -0.49917776E-03  0.55149371E+01
 -0.50317274E-03  0.54975646E+01
 -0.49840090E-03  0.54970195E+01
 -0.48512150E-03  0.55135539E+01
 -0.46405074E-03  0.55471748E+01
 -0.43629392E-03  0.55975917E+01
 -0.40324693E-03  0.56641421E+01
 -0.36647900E-03  0.57457046E+01
 -0.32760984E-03  0.58406131E+01
 -0.28819326E-03  0.59465865E+01
 -0.24961800E-03  0.60606889E+01
 -0.21303346E-03  0.61793363E+01
 -0.17930526E-03  0.62983628E+01
 -0.14900165E-03  0.64131625E+01
 -0.12240799E-03  0.65189181E+01
 -0.99563723E-04  0.66109262E+01
 -0.80313578E-04  0.66850149E+01
 -0.64364756E-04  0.67380286E+01
 -0.51342249E-04  0.67683249E+01
 -0.40836709E-04  0.67761963E+01
 -0.32441591E-04  0.67641126E+01
 -0.25778724E-04  0.67366879E+01
 -0.20513211E-04  0.67003283E+01
 -0.16359697E-04  0.66625928E+01
 -0.13082379E-04  0.66313830E+01
 -0.10491095E-04  0.66141230E+01
  0.84353529E-05  0.66170855E+01
  0.67977071E-05  0.66449645E+01
  0.54873461E-05  0.67007183E+01
  0.44343980E-05  0.67856407E+01
  0.13312418E-06  0.67983549E+01
  0.14719226E-06  0.68967183E+01
  0.16278985E-06  0.69818709E+01
  0.18010074E-06  0.70528097E+01
  0.19936530E-06  0.71091823E+01
  0.22090773E-06  0.71513494E+01
  0.24517282E-06  0.71805076E+01
  0.27277472E-06  0.71988675E+01
  0.30456021E-06  0.72098387E+01
  0.34168972E-06  0.72181005E+01
  0.38573969E-06  0.72293786E+01
  0.43883104E-06  0.72497422E+01
  0.50378955E-06  0.72843733E+01
  0.58434567E-06  0.73360587E+01
  0.68538377E-06  0.74039819E+01
  0.81325378E-06  0.74834656E+01
  0.97616178E-06  0.75669511E+01
  0.11846608E-05  0.76458750E+01
  0.14522668E-05  0.77126628E+01
  0.17962307E-05  0.77621031E+01
  0.22384981E-05  0.77917883E+01
  0.28068915E-05  0.78017519E+01
  0.35365468E-05  0.77936736E+01
  0.44716303E-05  0.77700218E+01
  0.56673484E-05  0.77333735E+01
  0.71922439E-05  0.76859991E+01
  0.91307404E-05  0.76296952E+01
  0.11585850E-04  0.75657913E+01
  0.14681890E-04  0.74952485E+01
  0.18566938E-04  0.74187828E+01
  0.23414641E-04  0.73369697E+01
  0.29424742E-04  0.72503137E+01
  0.36821516E-04  0.71592839E+01
  0.45849008E-04  0.70643301E+01
  0.56761821E-04  0.69658950E+01
  0.69810158E-04  0.68644375E+01
  0.85218141E-04  0.67604710E+01
  0.10315511E-03  0.66546153E+01
  0.12370083E-03  0.65476508E+01
  0.14680726E-03  0.64405612E+01
  0.17226106E-03  0.63345530E+01
  0.19965312E-03  0.62310445E+01
  0.22836149E-03  0.61316240E+01
  0.25755440E-03  0.60379844E+01
 -0.28621743E-03  0.59518464E+01
 -0.31320633E-03  0.58748791E+01
 -0.33732235E-03  0.58086328E+01
 -0.35740335E-03  0.57544857E+01
 -0.37242046E-03  0.57136094E+01
 -0.38156862E-03  0.56869483E+01
 -0.38433968E-03  0.56752062E+01
 -0.38056885E-03  0.56788340E+01
 -0.37044905E-03  0.56980091E+01
 -0.35451199E-03  0.57326030E+01
 -0.33357920E-03  0.57821358E+01
 -0.30868942E-03  0.58457201E+01
 -0.28101130E-03  0.59220015E+01
 -0.25175134E-03  0.60091062E+01
 -0.22206642E-03  0.61046066E+01
 -0.19298954E-03  0.62055179E+01
 -0.16537477E-03  0.63083396E+01
 -0.13986502E-03  0.64091548E+01
 -0.11688304E-03  0.65037993E+01
 -0.96643223E-04  0.65881092E+01
 -0.79179545E-04  0.66582481E+01
 -0.64383529E-04  0.67110987E+01
 -0.52045983E-04  0.67446828E+01
 -0.41897087E-04  0.67585504E+01
 -0.33640892E-04  0.67540550E+01
 -0.26982084E-04  0.67344365E+01
 -0.21644486E-04  0.67046511E+01
 -0.17382009E-04  0.66709468E+01
 -0.13983453E-04  0.66402414E+01
 -0.11272868E-04  0.66194199E+01
  0.91070565E-05  0.66146807E+01
  0.73715508E-05  0.66310398E+01
  0.59760353E-05  0.66720520E+01
  0.48498551E-05  0.67397441E+01
  0.39379712E-05  0.68347167E+01
  0.12948634E-06  0.62980375E+01
  0.14224646E-06  0.63949666E+01
  0.15634992E-06  0.64838193E+01
  0.17196403E-06  0.65632526E+01
  0.18930799E-06  0.66325693E+01
  0.20867693E-06  0.66918259E+01
  0.23047440E-06  0.67419767E+01
  0.25525515E-06  0.67850408E+01
  0.28378072E-06  0.68242418E+01
  0.31709029E-06  0.68640012E+01
  0.35659025E-06  0.69096192E+01
  0.40416621E-06  0.69664858E+01
  0.46232261E-06  0.70388178E+01
  0.53435599E-06  0.71282090E+01
  0.62457013E-06  0.72325666E+01
  0.73854347E-06  0.73460384E+01
  0.88346162E-06  0.74601388E+01
  0.10685313E-05  0.75656917E+01
  0.13054947E-05  0.76548132E+01
  0.16092649E-05  0.77222395E+01
  0.19987054E-05  0.77657139E+01
  0.24975749E-05  0.77855789E+01
  0.31356521E-05  0.77839401E+01
  0.39500504E-05  0.77637698E+01
  0.49867152E-05  0.77281874E+01
  0.63020777E-05  0.76800101E+01
  0.79648107E-05  0.76215582E+01
  0.10057594E-04  0.75546458E+01
  0.12678746E-04  0.74806746E+01
  0.15943502E-04  0.74007621E+01
  0.19984643E-04  0.73158572E+01
  0.24952033E-04  0.72268195E+01
  0.31010514E-04  0.71344604E+01
  0.38335469E-04  0.70395539E+01
  0.47105255E-04  0.69428332E+01
  0.57489762E-04  0.68449876E+01
  0.69634548E-04  0.67466723E+01
  0.83640489E-04  0.66485330E+01
  0.99539693E-04  0.65512457E+01
  0.11726945E-03  0.64555599E+01
  0.13664722E-03  0.63623369E+01
  0.15735061E-03  0.62725715E+01
  0.17890696E-03  0.61873908E+01
  0.20069665E-03  0.61080312E+01
  0.22197338E-03  0.60357950E+01
  0.24190203E-03  0.59719964E+01
  0.25961251E-03  0.59179030E+01
  0.27426463E-03  0.58746810E+01
  0.28511716E-03  0.58433475E+01
  0.29159274E-03  0.58247304E+01
  0.29333064E-03  0.58194341E+01
  0.29022043E-03  0.58278079E+01
 -0.28241273E-03  0.58499126E+01
 -0.27030562E-03  0.58854837E+01
 -0.25450896E-03  0.59338901E+01
 -0.23579111E-03  0.59940923E+01
 -0.21501469E-03  0.60646031E+01
 -0.19306867E-03  0.61434616E+01
 -0.17080411E-03  0.62282274E+01
 -0.14897984E-03  0.63160077E+01
 -0.12822272E-03  0.64035262E+01
 -0.10900482E-03  0.64872478E+01
 -0.91637647E-04  0.65635643E+01
 -0.76281438E-04  0.66290453E+01
 -0.62965731E-04  0.66807474E+01
 -0.51616899E-04  0.67165590E+01
 -0.42088102E-04  0.67355388E+01
 -0.34187895E-04  0.67381915E+01
 -0.27704809E-04  0.67266145E+01
 -0.22426463E-04  0.67044583E+01
 -0.18152893E-04  0.66766767E+01
 -0.14704587E-04  0.66490872E+01
 -0.11926211E-04  0.66278108E+01
  0.96871747E-05  0.66186903E+01
  0.78801326E-05  0.66267852E+01
  0.64183492E-05  0.66560176E+01
  0.52325997E-05  0.67089941E+01
  0.42680680E-05  0.67869913E+01
  0.34815106E-05  0.68900625E+01
  0.12745768E-06  0.58334206E+01
  0.13914139E-06  0.59198142E+01
  0.15200656E-06  0.60031077E+01
  0.16620489E-06  0.60819711E+01
  0.18193542E-06  0.61556466E+01
  0.19946573E-06  0.62241012E+01
  0.21916054E-06  0.62881959E+01
  0.24151927E-06  0.63498545E+01
  0.26722474E-06  0.64121719E+01
  0.29720527E-06  0.64793507E+01
  0.33271296E-06  0.65563068E+01
  0.37542175E-06  0.66478165E+01
  0.42754929E-06  0.67572315E+01
  0.49200812E-06  0.68850722E+01
  0.57259281E-06  0.70280697E+01
  0.67421168E-06  0.71792178E+01
  0.80317349E-06  0.73290010E+01
  0.96754168E-06  0.74673925E+01
  0.11775705E-05  0.75858608E+01
  0.14462383E-05  0.76787074E+01
  0.17898920E-05  0.77434571E+01
  0.22290157E-05  0.77804426E+01
  0.27891271E-05  0.77919424E+01
  0.35017979E-05  0.77812430E+01
  0.44057785E-05  0.77518706E+01
  0.55481862E-05  0.77070940E+01
  0.69856940E-05  0.76496920E+01
  0.87856211E-05  0.75819201E+01
  0.11026794E-04  0.75055939E+01
  0.13799997E-04  0.74222188E+01
  0.17207779E-04  0.73331149E+01
  0.21363319E-04  0.72395092E+01
  0.26387987E-04  0.71425867E+01
  0.32407177E-04  0.70435050E+01
  0.39543967E-04  0.69433837E+01
  0.47910214E-04  0.68432841E+01
  0.57594851E-04  0.67441906E+01
  0.68649481E-04  0.66470047E+01
  0.81071893E-04  0.65525535E+01
  0.94788765E-04  0.64616137E+01
  0.10963957E-03  0.63749426E+01
  0.12536432E-03  0.62933103E+01
  0.14159809E-03  0.62175228E+01
  0.15787513E-03  0.61484316E+01
  0.17364451E-03  0.60869271E+01
  0.18829770E-03  0.60339161E+01
  0.20120709E-03  0.59902877E+01
  0.21177185E-03  0.59568720E+01
  0.21946663E-03  0.59343967E+01
  0.22388724E-03  0.59234423E+01
  0.22478761E-03  0.59244005E+01
  0.22210336E-03  0.59374326E+01
  0.21595882E-03  0.59624294E+01
  0.20665667E-03  0.59989722E+01
  0.19465164E-03  0.60462955E+01
  0.18051158E-03  0.61032544E+01
  0.16487050E-03  0.61683014E+01
  0.14837936E-03  0.62394793E+01
  0.13165957E-03  0.63144363E+01
  0.11526414E-03  0.63904750E+01
  0.99649464E-04  0.64646404E+01
  0.85159593E-04  0.65338577E+01
  0.72022619E-04  0.65951209E+01
  0.60357749E-04  0.66457322E+01
  0.50190243E-04  0.66835767E+01
 -0.41471083E-04  0.67074082E+01
 -0.34098215E-04  0.67171044E+01
 -0.27936779E-04  0.67138423E+01
 -0.22836505E-04  0.67001447E+01
 -0.18645305E-04  0.66797637E+01
 -0.15218861E-04  0.66573993E+01
 -0.12426538E-04  0.66382842E+01
  0.10154274E-04  0.66277027E+01
  0.83052444E-05  0.66305223E+01
  0.67990300E-05  0.66508094E+01
  0.55699286E-05  0.66915750E+01
  0.45648884E-05  0.67546616E+01
  0.37413870E-05  0.68407528E+01
  0.30654574E-05  0.69494709E+01
  0.12692306E-06  0.54230862E+01
  0.13774124E-06  0.54922970E+01
  0.14960113E-06  0.55624751E+01
  0.16263969E-06  0.56326264E+01
  0.17703686E-06  0.57022293E+01
  0.19303420E-06  0.57714159E+01
  0.21096004E-06  0.58411631E+01
  0.23126238E-06  0.59134669E+01
  0.25455158E-06  0.59914360E+01
  0.28165466E-06  0.60791931E+01
  0.31368395E-06  0.61814339E+01
  0.35212292E-06  0.63025335E+01
  0.39893309E-06  0.64452437E+01
  0.45668648E-06  0.66093047E+01
  0.52872968E-06  0.67905299E+01
  0.61938654E-06  0.69809044E+01
  0.73420824E-06  0.71698529E+01
  0.88028098E-06  0.73462799E+01
  0.10666022E-05  0.75006379E+01
  0.13045366E-05  0.76263471E+01
  0.16083607E-05  0.77202647E+01
  0.19959020E-05  0.77823168E+01
  0.24892701E-05  0.78146386E+01
  0.31156654E-05  0.78205990E+01
  0.39082385E-05  0.78039713E+01
  0.49069500E-05  0.77683725E+01
  0.61593608E-05  0.77169763E+01
  0.77212546E-05  0.76524402E+01
  0.96569698E-05  0.75769676E+01
  0.12039287E-04  0.74924296E+01
  0.14948689E-04  0.74004934E+01
  0.18471800E-04  0.73027235E+01
  0.22698748E-04  0.72006453E+01
  0.27719257E-04  0.70957690E+01
  0.33617208E-04  0.69895843E+01
  0.40463557E-04  0.68835363E+01
  0.48307557E-04  0.67789946E+01
  0.57166520E-04  0.66772255E+01
  0.67014631E-04  0.65793740E+01
  0.77771755E-04  0.64864585E+01
  0.89293606E-04  0.63993797E+01
  0.10136499E-03  0.63189384E+01
  0.11369798E-03  0.62458579E+01
  0.12593678E-03  0.61808055E+01
  0.13767038E-03  0.61244062E+01
  0.14845318E-03  0.60772473E+01
  0.15783278E-03  0.60398704E+01
  0.16538241E-03  0.60127538E+01
  0.17073494E-03  0.59962860E+01
  0.17361447E-03  0.59907322E+01
  0.17386147E-03  0.59961986E+01
  0.17144840E-03  0.60125937E+01
  0.16648354E-03  0.60395898E+01
  0.15920253E-03  0.60765874E+01
  0.14994860E-03  0.61226827E+01
  0.13914396E-03  0.61766437E+01
  0.12725582E-03  0.62368982E+01
  0.11476085E-03  0.63015391E+01
  0.10211215E-03  0.63683546E+01
  0.89711706E-04  0.64348886E+01
  0.77890814E-04  0.64985381E+01
  0.66899340E-04  0.65566928E+01
  0.56903636E-04  0.66069150E+01
  0.47991869E-04  0.66471551E+01
  0.40184800E-04  0.66759855E+01
  0.33449757E-04  0.66928266E+01
  0.27715649E-04  0.66981283E+01
  0.22887235E-04  0.66934675E+01
  0.18857423E-04  0.66815282E+01
  0.15516953E-04  0.66659452E+01
  0.12761300E-04  0.66510228E+01
  0.10495039E-04  0.66413626E+01
  0.86340940E-05  0.66414600E+01
  0.71063960E-05  0.66553292E+01
  0.58514714E-05  0.66862078E+01
  0.48193769E-05  0.67363701E+01
  0.39693286E-05  0.68070512E+01
  0.32682546E-05  0.68984646E+01
  0.26894217E-05  0.70098842E+01
  0.12776651E-06  0.50775856E+01
  0.13790946E-06  0.51263109E+01
  0.14897431E-06  0.51786951E+01
  0.16108420E-06  0.52342721E+01
  0.17440103E-06  0.52929654E+01
  0.18914197E-06  0.53552789E+01
  0.20560135E-06  0.54224977E+01
  0.22417960E-06  0.54968688E+01
  0.24542053E-06  0.55816931E+01
  0.27005885E-06  0.56812162E+01
  0.29908037E-06  0.58001726E+01
  0.33379729E-06  0.59428776E+01
  0.37594215E-06  0.61119136E+01
  0.42778450E-06  0.63067233E+01
  0.49227551E-06  0.65226593E+01
  0.57322675E-06  0.67510290E+01
  0.67553074E-06  0.69803163E+01
  0.80543162E-06  0.71982297E+01
  0.97085498E-06  0.73938626E+01
  0.11818050E-05  0.75592715E+01
  0.14508347E-05  0.76901184E+01
  0.17935905E-05  0.77854292E+01
  0.22294237E-05  0.78467863E+01
  0.27820496E-05  0.78773332E+01
  0.34802210E-05  0.78808817E+01
  0.43583608E-05  0.78612697E+01
  0.54570813E-05  0.78219997E+01
  0.68234920E-05  0.77661069E+01
  0.85111815E-05  0.76961822E+01
  0.10579739E-04  0.76144715E+01
  0.13093677E-04  0.75229945E+01
  0.16120605E-04  0.74236464E+01
  0.19728528E-04  0.73182665E+01
  0.23982157E-04  0.72086712E+01
  0.28938157E-04  0.70966577E+01
  0.34639360E-04  0.69839871E+01
  0.41108043E-04  0.68723557E+01
  0.48338546E-04  0.67633639E+01
  0.56289728E-04  0.66584871E+01
  0.64877936E-04  0.65590541E+01
  0.73971456E-04  0.64662350E+01
  0.83387531E-04  0.63810383E+01
  0.92893097E-04  0.63043176E+01
  0.10221022E-03  0.62367828E+01
  0.11102682E-03  0.61790144E+01
  0.11901263E-03  0.61314750E+01
  0.12583955E-03  0.60945163E+01
  0.13120483E-03  0.60683798E+01
  0.13485472E-03  0.60531882E+01
  0.13660591E-03  0.60489308E+01
  0.13636219E-03  0.60554421E+01
  0.13412406E-03  0.60723760E+01
  0.12999001E-03  0.60991785E+01
  0.12414910E-03  0.61350608E+01
  0.11686578E-03  0.61789768E+01
  0.10845859E-03  0.62296080E+01
  0.99275451E-04  0.62853613E+01
  0.89668123E-04  0.63443836E+01
  0.79968782E-04  0.64046001E+01
  0.70470781E-04  0.64637802E+01
  0.61415154E-04  0.65196365E+01
  0.52983472E-04  0.65699574E+01
  0.45296792E-04  0.66127724E+01
  0.38419744E-04  0.66465392E+01
  0.32368367E-04  0.66703379E+01
  0.27120105E-04  0.66840445E+01
  0.22624471E-04  0.66884549E+01
  0.18813178E-04  0.66853288E+01
  0.15608889E-04  0.66773282E+01
  0.12932150E-04  0.66678467E+01
  0.10706396E-04  0.66607438E+01
  0.88611806E-05  0.66600182E+01
  0.73339134E-05  0.66694693E+01
  0.60704656E-05  0.66923935E+01
  0.50249865E-05  0.67313514E+01
  0.41592345E-05  0.67880245E+01
  0.34416597E-05  0.68631597E+01
  0.28464072E-05  0.69565858E+01
  0.23523534E-05  0.70672813E+01
  0.12987469E-06  0.47985914E+01
  0.13951269E-06  0.48268561E+01
  0.14997066E-06  0.48600382E+01
  0.16135878E-06  0.48982124E+01
  0.17382211E-06  0.49418022E+01
  0.18755494E-06  0.49917629E+01
  0.20282012E-06  0.50497830E+01
  0.21997421E-06  0.51184701E+01
  0.23950010E-06  0.52014531E+01
  0.26204863E-06  0.53032886E+01
  0.28849129E-06  0.54290267E+01
  0.31998634E-06  0.55833230E+01
  0.35806162E-06  0.57691240E+01
  0.40471752E-06  0.59862124E+01
  0.46255509E-06  0.62301382E+01
  0.53493476E-06  0.64920912E+01
  0.62617236E-06  0.67599613E+01
  0.74177992E-06  0.70203236E+01
  0.88875858E-06  0.72606869E+01
  0.10759501E-05  0.74712955E+01
  0.13144509E-05  0.76460450E+01
  0.16180861E-05  0.77824729E+01
  0.20039350E-05  0.78810841E+01
  0.24928841E-05  0.79443808E+01
  0.31101716E-05  0.79759178E+01
  0.38858670E-05  0.79795706E+01
  0.48552103E-05  0.79590781E+01
  0.60587168E-05  0.79178291E+01
  0.75419384E-05  0.78588231E+01
  0.93547651E-05  0.77847273E+01
  0.11550150E-04  0.76979684E+01
  0.14182159E-04  0.76008200E+01
  0.17303270E-04  0.74954644E+01
  0.20960901E-04  0.73840269E+01
  0.25193181E-04  0.72685841E+01
  0.30024096E-04  0.71511550E+01
  0.35458188E-04  0.70336818E+01
  0.41475141E-04  0.69180064E+01
  0.48024672E-04  0.68058465E+01
  0.55022297E-04  0.66987748E+01
  0.62346624E-04  0.65982015E+01
  0.69838879E-04  0.65053628E+01
  0.77305330E-04  0.64213141E+01
  0.84523110E-04  0.63469285E+01
  0.91249628E-04  0.62828994E+01
  0.97235342E-04  0.62297454E+01
  0.10223915E-03  0.61878152E+01
  0.10604515E-03  0.61572917E+01
  0.10847918E-03  0.61381924E+01
  0.10942321E-03  0.61303659E+01
  0.10882595E-03  0.61334837E+01
  0.10670821E-03  0.61470286E+01
  0.10316220E-03  0.61702812E+01
  0.98344802E-04  0.62023063E+01
  0.92465421E-04  0.62419419E+01
  0.85769860E-04  0.62877961E+01
  0.78522057E-04  0.63382541E+01
  0.70985660E-04  0.63915013E+01
  0.63407353E-04  0.64455676E+01
  0.56003437E-04  0.64983954E+01
  0.48950641E-04  0.65479365E+01
  0.42381492E-04  0.65922763E+01
  0.36383995E-04  0.66297824E+01
  0.31004894E-04  0.66592664E+01
  0.26255508E-04  0.66801431E+01
  0.22119008E-04  0.66925639E+01
  0.18558135E-04  0.66974985E+01
  0.15522487E-04  0.66967413E+01
  0.12954835E-04  0.66928270E+01
  0.10796146E-04  0.66888574E+01
  0.89892434E-05  0.66882548E+01
  0.74812082E-05  0.66944751E+01
  0.62247103E-05  0.67107207E+01
  0.51785207E-05  0.67396887E+01
  0.43074447E-05  0.67833822E+01
  0.35818866E-05  0.68429942E+01
  0.29772195E-05  0.69188636E+01
  0.24730833E-05  0.70104888E+01
  0.20526931E-05  0.71165819E+01
  0.13313942E-06  0.45803450E+01
  0.14242382E-06  0.45906666E+01
  0.15244213E-06  0.46060274E+01
  0.16329249E-06  0.46269118E+01
  0.17510424E-06  0.46541454E+01
  0.18805048E-06  0.46890665E+01
  0.20236496E-06  0.47337221E+01
  0.21836400E-06  0.47910607E+01
  0.23647498E-06  0.48650571E+01
  0.25727275E-06  0.49606618E+01
  0.28152573E-06  0.50834292E+01
  0.31025408E-06  0.52386940E+01
  0.34480260E-06  0.54302871E+01
  0.38693193E-06  0.56590221E+01
  0.43893229E-06  0.59214418E+01
  0.50376491E-06  0.62094001E+01
  0.58523741E-06  0.65108187E+01
  0.68821942E-06  0.68114874E+01
  0.81890528E-06  0.70973435E+01
  0.98512903E-06  0.73565146E+01
  0.11967340E-05  0.75805972E+01
  0.14659938E-05  0.77649995E+01
  0.18080735E-05  0.79085144E+01
  0.22415074E-05  0.80124572E+01
  0.27886536E-05  0.80797106E+01
  0.34760717E-05  0.81139108E+01
  0.43347461E-05  0.81188800E+01
  0.54000666E-05  0.80983071E+01
  0.67114609E-05  0.80556183E+01
  0.83115773E-05  0.79939667E+01
  0.10244918E-04  0.79162751E+01
  0.12555853E-04  0.78252902E+01
  0.15285984E-04  0.77236245E+01
  0.18470873E-04  0.76137789E+01
  0.22136242E-04  0.74981485E+01
  0.26293788E-04  0.73790168E+01
  0.30936888E-04  0.72585439E+01
  0.36036508E-04  0.71387538E+01
  0.41537727E-04  0.70215219E+01
  0.47357326E-04  0.69085653E+01
  0.53382918E-04  0.68014335E+01
  0.59474073E-04  0.67015022E+01
  0.65465784E-04  0.66099668E+01
  0.71174459E-04  0.65278384E+01
  0.76406402E-04  0.64559396E+01
  0.80968392E-04  0.63949020E+01
  0.84679691E-04  0.63451648E+01
  0.87384481E-04  0.63069725E+01
  0.88963534E-04  0.62803737E+01
  0.89343834E-04  0.62652177E+01
  0.88505024E-04  0.62611509E+01
  0.86481800E-04  0.62676119E+01
  0.83361877E-04  0.62838266E+01
  0.79279620E-04  0.63088039E+01
  0.74406034E-04  0.63413364E+01
  0.68936167E-04  0.63800061E+01
  0.63075331E-04  0.64232012E+01
  0.57025551E-04  0.64691476E+01
  0.50973595E-04  0.65159575E+01
  0.45081571E-04  0.65617010E+01
  0.39480711E-04  0.66045005E+01
  0.34268504E-04  0.66426482E+01
  0.29508904E-04  0.66747410E+01
  0.25235072E-04  0.66998220E+01
  0.21453875E-04  0.67175128E+01
  0.18151373E-04  0.67281160E+01
  0.15298533E-04  0.67326655E+01
  0.12856614E-04  0.67329076E+01
  0.10781811E-04  0.67312023E+01
  0.90289560E-05  0.67303513E+01
  0.75542329E-05  0.67333699E+01
  0.63169639E-05  0.67432326E+01
  0.52806226E-05  0.67626257E+01
  0.44132398E-05  0.67937348E+01
  0.36873779E-05  0.68380871E+01
  0.30798284E-05  0.68964552E+01
  0.25711571E-05  0.69688197E+01
  0.21451895E-05  0.70543801E+01
  0.17884999E-05  0.71516005E+01
  0.13745955E-06  0.44125903E+01
  0.14652411E-06  0.44087578E+01
  0.15625052E-06  0.44094094E+01
  0.16672582E-06  0.44152492E+01
  0.17806478E-06  0.44273248E+01
  0.19042099E-06  0.44471867E+01
  0.20400143E-06  0.44770794E+01
  0.21908573E-06  0.45201429E+01
  0.23605092E-06  0.45805712E+01
  0.25540322E-06  0.46636292E+01
  0.27781845E-06  0.47753844E+01
  0.30419303E-06  0.49220051E+01
  0.33570832E-06  0.51085624E+01
  0.37391128E-06  0.53374888E+01
  0.42081558E-06  0.56071173E+01
  0.47902798E-06  0.59108813E+01
  0.55190545E-06  0.62376194E+01
  0.64374915E-06  0.65730261E+01
  0.76004130E-06  0.69018280E+01
  0.90772939E-06  0.72100145E+01
  0.10955595E-05  0.74865161E+01
  0.13344547E-05  0.77240112E+01
  0.16379271E-05  0.79188852E+01
  0.20224991E-05  0.80706013E+01
  0.25080954E-05  0.81808178E+01
  0.31183520E-05  0.82525299E+01
  0.38807681E-05  0.82893938E+01
  0.48266150E-05  0.82952796E+01
  0.59905045E-05  0.82740233E+01
  0.74095225E-05  0.82293162E+01
  0.91218441E-05  0.81646721E+01
  0.11164778E-04  0.80834254E+01
  0.13572232E-04  0.79887359E+01
  0.16371653E-04  0.78835883E+01
  0.19580568E-04  0.77707863E+01
  0.23202917E-04  0.76529441E+01
  0.27225467E-04  0.75324779E+01
  0.31614624E-04  0.74116019E+01
  0.36314031E-04  0.72923274E+01
  0.41243325E-04  0.71764656E+01
  0.46298417E-04  0.70656323E+01
  0.51353564E-04  0.69612532E+01
  0.56265418E-04  0.68645682E+01
  0.60879009E-04  0.67766339E+01
  0.65035491E-04  0.66983239E+01
  0.68581169E-04  0.66303273E+01
  0.71377188E-04  0.65731450E+01
  0.73309038E-04  0.65270851E+01
  0.74294957E-04  0.64922572E+01
  0.74292347E-04  0.64685660E+01
  0.73301437E-04  0.64557058E+01
  0.71365725E-04  0.64531551E+01
  0.68569036E-04  0.64601727E+01
  0.65029478E-04  0.64757975E+01
  0.60890878E-04  0.64988528E+01
  0.56312634E-04  0.65279587E+01
  0.51458991E-04  0.65615541E+01
  0.46488847E-04  0.65979339E+01
  0.41546982E-04  0.66353025E+01
  0.36757410E-04  0.66718474E+01
  0.32219197E-04  0.67058339E+01
  0.28004812E-04  0.67357174E+01
  0.24160723E-04  0.67602682E+01
  0.20709810E-04  0.67786981E+01
  0.17655010E-04  0.67907715E+01
  0.14983595E-04  0.67968839E+01
  0.12671565E-04  0.67980874E+01
  0.10687744E-04  0.67960519E+01
  0.89972805E-05  0.67929563E+01
  0.75644381E-05  0.67913185E+01
  0.63546309E-05  0.67937833E+01
  0.53357664E-05  0.68028957E+01
  0.44790025E-05  0.68208851E+01
  0.37590500E-05  0.68494851E+01
  0.31541486E-05  0.68898002E+01
  0.26458335E-05  0.69422258E+01
  0.22185850E-05  0.70064163E+01
  0.18594328E-05  0.70812964E+01
  0.15575625E-05  0.71651023E+01
  0.14274204E-06  0.42836885E+01
  0.15170446E-06  0.42696575E+01
  0.16126901E-06  0.42593010E+01
  0.17151250E-06  0.42533755E+01
  0.18253634E-06  0.42529721E+01
  0.19447617E-06  0.42596640E+01
  0.20751463E-06  0.42756904E+01
  0.22189800E-06  0.43041663E+01
  0.23795786E-06  0.43492768E+01
  0.25613875E-06  0.44163742E+01
  0.27703352E-06  0.45118461E+01
  0.30142808E-06  0.46425913E+01
  0.33035800E-06  0.48149877E+01
  0.36517988E-06  0.50334034E+01
  0.40766118E-06  0.52985744E+01
  0.46009293E-06  0.56063924E+01
  0.52543065E-06  0.59476438E+01
  0.60746889E-06  0.63089251E+01
  0.71105507E-06  0.66745171E+01
  0.84234662E-06  0.70286548E+01
  0.10091128E-05  0.73575561E+01
  0.12210774E-05  0.76507525E+01
  0.14902899E-05  0.79015698E+01
  0.18315029E-05  0.81068886E+01
  0.22625184E-05  0.82664659E+01
  0.28044492E-05  0.83821133E+01
  0.34818278E-05  0.84569440E+01
  0.43224798E-05  0.84947908E+01
  0.53570702E-05  0.84998113E+01
  0.66182367E-05  0.84762424E+01
  0.81392371E-05  0.84282579E+01
  0.99520691E-05  0.83598836E+01
  0.12085072E-04  0.82749444E+01
  0.14560076E-04  0.81770267E+01
  0.17389246E-04  0.80694520E+01
  0.20571825E-04  0.79552597E+01
  0.24091063E-04  0.78371994E+01
  0.27911660E-04  0.77177326E+01
  0.31978062E-04  0.75990415E+01
  0.36213951E-04  0.74830440E+01
  0.40523200E-04  0.73714115E+01
  0.44792465E-04  0.72655870E+01
  0.48895471E-04  0.71668020E+01
  0.52698853E-04  0.70760907E+01
  0.56069260E-04  0.69942994E+01
  0.58881240E-04  0.69220923E+01
  0.61025291E-04  0.68599535E+01
  0.62415355E-04  0.68081846E+01
  0.62995035E-04  0.67669002E+01
  0.62741883E-04  0.67360216E+01
  0.61669258E-04  0.67152692E+01
  0.59825511E-04  0.67041565E+01
  0.57290534E-04  0.67019849E+01
  0.54169990E-04  0.67078431E+01
  0.50587822E-04  0.67206121E+01
  0.46677794E-04  0.67389789E+01
  0.42574897E-04  0.67614610E+01
  0.38407442E-04  0.67864463E+01
  0.34290479E-04  0.68122490E+01
  0.30321018E-04  0.68371857E+01
  0.26575240E-04  0.68596688E+01
  0.23107671E-04  0.68783164E+01
  0.19952057E-04  0.68920692E+01
  0.17123573E-04  0.69003043E+01
  0.14621886E-04  0.69029286E+01
  0.12434646E-04  0.69004351E+01
  0.10540976E-04  0.68939075E+01
  0.89146865E-05  0.68849619E+01
  0.75270024E-05  0.68756279E+01
  0.63487048E-05  0.68681802E+01
  0.53516864E-05  0.68649404E+01
  0.45099643E-05  0.68680738E+01
  0.38002397E-05  0.68794036E+01
  0.32021069E-05  0.69002582E+01
  0.26980117E-05  0.69313614E+01
  0.22730519E-05  0.69727670E+01
  0.19146883E-05  0.70238350E+01
  0.16124249E-05  0.70832454E+01
  0.13574917E-05  0.71490420E+01
  0.14890251E-06  0.41829047E+01
  0.15786609E-06  0.41621002E+01
  0.16738289E-06  0.41441846E+01
  0.17752035E-06  0.41298604E+01
  0.18836767E-06  0.41201392E+01
  0.20004420E-06  0.41164733E+01
  0.21271044E-06  0.41209297E+01
  0.22658264E-06  0.41363982E+01
  0.24195152E-06  0.41668132E+01
  0.25920644E-06  0.42173251E+01
  0.27886623E-06  0.42943113E+01
  0.30161837E-06  0.44050675E+01
  0.32836874E-06  0.45570199E+01
  0.36030458E-06  0.47564066E+01
  0.39897409E-06  0.50066136E+01
  0.44638679E-06  0.53066198E+01
  0.50513944E-06  0.56501296E+01
  0.57857278E-06  0.60258020E+01
  0.67096411E-06  0.64185918E+01
  0.78775956E-06  0.68118243E+01
  0.93584733E-06  0.71894138E+01
  0.11238679E-05  0.75376801E+01
  0.13625502E-05  0.78464356E+01
  0.16650519E-05  0.81092938E+01
  0.20472683E-05  0.83233658E+01
  0.25280616E-05  0.84886078E+01
  0.31293432E-05  0.86070667E+01
  0.38759339E-05  0.86821857E+01
  0.47951164E-05  0.87182470E+01
  0.59158010E-05  0.87199601E+01
  0.72672384E-05  0.86921713E+01
  0.88772490E-05  0.86396635E+01
  0.10769982E-04  0.85670200E+01
  0.12963284E-04  0.84785329E+01
  0.15465815E-04  0.83781449E+01
  0.18274139E-04  0.82694179E+01
  0.21370053E-04  0.81555221E+01
  0.24718469E-04  0.80392423E+01
  0.28266176E-04  0.79229953E+01
  0.31941769E-04  0.78088557E+01
  0.35656968E-04  0.76985856E+01
  0.39309435E-04  0.75936646E+01
  0.42787064E-04  0.74953190E+01
  0.45973567E-04  0.74045461E+01
  0.48754988E-04  0.73221347E+01
  0.51026686E-04  0.72486794E+01
  0.52700173E-04  0.71845901E+01
  0.53709213E-04  0.71300968E+01
  0.54014548E-04  0.70852486E+01
  0.53606791E-04  0.70499119E+01
  0.52507135E-04  0.70237645E+01
  0.50765796E-04  0.70062903E+01
  0.48458320E-04  0.69967760E+01
  0.45680123E-04  0.69943101E+01
  0.42539814E-04  0.69977886E+01
  0.39151975E-04  0.70059301E+01
  0.35630073E-04  0.70173020E+01
  0.32080142E-04  0.70303620E+01
  0.28595711E-04  0.70435173E+01
  0.25254307E-04  0.70552024E+01
  0.22115601E-04  0.70639735E+01
  0.19221142E-04  0.70686163E+01
  0.16595412E-04  0.70682578E+01
  0.14247884E-04  0.70624677E+01
  0.12175695E-04  0.70513357E+01
  0.10366571E-04  0.70355054E+01
  0.88017104E-05  0.70161547E+01
  0.74583802E-05  0.69949167E+01
  0.63120896E-05  0.69737463E+01
  0.53382803E-05  0.69547501E+01
  0.45135310E-05  0.69399992E+01
  0.38163258E-05  0.69313475E+01
  0.32274624E-05  0.69302743E+01
  0.27301828E-05  0.69377593E+01
  0.23101097E-05  0.69541962E+01
  0.19550611E-05  0.69793439E+01
  0.16548005E-05  0.70123140E+01
  0.14007650E-05  0.70515918E+01
  0.11858013E-05  0.70950880E+01
  0.15586528E-06  0.41015510E+01
  0.16492059E-06  0.40765953E+01
  0.17448962E-06  0.40538968E+01
  0.18463136E-06  0.40340581E+01
  0.19542391E-06  0.40179521E+01
  0.20697185E-06  0.40068372E+01
  0.21941578E-06  0.40025131E+01
  0.23294499E-06  0.40075183E+01
  0.24781371E-06  0.40253594E+01
  0.26436219E-06  0.40607334E+01
  0.28304350E-06  0.41196600E+01
  0.30445781E-06  0.42093857E+01
  0.32939597E-06  0.43378845E+01
  0.35889489E-06  0.45128244E+01
  0.39430781E-06  0.47400311E+01
  0.43739322E-06  0.50217576E+01
  0.49042696E-06  0.53552927E+01
  0.55634211E-06  0.57324404E+01
  0.63890161E-06  0.61401312E+01
  0.74290696E-06  0.65620230E+01
  0.87444435E-06  0.69806467E+01
  0.10411645E-05  0.73795442E+01
  0.12525862E-05  0.77449402E+01
  0.15204029E-05  0.80667062E+01
  0.18587606E-05  0.83386079E+01
  0.22844606E-05  0.85580005E+01
  0.28170265E-05  0.87252021E+01
  0.34785651E-05  0.88427572E+01
  0.42933417E-05  0.89147317E+01
  0.52869992E-05  0.89461150E+01
  0.64853596E-05  0.89423477E+01
  0.79127842E-05  0.89089701E+01
  0.95901090E-05  0.88513718E+01
  0.11532234E-04  0.87746235E+01
  0.13745509E-04  0.86833726E+01
  0.16225121E-04  0.85817887E+01
  0.18952752E-04  0.84735446E+01
  0.21894789E-04  0.83618249E+01
  0.25001395E-04  0.82493510E+01
  0.28206688E-04  0.81384175E+01
  0.31430221E-04  0.80309324E+01
  0.34579821E-04  0.79284594E+01
  0.37555739E-04  0.78322562E+01
  0.40255880E-04  0.77433099E+01
  0.42581757E-04  0.76623655E+01
  0.44444700E-04  0.75899491E+01
  0.45771774E-04  0.75263841E+01
  0.46510841E-04  0.74718023E+01
  0.46634264E-04  0.74261492E+01
  0.46140884E-04  0.73891855E+01
  0.45056022E-04  0.73604862E+01
  0.43429528E-04  0.73394376E+01
  0.41332054E-04  0.73252368E+01
  0.38849936E-04  0.73168929E+01
  0.36079207E-04  0.73132358E+01
  0.33119321E-04  0.73129331E+01
  0.30067182E-04  0.73145211E+01
  0.27011965E-04  0.73164498E+01
  0.24031110E-04  0.73171483E+01
  0.21187705E-04  0.73151071E+01
  0.18529270E-04  0.73089785E+01
  0.16087853E-04  0.72976867E+01
  0.13881182E-04  0.72805374E+01
  0.11914599E-04  0.72573118E+01
  0.10183430E-04  0.72283281E+01
  0.86755070E-05  0.71944523E+01
  0.73736003E-05  0.71570506E+01
  0.62575697E-05  0.71178828E+01
  0.53061411E-05  0.70789476E+01
  0.44982623E-05  0.70423028E+01
  0.38140520E-05  0.70098833E+01
  0.32353862E-05  0.69833379E+01
  0.27461912E-05  0.69638975E+01
  0.23325128E-05  0.69522788E+01
  0.19824324E-05  0.69486227E+01
  0.16858899E-05  0.69524654E+01
  0.14344585E-05  0.69627405E+01
  0.12211076E-05  0.69778127E+01
  0.10399756E-05  0.69955420E+01
  0.16356302E-06  0.40332114E+01
  0.17278950E-06  0.40059404E+01
  0.18249847E-06  0.39804779E+01
  0.19274124E-06  0.39573199E+01
  0.20358597E-06  0.39371906E+01
  0.21512394E-06  0.39211395E+01
  0.22747795E-06  0.39106751E+01
  0.24081324E-06  0.39079414E+01
  0.25535169E-06  0.39159366E+01
  0.27139003E-06  0.39387552E+01
  0.28932322E-06  0.39817986E+01
  0.30967434E-06  0.40518505E+01
  0.33313263E-06  0.41568568E+01
  0.36060200E-06  0.43052372E+01
  0.39326278E-06  0.45046390E+01
  0.43265008E-06  0.47602577E+01
  0.48075286E-06  0.50731266E+01
  0.54013797E-06  0.54389281E+01
  0.61410362E-06  0.58477773E+01
  0.70686548E-06  0.62851051E+01
  0.82377650E-06  0.67334151E+01
  0.97157751E-06  0.71744601E+01
  0.11586691E-05  0.75913366E+01
  0.13953868E-05  0.79700988E+01
  0.16942495E-05  0.83006822E+01
  0.20701402E-05  0.85771343E+01
  0.25403630E-05  0.87972977E+01
  0.31245115E-05  0.89621568E+01
  0.38440783E-05  0.90750512E+01
  0.47217388E-05  0.91409018E+01
  0.57802562E-05  0.91655380E+01
  0.70409868E-05  0.91551603E+01
  0.85220032E-05  0.91159432E+01
  0.10235911E-04  0.90537614E+01
  0.12187494E-04  0.89740195E+01
  0.14371381E-04  0.88815595E+01
  0.16769981E-04  0.87806265E+01
  0.19351956E-04  0.86748748E+01
  0.22071495E-04  0.85673978E+01
  0.24868632E-04  0.84607741E+01
  0.27670747E-04  0.83571182E+01
  0.30395307E-04  0.82581333E+01
  0.32953760E-04  0.81651600E+01
  0.35256356E-04  0.80792198E+01
  0.37217540E-04  0.80010524E+01
  0.38761482E-04  0.79311450E+01
  0.39827222E-04  0.78697548E+01
  0.40372951E-04  0.78169252E+01
  0.40378983E-04  0.77724954E+01
  0.39849118E-04  0.77361060E+01
  0.38810243E-04  0.77072006E+01
  0.37310216E-04  0.76850266E+01
  0.35414254E-04  0.76686366E+01
  0.33200201E-04  0.76568927E+01
  0.30753151E-04  0.76484783E+01
  0.28159960E-04  0.76419196E+01
  0.25504132E-04  0.76356212E+01
  0.22861503E-04  0.76279197E+01
  0.20297009E-04  0.76171572E+01
  0.17862685E-04  0.76017754E+01
  0.15596883E-04  0.75804272E+01
  0.13524589E-04  0.75520975E+01
  0.11658615E-04  0.75162199E+01
  0.10001389E-04  0.74727701E+01
  0.85470878E-05  0.74223171E+01
  0.72838381E-05  0.73660131E+01
  0.61957955E-05  0.73055159E+01
  0.52649628E-05  0.72428463E+01
  0.44726631E-05  0.71802031E+01
  0.38006464E-05  0.71197614E+01
  0.32318454E-05  0.70634855E+01
  0.27508270E-05  0.70129758E+01
  0.23439983E-05  0.69693580E+01
  0.19996309E-05  0.69332132E+01
  0.17077625E-05  0.69045423E+01
  0.14600257E-05  0.68827590E+01
  0.12494432E-05  0.68667116E+01
  0.10702167E-05  0.68547334E+01
  0.91752876E-06  0.68447242E+01
  0.17193614E-06  0.39734575E+01
  0.18140365E-06  0.39450706E+01
  0.19132962E-06  0.39182038E+01
  0.20175852E-06  0.38932607E+01
  0.21274957E-06  0.38708337E+01
  0.22438222E-06  0.38517833E+01
  0.23676342E-06  0.38373493E+01
  0.25003717E-06  0.38293012E+01
  0.26439676E-06  0.38301333E+01
  0.28010064E-06  0.38432982E+01
  0.29749273E-06  0.38734509E+01
  0.31702838E-06  0.39266330E+01
  0.33930750E-06  0.40102724E+01
  0.36511690E-06  0.41328291E+01
  0.39548418E-06  0.43029266E+01
  0.43174637E-06  0.45279359E+01
  0.47563675E-06  0.48122242E+01
  0.52939395E-06  0.51555231E+01
  0.59589706E-06  0.55519507E+01
  0.67882983E-06  0.59900454E+01
  0.78287503E-06  0.64538505E+01
  0.91393634E-06  0.69247852E+01
  0.10793794E-05  0.73838677E+01
  0.12882758E-05  0.78138197E+01
  0.15516240E-05  0.82006752E+01
  0.18825089E-05  0.85346833E+01
  0.22961512E-05  0.88104958E+01
  0.28097875E-05  0.90267812E+01
  0.34423184E-05  0.91854800E+01
  0.42136638E-05  0.92909190E+01
  0.51437790E-05  0.93489479E+01
  0.62513126E-05  0.93661989E+01
  0.75519240E-05  0.93495107E+01
  0.90563304E-05  0.93055183E+01
  0.10768207E-04  0.92403884E+01
  0.12682119E-04  0.91596710E+01
  0.14781705E-04  0.90682352E+01
  0.17038366E-04  0.89702634E+01
  0.19410689E-04  0.88692830E+01
  0.21844817E-04  0.87682173E+01
  0.24275902E-04  0.86694467E+01
  0.26630656E-04  0.85748706E+01
  0.28830925E-04  0.84859661E+01
  0.30798063E-04  0.84038399E+01
  0.32457765E-04  0.83292721E+01
  0.33744964E-04  0.82627528E+01
  0.34608318E-04  0.82045087E+01
  0.35013852E-04  0.81545235E+01
  0.34947386E-04  0.81125506E+01
  0.34415492E-04  0.80781211E+01
  0.33444878E-04  0.80505475E+01
  0.32080271E-04  0.80289254E+01
  0.30381018E-04  0.80121368E+01
  0.28416775E-04  0.79988557E+01
  0.26262707E-04  0.79875623E+01
  0.23994677E-04  0.79765683E+01
  0.21684847E-04  0.79640585E+01
  0.19398034E-04  0.79481529E+01
  0.17189069E-04  0.79269928E+01
  0.15101236E-04  0.78988508E+01
  0.13165786E-04  0.78622614E+01
  0.11402375E-04  0.78161621E+01
  0.98202368E-05  0.77600281E+01
  0.84198350E-05  0.76939778E+01
  0.71947657E-05  0.76188243E+01
  0.61336891E-05  0.75360522E+01
  0.52221255E-05  0.74477096E+01
  0.44440008E-05  0.73562272E+01
  0.37828821E-05  0.72641897E+01
  0.32228900E-05  0.71740990E+01
  0.27493074E-05  0.70881650E+01
  0.23489280E-05  0.70081480E+01
  0.20101999E-05  0.69352591E+01
  0.17232183E-05  0.68701097E+01
  0.14796187E-05  0.68126996E+01
  0.12724146E-05  0.67624342E+01
  0.10958101E-05  0.67181691E+01
  0.94501182E-06  0.66782822E+01
  0.81605446E-06  0.66407770E+01
  0.18093202E-06  0.39193866E+01
  0.19070220E-06  0.38906233E+01
  0.20091317E-06  0.38632142E+01
  0.21160330E-06  0.38374908E+01
  0.22282386E-06  0.38139400E+01
  0.23464383E-06  0.37932684E+01
  0.24715621E-06  0.37764917E+01
  0.26048629E-06  0.37650591E+01
  0.27480234E-06  0.37610175E+01
  0.29032936E-06  0.37672207E+01
  0.30736670E-06  0.37875699E+01
  0.32631058E-06  0.38272456E+01
  0.34768289E-06  0.38928480E+01
  0.37216790E-06  0.39923049E+01
  0.40065908E-06  0.41343761E+01
  0.43431871E-06  0.43276227E+01
  0.47465344E-06  0.45788725E+01
  0.52360916E-06  0.48914576E+01
  0.58368875E-06  0.52637046E+01
  0.65809520E-06  0.56881652E+01
  0.75090136E-06  0.61518669E+01
  0.86724375E-06  0.66375680E+01
  0.10135334E-05  0.71257460E+01
  0.11976696E-05  0.75968917E+01
  0.14292327E-05  0.80336457E+01
  0.17196242E-05  0.84223923E+01
  0.20821085E-05  0.87540978E+01
  0.25317062E-05  0.90243900E+01
  0.30848817E-05  0.92330400E+01
  0.37589726E-05  0.93830899E+01
  0.45713188E-05  0.94798622E+01
  0.55380758E-05  0.95300287E+01
  0.66727272E-05  0.95408386E+01
  0.79843611E-05  0.95195437E+01
  0.94758202E-05  0.94730090E+01
  0.11141886E-04  0.94074814E+01
  0.12967697E-04  0.93284760E+01
  0.14927618E-04  0.92407452E+01
  0.16984777E-04  0.91483008E+01
  0.19091451E-04  0.90544665E+01
  0.21190404E-04  0.89619444E+01
  0.23217218E-04  0.88728849E+01
  0.25103499E-04  0.87889539E+01
  0.26780780E-04  0.87113929E+01
  0.28184812E-04  0.86410698E+01
  0.29259853E-04  0.85785203E+01
  0.29962566E-04  0.85239801E+01
  0.30265130E-04  0.84774079E+01
  0.30157241E-04  0.84385005E+01
  0.29646789E-04  0.84067022E+01
  0.28759154E-04  0.83812090E+01
  0.27535183E-04  0.83609706E+01
  0.26028082E-04  0.83446928E+01
  0.24299539E-04  0.83308440E+01
  0.22415485E-04  0.83176692E+01
  0.20441893E-04  0.83032186E+01
  0.18440988E-04  0.82853935E+01
  0.16468169E-04  0.82620177E+01
  0.14569820E-04  0.82309369E+01
  0.12782089E-04  0.81901491E+01
  0.11130587E-04  0.81379593E+01
  0.96308901E-05  0.80731511E+01
  0.82896422E-05  0.79951509E+01
  0.71060610E-05  0.79041601E+01
  0.60736241E-05  0.78012205E+01
  0.51817581E-05  0.76881886E+01
  0.44173887E-05  0.75676053E+01
  0.37662589E-05  0.74424727E+01
  0.32139699E-05  0.73159724E+01
  0.27467370E-05  0.71911759E+01
  0.23518830E-05  0.70707922E+01
  0.20181100E-05  0.69569849E+01
  0.17355966E-05  0.68512654E+01
  0.14959717E-05  0.67544511E+01
  0.12922058E-05  0.66666716E+01
  0.11184596E-05  0.65874114E+01
  0.96991448E-06  0.65155818E+01
  0.84260539E-06  0.64496225E+01
  0.73326783E-06  0.63876318E+01
  0.19050404E-06  0.38691738E+01
  0.20063163E-06  0.38404675E+01
  0.21118792E-06  0.38130346E+01
  0.22220592E-06  0.37871548E+01
  0.23372990E-06  0.37632366E+01
  0.24581965E-06  0.37418690E+01
  0.25855595E-06  0.37238931E+01
  0.27204782E-06  0.37105017E+01
  0.28644176E-06  0.37033744E+01
  0.30193377E-06  0.37048529E+01
  0.31878457E-06  0.37181569E+01
  0.33733918E-06  0.37476194E+01
  0.35805182E-06  0.37988918E+01
  0.38151762E-06  0.38790207E+01
  0.40851309E-06  0.39962485E+01
  0.44004752E-06  0.41593773E+01
  0.47742808E-06  0.43766049E+01
  0.52234152E-06  0.46539247E+01
  0.57695554E-06  0.49934136E+01
  0.64404198E-06  0.53918814E+01
  0.72712291E-06  0.58403158E+01
  0.83063748E-06  0.63243417E+01
  0.96012343E-06  0.68256457E+01
  0.11224009E-05  0.73240861E+01
  0.13257388E-05  0.78000521E+01
  0.15799737E-05  0.82365951E+01
  0.18965456E-05  0.86209407E+01
  0.22884029E-05  0.89451848E+01
  0.27697291E-05  0.92062031E+01
  0.33554446E-05  0.94049748E+01
  0.40604477E-05  0.95455902E+01
  0.48985796E-05  0.96341931E+01
  0.58813295E-05  0.96780294E+01
  0.70163338E-05  0.96846909E+01
  0.83057690E-05  0.96615761E+01
  0.97447771E-05  0.96155458E+01
  0.11320100E-04  0.95527343E+01
  0.13009117E-04  0.94784738E+01
  0.14779465E-04  0.93972923E+01
  0.16589412E-04  0.93129569E+01
 -0.18389066E-04  0.92285399E+01
 -0.20122443E-04  0.91464926E+01
 -0.21730303E-04  0.90687193E+01
 -0.23153581E-04  0.89966428E+01
  0.24337131E-04  0.89312628E+01
  0.25233457E-04  0.88732017E+01
  0.25806069E-04  0.88227414E+01
  0.26032128E-04  0.87798490E+01
  0.25904101E-04  0.87441941E+01
  0.25430248E-04  0.87151586E+01
  0.24633905E-04  0.86918408E+01
  0.23551619E-04  0.86730567E+01
  0.22230365E-04  0.86573410E+01
  0.20724123E-04  0.86429521E+01
  0.19090167E-04  0.86278861E+01
  0.17385432E-04  0.86099060E+01
  0.15663268E-04  0.85865922E+01
  0.13970836E-04  0.85554221E+01
  0.12347297E-04  0.85138851E+01
  0.10822840E-04  0.84596337E+01
  0.94185090E-05  0.83906700E+01
  0.81467129E-05  0.83055537E+01
  0.70122411E-05  0.82036076E+01
  0.60136039E-05  0.80850882E+01
  0.51445136E-05  0.79512797E+01
  0.43953494E-05  0.78044773E+01
  0.37544886E-05  0.76478397E+01
  0.32094276E-05  0.74851228E+01
  0.27476577E-05  0.73203341E+01
  0.23572932E-05  0.71573696E+01
  0.20274723E-05  0.69996934E+01
  0.17485701E-05  0.68501038E+01
  0.15122643E-05  0.67105969E+01
  0.13114976E-05  0.65823199E+01
  0.11403738E-05  0.64655920E+01
  0.99401904E-06  0.63599755E+01
  0.86843146E-06  0.62643869E+01
  0.76033382E-06  0.61772387E+01
  0.66704028E-06  0.60966081E+01
  0.20061066E-06  0.38217130E+01
  0.21114457E-06  0.37933051E+01
  0.22210009E-06  0.37661463E+01
  0.23350550E-06  0.37404810E+01
  0.24539901E-06  0.37166624E+01
  0.25783241E-06  0.36951939E+01
  0.27087590E-06  0.36767868E+01
  0.28462444E-06  0.36624392E+01
  0.29920583E-06  0.36535441E+01
  0.31479110E-06  0.36520317E+01
  0.33160784E-06  0.36605509E+01
  0.34995711E-06  0.36826816E+01
  0.37023494E-06  0.37231516E+01
  0.39295970E-06  0.37879950E+01
  0.41880687E-06  0.38845465E+01
  0.44865298E-06  0.40211239E+01
  0.48363131E-06  0.42062624E+01
  0.52520146E-06  0.44474569E+01
  0.57523550E-06  0.47495589E+01
  0.63612266E-06  0.51131770E+01
  0.71089304E-06  0.55335288E+01
  0.80335897E-06  0.60001189E+01
  0.91826847E-06  0.64974129E+01
  0.10614605E-05  0.70064285E+01
  0.12400047E-05  0.75069394E+01
  0.14623013E-05  0.79798385E+01
  0.17381084E-05  0.84091732E+01
  0.20784582E-05  0.87834818E+01
  0.24954206E-05  0.90962798E+01
  0.30016733E-05  0.93457764E+01
  0.36098494E-05  0.95340608E+01
  0.43316480E-05  0.96660421E+01
  0.51767231E-05  0.97483830E+01
  0.61513966E-05  0.97885820E+01
  0.72572812E-05  0.97942725E+01
  0.84899351E-05  0.97727417E+01
  0.98376989E-05  0.97306395E+01
  0.11280882E-04  0.96738325E+01
 -0.12791457E-04  0.96073594E+01
 -0.14333406E-04  0.95354491E+01
 -0.15863781E-04  0.94615765E+01
 -0.17334516E-04  0.93885335E+01
 -0.18694884E-04  0.93185038E+01
 -0.19894471E-04  0.92531333E+01
 -0.20886397E-04  0.91935923E+01
 -0.21630520E-04  0.91406265E+01
 -0.22096294E-04  0.90945965E+01
  0.22265004E-04  0.90555070E+01
  0.22131132E-04  0.90230253E+01
  0.21702708E-04  0.89964919E+01
  0.21000628E-04  0.89749241E+01
  0.20056984E-04  0.89570162E+01
  0.18912619E-04  0.89411389E+01
  0.17614151E-04  0.89253426E+01
  0.16210777E-04  0.89073712E+01
  0.14751153E-04  0.88846920E+01
  0.13280646E-04  0.88545510E+01
  0.11839135E-04  0.88140623E+01
  0.10459519E-04  0.87603396E+01
  0.91669410E-05  0.86906729E+01
  0.79786950E-05  0.86027499E+01
  0.69047123E-05  0.84949073E+01
  0.59484702E-05  0.83663857E+01
  0.51081660E-05  0.82175470E+01
  0.43779987E-05  0.80500043E+01
  0.37494258E-05  0.78666184E+01
  0.32122960E-05  0.76713342E+01
  0.27557973E-05  0.74688630E+01
  0.23691896E-05  0.72642582E+01
  0.20423253E-05  0.70624561E+01
  0.17659766E-05  0.68678626E+01
  0.15320027E-05  0.66840429E+01
  0.13333939E-05  0.65135397E+01
  0.11642302E-05  0.63578138E+01
  0.10195856E-05  0.62172850E+01
  0.89540502E-06  0.60914469E+01
  0.78837210E-06  0.59790355E+01
  0.69578215E-06  0.58782324E+01
  0.61542720E-06  0.57868867E+01
  0.21121452E-06  0.37763582E+01
  0.22219881E-06  0.37483772E+01
  0.23360207E-06  0.37216564E+01
  0.24544854E-06  0.36964180E+01
  0.25777119E-06  0.36729781E+01
  0.27061493E-06  0.36517808E+01
  0.28404092E-06  0.36334442E+01
  0.29813214E-06  0.36188240E+01
  0.31300042E-06  0.36090983E+01
  0.32879564E-06  0.36058817E+01
  0.34571724E-06  0.36113708E+01
  0.36402894E-06  0.36285227E+01
  0.38407733E-06  0.36612521E+01
  0.40631544E-06  0.37146113E+01
  0.43133237E-06  0.37948827E+01
  0.45989088E-06  0.39094729E+01
  0.49297442E-06  0.40664754E+01
  0.53184590E-06  0.42737988E+01
  0.57811999E-06  0.45378698E+01
  0.63385073E-06  0.48621002E+01
  0.70163477E-06  0.52454677E+01
  0.78472887E-06  0.56816174E+01
  0.88717718E-06  0.61587980E+01
  0.10139395E-05  0.66607488E+01
  0.11710058E-05  0.71684203E+01
  0.13654774E-05  0.76621968E+01
  0.16055856E-05  0.81241529E+01
  0.19006175E-05  0.85398808E+01
  0.22607124E-05  0.88995700E+01
  0.26964958E-05  0.91982568E+01
  0.32185251E-05  0.94353744E+01
  0.38365365E-05  0.96138625E+01
  0.45585054E-05  0.97391089E+01
  0.53895587E-05  0.98179371E+01
  0.63308139E-05  0.98577660E+01
  0.73782464E-05  0.98659879E+01
  0.85217139E-05  0.98495544E+01
  0.97442795E-05  0.98147370E+01
  0.11021970E-04  0.97670154E+01
 -0.12324082E-04  0.97110539E+01
 -0.13614109E-04  0.96507301E+01
 -0.14851287E-04  0.95891928E+01
 -0.15992704E-04  0.95289310E+01
 -0.16995824E-04  0.94718432E+01
 -0.17821228E-04  0.94193007E+01
 -0.18435325E-04  0.93722007E+01
 -0.18812758E-04  0.93310087E+01
 -0.18938272E-04  0.92957896E+01
  0.18807831E-04  0.92662275E+01
  0.18428883E-04  0.92416370E+01
  0.17819721E-04  0.92209666E+01
  0.17008039E-04  0.92027981E+01
  0.16028815E-04  0.91853451E+01
  0.14921769E-04  0.91664563E+01
  0.13728641E-04  0.91436299E+01
  0.12490559E-04  0.91140465E+01
  0.11245722E-04  0.90746327E+01
  0.10027570E-04  0.90221633E+01
  0.88635557E-05  0.89534136E+01
  0.77745203E-05  0.88653674E+01
  0.67746569E-05  0.87554776E+01
  0.58719494E-05  0.86219654E+01
  0.50689667E-05  0.84641264E+01
  0.43638715E-05  0.82825935E+01
  0.37515131E-05  0.80794975E+01
  0.32244905E-05  0.78584668E+01
  0.27741069E-05  0.76244314E+01
  0.23911620E-05  0.73832358E+01
  0.20665623E-05  0.71411138E+01
  0.17917495E-05  0.69041158E+01
  0.15589676E-05  0.66775857E+01
  0.13613946E-05  0.64657673E+01
  0.11931736E-05  0.62715800E+01
  0.10493717E-05  0.60965613E+01
  0.92589537E-06  0.59409516E+01
  0.81938386E-06  0.58038820E+01
  0.72709626E-06  0.56836280E+01
  0.64680318E-06  0.55778943E+01
  0.57668935E-06  0.54841017E+01
 -0.22228152E-06  0.37327497E+01
 -0.23375619E-06  0.37052606E+01
  0.24565127E-06  0.36790651E+01
  0.25798755E-06  0.36543725E+01
  0.27079354E-06  0.36314757E+01
  0.28410836E-06  0.36107792E+01
  0.29798554E-06  0.35928373E+01
  0.31249797E-06  0.35784046E+01
  0.32774414E-06  0.35685042E+01
  0.34385615E-06  0.35645166E+01
  0.36100992E-06  0.35682954E+01
  0.37943791E-06  0.35823095E+01
  0.39944530E-06  0.36098074E+01
  0.42143020E-06  0.36549830E+01
  0.44590904E-06  0.37230998E+01
  0.47354839E-06  0.38204973E+01
  0.50520454E-06  0.39543747E+01
  0.54197260E-06  0.41322444E+01
  0.58524651E-06  0.43609951E+01
  0.63679132E-06  0.46456252E+01
  0.69882781E-06  0.49878598E+01
  0.77412838E-06  0.53849831E+01
  0.86612035E-06  0.58292342E+01
  0.97898915E-06  0.63080108E+01
  0.11177698E-05  0.68049377E+01
  0.12884091E-05  0.73016378E+01
  0.14977769E-05  0.77798530E+01
  0.17535988E-05  0.82234677E+01
  0.20642814E-05  0.86200303E+01
  0.24386038E-05  0.89615378E+01
  0.28852518E-05  0.92444696E+01
  0.34121892E-05  0.94692329E+01
  0.40258739E-05  0.96392720E+01
  0.47303535E-05  0.97600798E+01
  0.55263014E-05  0.98382890E+01
  0.64100788E-05  0.98809371E+01
  0.73729300E-05  0.98949326E+01
  0.84004300E-05  0.98867077E+01
  0.94722961E-05  0.98620219E+01
  0.10562661E-04  0.98258743E+01
  0.11640860E-04  0.97824900E+01
 -0.12672742E-04  0.97353500E+01
 -0.13622440E-04  0.96872435E+01
 -0.14454494E-04  0.96403279E+01
 -0.15136144E-04  0.95961882E+01
 -0.15639586E-04  0.95558886E+01
 -0.15943981E-04  0.95200148E+01
  0.16036986E-04  0.94887059E+01
  0.15915675E-04  0.94616748E+01
  0.15586718E-04  0.94382202E+01
  0.15065825E-04  0.94172305E+01
  0.14376505E-04  0.93971837E+01
  0.13548276E-04  0.93761475E+01
  0.12614525E-04  0.93517846E+01
  0.11610222E-04  0.93213721E+01
  0.10569728E-04  0.92818431E+01
  0.95248694E-05  0.92298634E+01
  0.85034265E-05  0.91619547E+01
  0.75281275E-05  0.90746749E+01
  0.66161548E-05  0.89648620E+01
  0.57791337E-05  0.88299389E+01
  0.50235179E-05  0.86682573E+01
  0.43512671E-05  0.84794457E+01
  0.37606984E-05  0.82646994E+01
  0.32474014E-05  0.80269435E+01
  0.28051258E-05  0.77708018E+01
  0.24265742E-05  0.75023331E+01
  0.21040573E-05  0.72285460E+01
  0.18299965E-05  0.69567569E+01
  0.15972752E-05  0.66939019E+01
  0.13994550E-05  0.64459225E+01
  0.12308818E-05  0.62173202E+01
  0.10867069E-05  0.60109308E+01
  0.96285106E-06  0.58279162E+01
  0.85593235E-06  0.56679350E+01
  0.76317640E-06  0.55294367E+01
  0.68232210E-06  0.54100175E+01
  0.61153140E-06  0.53067881E+01
  0.54930841E-06  0.52167105E+01
 -0.23378006E-06  0.36907011E+01
 -0.24578176E-06  0.36637369E+01
 -0.25820904E-06  0.36381130E+01
 -0.27107982E-06  0.36140332E+01
  0.28441890E-06  0.35917773E+01
  0.29826061E-06  0.35717254E+01
  0.31265218E-06  0.35543898E+01
  0.32765817E-06  0.35404566E+01
  0.34336607E-06  0.35308404E+01
  0.35989344E-06  0.35267548E+01
  0.37739683E-06  0.35298024E+01
  0.39608304E-06  0.35420857E+01
  0.41622316E-06  0.35663364E+01
  0.43817006E-06  0.36060513E+01
  0.46238007E-06  0.36656095E+01
  0.48943993E-06  0.37503196E+01
  0.52009994E-06  0.38663257E+01
  0.55531470E-06  0.40202825E+01
  0.59629232E-06  0.42187259E+01
  0.64455321E-06  0.44671313E+01
  0.70199830E-06  0.47687568E+01
  0.77098565E-06  0.51234932E+01
  0.85441215E-06  0.55270091E+01
  0.95579427E-06  0.59704669E+01
  0.10793381E-05  0.64409747E+01
  0.12299848E-05  0.69227634E+01
  0.14134135E-05  0.73988932E+01
  0.16359790E-05  0.78531417E+01
  0.19045630E-05  0.82716853E+01
  0.22263143E-05  0.86442612E+01
  0.26082622E-05  0.89646646E+01
  0.30567976E-05  0.92306210E+01
  0.35770285E-05  0.94432020E+01
  0.41720388E-05  0.96060035E+01
  0.48421010E-05  0.97242802E+01
  0.55839131E-05  0.98041706E+01
  0.63899471E-05  0.98520801E+01
  0.72480069E-05  0.98742374E+01
  0.81410890E-05  0.98764065E+01
  0.90476213E-05  0.98637238E+01
  0.99421276E-05  0.98406255E+01
  0.10796319E-04  0.98108349E+01
  0.11580567E-04  0.97773849E+01
  0.12265655E-04  0.97426593E+01
  0.12824670E-04  0.97084392E+01
  0.13234864E-04  0.96759482E+01
  0.13479290E-04  0.96458906E+01
  0.13548059E-04  0.96184813E+01
  0.13439070E-04  0.95934664E+01
  0.13158147E-04  0.95701351E+01
  0.12718550E-04  0.95473262E+01
  0.12139934E-04  0.95234305E+01
  0.11446864E-04  0.94963961E+01
  0.10667030E-04  0.94637418E+01
  0.98293692E-05  0.94225877E+01
  0.89622559E-05  0.93697142E+01
  0.80919222E-05  0.93016618E+01
  0.72412279E-05  0.92148833E+01
  0.64288421E-05  0.91059605E+01
  0.56688525E-05  0.89718871E+01
  0.49707678E-05  0.88104110E+01
  0.43398465E-05  0.86204067E+01
  0.37776615E-05  0.84022318E+01
  0.32828046E-05  0.81579974E+01
  0.28516407E-05  0.78916767E+01
  0.24790364E-05  0.76089847E+01
  0.21590089E-05  0.73170035E+01
  0.18852607E-05  0.70235793E+01
  0.16515888E-05  0.67365808E+01
  0.14521701E-05  0.64631476E+01
  0.12817356E-05  0.62090617E+01
  0.11356560E-05  0.59783408E+01
  0.10099586E-05  0.57730952E+01
  0.90129670E-06  0.55936318E+01
  0.80689142E-06  0.54387448E+01
  0.72445863E-06  0.53061150E+01
  0.65213249E-06  0.51927411E+01
  0.58839239E-06  0.50953418E+01
  0.53199730E-06  0.50106903E+01
 -0.24568031E-06  0.36501294E+01
 -0.25824291E-06  0.36237089E+01
 -0.27123971E-06  0.35986838E+01
 -0.28468634E-06  0.35752574E+01
 -0.29860460E-06  0.35537043E+01
 -0.31302494E-06  0.35343914E+01
  0.32798953E-06  0.35178057E+01
  0.34355628E-06  0.35045893E+01
  0.35980386E-06  0.34955846E+01
  0.37683816E-06  0.34918906E+01
  0.39480025E-06  0.34949334E+01
  0.41387638E-06  0.35065515E+01
  0.43431030E-06  0.35290935E+01
  0.45641845E-06  0.35655219E+01
  0.48060868E-06  0.36195046E+01
  0.50740301E-06  0.36954636E+01
  0.53746546E-06  0.37985299E+01
  0.57163555E-06  0.39343440E+01
  0.61096843E-06  0.41086386E+01
  0.65678197E-06  0.43265752E+01
  0.71071077E-06  0.45918682E+01
  0.77476598E-06  0.49058227E+01
  0.85139809E-06  0.52664863E+01
  0.94355778E-06  0.56681456E+01
  0.10547469E-05  0.61013543E+01
  0.11890486E-05  0.65535749E+01
  0.13511220E-05  0.70103634E+01
  0.15461440E-05  0.74568868E+01
  0.17796809E-05  0.78794690E+01
  0.20574713E-05  0.82668678E+01
  0.23851071E-05  0.86110721E+01
  0.27676100E-05  0.89075546E+01
  0.32089080E-05  0.91550477E+01
  0.37112377E-05  0.93549945E+01
  0.42745111E-05  0.95108458E+01
  0.48957060E-05  0.96273471E+01
  0.55683492E-05  0.97099118E+01
  0.62821727E-05  0.97641243E+01
  0.70230154E-05  0.97953821E+01
  0.77730342E-05  0.98086603E+01
  0.85112582E-05  0.98083755E+01
  0.92144893E-05  0.97983198E+01
  0.98585076E-05  0.97816438E+01
  0.10419502E-04  0.97608672E+01
  0.10875610E-04  0.97379053E+01
  0.11208422E-04  0.97140992E+01
  0.11404306E-04  0.96902454E+01
  0.11455419E-04  0.96666209E+01
  0.11360281E-04  0.96430020E+01
  0.11123866E-04  0.96186777E+01
  0.10757199E-04  0.95924593E+01
  0.10276488E-04  0.95626914E+01
  0.97019007E-05  0.95272671E+01
  0.90561188E-05  0.94836579E+01
  0.83628001E-05  0.94289659E+01
  0.76451118E-05  0.93600101E+01
  0.69244534E-05  0.92734591E+01
  0.62194637E-05  0.91660203E+01
  0.55453656E-05  0.90346917E+01
  0.49136561E-05  0.88770734E+01
  0.43321158E-05  0.86917187E+01
  0.38050807E-05  0.84784883E+01
  0.33339021E-05  0.82388489E+01
  0.29175191E-05  0.79760454E+01
  0.25530683E-05  0.76950773E+01
  0.22364712E-05  0.74024342E+01
  0.19629565E-05  0.71055947E+01
  0.17274902E-05  0.68123452E+01
  0.15251033E-05  0.65300341E+01
  0.13511207E-05  0.62648907E+01
  0.12013018E-05  0.60215304E+01
  0.10719094E-05  0.58027136E+01
  0.95972388E-06  0.56093673E+01
  0.86202125E-06  0.54408224E+01
  0.77652751E-06  0.52951877E+01
  0.70136222E-06  0.51697774E+01
  0.63497894E-06  0.50615197E+01
  0.57610820E-06  0.49673036E+01
  0.52370615E-06  0.48842395E+01
 -0.25795370E-06  0.36110125E+01
 -0.27110870E-06  0.35851504E+01
 -0.28470982E-06  0.35607441E+01
 -0.29877087E-06  0.35380005E+01
 -0.31331136E-06  0.35171945E+01
 -0.32835873E-06  0.34986883E+01
 -0.34395125E-06  0.34829565E+01
  0.36014167E-06  0.34706158E+01
  0.37700190E-06  0.34624638E+01
  0.39462883E-06  0.34595253E+01
  0.41315161E-06  0.34631082E+01
  0.43274060E-06  0.34748686E+01
  0.45361837E-06  0.34968839E+01
  0.47607307E-06  0.35317267E+01
  0.50047467E-06  0.35825272E+01
  0.52729440E-06  0.36530037E+01
  0.55712807E-06  0.37474255E+01
  0.59072377E-06  0.38704695E+01
  0.62901416E-06  0.40269247E+01
  0.67315389E-06  0.42212202E+01
  0.72456150E-06  0.44567897E+01
  0.78496488E-06  0.47353408E+01
  0.85644788E-06  0.50561571E+01
  0.94149388E-06  0.54155957E+01
  0.10430202E-05  0.58069335E+01
  0.11643942E-05  0.62206605E+01
  0.13094208E-05  0.66452214E+01
  0.14822864E-05  0.70680977E+01
  0.16874475E-05  0.74770368E+01
  0.19294478E-05  0.78611953E+01
  0.22126579E-05  0.82120022E+01
  0.25409310E-05  0.85236274E+01
  0.29171835E-05  0.87930472E+01
  0.33429190E-05  0.90197822E+01
  0.38177280E-05  0.92054242E+01
  0.43388099E-05  0.93530765E+01
  0.49005727E-05  0.94668026E+01
  0.54943731E-05  0.95511457E+01
  0.61084562E-05  0.96107480E+01
  0.67281414E-05  0.96500717E+01
  0.73362836E-05  0.96732112E+01
  0.79140087E-05  0.96837791E+01
  0.84416909E-05  0.96848448E+01
  0.89001055E-05  0.96789106E+01
  0.92716640E-05  0.96679104E+01
  0.95416184E-05  0.96532202E+01
  0.96991154E-05  0.96356749E+01
  0.97379927E-05  0.96155851E+01
  0.96572300E-05  0.95927541E+01
  0.94610074E-05  0.95664937E+01
  0.91583635E-05  0.95356422E+01
  0.87624923E-05  0.94985878E+01
  0.82897540E-05  0.94533039E+01
  0.77585065E-05  0.93974042E+01
  0.71878746E-05  0.93282260E+01
  0.65965754E-05  0.92429518E+01
  0.60018981E-05  0.91387772E+01
  0.54189154E-05  0.90131292E+01
  0.48599632E-05  0.88639319E+01
  0.43343979E-05  0.86899020E+01
  0.38486077E-05  0.84908456E+01
  0.34062305E-05  0.82679088E+01
  0.30085219E-05  0.80237243E+01
  0.26548091E-05  0.77624017E+01
  0.23429745E-05  0.74893229E+01
  0.20699197E-05  0.72107436E+01
  0.18319770E-05  0.69332476E+01
  0.16252486E-05  0.66631401E+01
  0.14458640E-05  0.64058878E+01
  0.12901612E-05  0.61657019E+01
  0.11547978E-05  0.59453219E+01
  0.10368073E-05  0.57460091E+01
  0.93361316E-06  0.55677127E+01
  0.84301430E-06  0.54093461E+01
  0.76315316E-06  0.52691091E+01
  0.69247470E-06  0.51448020E+01
  0.62968303E-06  0.50340968E+01
  0.57369945E-06  0.49347497E+01
  0.52362447E-06  0.48447517E+01
 -0.27057238E-06  0.35733635E+01
 -0.28434935E-06  0.35480757E+01
 -0.29858746E-06  0.35243079E+01
 -0.31329922E-06  0.35022733E+01
 -0.32850247E-06  0.34822516E+01
 -0.34422249E-06  0.34646070E+01
 -0.36049471E-06  0.34498108E+01
 -0.37736817E-06  0.34384689E+01
  0.39490986E-06  0.34313550E+01
  0.41321016E-06  0.34294502E+01
  0.43238954E-06  0.34339884E+01
  0.45260676E-06  0.34465074E+01
  0.47406884E-06  0.34689016E+01
  0.49704306E-06  0.35034727E+01
  0.52187118E-06  0.35529653E+01
  0.54898633E-06  0.36205735E+01
  0.57893272E-06  0.37098933E+01
  0.61238851E-06  0.38247938E+01
  0.65019192E-06  0.39691803E+01
  0.69337047E-06  0.41466346E+01
  0.74317295E-06  0.43599436E+01
  0.80110286E-06  0.46105628E+01
  0.86895136E-06  0.48981004E+01
  0.94882617E-06  0.52199277E+01
  0.10431717E-05  0.55710238E+01
  0.11547732E-05  0.59441263E+01
  0.12867371E-05  0.63302045E+01
  0.14424361E-05  0.67191990E+01
  0.16254107E-05  0.71009110E+01
  0.18392152E-05  0.74658879E+01
  0.20872037E-05  0.78061627E+01
  0.23722526E-05  0.81157418E+01
  0.26964278E-05  0.83908063E+01
  0.30606100E-05  0.86296481E+01
  0.34641060E-05  0.88324073E+01
  0.39042815E-05  0.90006943E+01
  0.43762594E-05  0.91371714E+01
  0.48727318E-05  0.92451540E+01
  0.53839312E-05  0.93282652E+01
  0.58977977E-05  0.93901600E+01
  0.64003621E-05  0.94343198E+01
  0.68763436E-05  0.94639092E+01
  0.73099348E-05  0.94816835E+01
  0.76857214E-05  0.94899341E+01
  0.79896617E-05  0.94904615E+01
  0.82100367E-05  0.94845657E+01
  0.83382770E-05  0.94730493E+01
  0.83695817E-05  0.94562265E+01
  0.83032633E-05  0.94339405E+01
  0.81427793E-05  0.94055848E+01
  0.78954495E-05  0.93701345E+01
  0.75718885E-05  0.93261904E+01
  0.71852159E-05  0.92720402E+01
  0.67501270E-05  0.92057445E+01
  0.62819196E-05  0.91252529E+01
  0.57955663E-05  0.90285528E+01
  0.53049136E-05  0.89138524E+01
  0.48220628E-05  0.87797887E+01
  0.43569645E-05  0.86256442E+01
  0.39172312E-05  0.84515459E+01
  0.35081473E-05  0.82586098E+01
  0.31328405E-05  0.80489935E+01
  0.27925686E-05  0.78258278E+01
  0.24870716E-05  0.75930142E+01
  0.22149448E-05  0.73549101E+01
  0.19739963E-05  0.71159481E+01
  0.17615625E-05  0.68802592E+01
  0.15747673E-05  0.66513673E+01
  0.14107195E-05  0.64320024E+01
  0.12666515E-05  0.62240448E+01
  0.11400060E-05  0.60285804E+01
  0.10284820E-05  0.58460260E+01
  0.93004886E-06  0.56762824E+01
  0.84294087E-06  0.55188840E+01
  0.76563770E-06  0.53731276E+01
  0.69683887E-06  0.52381765E+01
  0.63543582E-06  0.51131450E+01
  0.58048454E-06  0.49971657E+01
  0.53118032E-06  0.48894449E+01
 -0.28350893E-06  0.35372157E+01
 -0.29793576E-06  0.35125219E+01
 -0.31284176E-06  0.34894150E+01
 -0.32823861E-06  0.34681169E+01
 -0.34414309E-06  0.34489154E+01
 -0.36057907E-06  0.34321816E+01
 -0.37758017E-06  0.34183908E+01
 -0.39519304E-06  0.34081489E+01
 -0.41348149E-06  0.34022214E+01
  0.43253165E-06  0.34015688E+01
  0.45245828E-06  0.34073845E+01
  0.47341247E-06  0.34211357E+01
  0.49559084E-06  0.34446017E+01
  0.51924648E-06  0.34799060E+01
  0.54470177E-06  0.35295306E+01
  0.57236322E-06  0.35963000E+01
  0.60273842E-06  0.36833162E+01
  0.63645513E-06  0.37938262E+01
  0.67428238E-06  0.39310070E+01
  0.71715326E-06  0.40976617E+01
  0.76618870E-06  0.42958463E+01
  0.82272108E-06  0.45264656E+01
  0.88831591E-06  0.47889054E+01
  0.96478849E-06  0.50807754E+01
  0.10542119E-05  0.53978323E+01
  0.11589110E-05  0.57341258E+01
  0.12814356E-05  0.60823674E+01
  0.14245068E-05  0.64344772E+01
  0.15909271E-05  0.67822279E+01
  0.17834497E-05  0.71178866E+01
  0.20046012E-05  0.74347589E+01
  0.22564587E-05  0.77275700E+01
  0.25403867E-05  0.79926531E+01
  0.28567456E-05  0.82279528E+01
  0.32045952E-05  0.84328825E+01
  0.35814181E-05  0.86080832E+01
  0.39829002E-05  0.87551359E+01
  0.44028028E-05  0.88762681E+01
  0.48329611E-05  0.89740840E+01
  0.52634368E-05  0.90513345E+01
  0.56828381E-05  0.91107331E+01
  0.60788047E-05  0.91548164E+01
  0.64386352E-05  0.91858445E+01
  0.67500149E-05  0.92057342E+01
  0.70017841E-05  0.92160183E+01
  0.71846788E-05  0.92178249E+01
  0.72919692E-05  0.92118724E+01
  0.73199332E-05  0.91984787E+01
  0.72681120E-05  0.91775814E+01
  0.71393208E-05  0.91487718E+01
  0.69394154E-05  0.91113438E+01
  0.66768373E-05  0.90643600E+01
  0.63619898E-05  0.90067378E+01
  0.60065091E-05  0.89373561E+01
  0.56225041E-05  0.88551817E+01
  0.52218368E-05  0.87594073E+01
  0.48155028E-05  0.86495902E+01
  0.44131559E-05  0.85257721E+01
  0.40227988E-05  0.83885564E+01
  0.36506413E-05  0.82391206E+01
  0.33011101E-05  0.80791461E+01
  0.29769809E-05  0.79106662E+01
  0.26795955E-05  0.77358511E+01
  0.24091269E-05  0.75567730E+01
  0.21648570E-05  0.73752037E+01
  0.19454416E-05  0.71924939E+01
  0.17491419E-05  0.70095594E+01
  0.15740133E-05  0.68269691E+01
  0.14180497E-05  0.66451002E+01
  0.12792840E-05  0.64643078E+01
  0.11558535E-05  0.62850625E+01
  0.10460365E-05  0.61080249E+01
  0.94826798E-06  0.59340489E+01
  0.86114221E-06  0.57641267E+01
  0.78340652E-06  0.55993016E+01
  0.71395076E-06  0.54405728E+01
  0.65179491E-06  0.52888186E+01
  0.59607620E-06  0.51447483E+01
  0.54603657E-06  0.50088881E+01
 -0.29673610E-06  0.35026133E+01
 -0.31183927E-06  0.34785382E+01
 -0.32744257E-06  0.34561191E+01
 -0.34355728E-06  0.34355882E+01
 -0.36019969E-06  0.34172441E+01
 -0.37739302E-06  0.34014682E+01
 -0.39517002E-06  0.33887461E+01
 -0.41357615E-06  0.33796911E+01
 -0.43267364E-06  0.33750726E+01
 -0.45254644E-06  0.33758474E+01
 -0.47330637E-06  0.33831933E+01
  0.49510037E-06  0.33985418E+01
  0.51811931E-06  0.34236072E+01
  0.54260818E-06  0.34604042E+01
  0.56887788E-06  0.35112457E+01
  0.59731862E-06  0.35787081E+01
  0.62841476E-06  0.36655489E+01
  0.66276109E-06  0.37745644E+01
  0.70108000E-06  0.39083769E+01
  0.74423913E-06  0.40691574E+01
  0.79326875E-06  0.42583039E+01
  0.84937742E-06  0.44761185E+01
  0.91396440E-06  0.47215398E+01
  0.98862634E-06  0.49919916E+01
  0.10751551E-05  0.52833948E+01
  0.11755228E-05  0.55903617E+01
  0.12918495E-05  0.59065546E+01
  0.14263479E-05  0.62251603E+01
  0.15812416E-05  0.65394046E+01
  0.17586504E-05  0.68430333E+01
  0.19604427E-05  0.71306954E+01
  0.21880555E-05  0.73981907E+01
  0.24422859E-05  0.76425746E+01
  0.27230681E-05  0.78621347E+01
  0.30292489E-05  0.80562698E+01
  0.33583867E-05  0.82253086E+01
  0.37065973E-05  0.83702998E+01
  0.40684762E-05  0.84928012E+01
  0.44371203E-05  0.85946839E+01
  0.48042700E-05  0.86779644E+01
  0.51605789E-05  0.87446652E+01
  0.54960097E-05  0.87967073E+01
  0.58003344E-05  0.88358294E+01
  0.60637069E-05  0.88635325E+01
  0.62772612E-05  0.88810453E+01
  0.64336809E-05  0.88893088E+01
  0.65276860E-05  0.88889774E+01
  0.65563858E-05  0.88804348E+01
  0.65194623E-05  0.88638273E+01
  0.64191629E-05  0.88391107E+01
  0.62601057E-05  0.88061141E+01
  0.60489170E-05  0.87646169E+01
  0.57937424E-05  0.87144361E+01
  0.55036816E-05  0.86555172E+01
  0.51882051E-05  0.85880156E+01
  0.48566058E-05  0.85123543E+01
  0.45175317E-05  0.84292393E+01
  0.41786308E-05  0.83396177E+01
  0.38463237E-05  0.82445696E+01
  0.35257026E-05  0.81451411E+01
  0.32205430E-05  0.80421434E+01
  0.29334027E-05  0.79359602E+01
  0.26657817E-05  0.78264126E+01
  0.24183121E-05  0.77127262E+01
  0.21909543E-05  0.75936209E+01
  0.19831792E-05  0.74675148E+01
  0.17941251E-05  0.73328047E+01
  0.16227231E-05  0.71881676E+01
  0.14677916E-05  0.70328261E+01
  0.13281021E-05  0.68667341E+01
  0.12024238E-05  0.66906554E+01
  0.10895519E-05  0.65061321E+01
  0.98832464E-06  0.63153567E+01
  0.89763501E-06  0.61209747E+01
  0.81643773E-06  0.59258525E+01
  0.74375461E-06  0.57328462E+01
  0.67867837E-06  0.55446024E+01
  0.62037495E-06  0.53634121E+01
  0.56808441E-06  0.51911301E+01
 -0.31022663E-06  0.34696070E+01
 -0.32603143E-06  0.34461804E+01
 -0.34236016E-06  0.34244805E+01
 -0.35922417E-06  0.34047514E+01
 -0.37663978E-06  0.33873039E+01
 -0.39463024E-06  0.33725333E+01
 -0.41322829E-06  0.33609388E+01
 -0.43247937E-06  0.33531475E+01
 -0.45244555E-06  0.33499411E+01
 -0.47321056E-06  0.33522852E+01
 -0.49488567E-06  0.33613591E+01
 -0.51761693E-06  0.33785842E+01
  0.54159363E-06  0.34056451E+01
  0.56705808E-06  0.34444971E+01
  0.59431676E-06  0.34973516E+01
  0.62375270E-06  0.35666260E+01
  0.65583892E-06  0.36548472E+01
  0.69115252E-06  0.37644970E+01
  0.73038896E-06  0.38977959E+01
  0.77437585E-06  0.40564357E+01
  0.82408515E-06  0.42412850E+01
  0.88064264E-06  0.44521134E+01
  0.94533287E-06  0.46873876E+01
  0.10195977E-05  0.49441928E+01
  0.11050256E-05  0.52183142E+01
  0.12033295E-05  0.55044840E+01
  0.13163085E-05  0.57967639E+01
  0.14457920E-05  0.60890042E+01
  0.15935617E-05  0.63753073E+01
  0.17612500E-05  0.66504270E+01
  0.19502144E-05  0.69100537E+01
  0.21613902E-05  0.71509657E+01
  0.23951259E-05  0.73710525E+01
  0.26510122E-05  0.75692354E+01
  0.29277162E-05  0.77453201E+01
  0.32228389E-05  0.78998159E+01
  0.35328152E-05  0.80337490E+01
  0.38528755E-05  0.81484892E+01
  0.41770874E-05  0.82456002E+01
  0.44984908E-05  0.83267177E+01
  0.48093297E-05  0.83934547E+01
  0.51013769E-05  0.84473325E+01
  0.53663349E-05  0.84897325E+01
  0.55962851E-05  0.85218685E+01
  0.57841501E-05  0.85447746E+01
  0.59241270E-05  0.85593090E+01
  0.60120503E-05  0.85661720E+01
  0.60456485E-05  0.85659372E+01
  0.60246667E-05  0.85590954E+01
  0.59508437E-05  0.85461080E+01
  0.58277466E-05  0.85274652E+01
  0.56604813E-05  0.85037436E+01
  0.54553120E-05  0.84756496E+01
  0.52192297E-05  0.84440383E+01
  0.49595129E-05  0.84098910E+01
  0.46833221E-05  0.83742419E+01
  0.43973603E-05  0.83380484E+01
  0.41076212E-05  0.83020147E+01
  0.38192344E-05  0.82663925E+01
  0.35364020E-05  0.82307965E+01
  0.32624155E-05  0.81940792E+01
  0.29997304E-05  0.81543025E+01
  0.27500780E-05  0.81088263E+01
  0.25145910E-05  0.80545108E+01
  0.22939268E-05  0.79880047E+01
  0.20883750E-05  0.79060783E+01
  0.18979453E-05  0.78059566E+01
  0.17224313E-05  0.76856134E+01
  0.15614575E-05  0.75439971E+01
  0.14145101E-05  0.73811696E+01
  0.12809606E-05  0.71983479E+01
  0.11600855E-05  0.69978456E+01
  0.10510848E-05  0.67829184E+01
  0.95310347E-06  0.65575295E+01
  0.86525252E-06  0.63260572E+01
  0.78663229E-06  0.60929805E+01
  0.71635387E-06  0.58625796E+01
  0.65355852E-06  0.56386867E+01
  0.59743337E-06  0.54245134E+01
 -0.32395325E-06  0.34382505E+01
 -0.34048393E-06  0.34155069E+01
 -0.35756517E-06  0.33945623E+01
 -0.37520877E-06  0.33756730E+01
 -0.39343162E-06  0.33591641E+01
 -0.41225764E-06  0.33454460E+01
 -0.43172035E-06  0.33350350E+01
 -0.45186619E-06  0.33285758E+01
 -0.47275844E-06  0.33268683E+01
 -0.49448226E-06  0.33308951E+01
 -0.51715063E-06  0.33418495E+01
 -0.54091158E-06  0.33611593E+01
 -0.56595650E-06  0.33905034E+01
  0.59252982E-06  0.34318113E+01
  0.62093978E-06  0.34872385E+01
  0.65157026E-06  0.35591052E+01
  0.68489317E-06  0.36497869E+01
  0.72148117E-06  0.37615497E+01
  0.76201980E-06  0.38963284E+01
  0.80731831E-06  0.40554618E+01
  0.85831799E-06  0.42394137E+01
  0.91609670E-06  0.44475253E+01
  0.98186793E-06  0.46778529E+01
  0.10569727E-05  0.49271379E+01
  0.11428620E-05  0.51909383E+01
  0.12410680E-05  0.54639169E+01
  0.13531612E-05  0.57402497E+01
  0.14806925E-05  0.60140887E+01
  0.16251178E-05  0.62800072E+01
  0.17877057E-05  0.65333601E+01
  0.19694275E-05  0.67705191E+01
  0.21708352E-05  0.69889683E+01
  0.23919305E-05  0.71872752E+01
  0.26320336E-05  0.73649678E+01
  0.28896631E-05  0.75223565E+01
  0.31624402E-05  0.76603363E+01
  0.34470302E-05  0.77801959E+01
  0.37391369E-05  0.78834522E+01
  0.40335613E-05  0.79717170E+01
  0.43243310E-05  0.80465984E+01
  0.46049048E-05  0.81096328E+01
  0.48684425E-05  0.81622446E+01
  0.51081280E-05  0.82057274E+01
  0.53175226E-05  0.82412425E+01
  0.54909191E-05  0.82698327E+01
  0.56236670E-05  0.82924465E+01
  0.57124362E-05  0.83099723E+01
  0.57553943E-05  0.83232789E+01
  0.57522787E-05  0.83332566E+01
  0.57043578E-05  0.83408547E+01
  0.56142867E-05  0.83471053E+01
  0.54858742E-05  0.83531229E+01
  0.53237883E-05  0.83600690E+01
  0.51332331E-05  0.83690727E+01
  0.49196290E-05  0.83811057E+01
  0.46883272E-05  0.83968181E+01
  0.44443813E-05  0.84163571E+01
  0.41923873E-05  0.84391970E+01
  0.39363955E-05  0.84640168E+01
  0.36798872E-05  0.84886556E+01
  0.34258004E-05  0.85101625E+01
  0.31765886E-05  0.85249393E+01
  0.29342917E-05  0.85289575E+01
  0.27006059E-05  0.85180219E+01
  0.24769391E-05  0.84880494E+01
  0.22644483E-05  0.84353413E+01
  0.20640573E-05  0.83568339E+01
  0.18764608E-05  0.82503179E+01
  0.17021191E-05  0.81146232E+01
  0.15412536E-05  0.79497584E+01
  0.13938459E-05  0.77569928E+01
  0.12596483E-05  0.75388624E+01
  0.11382037E-05  0.72990838E+01
  0.10288770E-05  0.70423657E+01
  0.93089389E-06  0.67741248E+01
  0.84338339E-06  0.65001300E+01
  0.76542046E-06  0.62261174E+01
  0.69606537E-06  0.59574256E+01
  0.63439678E-06  0.56987008E+01
 -0.33788865E-06  0.34085986E+01
 -0.35516859E-06  0.33865772E+01
 -0.37302852E-06  0.33664278E+01
 -0.39148110E-06  0.33484199E+01
 -0.41054423E-06  0.33328932E+01
 -0.43024308E-06  0.33202749E+01
 -0.45061274E-06  0.33110998E+01
 -0.47170153E-06  0.33060330E+01
 -0.49357516E-06  0.33058963E+01
 -0.51632173E-06  0.33116943E+01
 -0.54005791E-06  0.33246414E+01
 -0.56493616E-06  0.33461825E+01
 -0.59115324E-06  0.33780053E+01
 -0.61895985E-06  0.34220343E+01
  0.64867133E-06  0.34803980E+01
  0.68067918E-06  0.35553580E+01
  0.71546301E-06  0.36491904E+01
  0.75360221E-06  0.37640108E+01
  0.79578665E-06  0.39015475E+01
  0.84282540E-06  0.40628772E+01
  0.89565203E-06  0.42481555E+01
  0.95532541E-06  0.44563891E+01
  0.10230240E-05  0.46853023E+01
  0.11000325E-05  0.49313423E+01
  0.11877185E-05  0.51898471E+01
  0.12874981E-05  0.54553643E+01
  0.14007888E-05  0.57220798E+01
  0.15289496E-05  0.59842862E+01
  0.16732062E-05  0.62368187E+01
  0.18345650E-05  0.64753944E+01
  0.20137152E-05  0.66968179E+01
  0.22109246E-05  0.68990455E+01
  0.24259339E-05  0.70811269E+01
  0.26578566E-05  0.72430571E+01
  0.29050936E-05  0.73855797E+01
  0.31652736E-05  0.75099762E+01
  0.34352277E-05  0.76178693E+01
  0.37110098E-05  0.77110553E+01
  0.39879687E-05  0.77913753E+01
  0.42608764E-05  0.78606241E+01
  0.45241100E-05  0.79204938E+01
  0.47718818E-05  0.79725477E+01
  0.49985017E-05  0.80182161E+01
  0.51986550E-05  0.80588114E+01
  0.53676720E-05  0.80955540E+01
  0.55017659E-05  0.81296058E+01
  0.55982163E-05  0.81621063E+01
  0.56554797E-05  0.81942033E+01
  0.56732188E-05  0.82270727E+01
  0.56522459E-05  0.82619173E+01
  0.55943921E-05  0.82999378E+01
  0.55023164E-05  0.83422670E+01
  0.53792805E-05  0.83898673E+01
  0.52289134E-05  0.84433967E+01
  0.50549937E-05  0.85030571E+01
  0.48612697E-05  0.85684498E+01
  0.46513298E-05  0.86384644E+01
  0.44285309E-05  0.87112254E+01
  0.41959766E-05  0.87841102E+01
  0.39565373E-05  0.88538386E+01
  0.37128927E-05  0.89166187E+01
  0.34675808E-05  0.89683266E+01
  0.32230365E-05  0.90046966E+01
  0.29816088E-05  0.90215057E+01
  0.27455509E-05  0.90147439E+01
  0.25169860E-05  0.89807757E+01
  0.22978520E-05  0.89164995E+01
  0.20898393E-05  0.88195156E+01
  0.18943293E-05  0.86883049E+01
  0.17123473E-05  0.85224131E+01
  0.15445346E-05  0.83226179E+01
  0.13911463E-05  0.80910513E+01
  0.12520732E-05  0.78312360E+01
  0.11268845E-05  0.75480050E+01
  0.10148869E-05  0.72472828E+01
  0.91519100E-06  0.69357371E+01
  0.82677933E-06  0.66203342E+01
  0.74856996E-06  0.63078608E+01
  0.67947097E-06  0.60044817E+01
 -0.35200558E-06  0.33807066E+01
 -0.37005744E-06  0.33594504E+01
 -0.38872152E-06  0.33401397E+01
 -0.40801170E-06  0.33230571E+01
 -0.42794734E-06  0.33085576E+01
 -0.44855539E-06  0.32970856E+01
 -0.46987315E-06  0.32891951E+01
 -0.49195170E-06  0.32855730E+01
 -0.51486017E-06  0.32870641E+01
 -0.53869097E-06  0.32946980E+01
 -0.56356610E-06  0.33097131E+01
 -0.58964465E-06  0.33335768E+01
 -0.61713146E-06  0.33679930E+01
 -0.64628697E-06  0.34148918E+01
 -0.67743809E-06  0.34763902E+01
  0.71098963E-06  0.35547138E+01
  0.74743608E-06  0.36520685E+01
  0.78737274E-06  0.37704592E+01
  0.83150548E-06  0.39114572E+01
  0.88065785E-06  0.40759365E+01
  0.93577430E-06  0.42638112E+01
  0.99791792E-06  0.44738236E+01
  0.10682612E-05  0.47034333E+01
  0.11480679E-05  0.49488506E+01
  0.12386655E-05  0.52052324E+01
  0.13414058E-05  0.54670253E+01
  0.14576141E-05  0.57284085E+01
  0.15885264E-05  0.59837661E+01
  0.17352154E-05  0.62281146E+01
  0.18985079E-05  0.64574261E+01
  0.20788954E-05  0.66688119E+01
  0.22764430E-05  0.68605659E+01
  0.24907031E-05  0.70320869E+01
  0.27206379E-05  0.71837167E+01
  0.29645621E-05  0.73165342E+01
  0.32201097E-05  0.74321398E+01
  0.34842361E-05  0.75324566E+01
  0.37532582E-05  0.76195635E+01
  0.40229389E-05  0.76955679E+01
  0.42886142E-05  0.77625171E+01
  0.45453601E-05  0.78223455E+01
  0.47881913E-05  0.78768518E+01
  0.50122766E-05  0.79276980E+01
  0.52131578E-05  0.79764247E+01
  0.53869508E-05  0.80244753E+01
  0.55305124E-05  0.80732215E+01
  0.56415559E-05  0.81239833E+01
  0.57187055E-05  0.81780355E+01
  0.57614831E-05  0.82365932E+01
  0.57702346E-05  0.83007698E+01
  0.57460030E-05  0.83715055E+01
  0.56903695E-05  0.84494692E+01
  0.56052824E-05  0.85349427E+01
  0.54928982E-05  0.86277065E+01
  0.53554530E-05  0.87269454E+01
  0.51951794E-05  0.88311974E+01
  0.50142748E-05  0.89383560E+01
  0.48149167E-05  0.90457290E+01
  0.45993144E-05  0.91501424E+01
  0.43697791E-05  0.92480705E+01
  0.41287922E-05  0.93357677E+01
  0.38790523E-05  0.94093873E+01
  0.36234859E-05  0.94650752E+01
  0.33652142E-05  0.94990428E+01
  0.31074762E-05  0.95076296E+01
  0.28535154E-05  0.94873732E+01
  0.26064449E-05  0.94351052E+01
  0.23691078E-05  0.93480902E+01
  0.21439507E-05  0.92242137E+01
  0.19329244E-05  0.90622151E+01
  0.17374236E-05  0.88619469E+01
  0.15582686E-05  0.86246206E+01
  0.13957278E-05  0.83529919E+01
  0.12495752E-05  0.80514270E+01
  0.11191729E-05  0.77258054E+01
  0.10035675E-05  0.73832362E+01
  0.90158937E-06  0.70316036E+01
  0.81194671E-06  0.66790006E+01
  0.73330616E-06  0.63331365E+01
 -0.36627697E-06  0.33546290E+01
 -0.38512284E-06  0.33341843E+01
 -0.40461595E-06  0.33157585E+01
 -0.42477178E-06  0.32996471E+01
 -0.44561152E-06  0.32862204E+01
 -0.46716441E-06  0.32759396E+01
 -0.48947053E-06  0.32693781E+01
 -0.51258444E-06  0.32672440E+01
 -0.53657959E-06  0.32704055E+01
 -0.56155381E-06  0.32799166E+01
 -0.58763584E-06  0.32970405E+01
 -0.61499315E-06  0.33232672E+01
 -0.64384090E-06  0.33603186E+01
 -0.67445213E-06  0.34101340E+01
 -0.70716881E-06  0.34748245E+01
 -0.74241361E-06  0.35565886E+01
  0.78070159E-06  0.36575771E+01
  0.82265114E-06  0.37797048E+01
  0.86899318E-06  0.39244146E+01
  0.92057720E-06  0.40924139E+01
  0.97837285E-06  0.42834194E+01
  0.10434654E-05  0.44959582E+01
  0.11170436E-05  0.47272772E+01
  0.12003780E-05  0.49733997E+01
  0.12947892E-05  0.52293450E+01
  0.14016049E-05  0.54894902E+01
  0.15221050E-05  0.57480241E+01
  0.16574568E-05  0.59994199E+01
  0.18086406E-05  0.62388545E+01
  0.19763690E-05  0.64625156E+01
  0.21610034E-05  0.66677673E+01
  0.23624735E-05  0.68531756E+01
  0.25802039E-05  0.70184158E+01
  0.28130558E-05  0.71641023E+01
  0.30592893E-05  0.72915772E+01
  0.33165534E-05  0.74026944E+01
  0.35819076E-05  0.74996213E+01
  0.38518796E-05  0.75846753E+01
  0.41225593E-05  0.76601980E+01
  0.43897267E-05  0.77284684E+01
  0.46490070E-05  0.77916493E+01
  0.48960451E-05  0.78517623E+01
  0.51266840E-05  0.79106809E+01
  0.53371354E-05  0.79701374E+01
  0.55241237E-05  0.80317324E+01
  0.56849923E-05  0.80969416E+01
  0.58177596E-05  0.81671107E+01
  0.59211201E-05  0.82434335E+01
  0.59943915E-05  0.83269069E+01
  0.60374172E-05  0.84182662E+01
  0.60504385E-05  0.85179022E+01
  0.60339569E-05  0.86257759E+01
  0.59886088E-05  0.87413434E+01
  0.59150733E-05  0.88635115E+01
  0.58140282E-05  0.89906349E+01
  0.56861638E-05  0.91205619E+01
  0.55322504E-05  0.92507206E+01
  0.53532498E-05  0.93782303E+01
  0.51504500E-05  0.95000158E+01
  0.49255972E-05  0.96129048E+01
  0.46810006E-05  0.97136932E+01
  0.44195850E-05  0.97991742E+01
  0.41448780E-05  0.98661368E+01
  0.38609248E-05  0.99113475E+01
  0.35721372E-05  0.99315333E+01
  0.32830922E-05  0.99233894E+01
  0.29983030E-05  0.98836316E+01
 -0.27219877E-05  0.98091109E+01
 -0.24578632E-05  0.96970032E+01
 -0.22089835E-05  0.95450741E+01
 -0.19776364E-05  0.93520056E+01
 -0.17653058E-05  0.91177502E+01
 -0.15726936E-05  0.88438605E+01
 -0.13997948E-05  0.85337239E+01
 -0.12460091E-05  0.81926298E+01
 -0.11102738E-05  0.78276137E+01
 -0.99120324E-06  0.74470600E+01
  0.88721941E-06  0.70601010E+01
  0.79666689E-06  0.66758991E+01
 -0.38067614E-06  0.33304193E+01
 -0.40033765E-06  0.33108352E+01
 -0.42068429E-06  0.32933424E+01
 -0.44173340E-06  0.32782493E+01
 -0.46350840E-06  0.32659405E+01
 -0.48604123E-06  0.32568935E+01
 -0.50937526E-06  0.32517000E+01
 -0.53356913E-06  0.32510881E+01
 -0.55870136E-06  0.32559475E+01
 -0.58487609E-06  0.32673545E+01
 -0.61222991E-06  0.32865945E+01
 -0.64094006E-06  0.33151776E+01
 -0.67123373E-06  0.33548406E+01
 -0.70339863E-06  0.34075291E+01
 -0.73779453E-06  0.34753471E+01
 -0.77486525E-06  0.35604668E+01
 -0.81515057E-06  0.36649877E+01
 -0.85929724E-06  0.37907432E+01
  0.90806780E-06  0.39390628E+01
  0.96234596E-06  0.41105098E+01
  0.10231370E-05  0.43046329E+01
  0.10915614E-05  0.45197808E+01
  0.11688404E-05  0.47530288E+01
  0.12562714E-05  0.50002567E+01
  0.13551929E-05  0.52563875E+01
  0.14669381E-05  0.55157642E+01
  0.15927770E-05  0.57726103E+01
  0.17338493E-05  0.60215018E+01
  0.18910892E-05  0.62577756E+01
  0.20651461E-05  0.64778216E+01
  0.22563055E-05  0.66792319E+01
  0.24644157E-05  0.68608097E+01
  0.26888260E-05  0.70224663E+01
  0.29283416E-05  0.71650423E+01
  0.31812032E-05  0.72900946E+01
  0.34450939E-05  0.73996803E+01
  0.37171784E-05  0.74961616E+01
  0.39941743E-05  0.75820446E+01
  0.42724545E-05  0.76598555E+01
  0.45481760E-05  0.77320540E+01
  0.48174269E-05  0.78009772E+01
  0.50763804E-05  0.78688082E+01
  0.53214427E-05  0.79375594E+01
  0.55493815E-05  0.80090644E+01
  0.57574206E-05  0.80849687E+01
  0.59432904E-05  0.81667133E+01
  0.61052275E-05  0.82555058E+01
  0.62419230E-05  0.83522750E+01
  0.63524271E-05  0.84576135E+01
  0.64360229E-05  0.85717119E+01
  0.64920894E-05  0.86942998E+01
  0.65199787E-05  0.88246057E+01
  0.65189292E-05  0.89613529E+01
  0.64880373E-05  0.91027964E+01
  0.64262991E-05  0.92468034E+01
  0.63327251E-05  0.93909628E+01
  0.62065183E-05  0.95327059E+01
  0.60472955E-05  0.96694152E+01
  0.58553199E-05  0.97985022E+01
  0.56317113E-05  0.99174411E+01
  0.53785996E-05  0.10023759E+02
  0.50991925E-05  0.10114987E+02
 -0.47977404E-05  0.10188585E+02
 -0.44793961E-05  0.10241865E+02
 -0.41499798E-05  0.10271918E+02
 -0.38156735E-05  0.10275587E+02
 -0.34826795E-05  0.10249476E+02
 -0.31568789E-05  0.10190046E+02
 -0.28435270E-05  0.10093787E+02
 -0.25470132E-05  0.99574878E+01
 -0.22707055E-05  0.97785988E+01
 -0.20168858E-05  0.95556591E+01
 -0.17867712E-05  0.92887477E+01
 -0.15806098E-05  0.89798821E+01
 -0.13978279E-05  0.86332745E+01
 -0.12372086E-05  0.82553569E+01
 -0.10970802E-05  0.78545134E+01
 -0.97549383E-06  0.74405186E+01
 -0.87038022E-06  0.70237518E+01
 -0.39517696E-06  0.33081293E+01
 -0.41567547E-06  0.32894568E+01
 -0.43689987E-06  0.32729466E+01
 -0.45886966E-06  0.32589191E+01
 -0.48161084E-06  0.32477722E+01
 -0.50515837E-06  0.32399985E+01
 -0.52955937E-06  0.32362060E+01
 -0.55487703E-06  0.32371403E+01
 -0.58119552E-06  0.32437098E+01
 -0.60862595E-06  0.32570092E+01
 -0.63731362E-06  0.32783412E+01
 -0.66744644E-06  0.33092300E+01
 -0.69926482E-06  0.33514211E+01
 -0.73307262E-06  0.34068596E+01
 -0.76924909E-06  0.34776357E+01
 -0.80826135E-06  0.35658900E+01
 -0.85067661E-06  0.36736679E+01
 -0.89717327E-06  0.38027235E+01
 -0.94854968E-06  0.39542802E+01
 -0.10057291E-05  0.41287722E+01
  0.10697590E-05  0.43256033E+01
  0.11418037E-05  0.45429748E+01
  0.12231276E-05  0.47778282E+01
  0.13150685E-05  0.50259406E+01
  0.14189998E-05  0.52821791E+01
  0.15362811E-05  0.55408888E+01
  0.16681975E-05  0.57963565E+01
  0.18158912E-05  0.60432777E+01
  0.19802849E-05  0.62771545E+01
  0.21620038E-05  0.64945725E+01
  0.23613003E-05  0.66933347E+01
  0.25779864E-05  0.68724571E+01
  0.28113806E-05  0.70320556E+01
  0.30602752E-05  0.71731630E+01
  0.33229290E-05  0.72975137E+01
  0.35970896E-05  0.74073293E+01
  0.38800459E-05  0.75051255E+01
  0.41687124E-05  0.75935538E+01
  0.44597388E-05  0.76752780E+01
  0.47496400E-05  0.77528867E+01
  0.50349354E-05  0.78288321E+01
  0.53122861E-05  0.79053897E+01
  0.55786152E-05  0.79846291E+01
  0.58311973E-05  0.80683888E+01
  0.60677062E-05  0.81582462E+01
  0.62862106E-05  0.82554809E+01
  0.64851160E-05  0.83610265E+01
  0.66630582E-05  0.84754163E+01
  0.68187579E-05  0.85987292E+01
  0.69508598E-05  0.87305489E+01
  0.70577792E-05  0.88699501E+01
  0.71375873E-05  0.90155247E+01
  0.71879601E-05  0.91654518E+01
  0.72062141E-05  0.93176077E+01
  0.71894402E-05  0.94697001E+01
  0.71347305E-05  0.96194032E+01
  0.70394838E-05  0.97644714E+01
  0.69017550E-05  0.99028112E+01
  0.67206076E-05  0.10032501E+02
 -0.64964209E-05  0.10151761E+02
 -0.62311073E-05  0.10258875E+02
 -0.59282042E-05  0.10352089E+02
 -0.55928190E-05  0.10429485E+02
 -0.52314264E-05  0.10488872E+02
 -0.48515351E-05  0.10527682E+02
 -0.44612598E-05  0.10542910E+02
 -0.40688428E-05  0.10531103E+02
 -0.36821787E-05  0.10488421E+02
 -0.33083886E-05  0.10410779E+02
 -0.29534838E-05  0.10294105E+02
 -0.26221438E-05  0.10134698E+02
 -0.23176178E-05  0.99296907E+01
 -0.20417449E-05  0.96775868E+01
 -0.17950732E-05  0.93787962E+01
 -0.15770511E-05  0.90360792E+01
 -0.13862623E-05  0.86547828E+01
 -0.12206737E-05  0.82427648E+01
 -0.10778719E-05  0.78099532E+01
 -0.95527085E-06  0.73675701E+01
 -0.40975407E-06  0.32878084E+01
 -0.43111080E-06  0.32701000E+01
 -0.45323714E-06  0.32546226E+01
 -0.47615499E-06  0.32417074E+01
 -0.49989318E-06  0.32317645E+01
 -0.52449006E-06  0.32252994E+01
 -0.54999681E-06  0.32229339E+01
 -0.57648155E-06  0.32254283E+01
 -0.60403448E-06  0.32337047E+01
 -0.63277418E-06  0.32488711E+01
 -0.66285508E-06  0.32722407E+01
 -0.69447641E-06  0.33053441E+01
 -0.72789237E-06  0.33499261E+01
 -0.76342368E-06  0.34079213E+01
 -0.80146992E-06  0.34813963E+01
 -0.84252249E-06  0.35724508E+01
 -0.88717719E-06  0.36830701E+01
 -0.93614554E-06  0.38149267E+01
 -0.99026356E-06  0.39691425E+01
 -0.10504964E-05  0.41460349E+01
 -0.11179372E-05  0.43448852E+01
 -0.11937982E-05  0.45637774E+01
 -0.12793930E-05  0.47995572E+01
 -0.13761073E-05  0.50479411E+01
 -0.14853596E-05  0.53037829E+01
 -0.16085488E-05  0.55614672E+01
 -0.17469923E-05  0.58153729E+01
 -0.19018549E-05  0.60603331E+01
 -0.20740730E-05  0.62920201E+01
 -0.22642772E-05  0.65072089E+01
 -0.24727204E-05  0.67038969E+01
 -0.26992152E-05  0.68812890E+01
 -0.29430897E-05  0.70396775E+01
 -0.32031644E-05  0.71802558E+01
 -0.34777575E-05  0.73049033E+01
  0.37647198E-05  0.74159725E+01
  0.40615009E-05  0.75160987E+01
  0.43652433E-05  0.76080421E+01
  0.46728994E-05  0.76945647E+01
  0.49813627E-05  0.77783387E+01
  0.52876003E-05  0.78618787E+01
  0.55887735E-05  0.79474906E+01
  0.58823309E-05  0.80372269E+01
  0.61660607E-05  0.81328440E+01
  0.64380888E-05  0.82357533E+01
  0.66968180E-05  0.83469674E+01
  0.69408080E-05  0.84670433E+01
  0.71686054E-05  0.85960321E+01
  0.73785425E-05  0.87334470E+01
  0.75685314E-05  0.88782663E+01
  0.77358875E-05  0.90289801E+01
  0.78772169E-05  0.91836868E+01
  0.79884001E-05  0.93402309E+01
  0.80646968E-05  0.94963626E+01
  0.81009810E-05  0.96498948E+01
 -0.80920985E-05  0.97988305E+01
 -0.80333201E-05  0.99414403E+01
 -0.79208446E-05  0.10076281E+02
 -0.77522962E-05  0.10202153E+02
 -0.75271517E-05  0.10318018E+02
 -0.72470393E-05  0.10422865E+02
 -0.69158642E-05  0.10515581E+02
 -0.65397344E-05  0.10594798E+02
 -0.61266869E-05  0.10658763E+02
 -0.56862400E-05  0.10705223E+02
 -0.52288173E-05  0.10731345E+02
 -0.47651073E-05  0.10733683E+02
 -0.43054243E-05  0.10708207E+02
 -0.38591363E-05  0.10650416E+02
 -0.34342103E-05  0.10555548E+02
 -0.30369087E-05  0.10418921E+02
 -0.26716494E-05  0.10236394E+02
 -0.23410220E-05  0.10004940E+02
 -0.20459352E-05  0.97232847E+01
 -0.17858617E-05  0.93925101E+01
 -0.15591399E-05  0.90165060E+01
 -0.13632955E-05  0.86021239E+01
 -0.11953485E-05  0.81589280E+01
 -0.10520840E-05  0.76985147E+01
 -0.42438314E-06  0.32695033E+01
 -0.44661936E-06  0.32528121E+01
 -0.46967189E-06  0.32384173E+01
 -0.49356530E-06  0.32266600E+01
 -0.51833152E-06  0.32179601E+01
 -0.54401250E-06  0.32128340E+01
 -0.57066374E-06  0.32119143E+01
 -0.59835854E-06  0.32159712E+01
 -0.62719340E-06  0.32259360E+01
 -0.65729453E-06  0.32429229E+01
 -0.68882574E-06  0.32682477E+01
 -0.72199768E-06  0.33034374E+01
 -0.75707846E-06  0.33502252E+01
 -0.79440564E-06  0.34105233E+01
 -0.83439908E-06  0.34863623E+01
 -0.87757427E-06  0.35797903E+01
 -0.92455532E-06  0.36927239E+01
 -0.97608657E-06  0.38267509E+01
 -0.10330414E-05  0.39828958E+01
 -0.10964266E-05  0.41613725E+01
 -0.11673808E-05  0.43613621E+01
 -0.12471650E-05  0.45808650E+01
 -0.13371430E-05  0.48166715E+01
 -0.14387513E-05  0.50644824E+01
 -0.15534574E-05  0.53191827E+01
 -0.16827062E-05  0.55752359E+01
 -0.18278566E-05  0.58271427E+01
 -0.19901094E-05  0.60698906E+01
 -0.21704314E-05  0.62993265E+01
 -0.23694805E-05  0.65124066E+01
 -0.25875363E-05  0.67073045E+01
 -0.28244439E-05  0.68833890E+01
 -0.30795768E-05  0.70411000E+01
 -0.33518244E-05  0.71817609E+01
 -0.36396083E-05  0.73073655E+01
 -0.39409302E-05  0.74203672E+01
 -0.42534496E-05  0.75234902E+01
 -0.45745885E-05  0.76195726E+01
 -0.49016549E-05  0.77114405E+01
 -0.52319749E-05  0.78018113E+01
 -0.55630180E-05  0.78932162E+01
 -0.58925015E-05  0.79879358E+01
 -0.62184550E-05  0.80879396E+01
  0.65392323E-05  0.81948246E+01
  0.68534579E-05  0.83097503E+01
  0.71599024E-05  0.84333751E+01
  0.74572933E-05  0.85658008E+01
  0.77440726E-05  0.87065420E+01
  0.80181284E-05  0.88545332E+01
  0.82765351E-05  0.90081886E+01
  0.85153443E-05  0.91655175E+01
  0.87294705E-05  0.93242865E+01
 -0.89127105E-05  0.94822073E+01
 -0.90579238E-05  0.96371212E+01
 -0.91573847E-05  0.97871484E+01
 -0.92032900E-05  0.99307818E+01
 -0.91883867E-05  0.10066912E+02
 -0.91066589E-05  0.10194786E+02
 -0.89539979E-05  0.10313914E+02
 -0.87287756E-05  0.10423934E+02
 -0.84322444E-05  0.10524463E+02
 -0.80687065E-05  0.10614932E+02
 -0.76454207E-05  0.10694440E+02
 -0.71722473E-05  0.10761611E+02
 -0.66610655E-05  0.10814479E+02
 -0.61250240E-05  0.10850395E+02
 -0.55777059E-05  0.10865980E+02
 -0.50322962E-05  0.10857124E+02
 -0.45008330E-05  0.10819059E+02
 -0.39936110E-05  0.10746530E+02
 -0.35187797E-05  0.10634087E+02
 -0.30821519E-05  0.10476515E+02
 -0.26872144E-05  0.10269417E+02
 -0.23353093E-05  0.10009895E+02
 -0.20259406E-05  0.96972861E+01
 -0.17571570E-05  0.93337963E+01
 -0.15259596E-05  0.89248973E+01
 -0.13286946E-05  0.84793147E+01
 -0.11613985E-05  0.80085212E+01
 -0.43904109E-06  0.32532575E+01
 -0.46217825E-06  0.32376362E+01
 -0.48618151E-06  0.32243729E+01
 -0.51107834E-06  0.32138165E+01
 -0.53690394E-06  0.32063949E+01
 -0.56370409E-06  0.32026326E+01
 -0.59153877E-06  0.32031689E+01
 -0.62048659E-06  0.32087797E+01
 -0.65065041E-06  0.32203989E+01
 -0.68216410E-06  0.32391397E+01
 -0.71520070E-06  0.32663110E+01
 -0.74998203E-06  0.33034255E+01
 -0.78678967E-06  0.33521926E+01
 -0.82597737E-06  0.34144886E+01
 -0.86798428E-06  0.34922949E+01
 -0.91334872E-06  0.35875961E+01
 -0.96272148E-06  0.37022316E+01
 -0.10168777E-05  0.38377016E+01
 -0.10767255E-05  0.39949379E+01
 -0.11433110E-05  0.41740655E+01
 -0.12178153E-05  0.43741912E+01
 -0.13015449E-05  0.45932672E+01
 -0.13959113E-05  0.48280721E+01
 -0.15023997E-05  0.50743393E+01
 -0.16225260E-05  0.53270311E+01
 -0.17577820E-05  0.55807302E+01
 -0.19095713E-05  0.58300890E+01
 -0.20791372E-05  0.60702656E+01
 -0.22674879E-05  0.62972841E+01
 -0.24753236E-05  0.65082717E+01
 -0.27029714E-05  0.67015588E+01
 -0.29503358E-05  0.68766520E+01
 -0.32168689E-05  0.70341092E+01
 -0.35015689E-05  0.71753538E+01
 -0.38030077E-05  0.73024643E+01
 -0.41193909E-05  0.74179666E+01
 -0.44486484E-05  0.75246467E+01
 -0.47885486E-05  0.76253926E+01
 -0.51368288E-05  0.77230644E+01
 -0.54913273E-05  0.78203895E+01
 -0.58501019E-05  0.79198736E+01
 -0.62115152E-05  0.80237205E+01
 -0.65742696E-05  0.81337542E+01
 -0.69373740E-05  0.82513401E+01
 -0.73000321E-05  0.83773083E+01
 -0.76614476E-05  0.85118879E+01
 -0.80205538E-05  0.86546665E+01
 -0.83756882E-05  0.88045934E+01
 -0.87242445E-05  0.89600410E+01
 -0.90623472E-05  0.91189311E+01
 -0.93846021E-05  0.92789174E+01
 -0.96839759E-05  0.94376022E+01
 -0.99518529E-05  0.95927524E+01
 -0.10178302E-04  0.97424807E+01
 -0.10352561E-04  0.98853629E+01
 -0.10463722E-04  0.10020480E+02
 -0.10501560E-04  0.10147383E+02
 -0.10457437E-04  0.10265998E+02
 -0.10325178E-04  0.10376485E+02
 -0.10101819E-04  0.10479078E+02
 -0.97881242E-05  0.10573916E+02
 -0.93888143E-05  0.10660883E+02
 -0.89124511E-05  0.10739458E+02
 -0.83709900E-05  0.10808579E+02
 -0.77790415E-05  0.10866533E+02
 -0.71529185E-05  0.10910858E+02
 -0.65095746E-05  0.10938285E+02
 -0.58655429E-05  0.10944708E+02
 -0.52359818E-05  0.10925230E+02
 -0.46339097E-05  0.10874280E+02
 -0.40696876E-05  0.10785856E+02
 -0.35507662E-05  0.10653906E+02
 -0.30816893E-05  0.10472880E+02
 -0.26643131E-05  0.10238429E+02
 -0.22981857E-05  0.99482101E+01
 -0.19810226E-05  0.96026738E+01
 -0.17092177E-05  0.92056804E+01
 -0.14783337E-05  0.87647425E+01
 -0.12835358E-05  0.82907478E+01
 -0.45370625E-06  0.32391099E+01
 -0.47776616E-06  0.32246105E+01
 -0.50274517E-06  0.32125255E+01
 -0.52867380E-06  0.32032098E+01
 -0.55559072E-06  0.31970971E+01
 -0.58354569E-06  0.31947164E+01
 -0.61260321E-06  0.31967102E+01
 -0.64284726E-06  0.32038543E+01
 -0.67438696E-06  0.32170789E+01
 -0.70736361E-06  0.32374878E+01
 -0.74195910E-06  0.32663732E+01
 -0.77840576E-06  0.33052221E+01
 -0.81699772E-06  0.33557068E+01
 -0.85810357E-06  0.34196541E+01
 -0.90217999E-06  0.34989828E+01
 -0.94978580E-06  0.35956020E+01
 -0.10015955E-05  0.37112658E+01
 -0.10584115E-05  0.38473845E+01
 -0.11211726E-05  0.40048036E+01
 -0.11909587E-05  0.41835758E+01
 -0.12689882E-05  0.43827612E+01
 -0.13566071E-05  0.46003019E+01
 -0.14552684E-05  0.48330109E+01
 -0.15665001E-05  0.50767029E+01
 -0.16918610E-05  0.53264655E+01
 -0.18328863E-05  0.55770413E+01
 -0.19910223E-05  0.58232631E+01
 -0.21675564E-05  0.60604756E+01
 -0.23635433E-05  0.62848812E+01
 -0.25797357E-05  0.64937672E+01
 -0.28165247E-05  0.66856005E+01
 -0.30738964E-05  0.68599988E+01
 -0.33514126E-05  0.70176088E+01
 -0.36482188E-05  0.71599242E+01
 -0.39630851E-05  0.72890800E+01
 -0.42944787E-05  0.74076478E+01
 -0.46406670E-05  0.75184498E+01
 -0.49998427E-05  0.76243978E+01
 -0.53702602E-05  0.77283575E+01
 -0.57503684E-05  0.78330327E+01
 -0.61389203E-05  0.79408621E+01
 -0.65350382E-05  0.80539215E+01
 -0.69382151E-05  0.81738275E+01
 -0.73482313E-05  0.83016443E+01
 -0.77649771E-05  0.84378005E+01
 -0.81881770E-05  0.85820319E+01
 -0.86170278E-05  0.87333699E+01
 -0.90497760E-05  0.88901938E+01
 -0.94832771E-05  0.90503581E+01
 -0.99125931E-05  0.92113880E+01
 -0.10330693E-04  0.93707227E+01
 -0.10728324E-04  0.95259673E+01
 -0.11094108E-04  0.96751119E+01
 -0.11414905E-04  0.98166851E+01
 -0.11676453E-04  0.99498197E+01
 -0.11864250E-04  0.10074233E+02
 -0.11964623E-04  0.10190133E+02
 -0.11965883E-04  0.10298074E+02
 -0.11859431E-04  0.10398788E+02
 -0.11640717E-04  0.10493007E+02
 -0.11309894E-04  0.10581294E+02
 -0.10872116E-04  0.10663889E+02
 -0.10337395E-04  0.10740569E+02
 -0.97200536E-05  0.10810526E+02
 -0.90378060E-05  0.10872261E+02
 -0.83105721E-05  0.10923491E+02
 -0.75591561E-05  0.10961078E+02
 -0.68039230E-05  0.10980987E+02
 -0.60636060E-05  0.10978293E+02
 -0.53543491E-05  0.10947261E+02
 -0.46890545E-05  0.10881530E+02
 -0.40770589E-05  0.10774441E+02
 -0.35241278E-05  0.10619539E+02
 -0.30327171E-05  0.10411251E+02
 -0.26024354E-05  0.10145723E+02
 -0.22306271E-05  0.98217123E+01
 -0.19129982E-05  0.94413835E+01
 -0.16442218E-05  0.90107956E+01
 -0.14184718E-05  0.85398796E+01
 -0.46835864E-06  0.32270948E+01
 -0.49336364E-06  0.32137674E+01
 -0.51934402E-06  0.32029045E+01
 -0.54633356E-06  0.31948651E+01
 -0.57437454E-06  0.31900861E+01
 -0.60352072E-06  0.31890975E+01
 -0.63384122E-06  0.31925404E+01
 -0.66542523E-06  0.32011853E+01
 -0.69838793E-06  0.32159515E+01
 -0.73287763E-06  0.32379248E+01
 -0.76908439E-06  0.32683707E+01
 -0.80725005E-06  0.33087385E+01
 -0.84767988E-06  0.33606508E+01
 -0.89075541E-06  0.34258711E+01
 -0.93694831E-06  0.35062421E+01
 -0.98683466E-06  0.36035865E+01
 -0.10411087E-05  0.37195658E+01
 -0.11005948E-05  0.38554992E+01
 -0.11662567E-05  0.40121536E+01
 -0.12392012E-05  0.41895271E+01
 -0.13206759E-05  0.43866620E+01
 -0.14120578E-05  0.46015289E+01
 -0.15148323E-05  0.48310215E+01
 -0.16305606E-05  0.50710853E+01
 -0.17608360E-05  0.53169803E+01
 -0.19072288E-05  0.55636489E+01
 -0.20712226E-05  0.58061330E+01
 -0.22541456E-05  0.60399788E+01
 -0.24570999E-05  0.62615683E+01
 -0.26808967E-05  0.64683381E+01
 -0.29260027E-05  0.66588713E+01
 -0.31925056E-05  0.68328714E+01
 -0.34801039E-05  0.69910455E+01
 -0.37881280E-05  0.71349293E+01
 -0.41155932E-05  0.72666872E+01
 -0.44612872E-05  0.73889116E+01
 -0.48238858E-05  0.75044362E+01
 -0.52020887E-05  0.76161716E+01
 -0.55947637E-05  0.77269609E+01
 -0.60010786E-05  0.78394503E+01
 -0.64206012E-05  0.79559691E+01
 -0.68533427E-05  0.80784123E+01
 -0.72997201E-05  0.82081270E+01
 -0.77604178E-05  0.83458073E+01
 -0.82361359E-05  0.84914136E+01
 -0.87272232E-05  0.86441363E+01
 -0.92332106E-05  0.88024274E+01
 -0.97522780E-05  0.89641160E+01
 -0.10280707E-04  0.91266076E+01
 -0.10812389E-04  0.92871475E+01
 -0.11338469E-04  0.94431095E+01
 -0.11847202E-04  0.95922600E+01
 -0.12324095E-04  0.97329569E+01
 -0.12752384E-04  0.98642519E+01
 -0.13113836E-04  0.99858938E+01
 -0.13389871E-04  0.10098244E+02
 -0.13562892E-04  0.10202130E+02
 -0.13617722E-04  0.10298665E+02
 -0.13542987E-04  0.10389062E+02
 -0.13332298E-04  0.10474454E+02
 -0.12985073E-04  0.10555731E+02
 -0.12506901E-04  0.10633399E+02
 -0.11909386E-04  0.10707462E+02
 -0.11209474E-04  0.10777306E+02
 -0.10428338E-04  0.10841608E+02
 -0.95899279E-05  0.10898247E+02
 -0.87193559E-05  0.10944224E+02
 -0.78412807E-05  0.10975611E+02
 -0.69784457E-05  0.10987532E+02
 -0.61505048E-05  0.10974201E+02
 -0.53732179E-05  0.10929059E+02
 -0.46580473E-05  0.10845046E+02
 -0.40121401E-05  0.10715040E+02
 -0.34386378E-05  0.10532496E+02
 -0.29372302E-05  0.10292278E+02
 -0.25048575E-05  0.99916121E+01
 -0.21364669E-05  0.96310115E+01
 -0.18257443E-05  0.92149812E+01
 -0.15657617E-05  0.87522452E+01
 -0.48298004E-06  0.32172410E+01
 -0.50895313E-06  0.32051327E+01
 -0.53596134E-06  0.31955318E+01
 -0.56404182E-06  0.31887990E+01
 -0.59324055E-06  0.31853716E+01
 -0.62361538E-06  0.31857772E+01
 -0.65523993E-06  0.31906507E+01
 -0.68820846E-06  0.32007516E+01
 -0.72264182E-06  0.32169811E+01
 -0.75869472E-06  0.32403987E+01
 -0.79656448E-06  0.32722329E+01
 -0.83650117E-06  0.33138840E+01
 -0.87881935E-06  0.33669120E+01
 -0.92391106E-06  0.34330045E+01
 -0.97225978E-06  0.35139158E+01
 -0.10244548E-05  0.36113716E+01
 -0.10812049E-05  0.37269348E+01
 -0.11433506E-05  0.38618338E+01
 -0.12118727E-05  0.40167646E+01
 -0.12878966E-05  0.41916891E+01
 -0.13726891E-05  0.43856598E+01
 -0.14676475E-05  0.45967142E+01
 -0.15742779E-05  0.48218709E+01
 -0.16941629E-05  0.50572537E+01
 -0.18289182E-05  0.52983408E+01
 -0.19801383E-05  0.55403126E+01
 -0.21493349E-05  0.57784483E+01
 -0.23378704E-05  0.60085106E+01
 -0.25468914E-05  0.62270632E+01
 -0.27772698E-05  0.64316829E+01
 -0.30295565E-05  0.66210512E+01
 -0.33039562E-05  0.67949338E+01
 -0.36003288E-05  0.69540721E+01
 -0.39182233E-05  0.71000178E+01
 -0.42569458E-05  0.72349397E+01
 -0.46156613E-05  0.73614265E+01
 -0.49935235E-05  0.74823006E+01
 -0.53898229E-05  0.76004466E+01
 -0.58041374E-05  0.77186563E+01
 -0.62364644E-05  0.78394832E+01
 -0.66873096E-05  0.79651025E+01
 -0.71577057E-05  0.80971740E+01
 -0.76491323E-05  0.82367115E+01
 -0.81633159E-05  0.83839727E+01
 -0.87018955E-05  0.85383901E+01
 -0.92659535E-05  0.86985702E+01
 -0.98554325E-05  0.88623827E+01
 -0.10468478E-04  0.90271497E+01
 -0.11100770E-04  0.91899195E+01
 -0.11744934E-04  0.93477874E+01
 -0.12390116E-04  0.94982102E+01
 -0.13021823E-04  0.96392597E+01
 -0.13622123E-04  0.97697755E+01
 -0.14170228E-04  0.98894035E+01
 -0.14643503E-04  0.99985297E+01
 -0.15018832E-04  0.10098135E+02
 -0.15274247E-04  0.10189608E+02
 -0.15390682E-04  0.10274538E+02
 -0.15353657E-04  0.10354529E+02
 -0.15154711E-04  0.10431017E+02
 -0.14792402E-04  0.10505135E+02
 -0.14272760E-04  0.10577580E+02
 -0.13609098E-04  0.10648513E+02
 -0.12821215E-04  0.10717466E+02
 -0.11934055E-04  0.10783253E+02
 -0.10975971E-04  0.10843890E+02
 -0.99767947E-05  0.10896516E+02
 -0.89658855E-05  0.10937328E+02
 -0.79703839E-05  0.10961544E+02
 -0.70137953E-05  0.10963411E+02
 -0.61150199E-05  0.10936297E+02
 -0.52878605E-05  0.10872908E+02
 -0.45409917E-05  0.10765669E+02
 -0.38783208E-05  0.10607308E+02
 -0.32996420E-05  0.10391663E+02
 -0.28014681E-05  0.10114647E+02
 -0.23779292E-05  0.97752706E+01
 -0.20216434E-05  0.93765076E+01
 -0.17244870E-05  0.89257527E+01
 -0.49755415E-06  0.32095705E+01
 -0.52451919E-06  0.31987247E+01
 -0.55258262E-06  0.31904206E+01
 -0.58178514E-06  0.31850186E+01
 -0.61217649E-06  0.31829529E+01
 -0.64381859E-06  0.31847455E+01
 -0.67678946E-06  0.31910203E+01
 -0.71118814E-06  0.32025198E+01
 -0.74714066E-06  0.32201206E+01
 -0.78480740E-06  0.32448473E+01
 -0.82439179E-06  0.32778819E+01
 -0.86615054E-06  0.33205646E+01
 -0.91040536E-06  0.33743816E+01
 -0.95755593E-06  0.34409324E+01
 -0.10080938E-05  0.35218720E+01
 -0.10626168E-05  0.36188203E+01
 -0.11218424E-05  0.37332363E+01
 -0.11866199E-05  0.38662583E+01
 -0.12579389E-05  0.40185200E+01
 -0.13369332E-05  0.41899637E+01
 -0.14248779E-05  0.43796789E+01
 -0.15231778E-05  0.45858044E+01
 -0.16333462E-05  0.48055253E+01
 -0.17569731E-05  0.50351874E+01
 -0.18956823E-05  0.52705291E+01
 -0.20510794E-05  0.55070056E+01
 -0.22246922E-05  0.57401606E+01
 -0.24179077E-05  0.59659893E+01
 -0.26319116E-05  0.61812417E+01
 -0.28676351E-05  0.63836285E+01
 -0.31257183E-05  0.65719155E+01
 -0.34064950E-05  0.67459107E+01
 -0.37100070E-05  0.69063677E+01
 -0.40360519E-05  0.70548308E+01
 -0.43842672E-05  0.71934504E+01
 -0.47542472E-05  0.73247899E+01
 -0.51456884E-05  0.74516375E+01
 -0.55585501E-05  0.75768275E+01
 -0.59932116E-05  0.77030712E+01
 -0.64506046E-05  0.78327925E+01
 -0.69322892E-05  0.79679659E+01
 -0.74404458E-05  0.81099592E+01
 -0.79777485E-05  0.82593894E+01
 -0.85470979E-05  0.84160145E+01
 -0.91511955E-05  0.85786892E+01
 -0.97919637E-05  0.87454129E+01
 -0.10469833E-04  0.89134911E+01
 -0.11182951E-04  0.90798039E+01
 -0.11926379E-04  0.92411501E+01
 -0.12691398E-04  0.93946104E+01
 -0.13465004E-04  0.95378650E+01
 -0.14229744E-04  0.96694104E+01
 -0.14963956E-04  0.97886504E+01
 -0.15642496E-04  0.98958606E+01
 -0.16237948E-04  0.99920536E+01
 -0.16722271E-04  0.10078783E+02
 -0.17068747E-04  0.10157924E+02
 -0.17254080E-04  0.10231460E+02
 -0.17260400E-04  0.10301292E+02
 -0.17076975E-04  0.10369084E+02
 -0.16701403E-04  0.10436128E+02
 -0.16140146E-04  0.10503250E+02
 -0.15408322E-04  0.10570715E+02
 -0.14528761E-04  0.10638152E+02
 -0.13530430E-04  0.10704480E+02
 -0.12446387E-04  0.10767828E+02
 -0.11311500E-04  0.10825458E+02
 -0.10160160E-04  0.10873700E+02
 -0.90242108E-05  0.10907888E+02
 -0.79312817E-05  0.10922358E+02
 -0.69036399E-05  0.10910492E+02
 -0.59576027E-05  0.10864895E+02
 -0.51034925E-05  0.10777718E+02
 -0.43460525E-05  0.10641185E+02
 -0.36852063E-05  0.10448358E+02
 -0.31170279E-05  0.10194089E+02
 -0.26347917E-05  0.98760953E+01
 -0.22299902E-05  0.94959413E+01
 -0.18932359E-05  0.90596868E+01
 -0.51206668E-06  0.32040981E+01
 -0.54004846E-06  0.31945534E+01
 -0.56919563E-06  0.31875750E+01
 -0.59955251E-06  0.31835204E+01
 -0.63117266E-06  0.31828182E+01
 -0.66412204E-06  0.31859804E+01
 -0.69848289E-06  0.31936157E+01
 -0.73435866E-06  0.32064443E+01
 -0.77188001E-06  0.32253110E+01
 -0.81121205E-06  0.32511980E+01
 -0.85256307E-06  0.32852320E+01
 -0.89619462E-06  0.33286836E+01
 -0.94243313E-06  0.33829542E+01
 -0.99168272E-06  0.34495452E+01
 -0.10444389E-05  0.35300028E+01
 -0.11013028E-05  0.36258338E+01
 -0.11629940E-05  0.37383894E+01
 -0.12303629E-05  0.38687187E+01
 -0.13043986E-05  0.40174006E+01
 -0.13862326E-05  0.41843729E+01
 -0.14771356E-05  0.43687850E+01
 -0.15785063E-05  0.45689072E+01
 -0.16918506E-05  0.47821265E+01
 -0.18187503E-05  0.50050494E+01
 -0.19608219E-05  0.52337122E+01
 -0.21196668E-05  0.54638787E+01
 -0.22968150E-05  0.56913834E+01
 -0.24936669E-05  0.59124716E+01
 -0.27114387E-05  0.61240871E+01
 -0.29511175E-05  0.63240734E+01
 -0.32134341E-05  0.65112712E+01
 -0.34988597E-05  0.66855167E+01
 -0.38076337E-05  0.68475580E+01
 -0.41398271E-05  0.69989128E+01
 -0.44954426E-05  0.71416940E+01
 -0.48745485E-05  0.72784198E+01
 -0.52774398E-05  0.74118234E+01
 -0.57048115E-05  0.75446646E+01
 -0.61579238E-05  0.76795444E+01
 -0.66387327E-05  0.78187185E+01
 -0.71499541E-05  0.79639128E+01
 -0.76950250E-05  0.81161450E+01
 -0.82779286E-05  0.82755729E+01
 -0.89028533E-05  0.84413977E+01
 -0.95736710E-05  0.86118566E+01
 -0.10293236E-04  0.87843364E+01
 -0.11062538E-04  0.89556153E+01
 -0.11879759E-04  0.91222138E+01
 -0.12739338E-04  0.92807984E+01
 -0.13631152E-04  0.94285668E+01
 -0.14539941E-04  0.95635444E+01
 -0.15445124E-04  0.96847449E+01
 -0.16321097E-04  0.97921854E+01
 -0.17138105E-04  0.98867746E+01
 -0.17863672E-04  0.99701167E+01
 -0.18464538E-04  0.10044275E+02
 -0.18908959E-04  0.10111535E+02
 -0.19169154E-04  0.10174187E+02
 -0.19223660E-04  0.10234356E+02
 -0.19059327E-04  0.10293854E+02
 -0.18672712E-04  0.10354077E+02
 -0.18070704E-04  0.10415921E+02
 -0.17270283E-04  0.10479712E+02
 -0.16297428E-04  0.10545140E+02
 -0.15185290E-04  0.10611194E+02
 -0.13971824E-04  0.10676094E+02
 -0.12697151E-04  0.10737211E+02
 -0.11400898E-04  0.10790997E+02
 -0.10119814E-04  0.10832917E+02
 -0.88858309E-05  0.10857421E+02
 -0.77247322E-05  0.10857971E+02
 -0.66554670E-05  0.10827167E+02
 -0.56900905E-05  0.10757030E+02
 -0.48342355E-05  0.10639472E+02
 -0.40879815E-05  0.10467008E+02
 -0.34469675E-05  0.10233687E+02
 -0.29035976E-05  0.99361752E+01
 -0.24482118E-05  0.95748175E+01
 -0.20701238E-05  0.91544270E+01
 -0.52650534E-06  0.32008304E+01
 -0.55552973E-06  0.31926197E+01
 -0.58579034E-06  0.31869890E+01
 -0.61733523E-06  0.31842903E+01
 -0.65022182E-06  0.31849436E+01
 -0.68452001E-06  0.31894473E+01
 -0.72031604E-06  0.31983907E+01
 -0.75771737E-06  0.32124661E+01
 -0.79685861E-06  0.32324809E+01
 -0.83790864E-06  0.32593678E+01
 -0.88107916E-06  0.32941902E+01
 -0.92663462E-06  0.33381404E+01
 -0.97490356E-06  0.33925269E+01
 -0.10262911E-05  0.34587441E+01
 -0.10812924E-05  0.35382218E+01
 -0.11405062E-05  0.36323479E+01
 -0.12046476E-05  0.37423632E+01
 -0.12745597E-05  0.38692287E+01
 -0.13512214E-05  0.40134746E+01
 -0.14357503E-05  0.41750463E+01
 -0.15294002E-05  0.43531711E+01
 -0.16335495E-05  0.45462748E+01
 -0.17496811E-05  0.47519748E+01
 -0.18793524E-05  0.49671698E+01
 -0.20241562E-05  0.51882262E+01
 -0.21856737E-05  0.54112459E+01
 -0.23654222E-05  0.56323797E+01
 -0.25648026E-05  0.58481420E+01
 -0.27850516E-05  0.60556821E+01
 -0.30272062E-05  0.62529800E+01
 -0.32920865E-05  0.64389491E+01
 -0.35803052E-05  0.66134462E+01
 -0.38923104E-05  0.67772021E+01
 -0.42284643E-05  0.69316949E+01
 -0.45891606E-05  0.70789842E+01
 -0.49749757E-05  0.72215270E+01
 -0.53868459E-05  0.73619827E+01
 -0.58262536E-05  0.75030135E+01
 -0.62954003E-05  0.76470800E+01
 -0.67973360E-05  0.77962313E+01
 -0.73360085E-05  0.79518949E+01
 -0.79161944E-05  0.81146814E+01
 -0.85432713E-05  0.82842301E+01
 -0.92228012E-05  0.84591350E+01
 -0.99599066E-05  0.86369897E+01
 -0.10758445E-04  0.88145783E+01
 -0.11620016E-04  0.89882060E+01
 -0.12542871E-04  0.91541267E+01
 -0.13520829E-04  0.93089919E+01
 -0.14542334E-04  0.94502357E+01
 -0.15589810E-04  0.95763271E+01
 -0.16639452E-04  0.96868582E+01
 -0.17661595E-04  0.97824770E+01
 -0.18621727E-04  0.98647033E+01
 -0.19482153E-04  0.99356804E+01
 -0.20204241E-04  0.99979105E+01
 -0.20751064E-04  0.10054010E+02
 -0.21090226E-04  0.10106506E+02
 -0.21196563E-04  0.10157671E+02
 -0.21054429E-04  0.10209410E+02
 -0.20659298E-04  0.10263171E+02
 -0.20018470E-04  0.10319880E+02
 -0.19150803E-04  0.10379886E+02
 -0.18085463E-04  0.10442911E+02
 -0.16859839E-04  0.10507988E+02
 -0.15516849E-04  0.10573402E+02
 -0.14101930E-04  0.10636617E+02
 -0.12660021E-04  0.10694194E+02
 -0.11232840E-04  0.10741728E+02
 -0.98566830E-05  0.10773800E+02
 -0.85609032E-05  0.10783986E+02
 -0.73671298E-05  0.10764956E+02
 -0.62891913E-05  0.10708710E+02
 -0.53336438E-05  0.10607007E+02
 -0.45007496E-05  0.10452023E+02
 -0.37857334E-05  0.10237244E+02
 -0.31801444E-05  0.99585410E+01
 -0.26731794E-05  0.96152665E+01
 -0.22528582E-05  0.92111426E+01
 -0.54085983E-06  0.31997651E+01
 -0.57095383E-06  0.31929146E+01
 -0.60235887E-06  0.31886455E+01
 -0.63512686E-06  0.31873021E+01
 -0.66931906E-06  0.31892925E+01
 -0.70500920E-06  0.31950985E+01
 -0.74228728E-06  0.32052856E+01
 -0.78126433E-06  0.32205136E+01
 -0.82207814E-06  0.32415471E+01
 -0.86490032E-06  0.32692631E+01
 -0.90994450E-06  0.33046553E+01
 -0.95747598E-06  0.33488313E+01
 -0.10078227E-05  0.34029990E+01
 -0.10613873E-05  0.34684399E+01
 -0.11186599E-05  0.35464617E+01
 -0.11802313E-05  0.36383295E+01
 -0.12468053E-05  0.37451716E+01
 -0.13192093E-05  0.38678623E+01
 -0.13984021E-05  0.40068875E+01
 -0.14854762E-05  0.41622086E+01
 -0.15816554E-05  0.43331434E+01
 -0.16882836E-05  0.45182897E+01
 -0.18068051E-05  0.47155157E+01
 -0.19387372E-05  0.49220353E+01
 -0.20856322E-05  0.51345695E+01
 -0.22490350E-05  0.53495835E+01
 -0.24304349E-05  0.55635678E+01
 -0.26312198E-05  0.57733255E+01
 -0.28526360E-05  0.59762270E+01
 -0.30957622E-05  0.61703991E+01
 -0.33615037E-05  0.63548327E+01
 -0.36506156E-05  0.65294048E+01
 -0.39637596E-05  0.66948256E+01
 -0.43015998E-05  0.68525257E+01
 -0.46649369E-05  0.70045027E+01
 -0.50548771E-05  0.71531399E+01
 -0.54730247E-05  0.73010074E+01
 -0.59216821E-05  0.74506492E+01
 -0.64040289E-05  0.76043570E+01
 -0.69242505E-05  0.77639344E+01
 -0.74875717E-05  0.79304628E+01
 -0.81001556E-05  0.81040901E+01
 -0.87688226E-05  0.82838830E+01
 -0.95005554E-05  0.84677877E+01
 -0.10301771E-04  0.86527408E+01
 -0.11177370E-04  0.88349486E+01
 -0.12129594E-04  0.90103087E+01
 -0.13156785E-04  0.91749052E+01
 -0.14252155E-04  0.93254843E+01
 -0.15402724E-04  0.94598158E+01
 -0.16588591E-04  0.95768825E+01
 -0.17782720E-04  0.96768854E+01
 -0.18951372E-04  0.97610938E+01
 -0.20055266E-04  0.98315964E+01
 -0.21051483E-04  0.98910124E+01
 -0.21896010E-04  0.99422104E+01
 -0.22546746E-04  0.99880666E+01
 -0.22966684E-04  0.10031274E+02
 -0.23126968E-04  0.10074200E+02
 -0.23009462E-04  0.10118795E+02
 -0.22608548E-04  0.10166518E+02
 -0.21931924E-04  0.10218293E+02
 -0.21000289E-04  0.10274466E+02
 -0.19845938E-04  0.10334764E+02
 -0.18510431E-04  0.10398245E+02
 -0.17041562E-04  0.10463240E+02
 -0.15489994E-04  0.10527282E+02
 -0.13905882E-04  0.10587029E+02
 -0.12335828E-04  0.10638199E+02
 -0.10820419E-04  0.10675506E+02
 -0.93925246E-05  0.10692665E+02
 -0.80764220E-05  0.10682462E+02
 -0.68877027E-05  0.10636966E+02
 -0.58338561E-05  0.10547910E+02
 -0.49153550E-05  0.10407311E+02
 -0.41270496E-05  0.10208313E+02
 -0.34596815E-05  0.99462404E+01
 -0.29013555E-05  0.96196969E+01
 -0.24388473E-05  0.92315103E+01
 -0.55512174E-06  0.32008900E+01
 -0.58631353E-06  0.31954183E+01
 -0.61889532E-06  0.31925161E+01
 -0.65292293E-06  0.31925173E+01
 -0.68846148E-06  0.31958159E+01
 -0.72558840E-06  0.32028732E+01
 -0.76439715E-06  0.32142275E+01
 -0.80500181E-06  0.32305022E+01
 -0.84754266E-06  0.32524144E+01
 -0.89219289E-06  0.32807805E+01
 -0.93916653E-06  0.33165196E+01
 -0.98872769E-06  0.33606490E+01
 -0.10412009E-05  0.34142720E+01
 -0.10969828E-05  0.34785522E+01
 -0.11565542E-05  0.35546721E+01
 -0.12204922E-05  0.36437718E+01
 -0.12894826E-05  0.37468666E+01
 -0.13643288E-05  0.38647446E+01
 -0.14459600E-05  0.39978506E+01
 -0.15354327E-05  0.41461666E+01
 -0.16339282E-05  0.43091070E+01
 -0.17427420E-05  0.44854506E+01
 -0.18632655E-05  0.46733274E+01
 -0.19969599E-05  0.48702801E+01
 -0.21453217E-05  0.50734009E+01
 -0.23098435E-05  0.52795366E+01
 -0.24919721E-05  0.54855370E+01
 -0.26930689E-05  0.56885142E+01
 -0.29143782E-05  0.58860779E+01
 -0.31570114E-05  0.60765176E+01
 -0.34219528E-05  0.62589140E+01
 -0.37100963E-05  0.64331725E+01
 -0.40223175E-05  0.65999866E+01
 -0.43595850E-05  0.67607406E+01
 -0.47231119E-05  0.69173671E+01
 -0.51145417E-05  0.70721697E+01
 -0.55361561E-05  0.72276185E+01
 -0.59910868E-05  0.73861219E+01
 -0.64835019E-05  0.75497771E+01
 -0.70187305E-05  0.77201070E+01
 -0.76032819E-05  0.78978010E+01
 -0.82447114E-05  0.80824943E+01
 -0.89512851E-05  0.82726343E+01
 -0.97314076E-05  0.84654893E+01
 -0.10592792E-04  0.86573384E+01
 -0.11541380E-04  0.88438467E+01
 -0.12580062E-04  0.90205752E+01
 -0.13707283E-04  0.91835312E+01
 -0.14915672E-04  0.93296490E+01
 -0.16190859E-04  0.94571084E+01
 -0.17510682E-04  0.95654464E+01
 -0.18844958E-04  0.96554747E+01
 -0.20155982E-04  0.97290518E+01
 -0.21399842E-04  0.97887795E+01
 -0.22528551E-04  0.98376846E+01
 -0.23492888E-04  0.98789322E+01
 -0.24245747E-04  0.99155932E+01
 -0.24745675E-04  0.99504714E+01
 -0.24960258E-04  0.99859850E+01
 -0.24868963E-04  0.10024090E+02
 -0.24465119E-04  0.10066229E+02
 -0.23756795E-04  0.10113300E+02
 -0.22766440E-04  0.10165628E+02
 -0.21529328E-04  0.10222925E+02
 -0.20090977E-04  0.10284256E+02
 -0.18503815E-04  0.10347977E+02
 -0.16823464E-04  0.10411677E+02
 -0.15105028E-04  0.10472097E+02
 -0.13399743E-04  0.10525059E+02
 -0.11752272E-04  0.10565416E+02
 -0.10198835E-04  0.10587030E+02
 -0.87662375E-05  0.10582841E+02
 -0.74717703E-05  0.10545051E+02
 -0.63238420E-05  0.10465477E+02
 -0.53231632E-05  0.10336126E+02
 -0.44642696E-05  0.10150002E+02
 -0.37371774E-05  0.99021132E+01
 -0.31289930E-05  0.95905586E+01
 -0.26253448E-05  0.92174860E+01
 -0.56928439E-06  0.32041821E+01
 -0.60160332E-06  0.32000997E+01
 -0.63539550E-06  0.31985601E+01
 -0.67072071E-06  0.31998851E+01
 -0.70764792E-06  0.32044514E+01
 -0.74625809E-06  0.32126974E+01
 -0.78664786E-06  0.32251309E+01
 -0.82893384E-06  0.32423354E+01
 -0.87325802E-06  0.32649767E+01
 -0.91979408E-06  0.32938077E+01
 -0.96875494E-06  0.33296687E+01
 -0.10204014E-05  0.33734839E+01
 -0.10750521E-05  0.34262490E+01
 -0.11330940E-05  0.34890079E+01
 -0.11949944E-05  0.35628168E+01
 -0.12613115E-05  0.36486904E+01
 -0.13327063E-05  0.37475314E+01
 -0.14099511E-05  0.38600430E+01
 -0.14939362E-05  0.39866296E+01
  0.15856718E-05  0.41272946E+01
  0.16862853E-05  0.42815503E+01
  0.17970113E-05  0.44483566E+01
  0.19191747E-05  0.46261074E+01
 -0.20541663E-05  0.48126777E+01
 -0.22034124E-05  0.50055375E+01
 -0.23683394E-05  0.52019261E+01
 -0.25503378E-05  0.53990672E+01
 -0.27507299E-05  0.55943998E+01
 -0.29707468E-05  0.57857929E+01
 -0.32115230E-05  0.59717191E+01
 -0.34741138E-05  0.61513673E+01
 -0.37595458E-05  0.63246878E+01
 -0.40689027E-05  0.64923700E+01
 -0.44034529E-05  0.66557610E+01
 -0.47648167E-05  0.68167338E+01
 -0.51551678E-05  0.69775132E+01
 -0.55774553E-05  0.71404650E+01
 -0.60356262E-05  0.73078505E+01
 -0.65348170E-05  0.74815523E+01
 -0.70814745E-05  0.76627819E+01
 -0.76833588E-05  0.78517978E+01
 -0.83493767E-05  0.80476796E+01
 -0.90891938E-05  0.82482192E+01
 -0.99125874E-05  0.84499888E+01
 -0.10828517E-04  0.86486216E+01
 -0.11843927E-04  0.88392858E+01
 -0.12962329E-04  0.90172764E+01
 -0.14182269E-04  0.91786049E+01
 -0.15495821E-04  0.93204657E+01
 -0.16887304E-04  0.94414938E+01
 -0.18332419E-04  0.95417913E+01
 -0.19798017E-04  0.96227570E+01
 -0.21242668E-04  0.96867895E+01
 -0.22618118E-04  0.97369387E+01
 -0.23871640E-04  0.97765709E+01
 -0.24949158E-04  0.98090830E+01
 -0.25798910E-04  0.98376850E+01
 -0.26375319E-04  0.98652467E+01
 -0.26642672E-04  0.98942005E+01
 -0.26578224E-04  0.99264827E+01
 -0.26174333E-04  0.99635002E+01
 -0.25439403E-04  0.10006109E+02
 -0.24397485E-04  0.10054595E+02
 -0.23086577E-04  0.10108645E+02
 -0.21555811E-04  0.10167315E+02
 -0.19861835E-04  0.10228974E+02
 -0.18064791E-04  0.10291249E+02
 -0.16224291E-04  0.10350946E+02
 -0.14395795E-04  0.10403989E+02
 -0.12627685E-04  0.10445356E+02
 -0.10959243E-04  0.10469069E+02
 -0.94196063E-05  0.10468248E+02
 -0.80276470E-05  0.10435282E+02
 -0.67926534E-05  0.10362160E+02
 -0.57156015E-05  0.10241013E+02
 -0.47907925E-05  0.10064880E+02
 -0.40076329E-05  0.98286649E+01
 -0.33523674E-05  0.95301920E+01
 -0.28096207E-05  0.91711437E+01
 -0.58334259E-06  0.32096073E+01
 -0.61681916E-06  0.32069155E+01
 -0.65185662E-06  0.32067246E+01
 -0.68851881E-06  0.32093415E+01
 -0.72687845E-06  0.32151237E+01
 -0.76701995E-06  0.32244842E+01
 -0.80904275E-06  0.32378976E+01
 -0.85306553E-06  0.32559048E+01
 -0.89923118E-06  0.32791183E+01
 -0.94771280E-06  0.33082243E+01
 -0.99872068E-06  0.33439832E+01
 -0.10525104E-05  0.33872244E+01
 -0.11093921E-05  0.34388354E+01
 -0.11697401E-05  0.34997410E+01
 -0.12340038E-05  0.35708719E+01
 -0.13027179E-05  0.36531191E+01
 -0.13765127E-05  0.37472745E+01
 -0.14561222E-05  0.38539575E+01
 -0.15423899E-05  0.39735318E+01
  0.16362708E-05  0.41060202E+01
  0.17388279E-05  0.42510279E+01
  0.18512241E-05  0.44076898E+01
  0.19747058E-05  0.45746559E+01
  0.21105815E-05  0.47501273E+01
  0.22601947E-05  0.49319484E+01
 -0.24248934E-05  0.51177523E+01
 -0.26060000E-05  0.53051445E+01
 -0.28047868E-05  0.54919047E+01
 -0.30224616E-05  0.56761802E+01
 -0.32601724E-05  0.58566489E+01
 -0.35190370E-05  0.60326317E+01
 -0.38002051E-05  0.62041465E+01
 -0.41049592E-05  0.63718995E+01
 -0.44348554E-05  0.65372182E+01
 -0.47919054E-05  0.67019296E+01
 -0.51787919E-05  0.68681890E+01
 -0.55991028E-05  0.70382613E+01
 -0.60575622E-05  0.72142576E+01
 -0.65602253E-05  0.73978330E+01
 -0.71145944E-05  0.75898658E+01
 -0.77296051E-05  0.77901540E+01
 -0.84154279E-05  0.79971906E+01
 -0.91830309E-05  0.82080886E+01
 -0.10043462E-04  0.84187202E+01
 -0.11006830E-04  0.86240947E+01
 -0.12080995E-04  0.88189312E+01
 -0.13270032E-04  0.89983229E+01
 -0.14572567E-04  0.91583490E+01
 -0.15980163E-04  0.92965093E+01
 -0.17475933E-04  0.94119095E+01
 -0.19033633E-04  0.95051991E+01
 -0.20617427E-04  0.95783195E+01
 -0.22182522E-04  0.96341463E+01
 -0.23676763E-04  0.96761095E+01
 -0.25043182E-04  0.97078482E+01
 -0.26223372E-04  0.97329340E+01
 -0.27161436E-04  0.97546692E+01
 -0.27808141E-04  0.97759546E+01
 -0.28124869E-04  0.97992108E+01
 -0.28086925E-04  0.98263366E+01
 -0.27685815E-04  0.98586891E+01
 -0.26930239E-04  0.98970720E+01
 -0.25845641E-04  0.99417234E+01
 -0.24472387E-04  0.99922957E+01
 -0.22862745E-04  0.10047824E+02
 -0.21077024E-04  0.10106680E+02
 -0.19179279E-04  0.10166514E+02
 -0.17233023E-04  0.10224189E+02
 -0.15297377E-04  0.10275717E+02
 -0.13423953E-04  0.10316201E+02
 -0.11654710E-04  0.10339828E+02
 -0.10020835E-04  0.10339922E+02
 -0.85426144E-05  0.10309105E+02
 -0.72301565E-05  0.10239617E+02
 -0.60847306E-05  0.10123829E+02
 -0.51005013E-05  0.99549680E+01
 -0.42664127E-05  0.97280265E+01
 -0.35680233E-05  0.94407609E+01
 -0.29891406E-05  0.90945882E+01
 -0.59729238E-06  0.32171193E+01
 -0.63195813E-06  0.32158100E+01
 -0.66827693E-06  0.32169433E+01
 -0.70631670E-06  0.32208095E+01
 -0.74615393E-06  0.32277447E+01
 -0.78787625E-06  0.32381344E+01
 -0.83158565E-06  0.32524180E+01
 -0.87740231E-06  0.32710923E+01
 -0.92546931E-06  0.32947146E+01
 -0.97595810E-06  0.33239038E+01
 -0.10290750E-05  0.33593399E+01
 -0.10850685E-05  0.34017582E+01
 -0.11442378E-05  0.34519394E+01
 -0.12069418E-05  0.35106917E+01
 -0.12736084E-05  0.35788236E+01
 -0.13447443E-05  0.36571058E+01
 -0.14209442E-05  0.37462226E+01
 -0.15028977E-05  0.38467112E+01
  0.15913946E-05  0.39588936E+01
  0.16873267E-05  0.40828074E+01
  0.17916848E-05  0.42181419E+01
  0.19055503E-05  0.43641943E+01
  0.20300819E-05  0.45198551E+01
  0.21664958E-05  0.46836355E+01
  0.23160430E-05  0.48537407E+01
  0.24799835E-05  0.50281893E+01
 -0.26595624E-05  0.52049675E+01
 -0.28559930E-05  0.53822029E+01
 -0.30704514E-05  0.55583368E+01
 -0.33040907E-05  0.57322735E+01
 -0.35580819E-05  0.59034918E+01
 -0.38336880E-05  0.60721044E+01
 -0.41323760E-05  0.62388612E+01
 -0.44559719E-05  0.64050948E+01
 -0.48068541E-05  0.65726083E+01
 -0.51881799E-05  0.67435053E+01
 -0.56041299E-05  0.69199626E+01
 -0.60601446E-05  0.71039466E+01
 -0.65631204E-05  0.72968830E+01
 -0.71215185E-05  0.74993068E+01
 -0.77453347E-05  0.77105401E+01
 -0.84458705E-05  0.79284741E+01
 -0.92352507E-05  0.81495365E+01
 -0.10125642E-04  0.83689107E+01
 -0.11128155E-04  0.85810138E+01
 -0.12251438E-04  0.87801647E+01
 -0.13500037E-04  0.89613076E+01
 -0.14872629E-04  0.91206305E+01
 -0.16360305E-04  0.92559547E+01
 -0.17945114E-04  0.93668422E+01
 -0.19599114E-04  0.94544472E+01
 -0.21284148E-04  0.95211903E+01
 -0.22952542E-04  0.95703529E+01
 -0.24548816E-04  0.96056743E+01
 -0.26012409E-04  0.96310046E+01
 -0.27281268E-04  0.96500392E+01
 -0.28296029E-04  0.96661349E+01
 -0.29004416E-04  0.96821966E+01
 -0.29365398E-04  0.97006152E+01
 -0.29352669E-04  0.97232408E+01
 -0.28957037E-04  0.97513725E+01
 -0.28187440E-04  0.97857563E+01
 -0.27070461E-04  0.98265780E+01
 -0.25648388E-04  0.98734484E+01
 -0.23976034E-04  0.99253760E+01
 -0.22116670E-04  0.99807255E+01
 -0.20137513E-04  0.10037165E+02
 -0.18105235E-04  0.10091603E+02
 -0.16081922E-04  0.10140135E+02
 -0.14121819E-04  0.10177989E+02
 -0.12269078E-04  0.10199526E+02
 -0.10556594E-04  0.10198297E+02
 -0.90058637E-05  0.10167204E+02
 -0.76277320E-05  0.10098808E+02
 -0.64237906E-05  0.99858228E+01
 -0.53881817E-05  0.98218015E+01
 -0.45095604E-05  0.96019900E+01
 -0.37730076E-05  0.93242583E+01
 -0.31617360E-05  0.89899329E+01
 -0.61113067E-06  0.32266591E+01
 -0.64701803E-06  0.32267146E+01
 -0.68465519E-06  0.32291373E+01
 -0.72411423E-06  0.32341993E+01
 -0.76547533E-06  0.32422136E+01
 -0.80882922E-06  0.32535369E+01
 -0.85428007E-06  0.32685719E+01
 -0.90194912E-06  0.32877703E+01
 -0.95197888E-06  0.33116339E+01
 -0.10045382E-05  0.33407147E+01
 -0.10598281E-05  0.33756133E+01
 -0.11180884E-05  0.34169733E+01
 -0.11796053E-05  0.34654724E+01
 -0.12447195E-05  0.35218063E+01
 -0.13138345E-05  0.35866664E+01
 -0.13874254E-05  0.36607090E+01
 -0.14660467E-05  0.37445148E+01
 -0.15503388E-05  0.38385413E+01
  0.16410325E-05  0.39430680E+01
  0.17389502E-05  0.40581409E+01
  0.18450037E-05  0.41835219E+01
  0.19601864E-05  0.43186530E+01
  0.20855619E-05  0.44626433E+01
  0.22222475E-05  0.46142897E+01
  0.23713945E-05  0.47721355E+01
  0.25341682E-05  0.49345661E+01
  0.27117303E-05  0.50999378E+01
  0.29052291E-05  0.52667248E+01
 -0.31158027E-05  0.54336706E+01
 -0.33446027E-05  0.55999239E+01
 -0.35928449E-05  0.57651451E+01
 -0.38618939E-05  0.59295702E+01
 -0.41533861E-05  0.60940227E+01
 -0.44693941E-05  0.62598706E+01
 -0.48126304E-05  0.64289210E+01
 -0.51866824E-05  0.66032512E+01
 -0.55962621E-05  0.67849713E+01
 -0.60474461E-05  0.69759191E+01
 -0.65478696E-05  0.71773019E+01
 -0.71068264E-05  0.73893162E+01
 -0.77352219E-05  0.76108108E+01
  0.84453160E-05  0.78390805E+01
 -0.92502007E-05  0.80698828E+01
 -0.10162965E-04  0.82977412E+01
 -0.11195530E-04  0.85165228E+01
 -0.12357167E-04  0.87201933E+01
 -0.13652775E-04  0.89035865E+01
 -0.15081030E-04  0.90630160E+01
 -0.16632600E-04  0.91966119E+01
 -0.18288634E-04  0.93043493E+01
 -0.20019790E-04  0.93878208E+01
 -0.21786029E-04  0.94498489E+01
 -0.23537368E-04  0.94940422E+01
 -0.25215695E-04  0.95243785E+01
 -0.26757631E-04  0.95448605E+01
 -0.28098288E-04  0.95592636E+01
 -0.29175633E-04  0.95709681E+01
 -0.29935057E-04  0.95828627E+01
 -0.30333703E-04  0.95972973E+01
 -0.30344049E-04  0.96160664E+01
 -0.29956377E-04  0.96404086E+01
 -0.29179799E-04  0.96710100E+01
 -0.28041737E-04  0.97080026E+01
 -0.26585887E-04  0.97509535E+01
 -0.24868921E-04  0.97988412E+01
 -0.22956267E-04  0.98500191E+01
 -0.20917447E-04  0.99021678E+01
 -0.18821436E-04  0.99522409E+01
 -0.16732494E-04  0.99964132E+01
 -0.14706814E-04  0.10030046E+02
 -0.12790197E-04  0.10047688E+02
 -0.11016851E-04  0.10043145E+02
 -0.94092444E-05  0.10009643E+02
 -0.79788673E-05  0.99401345E+01
 -0.67276630E-05  0.98277699E+01
 -0.56498759E-05  0.96665462E+01
 -0.47340650E-05  0.94521032E+01
 -0.39650665E-05  0.91825744E+01
 -0.33257466E-05  0.88593363E+01
 -0.62485485E-06  0.32381549E+01
 -0.66199691E-06  0.32395473E+01
 -0.70099020E-06  0.32432142E+01
 -0.74191098E-06  0.32494081E+01
 -0.78484311E-06  0.32584178E+01
 -0.82988021E-06  0.32705696E+01
 -0.87712838E-06  0.32862295E+01
 -0.92670941E-06  0.33058036E+01
 -0.97876461E-06  0.33297390E+01
 -0.10334593E-05  0.33585222E+01
 -0.10909881E-05  0.33926772E+01
 -0.11515805E-05  0.34327599E+01
 -0.12155082E-05  0.34793498E+01
 -0.12830913E-05  0.35330366E+01
 -0.13547066E-05  0.35944018E+01
 -0.14307943E-05  0.36639939E+01
 -0.15118657E-05  0.37422963E+01
 -0.15985081E-05  0.38296902E+01
  0.16913892E-05  0.39264117E+01
  0.17912580E-05  0.40325092E+01
  0.18989425E-05  0.41478039E+01
  0.20153438E-05  0.42718622E+01
  0.21414263E-05  0.44039853E+01
  0.22782038E-05  0.45432259E+01
  0.24267246E-05  0.46884339E+01
  0.25880559E-05  0.48383342E+01
  0.27632731E-05  0.49916322E+01
  0.29534563E-05  0.51471377E+01
  0.31597026E-05  0.53038960E+01
  0.33831575E-05  0.54613099E+01
 -0.36250747E-05  0.56192407E+01
 -0.38869095E-05  0.57780724E+01
 -0.41704504E-05  0.59387320E+01
 -0.44779910E-05  0.61026535E+01
 -0.48125404E-05  0.62716794E+01
 -0.51780623E-05  0.64478910E+01
 -0.55797279E-05  0.66333598E+01
 -0.60241544E-05  0.68298213E+01
  0.65195934E-05  0.70382874E+01
  0.70760213E-05  0.72586390E+01
  0.77050741E-05  0.74892762E+01
  0.84197653E-05  0.77269280E+01
  0.92339293E-05  0.79667226E+01
 -0.10161345E-04  0.82025739E+01
 -0.11214518E-04  0.84278530E+01
 -0.12403146E-04  0.86362182E+01
 -0.13732337E-04  0.88224173E+01
 -0.15200707E-04  0.89828827E+01
 -0.16798544E-04  0.91160122E+01
 -0.18506280E-04  0.92221255E+01
 -0.20293506E-04  0.93031678E+01
 -0.22118794E-04  0.93622731E+01
 -0.23930495E-04  0.94032934E+01
 -0.25668636E-04  0.94303737E+01
 -0.27267886E-04  0.94476145E+01
 -0.28661425E-04  0.94588314E+01
 -0.29785429E-04  0.94674025E+01
 -0.30583754E-04  0.94761858E+01
 -0.31012349E-04  0.94874820E+01
 -0.31042914E-04  0.95030281E+01
 -0.30665390E-04  0.95240021E+01
 -0.29888992E-04  0.95510320E+01
 -0.28741643E-04  0.95841974E+01
 -0.27267889E-04  0.96230225E+01
 -0.25525512E-04  0.96664565E+01
 -0.23581226E-04  0.97128419E+01
 -0.21505926E-04  0.97598730E+01
 -0.19369971E-04  0.98045494E+01
 -0.17238944E-04  0.98431350E+01
 -0.15170246E-04  0.98711341E+01
 -0.13210741E-04  0.98833058E+01
 -0.11395531E-04  0.98737432E+01
 -0.97477996E-05  0.98360465E+01
 -0.82795815E-05  0.97636247E+01
 -0.69932000E-05  0.96501495E+01
 -0.58831339E-05  0.94901641E+01
 -0.49380492E-05  0.92798141E+01
 -0.41427840E-05  0.90176096E+01
 -0.34801213E-05  0.87050770E+01
 -0.63846228E-06  0.32515210E+01
 -0.67689254E-06  0.32542126E+01
 -0.71728014E-06  0.32590686E+01
 -0.75970562E-06  0.32663208E+01
 -0.80425642E-06  0.32762328E+01
 -0.85102893E-06  0.32891004E+01
 -0.90013087E-06  0.33052525E+01
 -0.95168417E-06  0.33250506E+01
 -0.10058283E-05  0.33488885E+01
 -0.10627243E-05  0.33771900E+01
 -0.11225592E-05  0.34104063E+01
 -0.11855514E-05  0.34490108E+01
 -0.12519559E-05  0.34934916E+01
 -0.13220711E-05  0.35443400E+01
 -0.13962446E-05  0.36020364E+01
 -0.14748802E-05  0.36670296E+01
 -0.15584430E-05  0.37397135E+01
 -0.16474651E-05  0.38203972E+01
  0.17425484E-05  0.39092741E+01
  0.18443659E-05  0.40063890E+01
  0.19536598E-05  0.41116093E+01
  0.20712371E-05  0.42246045E+01
  0.21979609E-05  0.43448396E+01
  0.23347409E-05  0.44715887E+01
  0.24825218E-05  0.46039719E+01
  0.26422730E-05  0.47410185E+01
  0.28149838E-05  0.48817532E+01
  0.30016671E-05  0.50253002E+01
  0.32033783E-05  0.51709957E+01
  0.34212551E-05  0.53184970E+01
  0.36565845E-05  0.54678760E+01
  0.39109027E-05  0.56196834E+01
 -0.41861336E-05  0.57749728E+01
 -0.44847646E-05  0.59352719E+01
 -0.48100606E-05  0.61024882E+01
 -0.51663037E-05  0.62787372E+01
 -0.55590439E-05  0.64660831E+01
  0.59953330E-05  0.66661916E+01
  0.64839042E-05  0.68799143E+01
  0.70352495E-05  0.71068568E+01
  0.76615369E-05  0.73450190E+01
  0.83763061E-05  0.75906243E+01
  0.91938858E-05  0.78382420E+01
  0.10128486E-04  0.80812521E+01
 -0.11192947E-04  0.83125988E+01
 -0.12397176E-04  0.85256811E+01
 -0.13746327E-04  0.87151738E+01
 -0.15238881E-04  0.88776011E+01
 -0.16864797E-04  0.90115642E+01
 -0.18603976E-04  0.91176368E+01
 -0.20425296E-04  0.91980146E+01
 -0.22286457E-04  0.92560422E+01
 -0.24134827E-04  0.92957259E+01
 -0.25909391E-04  0.93213058E+01
 -0.27543776E-04  0.93369263E+01
 -0.28970180E-04  0.93464064E+01
 -0.30123915E-04  0.93530995E+01
 -0.30948126E-04  0.93598201E+01
 -0.31398237E-04  0.93688157E+01
 -0.31445614E-04  0.93817652E+01
 -0.31080052E-04  0.93997892E+01
 -0.30310785E-04  0.94234611E+01
 -0.29165892E-04  0.94528127E+01
 -0.27690183E-04  0.94873297E+01
 -0.25941775E-04  0.95259369E+01
 -0.23987772E-04  0.95669708E+01
 -0.21899489E-04  0.96081462E+01
 -0.19747721E-04  0.96465189E+01
 -0.17598502E-04  0.96784558E+01
 -0.15509694E-04  0.96996251E+01
 -0.13528623E-04  0.97050255E+01
 -0.11690856E-04  0.96890779E+01
 -0.10020036E-04  0.96458078E+01
 -0.85286358E-05  0.95691447E+01
 -0.72193874E-05  0.94533558E+01
 -0.60871362E-05  0.92936117E+01
 -0.51208606E-05  0.90866447E+01
 -0.43056480E-05  0.88314143E+01
 -0.36244643E-05  0.85296523E+01
 -0.65194986E-06  0.32666581E+01
 -0.69170185E-06  0.32706017E+01
 -0.73352202E-06  0.32765823E+01
 -0.77749517E-06  0.32848102E+01
 -0.82371234E-06  0.32955236E+01
 -0.87227252E-06  0.33089879E+01
 -0.92328480E-06  0.33254955E+01
 -0.97687081E-06  0.33453648E+01
 -0.10331677E-05  0.33689385E+01
 -0.10923314E-05  0.33965815E+01
 -0.11545408E-05  0.34286772E+01
 -0.12200016E-05  0.34656228E+01
 -0.12889517E-05  0.35078227E+01
 -0.13616659E-05  0.35556790E+01
 -0.14384618E-05  0.36095803E+01
 -0.15197046E-05  0.36698861E+01
 -0.16058125E-05  0.37369086E+01
 -0.16972609E-05  0.38108913E+01
  0.17945850E-05  0.38919863E+01
  0.18983811E-05  0.39802303E+01
  0.20093056E-05  0.40755250E+01
  0.21280712E-05  0.41776229E+01
  0.22554415E-05  0.42861241E+01
  0.23922241E-05  0.44004890E+01
  0.25392626E-05  0.45200687E+01
  0.26974322E-05  0.46441568E+01
  0.28676401E-05  0.47720607E+01
  0.30508357E-05  0.49031889E+01
  0.32480362E-05  0.50371477E+01
  0.34603726E-05  0.51738381E+01
  0.36891629E-05  0.53135413E+01
  0.39360169E-05  0.54569821E+01
  0.42029780E-05  0.56053549E+01
  0.44927013E-05  0.57602996E+01
  0.48086661E-05  0.59238105E+01
  0.51554129E-05  0.60980620E+01
  0.55387874E-05  0.62851393E+01
  0.59661654E-05  0.64866713E+01
  0.64466200E-05  0.67033920E+01
  0.69909839E-05  0.69346865E+01
  0.76117487E-05  0.71782270E+01
  0.83227426E-05  0.74298211E+01
  0.91385273E-05  0.76835826E+01
  0.10073473E-04  0.79324626E+01
  0.11140494E-04  0.81690676E+01
 -0.12349473E-04  0.83865918E+01
 -0.13705442E-04  0.85796461E+01
 -0.15206668E-04  0.87448061E+01
 -0.16842820E-04  0.88807961E+01
 -0.18593457E-04  0.89883372E+01
 -0.20427095E-04  0.90697609E+01
 -0.22301087E-04  0.91285132E+01
 -0.24162503E-04  0.91686602E+01
 -0.25950106E-04  0.91944632E+01
 -0.27597397E-04  0.92100556E+01
 -0.29036544E-04  0.92192234E+01
 -0.30202914E-04  0.92252728E+01
 -0.31039769E-04  0.92309634E+01
 -0.31502664E-04  0.92384855E+01
 -0.31563075E-04  0.92494613E+01
 -0.31210836E-04  0.92649578E+01
 -0.30455115E-04  0.92855001E+01
 -0.29323803E-04  0.93110787E+01
 -0.27861392E-04  0.93411493E+01
 -0.26125580E-04  0.93746206E+01
 -0.24182974E-04  0.94098345E+01
 -0.22104375E-04  0.94445396E+01
 -0.19960096E-04  0.94758650E+01
 -0.17815772E-04  0.95003034E+01
 -0.15728993E-04  0.95137161E+01
 -0.13746973E-04  0.95113783E+01
 -0.11905327E-04  0.94880842E+01
 -0.10227904E-04  0.94383377E+01
 -0.87275138E-05  0.93566472E+01
 -0.74073261E-05  0.92379358E+01
 -0.62626784E-05  0.90780578E+01
 -0.52830576E-05  0.88743781E+01
 -0.44540387E-05  0.86263354E+01
 -0.37590253E-05  0.83358761E+01
 -0.66531343E-06  0.32834533E+01
 -0.70642033E-06  0.32885924E+01
 -0.74971089E-06  0.32956243E+01
 -0.79527427E-06  0.33047378E+01
 -0.84320502E-06  0.33161454E+01
 -0.89360462E-06  0.33300827E+01
 -0.94658328E-06  0.33468070E+01
 -0.10022620E-05  0.33665957E+01
 -0.10607751E-05  0.33897437E+01
 -0.11222730E-05  0.34165613E+01
 -0.11869253E-05  0.34473697E+01
 -0.12549247E-05  0.34824973E+01
 -0.13264908E-05  0.35222732E+01
 -0.14018742E-05  0.35670205E+01
 -0.14813614E-05  0.36170464E+01
 -0.15652788E-05  0.36726314E+01
 -0.16539970E-05  0.37340159E+01
 -0.17479345E-05  0.38013849E+01
  0.18475604E-05  0.38748520E+01
  0.19533952E-05  0.39544437E+01
  0.20660112E-05  0.40400861E+01
  0.21860300E-05  0.41315965E+01
  0.23141192E-05  0.42286841E+01
  0.24509887E-05  0.43309615E+01
  0.25973872E-05  0.44379718E+01
  0.27541024E-05  0.45492315E+01
  0.29219664E-05  0.46642899E+01
  0.31018724E-05  0.47828036E+01
  0.32948057E-05  0.49046195E+01
  0.35018951E-05  0.50298607E+01
  0.37244901E-05  0.51590056E+01
  0.39642697E-05  0.52929477E+01
  0.42233837E-05  0.54330230E+01
  0.45046303E-05  0.55809891E+01
  0.48116640E-05  0.57389356E+01
  0.51492249E-05  0.59091082E+01
  0.55233726E-05  0.60936306E+01
  0.59416970E-05  0.62941225E+01
  0.64134704E-05  0.65112417E+01
  0.69496916E-05  0.67442176E+01
  0.75629683E-05  0.69904850E+01
  0.82671792E-05  0.72455531E+01
  0.90768588E-05  0.75032158E+01
  0.10006267E-04  0.77561311E+01
  0.11068131E-04  0.79966811E+01
 -0.12272075E-04  0.82179249E+01
 -0.13622841E-04  0.84144229E+01
 -0.15118394E-04  0.85827594E+01
 -0.16748149E-04  0.87216944E+01
 -0.18491497E-04  0.88319829E+01
 -0.20316931E-04  0.89159700E+01
 -0.22181955E-04  0.89770886E+01
 -0.24033998E-04  0.90193663E+01
 -0.25812387E-04  0.90470074E+01
 -0.27451367E-04  0.90640776E+01
 -0.28883986E-04  0.90742905E+01
 -0.30046543E-04  0.90808809E+01
 -0.30883194E-04  0.90865409E+01
 -0.31350254E-04  0.90933985E+01
 -0.31419720E-04  0.91030201E+01
 -0.31081640E-04  0.91164239E+01
 -0.30345035E-04  0.91340934E+01
 -0.29237280E-04  0.91559881E+01
 -0.27802008E-04  0.91815441E+01
 -0.26095782E-04  0.92096681E+01
 -0.24183894E-04  0.92387235E+01
 -0.22135758E-04  0.92665131E+01
 -0.20020350E-04  0.92902642E+01
 -0.17902121E-04  0.93066259E+01
 -0.15837717E-04  0.93116896E+01
 -0.13873699E-04  0.93010496E+01
 -0.12045350E-04  0.92699219E+01
 -0.10376492E-04  0.92133390E+01
 -0.88801797E-05  0.91264368E+01
 -0.75600413E-05  0.90048353E+01
 -0.64120217E-05  0.88450994E+01
 -0.54262948E-05  0.86452340E+01
 -0.45891407E-05  0.84051428E+01
 -0.38846333E-05  0.81269519E+01
 -0.67854727E-06  0.33017799E+01
 -0.72104139E-06  0.33080497E+01
 -0.76583925E-06  0.33160521E+01
 -0.81303436E-06  0.33259543E+01
 -0.86272479E-06  0.33379442E+01
 -0.91501440E-06  0.33522283E+01
 -0.97001430E-06  0.33690308E+01
 -0.10278446E-05  0.33885906E+01
 -0.10886362E-05  0.34111588E+01
 -0.11525336E-05  0.34369958E+01
 -0.12196969E-05  0.34663673E+01
 -0.12903048E-05  0.34995404E+01
 -0.13645583E-05  0.35367784E+01
 -0.14426833E-05  0.35783351E+01
 -0.15249348E-05  0.36244478E+01
 -0.16116004E-05  0.36753291E+01
 -0.17030037E-05  0.37311577E+01
 -0.17995074E-05  0.37920683E+01
  0.19015159E-05  0.38581407E+01
  0.20094767E-05  0.39293906E+01
  0.21238815E-05  0.40057612E+01
  0.22452654E-05  0.40871204E+01
  0.23742060E-05  0.41732634E+01
  0.25113229E-05  0.42639253E+01
  0.26572783E-05  0.43588047E+01
  0.28127816E-05  0.44576006E+01
  0.29786004E-05  0.45600635E+01
  0.31555815E-05  0.46660585E+01
  0.33446879E-05  0.47756382E+01
  0.35470533E-05  0.48891189E+01
  0.37640632E-05  0.50071527E+01
  0.39974633E-05  0.51307844E+01
  0.42495006E-05  0.52614786E+01
  0.45230954E-05  0.54010997E+01
  0.48220416E-05  0.55518244E+01
  0.51512248E-05  0.57159642E+01
  0.55168414E-05  0.58956814E+01
  0.59265923E-05  0.60925990E+01
  0.63898148E-05  0.63073324E+01
  0.69175084E-05  0.65390180E+01
  0.75221993E-05  0.67849542E+01
  0.82175902E-05  0.70404885E+01
  0.90179409E-05  0.72992566E+01
  0.99371442E-05  0.75537876E+01
  0.10987486E-04  0.77963792E+01
  0.12178119E-04  0.80200463E+01
 -0.13513319E-04  0.82193274E+01
 -0.14990672E-04  0.83907833E+01
 -0.16599358E-04  0.85331283E+01
 -0.18318762E-04  0.86470408E+01
 -0.20117650E-04  0.87347585E+01
 -0.21954135E-04  0.87995855E+01
 -0.23776599E-04  0.88454108E+01
 -0.25525645E-04  0.88763004E+01
 -0.27137056E-04  0.88961909E+01
 -0.28545581E-04  0.89086807E+01
 -0.29689241E-04  0.89169050E+01
 -0.30513795E-04  0.89234720E+01
 -0.30976874E-04  0.89304401E+01
 -0.31051372E-04  0.89393190E+01
 -0.30727705E-04  0.89510817E+01
 -0.30014674E-04  0.89661789E+01
 -0.28938848E-04  0.89845493E+01
 -0.27542518E-04  0.90056246E+01
 -0.25880482E-04  0.90283271E+01
 -0.24015990E-04  0.90510638E+01
 -0.22016302E-04  0.90717179E+01
 -0.19948304E-04  0.90876468E+01
 -0.17874574E-04  0.90956930E+01
 -0.15850219E-04  0.90922197E+01
 -0.13920683E-04  0.90731864E+01
 -0.12120577E-04  0.90342764E+01
 -0.10473494E-04  0.89710936E+01
 -0.89926472E-05  0.88794336E+01
 -0.76821430E-05  0.87556292E+01
 -0.65386302E-05  0.85969489E+01
 -0.55531232E-05  0.84020055E+01
 -0.47127928E-05  0.81711110E+01
 -0.40025846E-05  0.79065007E+01
 -0.69164350E-06  0.33214983E+01
 -0.73555576E-06  0.33288262E+01
 -0.78189624E-06  0.33377117E+01
 -0.83076290E-06  0.33483011E+01
 -0.88225732E-06  0.33607582E+01
 -0.93648559E-06  0.33752625E+01
 -0.99355957E-06  0.33920069E+01
 -0.10535981E-05  0.34111953E+01
 -0.11167287E-05  0.34330392E+01
 -0.11830893E-05  0.34577543E+01
 -0.12528298E-05  0.34855577E+01
 -0.13261152E-05  0.35166633E+01
 -0.14031270E-05  0.35512777E+01
 -0.14840667E-05  0.35895961E+01
 -0.15691581E-05  0.36317970E+01
 -0.16586504E-05  0.36780362E+01
 -0.17528214E-05  0.37284417E+01
 -0.18519798E-05  0.37831062E+01
  0.19564682E-05  0.38420821E+01
  0.20666651E-05  0.39053753E+01
  0.21829864E-05  0.39729424E+01
  0.23058872E-05  0.40446906E+01
  0.24358631E-05  0.41204833E+01
  0.25734526E-05  0.42001528E+01
  0.27192420E-05  0.42835217E+01
  0.28738743E-05  0.43704357E+01
  0.30380647E-05  0.44608080E+01
  0.32126270E-05  0.45546738E+01
  0.33985132E-05  0.46522543E+01
  0.35968726E-05  0.47540254E+01
  0.38091332E-05  0.48607828E+01
  0.40371094E-05  0.49736948E+01
  0.42831388E-05  0.50943283E+01
  0.45502475E-05  0.52246289E+01
  0.48423386E-05  0.53668332E+01
  0.51643959E-05  0.55232922E+01
  0.55226841E-05  0.56961860E+01
  0.59249216E-05  0.58871319E+01
  0.63803905E-05  0.60967185E+01
  0.68999408E-05  0.63240422E+01
  0.74958384E-05  0.65663619E+01
  0.81814048E-05  0.68190072E+01
  0.89704003E-05  0.70756308E+01
  0.98761167E-05  0.73288178E+01
  0.10910173E-04  0.75709443E+01
  0.12081044E-04  0.77950971E+01
 -0.13392390E-04  0.79958461E+01
 -0.14841334E-04  0.81697187E+01
 -0.16416834E-04  0.83153230E+01
 -0.18098396E-04  0.84331657E+01
 -0.19855317E-04  0.85252682E+01
 -0.21646707E-04  0.85946966E+01
 -0.23422407E-04  0.86451026E+01
 -0.25124909E-04  0.86803319E+01
 -0.26692214E-04  0.87041275E+01
 -0.28061467E-04  0.87199248E+01
 -0.29173096E-04  0.87307261E+01
 -0.29975058E-04  0.87390344E+01
 -0.30426780E-04  0.87468271E+01
 -0.30502372E-04  0.87555534E+01
 -0.30192751E-04  0.87661439E+01
 -0.29506442E-04  0.87790237E+01
 -0.28468965E-04  0.87941236E+01
 -0.27120870E-04  0.88108870E+01
 -0.25514667E-04  0.88282739E+01
 -0.23710959E-04  0.88447606E+01
 -0.21774223E-04  0.88583426E+01
 -0.19768632E-04  0.88665435E+01
 -0.17754319E-04  0.88664394E+01
 -0.15784369E-04  0.88547092E+01
 -0.13902718E-04  0.88277197E+01
 -0.12143029E-04  0.87816603E+01
 -0.10528493E-04  0.87127331E+01
 -0.90724132E-05  0.86174035E+01
 -0.77793822E-05  0.84927027E+01
 -0.66468286E-05  0.83365602E+01
 -0.56667280E-05  0.81481266E+01
 -0.48272916E-05  0.79280319E+01
 -0.41144973E-05  0.76785230E+01
 -0.70459155E-06  0.33424563E+01
 -0.74995082E-06  0.33507631E+01
 -0.79786704E-06  0.33604392E+01
 -0.84844266E-06  0.33716108E+01
 -0.90178272E-06  0.33844190E+01
 -0.95799553E-06  0.33990181E+01
 -0.10171935E-05  0.34155729E+01
 -0.10794941E-05  0.34342553E+01
 -0.11450210E-05  0.34552418E+01
 -0.12139053E-05  0.34787095E+01
 -0.12862869E-05  0.35048332E+01
 -0.13623163E-05  0.35337817E+01
 -0.14421559E-05  0.35657146E+01
 -0.15259828E-05  0.36007786E+01
 -0.16139902E-05  0.36391040E+01
 -0.17063902E-05  0.36808015E+01
 -0.18034163E-05  0.37259583E+01
 -0.19053263E-05  0.37746351E+01
 -0.20124045E-05  0.38268629E+01
  0.21249649E-05  0.38826415E+01
  0.22433545E-05  0.39419391E+01
  0.23679557E-05  0.40046954E+01
  0.24991912E-05  0.40708286E+01
  0.26375296E-05  0.41402484E+01
  0.27834934E-05  0.42128764E+01
  0.29376728E-05  0.42886750E+01
  0.31007451E-05  0.43676866E+01
  0.32735053E-05  0.44500818E+01
  0.34569091E-05  0.45362157E+01
  0.36521336E-05  0.46266892E+01
  0.38606586E-05  0.47224082E+01
  0.40843720E-05  0.48246311E+01
  0.43257000E-05  0.49349917E+01
  0.45877629E-05  0.50554774E+01
  0.48745493E-05  0.51883427E+01
  0.51911020E-05  0.53359321E+01
  0.55436967E-05  0.55003997E+01
  0.59399900E-05  0.56833257E+01
  0.63891057E-05  0.58852644E+01
  0.69016159E-05  0.61053036E+01
  0.74893722E-05  0.63407450E+01
  0.81651389E-05  0.65870321E+01
  0.89419832E-05  0.68380079E+01
  0.98323951E-05  0.70865024E+01
  0.10847131E-04  0.73251466E+01
  0.11993810E-04  0.75472364E+01
  0.13275344E-04  0.77474558E+01
 -0.14688311E-04  0.79223219E+01
 -0.16221455E-04  0.80703084E+01
 -0.17854492E-04  0.81916855E+01
 -0.19557455E-04  0.82881721E+01
 -0.21290751E-04  0.83625040E+01
 -0.23006088E-04  0.84180067E+01
 -0.24648333E-04  0.84582273E+01
 -0.26158241E-04  0.84866497E+01
 -0.27475920E-04  0.85064951E+01
 -0.28544738E-04  0.85205950E+01
 -0.29315331E-04  0.85313211E+01
 -0.29749306E-04  0.85405536E+01
 -0.29822240E-04  0.85496737E+01
 -0.29525666E-04  0.85595694E+01
 -0.28867795E-04  0.85706466E+01
 -0.27872916E-04  0.85828402E+01
 -0.26579539E-04  0.85956239E+01
 -0.25037487E-04  0.86080183E+01
 -0.23304261E-04  0.86185981E+01
 -0.21441069E-04  0.86255043E+01
 -0.19508903E-04  0.86264640E+01
 -0.17565020E-04  0.86188270E+01
 -0.15660108E-04  0.85996260E+01
 -0.13836300E-04  0.85656697E+01
 -0.12126099E-04  0.85136762E+01
 -0.10552162E-04  0.84404521E+01
 -0.91278186E-05  0.83431146E+01
 -0.78581500E-05  0.82193468E+01
 -0.67414154E-05  0.80676627E+01
 -0.57706365E-05  0.78876495E+01
 -0.49351714E-05  0.76801419E+01
 -0.42221477E-05  0.74472907E+01
 -0.71737761E-06  0.33644903E+01
 -0.76421007E-06  0.33736916E+01
 -0.81373216E-06  0.33840621E+01
 -0.86605089E-06  0.33957090E+01
 -0.92127479E-06  0.34087529E+01
 -0.97951428E-06  0.34233252E+01
 -0.10408823E-05  0.34395650E+01
 -0.11054946E-05  0.34576166E+01
 -0.11734710E-05  0.34776260E+01
 -0.12449356E-05  0.34997373E+01
 -0.13200179E-05  0.35240899E+01
 -0.13988540E-05  0.35508157E+01
 -0.14815877E-05  0.35800356E+01
 -0.15683717E-05  0.36118578E+01
 -0.16593699E-05  0.36463751E+01
 -0.17547587E-05  0.36836634E+01
 -0.18547298E-05  0.37237797E+01
 -0.19594927E-05  0.37667615E+01
 -0.20692781E-05  0.38126260E+01
  0.21843414E-05  0.38613711E+01
  0.23049671E-05  0.39129773E+01
  0.24314740E-05  0.39674132E+01
  0.25642223E-05  0.40246429E+01
  0.27036220E-05  0.40846397E+01
  0.28501455E-05  0.41474051E+01
  0.30043448E-05  0.42129950E+01
  0.31668749E-05  0.42815543E+01
  0.33385279E-05  0.43533601E+01
  0.35202787E-05  0.44288711E+01
  0.37133464E-05  0.45087823E+01
  0.39192743E-05  0.45940766E+01
  0.41400313E-05  0.46860675E+01
  0.43781339E-05  0.47864157E+01
  0.46367901E-05  0.48971049E+01
  0.49200574E-05  0.50203533E+01
  0.52330082E-05  0.51584396E+01
  0.55818838E-05  0.53134312E+01
  0.59742168E-05  0.54868180E+01
  0.64188896E-05  0.56790899E+01
  0.69260931E-05  0.58893319E+01
  0.75071409E-05  0.61149430E+01
  0.81740978E-05  0.63515872E+01
  0.89391822E-05  0.65934469E+01
  0.98139195E-05  0.68337703E+01
  0.10808043E-04  0.70656161E+01
  0.11928175E-04  0.72826377E+01
  0.13176362E-04  0.74797400E+01
  0.14548569E-04  0.76534891E+01
  0.16033312E-04  0.78022373E+01
 -0.17610581E-04  0.79259938E+01
 -0.19251275E-04  0.80261247E+01
 -0.20917318E-04  0.81049704E+01
 -0.22562575E-04  0.81654611E+01
 -0.24134634E-04  0.82107777E+01
 -0.25577395E-04  0.82440853E+01
 -0.26834329E-04  0.82683400E+01
 -0.27852138E-04  0.82861622E+01
 -0.28584483E-04  0.82997624E+01
 -0.28995427E-04  0.83109032E+01
 -0.29062211E-04  0.83208862E+01
 -0.28777069E-04  0.83305537E+01
 -0.28147886E-04  0.83402963E+01
 -0.27197610E-04  0.83500641E+01
 -0.25962512E-04  0.83593780E+01
 -0.24489466E-04  0.83673421E+01
 -0.22832571E-04  0.83726578E+01
 -0.21049447E-04  0.83736432E+01
 -0.19197587E-04  0.83682628E+01
 -0.17331084E-04  0.83541729E+01
 -0.15497981E-04  0.83287884E+01
 -0.13738407E-04  0.82893777E+01
 -0.12083555E-04  0.82331902E+01
 -0.10555451E-04  0.81576169E+01
 -0.91674032E-05  0.80603793E+01
 -0.79249732E-05  0.79397352E+01
 -0.68272739E-05  0.77946800E+01
 -0.58684210E-05  0.76251167E+01
 -0.50389826E-05  0.74319631E+01
 -0.43273067E-05  0.72171714E+01
 -0.72998419E-06  0.33874265E+01
 -0.77831257E-06  0.33974337E+01
 -0.82946689E-06  0.34084002E+01
 -0.88355878E-06  0.34204159E+01
 -0.94070024E-06  0.34335826E+01
 -0.10010038E-05  0.34480114E+01
 -0.10645828E-05  0.34638194E+01
 -0.11315513E-05  0.34811269E+01
 -0.12020249E-05  0.35000541E+01
 -0.12761207E-05  0.35207177E+01
 -0.13539580E-05  0.35432286E+01
 -0.14356584E-05  0.35676886E+01
 -0.15213473E-05  0.35941890E+01
 -0.16111541E-05  0.36228083E+01
 -0.17052142E-05  0.36536116E+01
 -0.18036703E-05  0.36866496E+01
 -0.19066747E-05  0.37219589E+01
 -0.20143926E-05  0.37595625E+01
 -0.21270056E-05  0.37994711E+01
 -0.22447163E-05  0.38416860E+01
  0.23677545E-05  0.38862025E+01
  0.24963845E-05  0.39330165E+01
  0.26309144E-05  0.39821334E+01
  0.27717084E-05  0.40335809E+01
  0.29192027E-05  0.40874272E+01
  0.30739258E-05  0.41438049E+01
  0.32365268E-05  0.42029422E+01
  0.34078114E-05  0.42652002E+01
  0.35887899E-05  0.43311173E+01
  0.37807387E-05  0.44014562E+01
  0.39852780E-05  0.44772487E+01
  0.42044672E-05  0.45598299E+01
  0.44409184E-05  0.46508488E+01
  0.46979258E-05  0.47522381E+01
  0.49796066E-05  0.48661226E+01
  0.52910428E-05  0.49946499E+01
  0.56384097E-05  0.51397309E+01
  0.60290702E-05  0.53027004E+01
  0.64716052E-05  0.54839351E+01
  0.69757479E-05  0.56824992E+01
  0.75521825E-05  0.58959117E+01
  0.82121692E-05  0.61201249E+01
  0.89669622E-05  0.63497693E+01
  0.98270011E-05  0.65786480E+01
  0.10800877E-04  0.68003952E+01
  0.11894105E-04  0.70091627E+01
  0.13107775E-04  0.72001953E+01
  0.14437181E-04  0.73701968E+01
  0.15870585E-04  0.75174517E+01
  0.17388271E-04  0.76417296E+01
 -0.18962082E-04  0.77440369E+01
 -0.20555579E-04  0.78262917E+01
 -0.22124953E-04  0.78909884E+01
 -0.23620722E-04  0.79408959E+01
 -0.24990167E-04  0.79788131E+01
 -0.26180368E-04  0.80073873E+01
 -0.27141595E-04  0.80289901E+01
 -0.27830753E-04  0.80456401E+01
 -0.28214539E-04  0.80589595E+01
 -0.28271981E-04  0.80701565E+01
 -0.27996088E-04  0.80800206E+01
 -0.27394430E-04  0.80889281E+01
 -0.26488573E-04  0.80968522E+01
 -0.25312460E-04  0.81033753E+01
 -0.23909893E-04  0.81077043E+01
 -0.22331418E-04  0.81086904E+01
 -0.20630907E-04  0.81048543E+01
 -0.18862198E-04  0.80944229E+01
 -0.17076069E-04  0.80753792E+01
 -0.15317786E-04  0.80455320E+01
 -0.13625365E-04  0.80026069E+01
 -0.12028606E-04  0.79443621E+01
 -0.10548838E-04  0.78687256E+01
 -0.91993120E-05  0.77739488E+01
 -0.79860495E-05  0.76587639E+01
 -0.69090148E-05  0.75225283E+01
 -0.59634282E-05  0.73653353E+01
  0.51410874E-05  0.71880720E+01
  0.44315882E-05  0.69924085E+01
 -0.74238967E-06  0.34110826E+01
 -0.79223248E-06  0.34218046E+01
 -0.84504076E-06  0.34332680E+01
 -0.90093078E-06  0.34455475E+01
 -0.96001809E-06  0.34587284E+01
 -0.10224173E-05  0.34729043E+01
 -0.10882420E-05  0.34881735E+01
 -0.11576046E-05  0.35046364E+01
 -0.12306164E-05  0.35223919E+01
 -0.13073876E-05  0.35415349E+01
 -0.13880268E-05  0.35621537E+01
 -0.14726421E-05  0.35843273E+01
 -0.15613405E-05  0.36081246E+01
 -0.16542291E-05  0.36336032E+01
 -0.17514162E-05  0.36608087E+01
 -0.18530125E-05  0.36897759E+01
 -0.19591340E-05  0.37205296E+01
 -0.20699052E-05  0.37530863E+01
 -0.21854635E-05  0.37874575E+01
 -0.23059649E-05  0.38236529E+01
 -0.24315924E-05  0.38616860E+01
  0.25625647E-05  0.39015810E+01
  0.26991489E-05  0.39433820E+01
  0.28416754E-05  0.39871662E+01
  0.29905579E-05  0.40330601E+01
  0.31463169E-05  0.40812623E+01
  0.33096111E-05  0.41320701E+01
  0.34812765E-05  0.41859137E+01
  0.36623753E-05  0.42433934E+01
  0.38542566E-05  0.43053196E+01
  0.40586316E-05  0.43727499E+01
  0.42776621E-05  0.44470138E+01
  0.45140634E-05  0.45297141E+01
  0.47712195E-05  0.46226891E+01
  0.50533041E-05  0.47279178E+01
  0.53653988E-05  0.48473545E+01
  0.57135946E-05  0.49826857E+01
  0.61050566E-05  0.51350245E+01
  0.65480258E-05  0.53045786E+01
  0.70517294E-05  0.54903562E+01
  0.76261632E-05  0.56899893E+01
  0.82817150E-05  0.58997450E+01
  0.90285999E-05  0.61147593E+01
  0.98760930E-05  0.63294746E+01
  0.10831564E-04  0.65382039E+01
  0.11899347E-04  0.67357099E+01
  0.13079507E-04  0.69176896E+01
  0.14366615E-04  0.70810862E+01
  0.15748644E-04  0.72242015E+01
  0.17206163E-04  0.73466275E+01
  0.18711965E-04  0.74490493E+01
  0.20231283E-04  0.75329783E+01
 -0.21722689E-04  0.76004702E+01
 -0.23139704E-04  0.76538647E+01
 -0.24433076E-04  0.76955694E+01
 -0.25553589E-04  0.77278939E+01
 -0.26455176E-04  0.77529318E+01
 -0.27098075E-04  0.77724836E+01
 -0.27451697E-04  0.77880106E+01
 -0.27496928E-04  0.78006114E+01
 -0.27227605E-04  0.78110143E+01
 -0.26651023E-04  0.78195790E+01
 -0.25787393E-04  0.78263050E+01
 -0.24668341E-04  0.78308447E+01
 -0.23334606E-04  0.78325210E+01
 -0.21833173E-04  0.78303494E+01
 -0.20214159E-04  0.78230678E+01
 -0.18527731E-04  0.78091759E+01
 -0.16821334E-04  0.77869871E+01
 -0.15137433E-04  0.77546950E+01
 -0.13511906E-04  0.77104566E+01
 -0.11973128E-04  0.76524917E+01
 -0.10541707E-04  0.75791947E+01
 -0.92307994E-05  0.74892527E+01
 -0.80468606E-05  0.73817597E+01
  0.69906778E-05  0.72563134E+01
  0.60585516E-05  0.71130822E+01
  0.52434905E-05  0.69528292E+01
  0.45363233E-05  0.67768889E+01
 -0.75456798E-06  0.34352694E+01
 -0.80593872E-06  0.34466141E+01
 -0.86041714E-06  0.34584765E+01
 -0.91812427E-06  0.34709182E+01
 -0.97917917E-06  0.34840106E+01
 -0.10436985E-05  0.34978327E+01
 -0.11117963E-05  0.35124673E+01
 -0.11835830E-05  0.35279988E+01
 -0.12591659E-05  0.35445095E+01
 -0.13386478E-05  0.35620773E+01
 -0.14221275E-05  0.35807735E+01
 -0.15096992E-05  0.36006609E+01
 -0.16014525E-05  0.36217929E+01
 -0.16974731E-05  0.36442129E+01
 -0.17978433E-05  0.36679555E+01
 -0.19026444E-05  0.36930469E+01
 -0.20119585E-05  0.37195076E+01
 -0.21258733E-05  0.37473552E+01
 -0.22444869E-05  0.37766078E+01
 -0.23679150E-05  0.38072893E+01
 -0.24963010E-05  0.38394348E+01
 -0.26298270E-05  0.38730983E+01
  0.27687294E-05  0.39083628E+01
  0.29133171E-05  0.39453521E+01
  0.30639940E-05  0.39842467E+01
  0.32212871E-05  0.40253040E+01
  0.33858802E-05  0.40688827E+01
  0.35586550E-05  0.41154712E+01
  0.37407414E-05  0.41657199E+01
  0.39335771E-05  0.42204734E+01
  0.41389782E-05  0.42807980E+01
  0.43592214E-05  0.43479962E+01
  0.45971359E-05  0.44235976E+01
  0.48562022E-05  0.45093115E+01
  0.51406540E-05  0.46069276E+01
  0.54555715E-05  0.47181557E+01
  0.58069551E-05  0.48444019E+01
  0.62017605E-05  0.49865006E+01
  0.66478723E-05  0.51444385E+01
  0.71539889E-05  0.53171262E+01
  0.77293904E-05  0.55022817E+01
  0.83835603E-05  0.56964755E+01
  0.91256387E-05  0.58953567E+01
  0.99636975E-05  0.60940336E+01
  0.10903844E-04  0.62875447E+01
  0.11949188E-04  0.64713308E+01
  0.13098731E-04  0.66416255E+01
  0.14346272E-04  0.67957070E+01
  0.15679456E-04  0.69319910E+01
  0.17079088E-04  0.70499819E+01
  0.18518865E-04  0.71501182E+01
  0.19965645E-04  0.72335604E+01
  0.21380330E-04  0.73019610E+01
  0.22719397E-04  0.73572479E+01
  0.23937011E-04  0.74014405E+01
  0.24987615E-04  0.74365031E+01
 -0.25828774E-04  0.74642383E+01
 -0.26424037E-04  0.74862127E+01
 -0.26745525E-04  0.75037112E+01
 -0.26775998E-04  0.75177102E+01
 -0.26510165E-04  0.75288673E+01
 -0.25955110E-04  0.75375203E+01
 -0.25129775E-04  0.75436939E+01
 -0.24063581E-04  0.75471123E+01
 -0.22794317E-04  0.75472175E+01
 -0.21365538E-04  0.75431926E+01
 -0.19823727E-04  0.75339929E+01
 -0.18215490E-04  0.75183850E+01
 -0.16585033E-04  0.74949964E+01
 -0.14972093E-04  0.74623756E+01
 -0.13410456E-04  0.74190635E+01
  0.11927090E-04  0.73636747E+01
  0.10541878E-04  0.72949831E+01
  0.92678608E-05  0.72120087E+01
  0.81118842E-05  0.71140951E+01
  0.70755096E-05  0.70009709E+01
  0.61560639E-05  0.68727853E+01
  0.53477125E-05  0.67301143E+01
  0.46424673E-05  0.65739360E+01
 -0.76648836E-06  0.34597929E+01
 -0.81939467E-06  0.34716687E+01
 -0.87555299E-06  0.34838350E+01
 -0.93508917E-06  0.34963423E+01
 -0.99812583E-06  0.35092509E+01
 -0.10647817E-05  0.35226281E+01
 -0.11351711E-05  0.35365447E+01
 -0.12094028E-05  0.35510726E+01
 -0.12875796E-05  0.35662818E+01
 -0.13697977E-05  0.35822380E+01
 -0.14561458E-05  0.35990006E+01
 -0.15467047E-05  0.36166214E+01
 -0.16415473E-05  0.36351444E+01
 -0.17407386E-05  0.36546057E+01
 -0.18443368E-05  0.36750346E+01
 -0.19523955E-05  0.36964557E+01
 -0.20649659E-05  0.37188919E+01
 -0.21821025E-05  0.37423676E+01
 -0.23038685E-05  0.37669134E+01
 -0.24303455E-05  0.37925714E+01
 -0.25616441E-05  0.38194021E+01
 -0.26979183E-05  0.38474919E+01
 -0.28393835E-05  0.38769628E+01
  0.29863378E-05  0.39079846E+01
  0.31391879E-05  0.39407896E+01
  0.32984802E-05  0.39756905E+01
  0.34649375E-05  0.40131018E+01
  0.36395020E-05  0.40535646E+01
  0.38233859E-05  0.40977718E+01
  0.40181298E-05  0.41465931E+01
  0.42256690E-05  0.42010921E+01
  0.44484081E-05  0.42625298E+01
  0.46893016E-05  0.43323433E+01
  0.49519371E-05  0.44120881E+01
  0.52406165E-05  0.45033345E+01
  0.55604256E-05  0.46075121E+01
  0.59172791E-05  0.47257081E+01
  0.63179273E-05  0.48584388E+01
  0.67699003E-05  0.50054313E+01
  0.72813698E-05  0.51654614E+01
  0.78609011E-05  0.53362966E+01
  0.85170735E-05  0.55147752E+01
  0.92579520E-05  0.56970253E+01
  0.10090403E-04  0.58787956E+01
  0.11019265E-04  0.60558404E+01
  0.12046411E-04  0.62242930E+01
  0.13169755E-04  0.63809662E+01
  0.14382294E-04  0.65235417E+01
  0.15671288E-04  0.66506378E+01
  0.17017705E-04  0.67617680E+01
  0.18396053E-04  0.68572195E+01
  0.19774694E-04  0.69378861E+01
  0.21116724E-04  0.70050848E+01
  0.22381414E-04  0.70603821E+01
  0.23526190E-04  0.71054414E+01
  0.24508992E-04  0.71419001E+01
  0.25290873E-04  0.71712763E+01
  0.25838578E-04  0.71949028E+01
  0.26126864E-04  0.72138827E+01
  0.26140342E-04  0.72290637E+01
  0.25874623E-04  0.72410256E+01
  0.25336668E-04  0.72500778E+01
  0.24544294E-04  0.72562644E+01
  0.23524899E-04  0.72593763E+01
  0.22313543E-04  0.72589678E+01
  0.20950580E-04  0.72543806E+01
  0.19479091E-04  0.72447724E+01
  0.17942339E-04  0.72291539E+01
  0.16381476E-04  0.72064326E+01
  0.14833662E-04  0.71754643E+01
  0.13330691E-04  0.71351109E+01
  0.11898188E-04  0.70843025E+01
  0.10555323E-04  0.70221011E+01
  0.93150020E-05  0.69477597E+01
  0.81844140E-05  0.68607722E+01
  0.71658261E-05  0.67609092E+01
  0.62575122E-05  0.66482359E+01
  0.54547120E-05  0.65231095E+01
  0.47505419E-05  0.63861604E+01
 -0.77811523E-06  0.34844566E+01
 -0.83255807E-06  0.34967742E+01
 -0.89039873E-06  0.35091533E+01
 -0.95176787E-06  0.35216362E+01
 -0.10167917E-05  0.35342745E+01
 -0.10855912E-05  0.35471267E+01
 -0.11582807E-05  0.35602549E+01
 -0.12349674E-05  0.35737221E+01
 -0.13157500E-05  0.35875898E+01
 -0.14007178E-05  0.36019154E+01
 -0.14899498E-05  0.36167512E+01
 -0.15835140E-05  0.36321431E+01
 -0.16814669E-05  0.36481304E+01
 -0.17838541E-05  0.36647470E+01
 -0.18907111E-05  0.36820228E+01
 -0.20020655E-05  0.36999861E+01
 -0.21179405E-05  0.37186672E+01
 -0.22383605E-05  0.37381023E+01
 -0.23633588E-05  0.37583391E+01
 -0.24929874E-05  0.37794420E+01
 -0.26273309E-05  0.38014996E+01
 -0.27665227E-05  0.38246326E+01
 -0.29107659E-05  0.38490035E+01
 -0.30603575E-05  0.38748280E+01
  0.32157178E-05  0.39023890E+01
  0.33774244E-05  0.39320527E+01
  0.35462513E-05  0.39642870E+01
  0.37232141E-05  0.39996819E+01
  0.39096204E-05  0.40389687E+01
  0.41071267E-05  0.40830368E+01
  0.43178007E-05  0.41329404E+01
  0.45441876E-05  0.41898901E+01
  0.47893798E-05  0.42552187E+01
  0.50570846E-05  0.43303137E+01
  0.53516849E-05  0.44165090E+01
  0.56782850E-05  0.45149358E+01
  0.60427293E-05  0.46263434E+01
  0.64515789E-05  0.47509111E+01
  0.69120290E-05  0.48880856E+01
  0.74317468E-05  0.50364826E+01
  0.80186087E-05  0.51938841E+01
  0.86803187E-05  0.53573479E+01
  0.94238963E-05  0.55234225E+01
  0.10255030E-04  0.56884333E+01
  0.11177315E-04  0.58487954E+01
  0.12191400E-04  0.60013000E+01
  0.13294107E-04  0.61433352E+01
  0.14477600E-04  0.62730175E+01
  0.15728698E-04  0.63892296E+01
  0.17028438E-04  0.64915787E+01
  0.18352001E-04  0.65802960E+01
  0.19669076E-04  0.66561037E+01
  0.20944739E-04  0.67200707E+01
  0.22140822E-04  0.67734748E+01
  0.23217748E-04  0.68176809E+01
  0.24136709E-04  0.68540409E+01
  0.24862014E-04  0.68838169E+01
  0.25363414E-04  0.69081240E+01
  0.25618175E-04  0.69278922E+01
  0.25612702E-04  0.69438424E+01
  0.25343534E-04  0.69564745E+01
  0.24817618E-04  0.69660641E+01
  0.24051828E-04  0.69726670E+01
  0.23071789E-04  0.69761291E+01
  0.21910122E-04  0.69761029E+01
  0.20604297E-04  0.69720679E+01
  0.19194310E-04  0.69633574E+01
  0.17720376E-04  0.69491900E+01
  0.16220854E-04  0.69287066E+01
  0.14730526E-04  0.69010116E+01
  0.13279349E-04  0.68652171E+01
  0.11891689E-04  0.68204893E+01
  0.10586035E-04  0.67660913E+01
  0.93751424E-05  0.67014223E+01
  0.82664858E-05  0.66260476E+01
  0.72629559E-05  0.65397186E+01
  0.63636756E-05  0.64423798E+01
  0.55648552E-05  0.63341659E+01
  0.48606137E-05  0.62153906E+01
 -0.78940820E-06  0.35090635E+01
 -0.84538105E-06  0.35217372E+01
 -0.90489823E-06  0.35342442E+01
 -0.96809526E-06  0.35466205E+01
 -0.10351020E-05  0.35589118E+01
 -0.11060414E-05  0.35711708E+01
 -0.11810282E-05  0.35834539E+01
 -0.12601680E-05  0.35958184E+01
 -0.13435554E-05  0.36083206E+01
 -0.14312730E-05  0.36210138E+01
 -0.15233903E-05  0.36339466E+01
 -0.16199629E-05  0.36471631E+01
 -0.17210318E-05  0.36607023E+01
 -0.18266241E-05  0.36746004E+01
 -0.19367537E-05  0.36888918E+01
 -0.20514243E-05  0.37036130E+01
 -0.21706334E-05  0.37188057E+01
 -0.22943786E-05  0.37345222E+01
 -0.24226665E-05  0.37508300E+01
 -0.25555250E-05  0.37678192E+01
 -0.26930179E-05  0.37856087E+01
 -0.28352647E-05  0.38043553E+01
 -0.29824635E-05  0.38242626E+01
 -0.31349186E-05  0.38455929E+01
 -0.32930731E-05  0.38686791E+01
 -0.34575456E-05  0.38939399E+01
  0.36291718E-05  0.39218954E+01
  0.38090513E-05  0.39531824E+01
  0.39985984E-05  0.39885688E+01
  0.41995970E-05  0.40289607E+01
  0.44142584E-05  0.40753998E+01
  0.46452808E-05  0.41290419E+01
  0.48959073E-05  0.41911111E+01
  0.51699785E-05  0.42628216E+01
  0.54719747E-05  0.43452661E+01
  0.58070374E-05  0.44392746E+01
  0.61809630E-05  0.45452575E+01
  0.66001509E-05  0.46630570E+01
  0.70714950E-05  0.47918374E+01
  0.76021980E-05  0.49300423E+01
  0.81994933E-05  0.50754405E+01
  0.88702616E-05  0.52252612E+01
  0.96205314E-05  0.53764037E+01
  0.10454869E-04  0.55256874E+01
  0.11375670E-04  0.56701037E+01
  0.12382393E-04  0.58070318E+01
  0.13470779E-04  0.59343926E+01
  0.14632138E-04  0.60507293E+01
  0.15852782E-04  0.61552168E+01
  0.17113704E-04  0.62476134E+01
  0.18390590E-04  0.63281727E+01
  0.19654240E-04  0.63975339E+01
  0.20871441E-04  0.64566069E+01
  0.22006281E-04  0.65064631E+01
  0.23021862E-04  0.65482400E+01
  0.23882304E-04  0.65830623E+01
  0.24554880E-04  0.66119799E+01
  0.25012109E-04  0.66359227E+01
  0.25233596E-04  0.66556685E+01
  0.25207464E-04  0.66718237E+01
  0.24931200E-04  0.66848127E+01
  0.24411863E-04  0.66948755E+01
  0.23665600E-04  0.67020714E+01
  0.22716554E-04  0.67062885E+01
  0.21595254E-04  0.67072570E+01
  0.20336662E-04  0.67045681E+01
  0.18978063E-04  0.66976963E+01
  0.17556976E-04  0.66860250E+01
  0.16109271E-04  0.66688763E+01
  0.14667602E-04  0.66455424E+01
  0.13260261E-04  0.66153178E+01
  0.11910463E-04  0.65775314E+01
  0.10636060E-04  0.65315746E+01
  0.94496366E-05  0.64769256E+01
  0.83588948E-05  0.64131663E+01
  0.73672557E-05  0.63399923E+01
  0.64745792E-05  0.62572161E+01
  0.56779276E-05  0.61647661E+01
  0.49723057E-05  0.60626837E+01
 -0.80032218E-06  0.35334183E+01
 -0.85781030E-06  0.35463682E+01
 -0.91898911E-06  0.35589252E+01
 -0.98399900E-06  0.35711218E+01
 -0.10529734E-05  0.35830006E+01
 -0.11260375E-05  0.35946107E+01
 -0.12033064E-05  0.36060057E+01
 -0.12848838E-05  0.36172405E+01
 -0.13708606E-05  0.36283692E+01
 -0.14613129E-05  0.36394438E+01
 -0.15563010E-05  0.36505129E+01
 -0.16558685E-05  0.36616219E+01
 -0.17600417E-05  0.36728131E+01
 -0.18688297E-05  0.36841281E+01
 -0.19822265E-05  0.36956096E+01
 -0.21002133E-05  0.37073050E+01
 -0.22227641E-05  0.37192709E+01
 -0.23498523E-05  0.37315779E+01
 -0.24814616E-05  0.37443165E+01
 -0.26175991E-05  0.37576040E+01
 -0.27583130E-05  0.37715914E+01
 -0.29037141E-05  0.37864725E+01
 -0.30540018E-05  0.38024929E+01
 -0.32094945E-05  0.38199613E+01
 -0.33706654E-05  0.38392606E+01
 -0.35381818E-05  0.38608614E+01
 -0.37129496E-05  0.38853351E+01
 -0.38961609E-05  0.39133648E+01
  0.40893456E-05  0.39457538E+01
  0.42944242E-05  0.39834244E+01
  0.45137617E-05  0.40274051E+01
  0.47502200E-05  0.40787969E+01
  0.50072053E-05  0.41387157E+01
  0.52887066E-05  0.42082049E+01
  0.55993192E-05  0.42881216E+01
  0.59442451E-05  0.43790036E+01
  0.63292608E-05  0.44809355E+01
  0.67606408E-05  0.45934374E+01
  0.72450217E-05  0.47154020E+01
  0.77891951E-05  0.48451019E+01
  0.83998144E-05  0.49802745E+01
  0.90830063E-05  0.51182776E+01
  0.98438824E-05  0.52562931E+01
  0.10685959E-04  0.53915470E+01
  0.11610499E-04  0.55215120E+01
  0.12615819E-04  0.56440667E+01
  0.13696598E-04  0.57575968E+01
  0.14843274E-04  0.58610336E+01
  0.16041584E-04  0.59538392E+01
  0.17272351E-04  0.60359496E+01
  0.18511581E-04  0.61076924E+01
  0.19730934E-04  0.61696924E+01
  0.20898604E-04  0.62227766E+01
  0.21980588E-04  0.62678876E+01
  0.22942301E-04  0.63060075E+01
  0.23750430E-04  0.63380969E+01
  0.24374879E-04  0.63650467E+01
  0.24790659E-04  0.63876426E+01
  0.24979527E-04  0.64065413E+01
  0.24931232E-04  0.64222549E+01
  0.24644235E-04  0.64351439E+01
  0.24125838E-04  0.64454155E+01
  0.23391700E-04  0.64531278E+01
  0.22464802E-04  0.64581982E+01
  0.21373960E-04  0.64604153E+01
  0.20152040E-04  0.64594544E+01
  0.18834023E-04  0.64548958E+01
  0.17455118E-04  0.64462454E+01
  0.16049038E-04  0.64329571E+01
  0.14646577E-04  0.64144556E+01
  0.13274556E-04  0.63901591E+01
  0.11955154E-04  0.63595005E+01
  0.10705632E-04  0.63219445E+01
  0.95383888E-05  0.62770018E+01
  0.84612887E-05  0.62242378E+01
  0.74781841E-05  0.61632776E+01
  0.65895530E-05  0.60938077E+01
  0.57931816E-05  0.60155778E+01
 -0.50848349E-05  0.59284047E+01
 -0.81080768E-06  0.35573300E+01
 -0.86978736E-06  0.35704828E+01
 -0.93260306E-06  0.35830206E+01
 -0.99939996E-06  0.35949748E+01
 -0.10703152E-05  0.36063870E+01
 -0.11454759E-05  0.36173056E+01
 -0.12249977E-05  0.36277838E+01
 -0.13089827E-05  0.36378764E+01
 -0.13975179E-05  0.36476384E+01
 -0.14906732E-05  0.36571231E+01
 -0.15885000E-05  0.36663818E+01
 -0.16910304E-05  0.36754638E+01
 -0.17982764E-05  0.36844175E+01
 -0.19102303E-05  0.36932922E+01
 -0.20268671E-05  0.37021414E+01
 -0.21481471E-05  0.37110260E+01
 -0.22740225E-05  0.37200193E+01
 -0.24044449E-05  0.37292123E+01
 -0.25393776E-05  0.37387198E+01
 -0.26788107E-05  0.37486875E+01
 -0.28227801E-05  0.37592995E+01
 -0.29713925E-05  0.37707872E+01
 -0.31248531E-05  0.37834383E+01
 -0.32834999E-05  0.37976075E+01
 -0.34478414E-05  0.38137276E+01
 -0.36185996E-05  0.38323207E+01
 -0.37967564E-05  0.38540089E+01
 -0.39836030E-05  0.38795216E+01
 -0.41807912E-05  0.39096974E+01
  0.43903852E-05  0.39454759E+01
  0.46149117E-05  0.39878738E+01
  0.48574057E-05  0.40379405E+01
  0.51214481E-05  0.40966887E+01
  0.54111909E-05  0.41649994E+01
  0.57313642E-05  0.42435067E+01
  0.60872556E-05  0.43324740E+01
  0.64846555E-05  0.44316823E+01
  0.69297553E-05  0.45403531E+01
  0.74289873E-05  0.46571279E+01
  0.79887960E-05  0.47801166E+01
  0.86153289E-05  0.49070147E+01
  0.93140413E-05  0.50352732E+01
  0.10089216E-04  0.51622963E+01
  0.10943406E-04  0.52856348E+01
  0.11876818E-04  0.54031497E+01
  0.12886684E-04  0.55131275E+01
  0.13966651E-04  0.56143394E+01
  0.15106266E-04  0.57060492E+01
  0.16290623E-04  0.57879775E+01
  0.17500242E-04  0.58602376E+01
  0.18711247E-04  0.59232551E+01
  0.19895891E-04  0.59776835E+01
  0.21023451E-04  0.60243229E+01
  0.22061466E-04  0.60640481E+01
  0.22977274E-04  0.60977481E+01
  0.23739741E-04  0.61262777E+01
  0.24321055E-04  0.61504201E+01
  0.24698431E-04  0.61708609E+01
  0.24855577E-04  0.61881699E+01
  0.24783777E-04  0.62027905E+01
  0.24482492E-04  0.62150356E+01
  0.23959407E-04  0.62250875E+01
  0.23229940E-04  0.62330030E+01
  0.22316245E-04  0.62387202E+01
  0.21245820E-04  0.62420703E+01
  0.20049856E-04  0.62427893E+01
  0.18761458E-04  0.62405337E+01
  0.17413915E-04  0.62348958E+01
  0.16039129E-04  0.62254204E+01
  0.14666306E-04  0.62116212E+01
  0.13320992E-04  0.61929954E+01
  0.12024453E-04  0.61690375E+01
  0.10793401E-04  0.61392488E+01
  0.96400349E-05  0.61031449E+01
  0.85723134E-05  0.60602596E+01
  0.75944192E-05  0.60101471E+01
  0.67073253E-05  0.59523838E+01
 -0.59094112E-05  0.58865722E+01
 -0.51970726E-05  0.58123506E+01
 -0.82081121E-06  0.35806129E+01
 -0.88124918E-06  0.35939038E+01
 -0.94566644E-06  0.36063632E+01
 -0.10142130E-05  0.36180234E+01
 -0.10870294E-05  0.36289273E+01
 -0.11642450E-05  0.36391250E+01
 -0.12459758E-05  0.36486715E+01
 -0.13323224E-05  0.36576241E+01
 -0.14233681E-05  0.36660404E+01
 -0.15191766E-05  0.36739775E+01
 -0.16197910E-05  0.36814915E+01
 -0.17252321E-05  0.36886379E+01
 -0.18354981E-05  0.36954727E+01
 -0.19505656E-05  0.37020555E+01
 -0.20703913E-05  0.37084517E+01
 -0.21949161E-05  0.37147374E+01
 -0.23240717E-05  0.37210039E+01
 -0.24577901E-05  0.37273636E+01
 -0.25960163E-05  0.37339564E+01
 -0.27387256E-05  0.37409571E+01
 -0.28859451E-05  0.37485830E+01
 -0.30377800E-05  0.37571029E+01
 -0.31944452E-05  0.37668463E+01
 -0.33563013E-05  0.37782140E+01
 -0.35238962E-05  0.37916878E+01
 -0.36980104E-05  0.38078409E+01
 -0.38797056E-05  0.38273461E+01
 -0.40703757E-05  0.38509791E+01
 -0.42717989E-05  0.38796153E+01
  0.44861879E-05  0.39142131E+01
  0.47162368E-05  0.39557812E+01
  0.49651612E-05  0.40053228E+01
  0.52367272E-05  0.40637562E+01
  0.55352644E-05  0.41318126E+01
  0.58656573E-05  0.42099205E+01
  0.62333065E-05  0.42980915E+01
  0.66440523E-05  0.43958299E+01
  0.71040497E-05  0.45020863E+01
  0.76195854E-05  0.46152738E+01
  0.81968273E-05  0.47333516E+01
  0.88414990E-05  0.48539672E+01
  0.95584764E-05  0.49746362E+01
  0.10351310E-04  0.50929328E+01
  0.11221682E-04  0.52066611E+01
  0.12168832E-04  0.53139875E+01
  0.13188968E-04  0.54135209E+01
  0.14274734E-04  0.55043413E+01
  0.15414773E-04  0.55859831E+01
  0.16593464E-04  0.56583848E+01
  0.17790887E-04  0.57218183E+01
  0.18983078E-04  0.57768101E+01
  0.20142611E-04  0.58240624E+01
  0.21239513E-04  0.58643819E+01
  0.22242493E-04  0.58986175E+01
  0.23120415E-04  0.59276110E+01
  0.23843940E-04  0.59521570E+01
  0.24387186E-04  0.59729752E+01
  0.24729288E-04  0.59906894E+01
  0.24855708E-04  0.60058154E+01
  0.24759180E-04  0.60187539E+01
  0.24440189E-04  0.60297888E+01
  0.23906952E-04  0.60390891E+01
  0.23174894E-04  0.60467137E+01
  0.22265676E-04  0.60526194E+01
  0.21205872E-04  0.60566697E+01
  0.20025418E-04  0.60586460E+01
  0.18755961E-04  0.60582596E+01
  0.17429260E-04  0.60551634E+01
  0.16075737E-04  0.60489645E+01
  0.14723283E-04  0.60392352E+01
  0.13396359E-04  0.60255224E+01
  0.12115430E-04  0.60073556E+01
  0.10896707E-04  0.59842518E+01
  0.97521651E-05  0.59557186E+01
  0.86897933E-05  0.59212554E+01
  0.77140023E-05  0.58803536E+01
 -0.68261387E-05  0.58324994E+01
 -0.60250447E-05  0.57771790E+01
 -0.53076188E-05  0.57138914E+01
 -0.83027585E-06  0.36030891E+01
 -0.89212872E-06  0.36164628E+01
 -0.95810108E-06  0.36287954E+01
 -0.10283476E-05  0.36401220E+01
 -0.11030122E-05  0.36504888E+01
 -0.11822265E-05  0.36599497E+01
 -0.12661068E-05  0.36685634E+01
 -0.13547522E-05  0.36763915E+01
 -0.14482424E-05  0.36834964E+01
 -0.15466352E-05  0.36899407E+01
 -0.16499655E-05  0.36957869E+01
 -0.17582434E-05  0.37010981E+01
 -0.18714539E-05  0.37059398E+01
 -0.19895584E-05  0.37103826E+01
 -0.21124963E-05  0.37145053E+01
 -0.22401900E-05  0.37183998E+01
 -0.23725525E-05  0.37221762E+01
 -0.25094970E-05  0.37259686E+01
 -0.26509523E-05  0.37299424E+01
 -0.27968810E-05  0.37343012E+01
 -0.29473028E-05  0.37392952E+01
 -0.31023240E-05  0.37452304E+01
 -0.32621708E-05  0.37524777E+01
 -0.34272291E-05  0.37614827E+01
 -0.35980880E-05  0.37727760E+01
 -0.37755881E-05  0.37869817E+01
 -0.39608727E-05  0.38048231E+01
 -0.41554402E-05  0.38271232E+01
 -0.43611969E-05  0.38547955E+01
  0.45805066E-05  0.38888208E+01
  0.48162344E-05  0.39302047E+01
  0.50717824E-05  0.39799122E+01
  0.53511107E-05  0.40387781E+01
  0.56587398E-05  0.41073994E+01
  0.59997285E-05  0.41860192E+01
  0.63796182E-05  0.42744222E+01
  0.68043367E-05  0.43718633E+01
 -0.72800517E-05  0.44770499E+01
 -0.78129660E-05  0.45881890E+01
 -0.84090459E-05  0.47031003E+01
 -0.90736778E-05  0.48193777E+01
 -0.98112542E-05  0.49345768E+01
  0.10624693E-04  0.50463974E+01
  0.11514908E-04  0.51528362E+01
  0.12480253E-04  0.52522937E+01
  0.13515982E-04  0.53436275E+01
  0.14613765E-04  0.54261574E+01
  0.15761328E-04  0.54996303E+01
  0.16942259E-04  0.55641593E+01
  0.18136062E-04  0.56201484E+01
  0.19318481E-04  0.56682143E+01
  0.20462140E-04  0.57091122E+01
  0.21537490E-04  0.57436706E+01
  0.22514042E-04  0.57727369E+01
  0.23361806E-04  0.57971345E+01
  0.24052861E-04  0.58176303E+01
  0.24562920E-04  0.58349117E+01
  0.24872766E-04  0.58495710E+01
  0.24969433E-04  0.58620968E+01
  0.24847025E-04  0.58728696E+01
  0.24507089E-04  0.58821624E+01
  0.23958518E-04  0.58901430E+01
  0.23216990E-04  0.58968803E+01
  0.22303996E-04  0.59023510E+01
  0.21245565E-04  0.59064480E+01
  0.20070779E-04  0.59089904E+01
  0.18810226E-04  0.59097321E+01
  0.17494502E-04  0.59083723E+01
  0.16152870E-04  0.59045632E+01
  0.14812150E-04  0.58979185E+01
  0.13495903E-04  0.58880186E+01
  0.12223895E-04  0.58744147E+01
  0.11011871E-04  0.58566306E+01
  0.98715650E-05  0.58341634E+01
  0.88109271E-05  0.58064822E+01
 -0.78344975E-05  0.57730282E+01
 -0.69438779E-05  0.57332172E+01
 -0.61382481E-05  0.56864462E+01
 -0.54148856E-05  0.56321074E+01
 -0.83914191E-06  0.36245895E+01
 -0.90235579E-06  0.36380016E+01
 -0.96982518E-06  0.36501706E+01
 -0.10417092E-05  0.36611365E+01
 -0.11181553E-05  0.36709506E+01
 -0.11992969E-05  0.36796720E+01
 -0.12852508E-05  0.36873652E+01
 -0.13761145E-05  0.36940975E+01
 -0.14719642E-05  0.36999376E+01
 -0.15728523E-05  0.37049550E+01
 -0.16788054E-05  0.37092199E+01
 -0.17898233E-05  0.37128043E+01
 -0.19058787E-05  0.37157839E+01
 -0.20269179E-05  0.37182410E+01
 -0.21528642E-05  0.37202686E+01
 -0.22836224E-05  0.37219748E+01
 -0.24190874E-05  0.37234884E+01
 -0.25591553E-05  0.37249654E+01
 -0.27037397E-05  0.37265961E+01
 -0.28527914E-05  0.37286127E+01
 -0.30063246E-05  0.37312978E+01
 -0.31644474E-05  0.37349936E+01
 -0.33273986E-05  0.37401114E+01
 -0.34955898E-05  0.37471415E+01
 -0.36696517E-05  0.37566624E+01
 -0.38504852E-05  0.37693486E+01
 -0.40393149E-05  0.37859745E+01
 -0.42377434E-05  0.38074114E+01
 -0.44478048E-05  0.38346137E+01
  0.46720141E-05  0.38685886E+01
  0.49134092E-05  0.39103451E+01
  0.51755822E-05  0.39608193E+01
  0.54626942E-05  0.40207759E+01
  0.57794692E-05  0.40906945E+01
  0.61311589E-05  0.41706542E+01
  0.65234729E-05  0.42602375E+01
 -0.69624643E-05  0.43584766E+01
 -0.74543638E-05  0.44638599E+01
 -0.80053533E-05  0.45744070E+01
 -0.86212736E-05  0.46878057E+01
 -0.93072626E-05  0.48015899E+01
 -0.10067326E-04  0.49133316E+01
 -0.10903853E-04  0.50208171E+01
 -0.11817084E-04  0.51221839E+01
  0.12804576E-04  0.52160069E+01
  0.13860691E-04  0.53013309E+01
  0.14976157E-04  0.53776574E+01
  0.16137762E-04  0.54448956E+01
  0.17328236E-04  0.55032937E+01
  0.18526369E-04  0.55533603E+01
  0.19707415E-04  0.55957870E+01
  0.20843785E-04  0.56313774E+01
  0.21906045E-04  0.56609862E+01
  0.22864159E-04  0.56854705E+01
  0.23688923E-04  0.57056520E+01
  0.24353487E-04  0.57222888E+01
  0.24834846E-04  0.57360566E+01
  0.25115186E-04  0.57475369E+01
  0.25182950E-04  0.57572103E+01
  0.25033549E-04  0.57654545E+01
  0.24669634E-04  0.57725457E+01
  0.24100918E-04  0.57786625E+01
  0.23343565E-04  0.57838915E+01
  0.22419205E-04  0.57882343E+01
  0.21353672E-04  0.57916149E+01
  0.20175570E-04  0.57938880E+01
  0.18914793E-04  0.57948468E+01
  0.17601113E-04  0.57942302E+01
  0.16262920E-04  0.57917291E+01
  0.14926194E-04  0.57869912E+01
  0.13613748E-04  0.57796244E+01
  0.12344746E-04  0.57691977E+01
  0.11134494E-04  0.57552414E+01
 -0.99944585E-05  0.57372452E+01
 -0.89324867E-05  0.57146565E+01
 -0.79531528E-05  0.56868797E+01
 -0.70582016E-05  0.56532785E+01
 -0.62470321E-05  0.56131834E+01
 -0.55171845E-05  0.55659061E+01
 -0.84734778E-06  0.36449546E+01
 -0.91185798E-06  0.36583723E+01
 -0.98075440E-06  0.36703535E+01
 -0.10542005E-05  0.36809446E+01
 -0.11323469E-05  0.36902035E+01
 -0.12153289E-05  0.36981961E+01
 -0.13032634E-05  0.37049940E+01
 -0.13962468E-05  0.37106714E+01
 -0.14943517E-05  0.37153047E+01
 -0.15976249E-05  0.37189713E+01
 -0.17060855E-05  0.37217500E+01
 -0.18197232E-05  0.37237223E+01
 -0.19384986E-05  0.37249747E+01
 -0.20623440E-05  0.37256020E+01
 -0.21911668E-05  0.37257110E+01
 -0.23248551E-05  0.37254262E+01
 -0.24632866E-05  0.37248950E+01
 -0.26063413E-05  0.37242949E+01
 -0.27539180E-05  0.37238404E+01
 -0.29059571E-05  0.37237917E+01
 -0.30624671E-05  0.37244629E+01
 -0.32235588E-05  0.37262315E+01
 -0.33894834E-05  0.37295485E+01
 -0.35606776E-05  0.37349477E+01
 -0.37378129E-05  0.37430553E+01
 -0.39218491E-05  0.37545960E+01
 -0.41140899E-05  0.37703960E+01
 -0.43162398E-05  0.37913766E+01
 -0.45304585E-05  0.38185361E+01
  0.47594102E-05  0.38529131E+01
  0.50063051E-05  0.38955279E+01
  0.52749270E-05  0.39472982E+01
  0.55696436E-05  0.40089329E+01
  0.58953922E-05  0.40808122E+01
  0.62576352E-05  0.41628723E+01
  0.66622765E-05  0.42545172E+01
 -0.71155318E-05  0.43545796E+01
 -0.76237439E-05  0.44613496E+01
 -0.81931365E-05  0.45726727E+01
 -0.88295005E-05  0.46861077E+01
 -0.95378125E-05  0.47991187E+01
 -0.10321789E-04  0.49092708E+01
 -0.11183385E-04  0.50144007E+01
 -0.12122269E-04  0.51127415E+01
 -0.13135282E-04  0.52029926E+01
 -0.14215955E-04  0.52843353E+01
 -0.15354097E-04  0.53564051E+01
  0.16535543E-04  0.54192330E+01
  0.17742091E-04  0.54731697E+01
  0.18951689E-04  0.55188050E+01
  0.20138910E-04  0.55568905E+01
  0.21275709E-04  0.55882709E+01
  0.22332475E-04  0.56138269E+01
  0.23279306E-04  0.56344300E+01
  0.24087456E-04  0.56509080E+01
  0.24730829E-04  0.56640212E+01
  0.25187430E-04  0.56744460E+01
  0.25440630E-04  0.56827652E+01
  0.25480146E-04  0.56894637E+01
  0.25302649E-04  0.56949279E+01
  0.24911945E-04  0.56994477E+01
  0.24318706E-04  0.57032209E+01
  0.23539803E-04  0.57063591E+01
  0.22597287E-04  0.57088939E+01
  0.21517118E-04  0.57107841E+01
  0.20327756E-04  0.57119225E+01
  0.19058733E-04  0.57121421E+01
  0.17739291E-04  0.57112216E+01
  0.16397201E-04  0.57088900E+01
  0.15057800E-04  0.57048290E+01
  0.13743290E-04  0.56986744E+01
  0.12472304E-04  0.56900156E+01
 -0.11259728E-04  0.56783932E+01
 -0.10116737E-04  0.56632968E+01
 -0.90510068E-05  0.56441619E+01
 -0.80670567E-05  0.56203693E+01
 -0.71666704E-05  0.55912467E+01
 -0.63493565E-05  0.55560769E+01
 -0.56128117E-05  0.55141123E+01
 -0.85483080E-06  0.36640353E+01
 -0.92056173E-06  0.36774381E+01
 -0.99080314E-06  0.36892202E+01
 -0.10657225E-05  0.36994356E+01
 -0.11454736E-05  0.37081501E+01
 -0.12301932E-05  0.37154377E+01
 -0.13199985E-05  0.37213777E+01
 -0.14149845E-05  0.37260529E+01
 -0.15152203E-05  0.37295479E+01
 -0.16207475E-05  0.37319487E+01
 -0.17315775E-05  0.37333434E+01
 -0.18476907E-05  0.37338236E+01
 -0.19690358E-05  0.37334869E+01
 -0.20955315E-05  0.37324403E+01
 -0.22270703E-05  0.37308049E+01
 -0.23635240E-05  0.37287208E+01
 -0.25047540E-05  0.37263539E+01
 -0.26506244E-05  0.37239022E+01
 -0.28010203E-05  0.37216042E+01
 -0.29558713E-05  0.37197467E+01
 -0.31151811E-05  0.37186745E+01
 -0.32790621E-05  0.37187997E+01
 -0.34477774E-05  0.37206119E+01
 -0.36217874E-05  0.37246878E+01
 -0.38018021E-05  0.37317007E+01
 -0.39888372E-05  0.37424259E+01
 -0.41842724E-05  0.37577420E+01
 -0.43899099E-05  0.37786225E+01
 -0.46080308E-05  0.38061132E+01
  0.48414450E-05  0.38412902E+01
  0.50935320E-05  0.38851932E+01
  0.53682672E-05  0.39387333E+01
  0.56702276E-05  0.40025782E+01
  0.60045728E-05  0.40770269E+01
  0.63769908E-05  0.41618935E+01
  0.67936045E-05  0.42564247E+01
 -0.72608270E-05  0.43592738E+01
 -0.77851608E-05  0.44685480E+01
 -0.83729315E-05  0.45819267E+01
 -0.90299538E-05  0.46968380E+01
 -0.97611272E-05  0.48106621E+01
 -0.10569970E-04  0.49209327E+01
 -0.11458102E-04  0.50255027E+01
 -0.12424704E-04  0.51226609E+01
 -0.13465985E-04  0.52111881E+01
 -0.14574695E-04  0.52903603E+01
 -0.15739750E-04  0.53599095E+01
 -0.16946009E-04  0.54199565E+01
 -0.18174271E-04  0.54709300E+01
  0.19401518E-04  0.55134832E+01
  0.20601465E-04  0.55484166E+01
  0.21745386E-04  0.55766108E+01
  0.22803229E-04  0.55989715E+01
  0.23744944E-04  0.56163866E+01
  0.24541948E-04  0.56296954E+01
  0.25168630E-04  0.56396663E+01
  0.25603765E-04  0.56469831E+01
  0.25831731E-04  0.56522373E+01
  0.25843413E-04  0.56559251E+01
  0.25636717E-04  0.56584478E+01
  0.25216656E-04  0.56601149E+01
  0.24595001E-04  0.56611491E+01
  0.23789530E-04  0.56616913E+01
  0.22822968E-04  0.56618076E+01
  0.21721683E-04  0.56614948E+01
  0.20514289E-04  0.56606869E+01
  0.19230232E-04  0.56592594E+01
  0.17898484E-04  0.56570340E+01
  0.16546408E-04  0.56537804E+01
  0.15198860E-04  0.56492179E+01
 -0.13877539E-04  0.56430145E+01
 -0.12600605E-04  0.56347850E+01
 -0.11382533E-04  0.56240875E+01
 -0.10234169E-04  0.56104198E+01
 -0.91629589E-05  0.55932161E+01
 -0.81732820E-05  0.55718453E+01
 -0.72668653E-05  0.55456137E+01
 -0.64432280E-05  0.55137720E+01
 -0.57001275E-05  0.54755305E+01
 -0.86152832E-06  0.36816929E+01
 -0.92839347E-06  0.36950734E+01
 -0.99988580E-06  0.37066584E+01
 -0.10761766E-05  0.37165105E+01
 -0.11574221E-05  0.37247044E+01
 -0.12437608E-05  0.37313231E+01
 -0.13353100E-05  0.37364548E+01
 -0.14321629E-05  0.37401912E+01
 -0.15343856E-05  0.37426259E+01
 -0.16420142E-05  0.37438540E+01
 -0.17550531E-05  0.37439734E+01
 -0.18734731E-05  0.37430858E+01
 -0.19972119E-05  0.37413000E+01
 -0.21261752E-05  0.37387352E+01
 -0.22602408E-05  0.37355263E+01
 -0.23992650E-05  0.37318290E+01
 -0.25430933E-05  0.37278266E+01
 -0.26915746E-05  0.37237374E+01
 -0.28445802E-05  0.37198224E+01
 -0.30020295E-05  0.37163947E+01
 -0.31639204E-05  0.37138287E+01
 -0.33303666E-05  0.37125699E+01
 -0.35016412E-05  0.37131458E+01
 -0.36782261E-05  0.37161756E+01
 -0.38608669E-05  0.37223791E+01
 -0.40506311E-05  0.37325826E+01
 -0.42489696E-05  0.37477185E+01
 -0.44577769E-05  0.37688148E+01
 -0.46794497E-05  0.37969688E+01
  0.49169379E-05  0.38333002E+01
  0.51737860E-05  0.38788774E+01
  0.54541580E-05  0.39346167E+01
  0.57628416E-05  0.40011599E+01
  0.61052241E-05  0.40787425E+01
  0.64872325E-05  0.41670760E+01
 -0.69152297E-05  0.42652688E+01
 -0.73958589E-05  0.43718113E+01
 -0.79358262E-05  0.44846384E+01
 -0.85416162E-05  0.46012664E+01
 -0.92191359E-05  0.47189853E+01
 -0.99732876E-05  0.48350749E+01
 -0.10807478E-04  0.49470105E+01
 -0.11723081E-04  0.50526287E+01
 -0.12718875E-04  0.51502368E+01
 -0.13790504E-04  0.52386601E+01
 -0.14929989E-04  0.53172349E+01
 -0.16125371E-04  0.53857602E+01
 -0.17360514E-04  0.54444227E+01
 -0.18615147E-04  0.54937118E+01
 -0.19865177E-04  0.55343328E+01
 -0.21083297E-04  0.55671294E+01
 -0.22239902E-04  0.55930159E+01
  0.23304268E-04  0.56129240E+01
  0.24245944E-04  0.56277616E+01
  0.25036267E-04  0.56383832E+01
  0.25649878E-04  0.56455701E+01
  0.26066133E-04  0.56500180E+01
  0.26270277E-04  0.56523310E+01
  0.26254284E-04  0.56530200E+01
  0.26017288E-04  0.56525044E+01
  0.25565574E-04  0.56511156E+01
  0.24912137E-04  0.56491028E+01
  0.24075848E-04  0.56466384E+01
  0.23080321E-04  0.56438244E+01
  0.21952580E-04  0.56406977E+01
  0.20721634E-04  0.56372356E+01
  0.19417082E-04  0.56333589E+01
 -0.18067831E-04  0.56289350E+01
 -0.16701008E-04  0.56237787E+01
 -0.15341112E-04  0.56176514E+01
 -0.14009422E-04  0.56102588E+01
 -0.12723660E-04  0.56012477E+01
 -0.11497885E-04  0.55902013E+01
 -0.10342583E-04  0.55766345E+01
 -0.92649042E-05  0.55599899E+01
 -0.82690124E-05  0.55396365E+01
 -0.73564919E-05  0.55148710E+01
 -0.65267852E-05  0.54849259E+01
 -0.57776265E-05  0.54489839E+01
 -0.86737874E-06  0.36977991E+01
 -0.93528094E-06  0.37111630E+01
 -0.10079183E-05  0.37225661E+01
 -0.10854654E-05  0.37320806E+01
 -0.11680811E-05  0.37397906E+01
 -0.12559050E-05  0.37457888E+01
 -0.13490542E-05  0.37501729E+01
 -0.14476204E-05  0.37530440E+01
 -0.15516663E-05  0.37545050E+01
 -0.16612229E-05  0.37546607E+01
 -0.17762876E-05  0.37536187E+01
 -0.18968222E-05  0.37514911E+01
 -0.20227536E-05  0.37483975E+01
 -0.21539749E-05  0.37444694E+01
 -0.22903499E-05  0.37398548E+01
 -0.24317199E-05  0.37347246E+01
 -0.25779152E-05  0.37292788E+01
 -0.27287693E-05  0.37237550E+01
 -0.28841406E-05  0.37184365E+01
 -0.30439375E-05  0.37136612E+01
 -0.32081517E-05  0.37098323E+01
 -0.33768968E-05  0.37074281E+01
 -0.35504541E-05  0.37070130E+01
 -0.37293242E-05  0.37092483E+01
 -0.39142841E-05  0.37149003E+01
 -0.41064488E-05  0.37248466E+01
 -0.43073340E-05  0.37400748E+01
 -0.45189202E-05  0.37616698E+01
 -0.47437121E-05  0.37907850E+01
  0.49847925E-05  0.38285903E+01
  0.52458642E-05  0.38761916E+01
  0.55312753E-05  0.39345229E+01
  0.58460222E-05  0.40042151E+01
  0.61957234E-05  0.40854574E+01
  0.65865541E-05  0.41778766E+01
 -0.70251359E-05  0.42804596E+01
 -0.75183700E-05  0.43915469E+01
 -0.80732059E-05  0.45089080E+01
 -0.86963389E-05  0.46298939E+01
 -0.93938318E-05  0.47516455E+01
 -0.10170663E-04  0.48713214E+01
 -0.11030208E-04  0.49863111E+01
 -0.11973674E-04  0.50944025E+01
 -0.12999516E-04  0.51938873E+01
 -0.14102875E-04  0.52836032E+01
 -0.15275090E-04  0.53629182E+01
 -0.16503338E-04  0.54316752E+01
 -0.17770468E-04  0.54901106E+01
 -0.19055081E-04  0.55387634E+01
 -0.20331903E-04  0.55783862E+01
 -0.21572469E-04  0.56098644E+01
 -0.22746118E-04  0.56341484E+01
 -0.23821257E-04  0.56522003E+01
 -0.24766829E-04  0.56649525E+01
 -0.25553886E-04  0.56732803E+01
 -0.26157142E-04  0.56779821E+01
 -0.26556383E-04  0.56797692E+01
 -0.26737621E-04  0.56792610E+01
 -0.26693872E-04  0.56769845E+01
 -0.26425508E-04  0.56733773E+01
 -0.25940156E-04  0.56687929E+01
 -0.25252151E-04  0.56635059E+01
 -0.24381613E-04  0.56577194E+01
 -0.23353236E-04  0.56515702E+01
 -0.22194895E-04  0.56451352E+01
 -0.20936194E-04  0.56384350E+01
 -0.19607067E-04  0.56314371E+01
 -0.18236516E-04  0.56240569E+01
 -0.16851557E-04  0.56161573E+01
 -0.15476423E-04  0.56075460E+01
 -0.14132024E-04  0.55979724E+01
 -0.12835662E-04  0.55871216E+01
 -0.11600965E-04  0.55746093E+01
 -0.10438018E-04  0.55599761E+01
 -0.93536205E-05  0.55426827E+01
 -0.83516482E-05  0.55221079E+01
 -0.74334678E-05  0.54975506E+01
 -0.65983698E-05  0.54682368E+01
 -0.58439944E-05  0.54333342E+01
 -0.87232264E-06  0.37122351E+01
 -0.94115437E-06  0.37256014E+01
 -0.10148195E-05  0.37368512E+01
 -0.10934955E-05  0.37460667E+01
 -0.11773433E-05  0.37533420E+01
 -0.12665034E-05  0.37587797E+01
 -0.13610926E-05  0.37624874E+01
 -0.14612008E-05  0.37645761E+01
 -0.15668874E-05  0.37651581E+01
 -0.16781784E-05  0.37643481E+01
 -0.17950642E-05  0.37622632E+01
 -0.19174982E-05  0.37590259E+01
 -0.20453966E-05  0.37547667E+01
 -0.21786406E-05  0.37496287E+01
 -0.23170804E-05  0.37437728E+01
 -0.24605431E-05  0.37373842E+01
 -0.26088438E-05  0.37306793E+01
 -0.27618015E-05  0.37239142E+01
 -0.29192611E-05  0.37173931E+01
 -0.30811202E-05  0.37114787E+01
 -0.32473634E-05  0.37066016E+01
 -0.34181025E-05  0.37032723E+01
 -0.35936248E-05  0.37020917E+01
 -0.37744463E-05  0.37037623E+01
 -0.39613713E-05  0.37090973E+01
 -0.41555561E-05  0.37190261E+01
 -0.43585752E-05  0.37345927E+01
 -0.45724866E-05  0.37569418E+01
 -0.47998949E-05  0.37872872E+01
  0.50440068E-05  0.38268553E+01
  0.53086746E-05  0.38767991E+01
  0.55984234E-05  0.39380820E+01
  0.59184543E-05  0.40113386E+01
  0.62746164E-05  0.40967284E+01
  0.66733395E-05  0.41938100E+01
 -0.71215174E-05  0.43014637E+01
 -0.76263324E-05  0.44178901E+01
 -0.81950117E-05  0.45406961E+01
 -0.88345064E-05  0.46670621E+01
 -0.95510918E-05  0.47939649E+01
 -0.10349887E-04  0.49184193E+01
 -0.11234309E-04  0.50377003E+01
 -0.12205471E-04  0.51495151E+01
 -0.13261573E-04  0.52521088E+01
 -0.14397312E-04  0.53443027E+01
 -0.15603380E-04  0.54254738E+01
 -0.16866104E-04  0.54954916E+01
 -0.18167301E-04  0.55546312E+01
 -0.19484392E-04  0.56034770E+01
 -0.20790836E-04  0.56428283E+01
 -0.22056892E-04  0.56736161E+01
 -0.23250697E-04  0.56968326E+01
 -0.24339632E-04  0.57134769E+01
 -0.25291871E-04  0.57245134E+01
 -0.26078023E-04  0.57308440E+01
 -0.26672740E-04  0.57332895E+01
 -0.27056137E-04  0.57325804E+01
 -0.27214927E-04  0.57293530E+01
 -0.27143147E-04  0.57241509E+01
 -0.26842438E-04  0.57174290E+01
 -0.26321833E-04  0.57095601E+01
 -0.25597115E-04  0.57008418E+01
 -0.24689784E-04  0.56915041E+01
 -0.23625761E-04  0.56817162E+01
 -0.22433926E-04  0.56715919E+01
 -0.21144626E-04  0.56611937E+01
 -0.19788262E-04  0.56505348E+01
 -0.18394039E-04  0.56395795E+01
 -0.16988947E-04  0.56282407E+01
 -0.15597007E-04  0.56163762E+01
 -0.14238783E-04  0.56037830E+01
 -0.12931155E-04  0.55901908E+01
 -0.11687297E-04  0.55752548E+01
 -0.10516848E-04  0.55585490E+01
 -0.94262027E-05  0.55395609E+01
 -0.84188879E-05  0.55176888E+01
 -0.74959880E-05  0.54922437E+01
 -0.66565791E-05  0.54624559E+01
 -0.58981498E-05  0.54274897E+01
 -0.87630391E-06  0.37248907E+01
 -0.94594788E-06  0.37382918E+01
 -0.10205126E-05  0.37494299E+01
 -0.11001782E-05  0.37583975E+01
 -0.11851070E-05  0.37652991E+01
 -0.12754402E-05  0.37702474E+01
 -0.13712940E-05  0.37733601E+01
 -0.14727564E-05  0.37747578E+01
 -0.15798833E-05  0.37745627E+01
 -0.16926958E-05  0.37728992E+01
 -0.18111777E-05  0.37698940E+01
 -0.19352739E-05  0.37656797E+01
 -0.20648908E-05  0.37603973E+01
 -0.21998978E-05  0.37542011E+01
 -0.23401324E-05  0.37472646E+01
 -0.24854076E-05  0.37397867E+01
 -0.26355240E-05  0.37319995E+01
 -0.27902865E-05  0.37241768E+01
 -0.29495265E-05  0.37166434E+01
 -0.31131304E-05  0.37097851E+01
 -0.32810745E-05  0.37040601E+01
 -0.34534679E-05  0.37000099E+01
 -0.36306009E-05  0.36982713E+01
 -0.38130013E-05  0.36995881E+01
 -0.40014960E-05  0.37048200E+01
 -0.41972768E-05  0.37149490E+01
 -0.44019690E-05  0.37310769E+01
 -0.46176997E-05  0.37544106E+01
 -0.48471634E-05  0.37862285E+01
  0.50936800E-05  0.38278198E+01
  0.53612410E-05  0.38803935E+01
  0.56545390E-05  0.39449540E+01
  0.59789719E-05  0.40221535E+01
  0.63406160E-05  0.41121375E+01
  0.67461567E-05  0.42144117E+01
 -0.72027686E-05  0.43277626E+01
 -0.77179326E-05  0.44502586E+01
 -0.82991802E-05  0.45793445E+01
 -0.89537561E-05  0.47120215E+01
 -0.96881956E-05  0.48450854E+01
 -0.10507816E-04  0.49753825E+01
 -0.11416136E-04  0.51000441E+01
 -0.12414241E-04  0.52166661E+01
 -0.13500135E-04  0.53234184E+01
 -0.14668121E-04  0.54190814E+01
 -0.15908281E-04  0.55030220E+01
 -0.17206107E-04  0.55751248E+01
 -0.18542368E-04  0.56356982E+01
 -0.19893267E-04  0.56853713E+01
 -0.21230929E-04  0.57249948E+01
 -0.22524243E-04  0.57555522E+01
 -0.23740041E-04  0.57780863E+01
 -0.24844554E-04  0.57936421E+01
 -0.25805069E-04  0.58032243E+01
 -0.26591647E-04  0.58077685E+01
 -0.27178787E-04  0.58081234E+01
 -0.27546871E-04  0.58050420E+01
 -0.27683282E-04  0.57991791E+01
 -0.27583088E-04  0.57910940E+01
 -0.27249228E-04  0.57812569E+01
 -0.26692213E-04  0.57700564E+01
 -0.25929358E-04  0.57578086E+01
 -0.24983647E-04  0.57447660E+01
 -0.23882335E-04  0.57311248E+01
 -0.22655413E-04  0.57170315E+01
 -0.21334067E-04  0.57025873E+01
 -0.19949246E-04  0.56878488E+01
 -0.18530420E-04  0.56728282E+01
 -0.17104593E-04  0.56574893E+01
 -0.15695591E-04  0.56417420E+01
 -0.14323635E-04  0.56254350E+01
 -0.13005159E-04  0.56083475E+01
 -0.11752852E-04  0.55901801E+01
 -0.10575864E-04  0.55705476E+01
 -0.94801332E-05  0.55489720E+01
 -0.84687849E-05  0.55248800E+01
 -0.75425693E-05  0.54976038E+01
 -0.67002990E-05  0.54663879E+01
 -0.59392678E-05  0.54304034E+01
 -0.87927090E-06  0.37356637E+01
 -0.94960075E-06  0.37491445E+01
 -0.10249270E-05  0.37602252E+01
 -0.11054317E-05  0.37690082E+01
 -0.11912785E-05  0.37756085E+01
 -0.12826085E-05  0.37801488E+01
 -0.13795373E-05  0.37827569E+01
 -0.14821506E-05  0.37835632E+01
 -0.15905008E-05  0.37826995E+01
 -0.17046043E-05  0.37802996E+01
 -0.18244382E-05  0.37765001E+01
 -0.19499394E-05  0.37714430E+01
 -0.20810048E-05  0.37652796E+01
 -0.22174927E-05  0.37581753E+01
 -0.23592281E-05  0.37503154E+01
 -0.25060109E-05  0.37419120E+01
 -0.26576276E-05  0.37332122E+01
 -0.28138691E-05  0.37245069E+01
 -0.29745537E-05  0.37161407E+01
 -0.31395560E-05  0.37085222E+01
 -0.33088435E-05  0.37021360E+01
 -0.34825203E-05  0.36975542E+01
 -0.36608775E-05  0.36954491E+01
 -0.38444511E-05  0.36966053E+01
 -0.40340853E-05  0.37019291E+01
 -0.42310007E-05  0.37124553E+01
 -0.44368656E-05  0.37293449E+01
 -0.46538665E-05  0.37538694E+01
 -0.48847766E-05  0.37873753E+01
  0.51330169E-05  0.38312208E+01
  0.54027055E-05  0.38866788E+01
  0.56986901E-05  0.39548057E+01
  0.60265545E-05  0.40362848E+01
  0.63925939E-05  0.41312618E+01
  0.68037457E-05  0.42392039E+01
 -0.72674676E-05  0.43588152E+01
 -0.77915486E-05  0.44880379E+01
 -0.83838433E-05  0.46241532E+01
 -0.90519184E-05  0.47639731E+01
 -0.98026066E-05  0.49040936E+01
 -0.10641469E-04  0.50411675E+01
 -0.11572180E-04  0.51721538E+01
 -0.12595849E-04  0.52945081E+01
 -0.13710337E-04  0.54062986E+01
 -0.14909601E-04  0.55062440E+01
 -0.16183144E-04  0.55936870E+01
 -0.17515640E-04  0.56685195E+01
 -0.18886810E-04  0.57310819E+01
 -0.20271615E-04  0.57820521E+01
 -0.21640802E-04  0.58223394E+01
 -0.22961834E-04  0.58529893E+01
 -0.24200161E-04  0.58751058E+01
 -0.25320795E-04  0.58897897E+01
 -0.26290062E-04  0.58980950E+01
 -0.27077414E-04  0.59009985E+01
 -0.27657153E-04  0.58993817E+01
 -0.28009904E-04  0.58940232E+01
 -0.28123725E-04  0.58855967E+01
 -0.27994730E-04  0.58746766E+01
 -0.27627205E-04  0.58617449E+01
 -0.27033189E-04  0.58472019E+01
 -0.26231597E-04  0.58313767E+01
 -0.25246965E-04  0.58145381E+01
 -0.24107946E-04  0.57969039E+01
 -0.22845699E-04  0.57786480E+01
 -0.21492293E-04  0.57599051E+01
 -0.20079257E-04  0.57407724E+01
 -0.18636339E-04  0.57213080E+01
 -0.17190558E-04  0.57015262E+01
 -0.15765532E-04  0.56813906E+01
 -0.14381111E-04  0.56608043E+01
 -0.13053253E-04  0.56396002E+01
 -0.11794121E-04  0.56175302E+01
 -0.10612332E-04  0.55942558E+01
 -0.95133230E-05  0.55693412E+01
 -0.84997769E-05  0.55422490E+01
 -0.75720699E-05  0.55123411E+01
 -0.67287167E-05  0.54788852E+01
 -0.59667869E-05  0.54410682E+01
 -0.88117750E-06  0.37444576E+01
 -0.95205864E-06  0.37580755E+01
 -0.10279992E-05  0.37691649E+01
 -0.11091828E-05  0.37778382E+01
 -0.11957734E-05  0.37842202E+01
 -0.12879122E-05  0.37884437E+01
 -0.13857134E-05  0.37906463E+01
 -0.14892604E-05  0.37909680E+01
 -0.15986021E-05  0.37895502E+01
 -0.17137499E-05  0.37865357E+01
 -0.18346746E-05  0.37820705E+01
 -0.19613056E-05  0.37763061E+01
 -0.20935302E-05  0.37694038E+01
 -0.22311966E-05  0.37615394E+01
 -0.23741179E-05  0.37529095E+01
 -0.25220811E-05  0.37437391E+01
 -0.26748595E-05  0.37342896E+01
 -0.28322306E-05  0.37248685E+01
 -0.29939992E-05  0.37158394E+01
 -0.31600282E-05  0.37076330E+01
 -0.33302753E-05  0.37007596E+01
 -0.35048381E-05  0.36958215E+01
 -0.36840058E-05  0.36935259E+01
 -0.38683186E-05  0.36946975E+01
 -0.40586328E-05  0.37002895E+01
 -0.42561912E-05  0.37113896E+01
 -0.44626961E-05  0.37292187E+01
 -0.46803829E-05  0.37551146E+01
 -0.49120914E-05  0.37904956E+01
  0.51613299E-05  0.38367937E+01
  0.54323281E-05  0.38953530E+01
  0.57300733E-05  0.39672921E+01
  0.60603208E-05  0.40533375E+01
  0.64295715E-05  0.41536488E+01
 -0.68450049E-05  0.42676680E+01
 -0.73143566E-05  0.43940269E+01
 -0.78457251E-05  0.45305471E+01
 -0.84472968E-05  0.46743436E+01
 -0.91269776E-05  0.48220283E+01
 -0.98919241E-05  0.49699788E+01
 -0.10747976E-04  0.51146299E+01
 -0.11699000E-04  0.52527405E+01
 -0.12746179E-04  0.53815992E+01
 -0.13887275E-04  0.54991491E+01
 -0.15115939E-04  0.56040301E+01
 -0.16421132E-04  0.56955498E+01
 -0.17786733E-04  0.57736037E+01
 -0.19191429E-04  0.58385662E+01
 -0.20608935E-04  0.58911708E+01
 -0.22008610E-04  0.59323946E+01
 -0.23356465E-04  0.59633564E+01
 -0.24616546E-04  0.59852320E+01
 -0.25752615E-04  0.59991887E+01
 -0.26730013E-04  0.60063383E+01
 -0.27517573E-04  0.60077051E+01
 -0.28089395E-04  0.60042084E+01
 -0.28426362E-04  0.59966539E+01
 -0.28517226E-04  0.59857351E+01
 -0.28359183E-04  0.59720386E+01
 -0.27957903E-04  0.59560550E+01
 -0.27326995E-04  0.59381912E+01
 -0.26487012E-04  0.59187834E+01
 -0.25464067E-04  0.58981105E+01
 -0.24288232E-04  0.58764052E+01
 -0.22991837E-04  0.58538628E+01
 -0.21607829E-04  0.58306470E+01
 -0.20168294E-04  0.58068913E+01
 -0.18703234E-04  0.57826976E+01
 -0.17239641E-04  0.57581300E+01
 -0.15800886E-04  0.57332065E+01
 -0.14406401E-04  0.57078873E+01
 -0.13071624E-04  0.56820626E+01
 -0.11808146E-04  0.56555403E+01
 -0.10624013E-04  0.56280350E+01
 -0.95241254E-05  0.55991591E+01
 -0.85106914E-05  0.55684183E+01
 -0.75836882E-05  0.55352119E+01
 -0.67413130E-05  0.54988382E+01
 -0.59803972E-05  0.54585082E+01
 -0.88198419E-06  0.37511809E+01
 -0.95327482E-06  0.37650049E+01
 -0.10296746E-05  0.37761805E+01
 -0.11113678E-05  0.37848294E+01
 -0.11985188E-05  0.37910861E+01
 -0.12912678E-05  0.37950930E+01
 -0.13897277E-05  0.37969971E+01
 -0.14939791E-05  0.37969478E+01
 -0.16040674E-05  0.37950954E+01
 -0.17199988E-05  0.37915919E+01
 -0.18417384E-05  0.37865923E+01
 -0.19692078E-05  0.37802573E+01
 -0.21022860E-05  0.37727575E+01
 -0.22408108E-05  0.37642788E+01
 -0.23845844E-05  0.37550289E+01
 -0.25333819E-05  0.37452450E+01
 -0.26869637E-05  0.37352023E+01
 -0.28450941E-05  0.37252242E+01
 -0.30075652E-05  0.37156925E+01
 -0.31742277E-05  0.37070596E+01
 -0.33450288E-05  0.36998610E+01
 -0.35200579E-05  0.36947281E+01
 -0.36995997E-05  0.36924025E+01
 -0.38841948E-05  0.36937487E+01
 -0.40747061E-05  0.36997660E+01
 -0.42723913E-05  0.37115951E+01
 -0.44789776E-05  0.37305171E+01
 -0.46967382E-05  0.37579376E+01
 -0.49285656E-05  0.37953486E+01
  0.51780401E-05  0.38442602E+01
  0.54494858E-05  0.39060943E+01
  0.57480108E-05  0.39820404E+01
  0.60795228E-05  0.40728791E+01
  0.64507099E-05  0.41787968E+01
 -0.68689772E-05  0.42992224E+01
 -0.73423245E-05  0.44327261E+01
 -0.78791512E-05  0.45770129E+01
 -0.84879732E-05  0.47290303E+01
 -0.91770402E-05  0.48851795E+01
 -0.99538455E-05  0.50416023E+01
 -0.10824527E-04  0.51944922E+01
 -0.11793177E-04  0.53403827E+01
 -0.12861080E-04  0.54763711E+01
 -0.14025940E-04  0.56002556E+01
 -0.15281142E-04  0.57105826E+01
 -0.16615143E-04  0.58066176E+01
 -0.18011065E-04  0.58882588E+01
 -0.19446589E-04  0.59559189E+01
 -0.20894217E-04  0.60103949E+01
 -0.22321939E-04  0.60527426E+01
 -0.23694337E-04  0.60841649E+01
 -0.24974073E-04  0.61059202E+01
 -0.26123681E-04  0.61192516E+01
 -0.27107550E-04  0.61253363E+01
 -0.27893918E-04  0.61252520E+01
 -0.28456729E-04  0.61199583E+01
 -0.28777158E-04  0.61102901E+01
 -0.28844694E-04  0.60969587E+01
 -0.28657653E-04  0.60805610E+01
 -0.28223114E-04  0.60615918E+01
 -0.27556274E-04  0.60404589E+01
 -0.26679321E-04  0.60174998E+01
 -0.25619932E-04  0.59929969E+01
 -0.24409564E-04  0.59671916E+01
 -0.23081673E-04  0.59402948E+01
 -0.21670023E-04  0.59124939E+01
 -0.20207191E-04  0.58839555E+01
 -0.18723361E-04  0.58548228E+01
 -0.17245430E-04  0.58252092E+01
 -0.15796450E-04  0.57951879E+01
 -0.14395379E-04  0.57647783E+01
 -0.13057079E-04  0.57339317E+01
 -0.11792527E-04  0.57025167E+01
 -0.10609162E-04  0.56703058E+01
 -0.95113241E-05  0.56369658E+01
 -0.85007273E-05  0.56020518E+01
 -0.75769400E-05  0.55650064E+01
 -0.67378376E-05  0.55251654E+01
 -0.59800140E-05  0.54817703E+01
 -0.88165896E-06  0.37557453E+01
 -0.95321124E-06  0.37698550E+01
 -0.10299084E-05  0.37812046E+01
 -0.11119349E-05  0.37899244E+01
 -0.11994546E-05  0.37961579E+01
 -0.12926067E-05  0.38000565E+01
 -0.13915020E-05  0.38017763E+01
 -0.14962183E-05  0.38014754E+01
 -0.16067972E-05  0.37993130E+01
 -0.17232402E-05  0.37954497E+01
 -0.18455061E-05  0.37900491E+01
 -0.19735097E-05  0.37832806E+01
 -0.21071215E-05  0.37753241E+01
 -0.22461702E-05  0.37663750E+01
 -0.23904476E-05  0.37566516E+01
 -0.25397172E-05  0.37464027E+01
 -0.26937275E-05  0.37359169E+01
 -0.28522304E-05  0.37255327E+01
 -0.30150053E-05  0.37156498E+01
 -0.31818906E-05  0.37067414E+01
 -0.33528224E-05  0.36993672E+01
 -0.35278803E-05  0.36941873E+01
 -0.37073420E-05  0.36919766E+01
 -0.38917444E-05  0.36936388E+01
 -0.40819516E-05  0.37002184E+01
 -0.42792286E-05  0.37129086E+01
 -0.44853179E-05  0.37330505E+01
 -0.47025180E-05  0.37621176E+01
 -0.49337600E-05  0.38016773E+01
  0.51826783E-05  0.38533205E+01
  0.54536716E-05  0.39185521E+01
  0.57519470E-05  0.39986396E+01
  0.60835405E-05  0.40944280E+01
  0.64553032E-05  0.42061420E+01
 -0.68748412E-05  0.43332095E+01
 -0.73503959E-05  0.44741487E+01
 -0.78906477E-05  0.46265544E+01
 -0.85044269E-05  0.47872050E+01
 -0.92003180E-05  0.49522836E+01
 -0.99861487E-05  0.51176803E+01
 -0.10868362E-04  0.52793273E+01
 -0.11851289E-04  0.54335105E+01
 -0.12936343E-04  0.55771146E+01
 -0.14121199E-04  0.57077758E+01
 -0.15399017E-04  0.58239360E+01
 -0.16757795E-04  0.59248134E+01
 -0.18179951E-04  0.60103096E+01
 -0.19642219E-04  0.60808813E+01
 -0.21115944E-04  0.61373975E+01
 -0.22567818E-04  0.61810027E+01
 -0.23961064E-04  0.62129940E+01
 -0.25257031E-04  0.62347220E+01
 -0.26417108E-04  0.62475135E+01
 -0.27404804E-04  0.62526170E+01
 -0.28187849E-04  0.62511674E+01
 -0.28740095E-04  0.62441668E+01
 -0.29043080E-04  0.62324788E+01
 -0.29087075E-04  0.62168311E+01
 -0.28871548E-04  0.61978272E+01
 -0.28404994E-04  0.61759616E+01
 -0.27704181E-04  0.61516379E+01
 -0.26792889E-04  0.61251886E+01
 -0.25700293E-04  0.60968936E+01
 -0.24459149E-04  0.60669971E+01
 -0.23103937E-04  0.60357202E+01
 -0.21669127E-04  0.60032702E+01
 -0.20187679E-04  0.59698432E+01
 -0.18689846E-04  0.59356226E+01
 -0.17202330E-04  0.59007706E+01
 -0.15747781E-04  0.58654171E+01
 -0.14344608E-04  0.58296432E+01
 -0.13007042E-04  0.57934648E+01
 -0.11745405E-04  0.57568153E+01
 -0.10566503E-04  0.57195303E+01
 -0.94741016E-05  0.56813356E+01
 -0.84694191E-05  0.56418409E+01
 -0.75516201E-05  0.56005373E+01
 -0.67182692E-05  0.55568032E+01
 -0.59657386E-05  0.55099154E+01
 -0.88017818E-06  0.37580641E+01
 -0.95183945E-06  0.37725488E+01
 -0.10286669E-05  0.37841693E+01
 -0.11108444E-05  0.37930641E+01
 -0.11985350E-05  0.37993846E+01
 -0.12918761E-05  0.38032907E+01
 -0.13909761E-05  0.38049467E+01
 -0.14959099E-05  0.38045192E+01
 -0.16067149E-05  0.38021756E+01
 -0.17233880E-05  0.37980847E+01
 -0.18458821E-05  0.37924182E+01
 -0.19741052E-05  0.37853541E+01
 -0.21079202E-05  0.37770808E+01
 -0.22471469E-05  0.37678031E+01
 -0.23915675E-05  0.37577493E+01
 -0.25409350E-05  0.37471792E+01
 -0.26949866E-05  0.37363943E+01
 -0.28534622E-05  0.37257475E+01
 -0.30161291E-05  0.37156558E+01
 -0.31828135E-05  0.37066122E+01
 -0.33534394E-05  0.36991999E+01
 -0.35280755E-05  0.36941067E+01
 -0.37069897E-05  0.36921398E+01
 -0.38907114E-05  0.36942408E+01
 -0.40801000E-05  0.37014983E+01
 -0.42764201E-05  0.37151568E+01
 -0.44814192E-05  0.37366162E+01
 -0.46974083E-05  0.37674174E+01
 -0.49273408E-05  0.38092034E+01
 -0.51748863E-05  0.38636474E+01
  0.54444953E-05  0.39323407E+01
  0.57414484E-05  0.40166349E+01
  0.60718811E-05  0.41174477E+01
  0.64427763E-05  0.42350528E+01
 -0.68619088E-05  0.43688889E+01
 -0.73377289E-05  0.45174329E+01
 -0.78791660E-05  0.46781767E+01
 -0.84953357E-05  0.48477318E+01
 -0.91951328E-05  0.50220577E+01
 -0.99867018E-05  0.51967819E+01
 -0.10876782E-04  0.53675586E+01
 -0.11869942E-04  0.55304077E+01
 -0.12967739E-04  0.56819839E+01
 -0.14167845E-04  0.58197469E+01
 -0.15463236E-04  0.59420251E+01
 -0.16841508E-04  0.60479856E+01
 -0.18284444E-04  0.61375351E+01
 -0.19767920E-04  0.62111791E+01
 -0.21262228E-04  0.62698664E+01
 -0.22732874E-04  0.63148383E+01
 -0.24141846E-04  0.63474949E+01
 -0.25449317E-04  0.63692860E+01
 -0.26615659E-04  0.63816280E+01
 -0.27603641E-04  0.63858447E+01
 -0.28380599E-04  0.63831305E+01
 -0.28920403E-04  0.63745304E+01
 -0.29205030E-04  0.63609353E+01
 -0.29225588E-04  0.63430871E+01
 -0.28982708E-04  0.63215920E+01
 -0.28486285E-04  0.62969395E+01
 -0.27754594E-04  0.62695238E+01
 -0.26812918E-04  0.62396672E+01
 -0.25691808E-04  0.62076415E+01
 -0.24425173E-04  0.61736887E+01
 -0.23048363E-04  0.61380362E+01
 -0.21596396E-04  0.61009077E+01
 -0.20102458E-04  0.60625272E+01
 -0.18596730E-04  0.60231173E+01
 -0.17105598E-04  0.59828904E+01
 -0.15651206E-04  0.59420346E+01
 -0.14251335E-04  0.59006959E+01
 -0.12919532E-04  0.58589584E+01
 -0.11665429E-04  0.58168243E+01
 -0.10495186E-04  0.57741962E+01
 -0.94119939E-05  0.57308635E+01
 -0.84165889E-05  0.56864939E+01
 -0.75077527E-05  0.56406308E+01
 -0.66827667E-05  0.55926980E+01
 -0.59378114E-05  0.55420108E+01
 -0.87752728E-06  0.37580509E+01
 -0.94914146E-06  0.37730080E+01
 -0.10259282E-05  0.37850048E+01
 -0.11080705E-05  0.37941863E+01
 -0.11957294E-05  0.38007113E+01
 -0.12890405E-05  0.38047471E+01
 -0.13881093E-05  0.38064656E+01
 -0.14930074E-05  0.38060411E+01
 -0.16037681E-05  0.38036488E+01
 -0.17203833E-05  0.37994650E+01
 -0.18428006E-05  0.37936695E+01
 -0.19709215E-05  0.37864479E+01
 -0.21046015E-05  0.37779970E+01
 -0.22436526E-05  0.37685304E+01
 -0.23878478E-05  0.37582858E+01
 -0.25369305E-05  0.37475338E+01
 -0.26906275E-05  0.37365877E+01
 -0.28486674E-05  0.37258147E+01
 -0.30108059E-05  0.37156476E+01
 -0.31768568E-05  0.37065987E+01
 -0.33467318E-05  0.36992737E+01
 -0.35204870E-05  0.36943866E+01
 -0.36983780E-05  0.36927757E+01
 -0.38809225E-05  0.36954188E+01
 -0.40689696E-05  0.37034469E+01
 -0.42637753E-05  0.37181538E+01
 -0.44670814E-05  0.37409964E+01
 -0.46811977E-05  0.37735812E+01
 -0.49090825E-05  0.38176254E+01
 -0.51544194E-05  0.38748848E+01
  0.54216859E-05  0.39470385E+01
  0.57162059E-05  0.40355265E+01
  0.60441815E-05  0.41413463E+01
  0.64126895E-05  0.42648303E+01
 -0.68296323E-05  0.44054399E+01
 -0.73036256E-05  0.45616226E+01
 -0.78438035E-05  0.47307774E+01
 -0.84595232E-05  0.49093546E+01
 -0.91599494E-05  0.50930900E+01
 -0.99535085E-05  0.52773420E+01
 -0.10847210E-04  0.54574759E+01
 -0.11845848E-04  0.56292312E+01
 -0.12951123E-04  0.57890187E+01
 -0.14160729E-04  0.59341099E+01
 -0.15467498E-04  0.60627117E+01
 -0.16858696E-04  0.61739368E+01
 -0.18315566E-04  0.62676970E+01
 -0.19813245E-04  0.63445502E+01
 -0.21321119E-04  0.64055300E+01
 -0.22803674E-04  0.64519804E+01
 -0.24221852E-04  0.64854100E+01
 -0.25534838E-04  0.65073727E+01
 -0.26702186E-04  0.65193774E+01
 -0.27686102E-04  0.65228256E+01
 -0.28453694E-04  0.65189713E+01
 -0.28978982E-04  0.65089017E+01
 -0.29244474E-04  0.64935332E+01
 -0.29242156E-04  0.64736185E+01
 -0.28973819E-04  0.64497631E+01
 -0.28450693E-04  0.64224471E+01
 -0.27692461E-04  0.63920508E+01
 -0.26725754E-04  0.63588814E+01
 -0.25582320E-04  0.63231987E+01
 -0.24297023E-04  0.62852389E+01
 -0.22905871E-04  0.62452327E+01
 -0.21444224E-04  0.62034187E+01
 -0.19945301E-04  0.61600486E+01
 -0.18439044E-04  0.61153850E+01
 -0.16951379E-04  0.60696922E+01
 -0.15503833E-04  0.60232196E+01
 -0.14113482E-04  0.59761817E+01
 -0.12793136E-04  0.59287342E+01
 -0.11551719E-04  0.58809520E+01
 -0.10394743E-04  0.58328081E+01
 -0.93248387E-05  0.57841578E+01
 -0.83422913E-05  0.57347294E+01
 -0.74455371E-05  0.56841201E+01
 -0.66316163E-05  0.56318005E+01
 -0.58965614E-05  0.55771250E+01
 -0.87370131E-06  0.37556186E+01
 -0.94511028E-06  0.37711525E+01
 -0.10216833E-05  0.37836374E+01
 -0.11036014E-05  0.37932240E+01
 -0.11910236E-05  0.38000770E+01
 -0.12840829E-05  0.38043701E+01
 -0.13828815E-05  0.38062823E+01
 -0.14874875E-05  0.38059945E+01
 -0.15979299E-05  0.38036891E+01
 -0.17141959E-05  0.37995496E+01
 -0.18362276E-05  0.37937629E+01
 -0.19639204E-05  0.37865222E+01
 -0.20971234E-05  0.37780319E+01
 -0.22356408E-05  0.37685140E+01
 -0.23792377E-05  0.37582152E+01
 -0.25276487E-05  0.37474160E+01
 -0.26805908E-05  0.37364411E+01
 -0.28377823E-05  0.37256708E+01
 -0.29989676E-05  0.37155532E+01
 -0.31639484E-05  0.37066186E+01
 -0.33326233E-05  0.36994938E+01
 -0.35050346E-05  0.36949176E+01
 -0.36814230E-05  0.36937576E+01
 -0.38622905E-05  0.36970258E+01
 -0.40484698E-05  0.37058932E+01
 -0.42411998E-05  0.37216998E+01
 -0.44422056E-05  0.37459571E+01
 -0.46537810E-05  0.37803338E+01
 -0.48788709E-05  0.38266188E+01
 -0.51211503E-05  0.38866486E+01
  0.53850954E-05  0.39621900E+01
  0.56760411E-05  0.40547737E+01
  0.60002169E-05  0.41654824E+01
 -0.63647495E-05  0.42947164E+01
 -0.67776196E-05  0.44419716E+01
 -0.72475542E-05  0.46056805E+01
 -0.77838355E-05  0.47831623E+01
 -0.83960035E-05  0.49707168E+01
 -0.90934359E-05  0.51638621E+01
 -0.98847894E-05  0.53576878E+01
 -0.10777301E-04  0.55472646E+01
 -0.11775963E-04  0.57280433E+01
 -0.12882611E-04  0.58961798E+01
 -0.14094977E-04  0.60487476E+01
 -0.15405800E-04  0.61838243E+01
 -0.16802094E-04  0.63004631E+01
 -0.18264684E-04  0.63985788E+01
 -0.19768127E-04  0.64787819E+01
 -0.21281094E-04  0.65421922E+01
 -0.22767278E-04  0.65902588E+01
 -0.24186812E-04  0.66246006E+01
 -0.25498155E-04  0.66468770E+01
 -0.26660290E-04  0.66586908E+01
 -0.27635096E-04  0.66615204E+01
 -0.28389653E-04  0.66566787E+01
 -0.28898282E-04  0.66452934E+01
 -0.29144117E-04  0.66283036E+01
 -0.29120055E-04  0.66064699E+01
 -0.28829010E-04  0.65803936E+01
 -0.28283447E-04  0.65505420E+01
 -0.27504291E-04  0.65172779E+01
 -0.26519320E-04  0.64808902E+01
 -0.25361236E-04  0.64416241E+01
 -0.24065598E-04  0.63997080E+01
 -0.22668814E-04  0.63553753E+01
 -0.21206337E-04  0.63088796E+01
 -0.19711195E-04  0.62605018E+01
 -0.18212899E-04  0.62105471E+01
 -0.16736760E-04  0.61593349E+01
 -0.15303577E-04  0.61071801E+01
 -0.13929642E-04  0.60543691E+01
 -0.12626994E-04  0.60011333E+01
 -0.11403834E-04  0.59476230E+01
 -0.10265042E-04  0.58938836E+01
 -0.92127254E-05  0.58398380E+01
 -0.82467613E-05  0.57852748E+01
 -0.73652945E-05  0.57298447E+01
 -0.65651799E-05  0.56730637E+01
 -0.58423581E-05  0.56143236E+01
 -0.86870534E-06  0.37506779E+01
 -0.93975047E-06  0.37668981E+01
 -0.10159360E-05  0.37799885E+01
 -0.10974405E-05  0.37901037E+01
 -0.11844204E-05  0.37974131E+01
 -0.12770052E-05  0.38020959E+01
 -0.13752940E-05  0.38043367E+01
 -0.14793507E-05  0.38043226E+01
 -0.15892001E-05  0.38022424E+01
 -0.17048247E-05  0.37982860E+01
 -0.18261613E-05  0.37926470E+01
 -0.19530997E-05  0.37855255E+01
 -0.20854827E-05  0.37771332E+01
 -0.22231080E-05  0.37676996E+01
 -0.23657334E-05  0.37574799E+01
 -0.25130853E-05  0.37467640E+01
 -0.26648721E-05  0.37358871E+01
 -0.28208025E-05  0.37252415E+01
 -0.29806100E-05  0.37152898E+01
 -0.31440844E-05  0.37065788E+01
 -0.33111109E-05  0.36997547E+01
 -0.34817163E-05  0.36955796E+01
 -0.36561240E-05  0.36949480E+01
 -0.38348161E-05  0.36989032E+01
 -0.40186027E-05  0.37086533E+01
 -0.42086970E-05  0.37255813E+01
 -0.44067959E-05  0.37512486E+01
 -0.46151620E-05  0.37873822E+01
 -0.48367073E-05  0.38358384E+01
 -0.50750737E-05  0.38985307E+01
 -0.53347063E-05  0.39773115E+01
  0.56209147E-05  0.40738024E+01
  0.59399126E-05  0.41891754E+01
 -0.62988268E-05  0.43239069E+01
 -0.67056591E-05  0.44775402E+01
 -0.71691840E-05  0.46485087E+01
 -0.76987623E-05  0.48340700E+01
 -0.83040449E-05  0.50303898E+01
 -0.89945501E-05  0.52327819E+01
 -0.97790965E-05  0.54360744E+01
 -0.10665090E-04  0.56350458E+01
 -0.11657681E-04  0.58248539E+01
 -0.12758820E-04  0.60013929E+01
 -0.13966291E-04  0.61615293E+01
 -0.15272793E-04  0.63032021E+01
 -0.16665185E-04  0.64253975E+01
 -0.18124021E-04  0.65280271E+01
 -0.19623468E-04  0.66117494E+01
 -0.21131724E-04  0.66777674E+01
 -0.22611963E-04  0.67276329E+01
 -0.24023819E-04  0.67630730E+01
 -0.25325331E-04  0.67858512E+01
 -0.26475223E-04  0.67976618E+01
 -0.27435320E-04  0.68000585E+01
 -0.28172909E-04  0.67944108E+01
 -0.28662781E-04  0.67818841E+01
 -0.28888791E-04  0.67634380E+01
 -0.28844758E-04  0.67398382E+01
 -0.28534646E-04  0.67116792E+01
 -0.27972008E-04  0.66794132E+01
 -0.27178798E-04  0.66433832E+01
 -0.26183674E-04  0.66038587E+01
 -0.25019992E-04  0.65610695E+01
 -0.23723699E-04  0.65152366E+01
 -0.22331293E-04  0.64665976E+01
 -0.20878038E-04  0.64154239E+01
 -0.19396521E-04  0.63620288E+01
 -0.17915614E-04  0.63067647E+01
 -0.16459855E-04  0.62500109E+01
 -0.15049202E-04  0.61921522E+01
 -0.13699099E-04  0.61335514E+01
 -0.12420783E-04  0.60745188E+01
 -0.11221741E-04  0.60152818E+01
 -0.10106253E-04  0.59559591E+01
 -0.90759523E-05  0.58965397E+01
 -0.81303686E-05  0.58368707E+01
 -0.72674224E-05  0.57766531E+01
 -0.64838517E-05  0.57154445E+01
 -0.57755710E-05  0.56526704E+01
 -0.86255465E-06  0.37431370E+01
 -0.93307826E-06  0.37601566E+01
 -0.10087037E-05  0.37739734E+01
 -0.10896064E-05  0.37847443E+01
 -0.11759394E-05  0.37926422E+01
 -0.12678288E-05  0.37978502E+01
 -0.13653696E-05  0.38005577E+01
 -0.14686217E-05  0.38009571E+01
 -0.15776055E-05  0.37992422E+01
 -0.16922986E-05  0.37956091E+01
 -0.18126330E-05  0.37902572E+01
 -0.19384933E-05  0.37833931E+01
 -0.20697165E-05  0.37752349E+01
 -0.22060944E-05  0.37660194E+01
 -0.23473784E-05  0.37560092E+01
 -0.24932876E-05  0.37455029E+01
 -0.26435228E-05  0.37348454E+01
 -0.27977837E-05  0.37244401E+01
 -0.29557937E-05  0.37147623E+01
 -0.31173307E-05  0.37063740E+01
 -0.32822659E-05  0.36999391E+01
 -0.34506093E-05  0.36962405E+01
 -0.36225644E-05  0.36961969E+01
 -0.37985891E-05  0.37008801E+01
 -0.39794648E-05  0.37115310E+01
 -0.41663704E-05  0.37295713E+01
 -0.43609624E-05  0.37566072E+01
 -0.45654567E-05  0.37944184E+01
 -0.47827122E-05  0.38449228E+01
 -0.50163122E-05  0.39101051E+01
 -0.52706390E-05  0.39918994E+01
 -0.55509379E-05  0.40920165E+01
 -0.58633606E-05  0.42117201E+01
 -0.62149785E-05  0.43515703E+01
 -0.66137507E-05  0.45111714E+01
 -0.70684273E-05  0.46889764E+01
 -0.75883677E-05  0.48822037E+01
 -0.81832493E-05  0.50869091E+01
 -0.88626446E-05  0.52982228E+01
 -0.96354515E-05  0.55107281E+01
 -0.10509173E-04  0.57189200E+01
 -0.11489060E-04  0.59176658E+01
 -0.12577155E-04  0.61025934E+01
 -0.13771304E-04  0.62703537E+01
 -0.15064220E-04  0.64187362E+01
 -0.16442721E-04  0.65466477E+01
 -0.17887254E-04  0.66539855E+01
 -0.19371829E-04  0.67414459E+01
 -0.20864449E-04  0.68103061E+01
 -0.22328100E-04  0.68622128E+01
 -0.23722268E-04  0.68989958E+01
 -0.25004942E-04  0.69225170E+01
 -0.26134935E-04  0.69345580E+01
 -0.27074341E-04  0.69367440E+01
 -0.27790905E-04  0.69304977E+01
 -0.28260069E-04  0.69170198E+01
 -0.28466496E-04  0.68972878E+01
 -0.28404917E-04  0.68720708E+01
 -0.28080239E-04  0.68419551E+01
 -0.27506909E-04  0.68073768E+01
 -0.26707642E-04  0.67686595E+01
 -0.25711654E-04  0.67260538E+01
 -0.24552610E-04  0.66797761E+01
 -0.23266484E-04  0.66300430E+01
 -0.21889524E-04  0.65771005E+01
 -0.20456492E-04  0.65212427E+01
 -0.18999266E-04  0.64628216E+01
 -0.17545867E-04  0.64022429E+01
 -0.16119902E-04  0.63399521E+01
 -0.14740380E-04  0.62764090E+01
 -0.13421847E-04  0.62120570E+01
 -0.12174724E-04  0.61472873E+01
 -0.11005808E-04  0.60824052E+01
 -0.99188247E-05  0.60176006E+01
 -0.89149972E-05  0.59529255E+01
 -0.79935850E-05  0.58882807E+01
 -0.71523617E-05  0.58234112E+01
 -0.63880260E-05  0.57579104E+01
 -0.56965398E-05  0.56912309E+01
 -0.85527478E-06  0.37329012E+01
 -0.92512168E-06  0.37508347E+01
 -0.10000170E-05  0.37655007E+01
 -0.10801327E-05  0.37770567E+01
 -0.11656178E-05  0.37856773E+01
 -0.12565942E-05  0.37915483E+01
 -0.13531530E-05  0.37948626E+01
 -0.14553494E-05  0.37958165E+01
 -0.15631995E-05  0.37946085E+01
 -0.16766763E-05  0.37914397E+01
 -0.17957071E-05  0.37865147E+01
 -0.19201714E-05  0.37800456E+01
 -0.20499014E-05  0.37722566E+01
 -0.21846836E-05  0.37633907E+01
 -0.23242635E-05  0.37537176E+01
 -0.24683544E-05  0.37435434E+01
 -0.26166499E-05  0.37332216E+01
 -0.27688417E-05  0.37231655E+01
 -0.29246436E-05  0.37138617E+01
 -0.30838218E-05  0.37058856E+01
 -0.32462329E-05  0.36999165E+01
 -0.34118689E-05  0.36967555E+01
 -0.35809107E-05  0.36973423E+01
 -0.37537879E-05  0.37027733E+01
 -0.39312469E-05  0.37143180E+01
 -0.41144235E-05  0.37334312E+01
 -0.43049218E-05  0.37617579E+01
 -0.45048952E-05  0.38011234E+01
 -0.47171290E-05  0.38534996E+01
 -0.49451216E-05  0.39209357E+01
 -0.51931599E-05  0.40054409E+01
 -0.54663845E-05  0.41088118E+01
 -0.57708359E-05  0.42324045E+01
 -0.61134717E-05  0.43768697E+01
 -0.65021393E-05  0.45418868E+01
 -0.69454857E-05  0.47259501E+01
 -0.74527817E-05  0.49262668E+01
 -0.80336365E-05  0.51388131E+01
 -0.86975794E-05  0.53585661E+01
 -0.94534933E-05  0.55798892E+01
 -0.10308894E-04  0.57970114E+01
 -0.11269069E-04  0.60045171E+01
 -0.12336118E-04  0.61977666E+01
 -0.13507956E-04  0.63731861E+01
 -0.14777373E-04  0.65284014E+01
 -0.16131266E-04  0.66622230E+01
 -0.17550163E-04  0.67745162E+01
 -0.19008172E-04  0.68659978E+01
 -0.20473422E-04  0.69380045E+01
 -0.21909072E-04  0.69922652E+01
 -0.23274864E-04  0.70307010E+01
 -0.24529143E-04  0.70552636E+01
 -0.25631199E-04  0.70678154E+01
 -0.26543738E-04  0.70700476E+01
 -0.27235238E-04  0.70634325E+01
 -0.27681973E-04  0.70492031E+01
 -0.27869491E-04  0.70283532E+01
 -0.27793399E-04  0.70016547E+01
 -0.27459407E-04  0.69696857E+01
 -0.26882616E-04  0.69328676E+01
 -0.26086191E-04  0.68915068E+01
 -0.25099543E-04  0.68458388E+01
 -0.23956253E-04  0.67960711E+01
 -0.22691931E-04  0.67424222E+01
 -0.21342207E-04  0.66851533E+01
 -0.19941012E-04  0.66245896E+01
 -0.18519244E-04  0.65611300E+01
 -0.17103856E-04  0.64952416E+01
 -0.15717372E-04  0.64274431E+01
 -0.14377766E-04  0.63582755E+01
 -0.13098638E-04  0.62882657E+01
 -0.11889603E-04  0.62178867E+01
 -0.10756804E-04  0.61475199E+01
 -0.97034731E-05  0.60774222E+01
 -0.87305035E-05  0.60077020E+01
 -0.78369675E-05  0.59383061E+01
 -0.70205789E-05  0.58690152E+01
 -0.62780803E-05  0.57994494E+01
 -0.56055588E-05  0.57290803E+01
 -0.84690133E-06  0.37198731E+01
 -0.91592031E-06  0.37388341E+01
 -0.98992006E-06  0.37544721E+01
 -0.10690682E-05  0.37669428E+01
 -0.11535094E-05  0.37764210E+01
 -0.12433612E-05  0.37830936E+01
 -0.13387099E-05  0.37871554E+01
 -0.14396065E-05  0.37888057E+01
 -0.15460623E-05  0.37882467E+01
 -0.16580459E-05  0.37856832E+01
 -0.17754799E-05  0.37813245E+01
 -0.18982397E-05  0.37753874E+01
 -0.20261528E-05  0.37681013E+01
 -0.21590012E-05  0.37597147E+01
 -0.22965256E-05  0.37505034E+01
 -0.24384342E-05  0.37407800E+01
 -0.25844143E-05  0.37309054E+01
 -0.27341504E-05  0.37213014E+01
 -0.28873472E-05  0.37124643E+01
 -0.30437594E-05  0.37049806E+01
 -0.32032286E-05  0.36995426E+01
 -0.33657275E-05  0.36969664E+01
 -0.35314117E-05  0.36982094E+01
 -0.37006785E-05  0.37043882E+01
 -0.38742330E-05  0.37167954E+01
 -0.40531594E-05  0.37369128E+01
 -0.42389977E-05  0.37664172E+01
 -0.44338229E-05  0.38071714E+01
 -0.46403264E-05  0.38611925E+01
 -0.48618957E-05  0.39305849E+01
 -0.51026892E-05  0.40174253E+01
 -0.53677019E-05  0.41235904E+01
 -0.56628132E-05  0.42505279E+01
 -0.59948064E-05  0.43989853E+01
 -0.63713463E-05  0.45687316E+01
 -0.68008944E-05  0.47583267E+01
 -0.72925402E-05  0.49649991E+01
 -0.78557243E-05  0.51846835E+01
 -0.84998285E-05  0.54122426E+01
 -0.92336179E-05  0.56418546E+01
 -0.10064528E-04  0.58675078E+01
 -0.10997814E-04  0.60835179E+01
 -0.12035592E-04  0.62849790E+01
 -0.13175852E-04  0.64680832E+01
 -0.14411523E-04  0.66302745E+01
 -0.15729710E-04  0.67702449E+01
 -0.17111227E-04  0.68878028E+01
 -0.18530552E-04  0.69836620E+01
 -0.19956281E-04  0.70591964E+01
 -0.21352144E-04  0.71161982E+01
 -0.22678561E-04  0.71566649E+01
 -0.23894669E-04  0.71826258E+01
 -0.24960649E-04  0.71960145E+01
 -0.25840174E-04  0.71985818E+01
 -0.26502735E-04  0.71918454E+01
 -0.26925615E-04  0.71770680E+01
 -0.27095307E-04  0.71552590E+01
 -0.27008238E-04  0.71271937E+01
 -0.26670746E-04  0.70934442E+01
 -0.26098319E-04  0.70544209E+01
 -0.25314224E-04  0.70104179E+01
 -0.24347669E-04  0.69616621E+01
 -0.23231734E-04  0.69083605E+01
 -0.22001255E-04  0.68507425E+01
 -0.20690862E-04  0.67890952E+01
 -0.19333326E-04  0.67237859E+01
 -0.17958290E-04  0.66552707E+01
 -0.16591439E-04  0.65840884E+01
 -0.15254075E-04  0.65108386E+01
 -0.13963057E-04  0.64361484E+01
 -0.12731021E-04  0.63606306E+01
 -0.11566793E-04  0.62848387E+01
 -0.10475911E-04  0.62092254E+01
 -0.94611919E-05  0.61341072E+01
 -0.85232818E-05  0.60596397E+01
 -0.76611580E-05  0.59858047E+01
 -0.68725648E-05  0.59124075E+01
 -0.61543746E-05  0.58390843E+01
 -0.55028774E-05  0.57653156E+01
 -0.83747966E-06  0.37039528E+01
 -0.90552487E-06  0.37240522E+01
 -0.97846939E-06  0.37407824E+01
 -0.10564760E-05  0.37542960E+01
 -0.11396845E-05  0.37647655E+01
 -0.12282077E-05  0.37723774E+01
 -0.13221269E-05  0.37773271E+01
 -0.14214885E-05  0.37798154E+01
 -0.15262992E-05  0.37800468E+01
 -0.16365232E-05  0.37782293E+01
 -0.17520790E-05  0.37745755E+01
 -0.18728378E-05  0.37693062E+01
 -0.19986234E-05  0.37626551E+01
 -0.21292139E-05  0.37548754E+01
 -0.22643461E-05  0.37462477E+01
 -0.24037236E-05  0.37370902E+01
 -0.25470287E-05  0.37277699E+01
 -0.26939396E-05  0.37187153E+01
 -0.28441522E-05  0.37104305E+01
 -0.29974100E-05  0.37035106E+01
 -0.31535391E-05  0.36986585E+01
 -0.33124915E-05  0.36967017E+01
 -0.34743951E-05  0.36986112E+01
 -0.36396113E-05  0.37055187E+01
 -0.38087978E-05  0.37187345E+01
 -0.39829789E-05  0.37397605E+01
 -0.41636191E-05  0.37702970E+01
 -0.43527001E-05  0.38122352E+01
 -0.45527995E-05  0.38676275E+01
 -0.47671685E-05  0.39386230E+01
 -0.49998051E-05  0.40273559E+01
 -0.52555188E-05  0.41357762E+01
 -0.55399784E-05  0.42654205E+01
 -0.58597335E-05  0.44171379E+01
 -0.62221949E-05  0.45908020E+01
 -0.66355562E-05  0.47850645E+01
 -0.71086322E-05  0.49972118E+01
 -0.76505924E-05  0.52231819E+01
 -0.82705642E-05  0.54577702E+01
 -0.89770894E-05  0.56950135E+01
 -0.97774283E-05  0.59286937E+01
 -0.10676726E-04  0.61528778E+01
 -0.11677075E-04  0.63623988E+01
 -0.12776546E-04  0.65532047E+01
 -0.13968268E-04  0.67225372E+01
 -0.15239687E-04  0.68689412E+01
 -0.16572112E-04  0.69921369E+01
 -0.17940673E-04  0.70928036E+01
 -0.19314785E-04  0.71723239E+01
 -0.20659152E-04  0.72325289E+01
 -0.21935314E-04  0.72754716E+01
 -0.23103640E-04  0.73032437E+01
 -0.24125615E-04  0.73178385E+01
 -0.24966241E-04  0.73210587E+01
 -0.25596294E-04  0.73144623E+01
 -0.25994230E-04  0.72993398E+01
 -0.26147532E-04  0.72767166E+01
 -0.26053366E-04  0.72473734E+01
 -0.25718507E-04  0.72118810E+01
 -0.25158535E-04  0.71706447E+01
 -0.24396450E-04  0.71239547E+01
 -0.23460850E-04  0.70720391E+01
 -0.22383885E-04  0.70151158E+01
 -0.21199204E-04  0.69534386E+01
 -0.19940063E-04  0.68873338E+01
 -0.18637749E-04  0.68172245E+01
 -0.17320397E-04  0.67436374E+01
 -0.16012234E-04  0.66671932E+01
 -0.14733222E-04  0.65885807E+01
 -0.13499049E-04  0.65085173E+01
 -0.12321378E-04  0.64277014E+01
 -0.11208278E-04  0.63467631E+01
 -0.10164748E-04  0.62662182E+01
 -0.91932665E-05  0.61864321E+01
 -0.82943249E-05  0.61075949E+01
 -0.74668977E-05  0.60297101E+01
 -0.67088497E-05  0.59525945E+01
 -0.60172662E-05  0.58758878E+01
 -0.53887148E-05  0.57990688E+01
 -0.82706433E-06  0.36850394E+01
 -0.89399671E-06  0.37063823E+01
 -0.96573377E-06  0.37243206E+01
 -0.10424330E-05  0.37390012E+01
 -0.11242289E-05  0.37505928E+01
 -0.12112291E-05  0.37592793E+01
 -0.13035099E-05  0.37652552E+01
 -0.14011127E-05  0.37687213E+01
 -0.15040399E-05  0.37698833E+01
 -0.16122511E-05  0.37689509E+01
 -0.17256612E-05  0.37661392E+01
 -0.18441377E-05  0.37616719E+01
 -0.19675012E-05  0.37557861E+01
 -0.20955266E-05  0.37487384E+01
 -0.22279476E-05  0.37408134E+01
 -0.23644644E-05  0.37323335E+01
 -0.25047550E-05  0.37236703E+01
 -0.26484918E-05  0.37152571E+01
 -0.27953629E-05  0.37076037E+01
 -0.29451006E-05  0.37013115E+01
 -0.30975152E-05  0.36970904E+01
 -0.32525369E-05  0.36957761E+01
 -0.34102638E-05  0.36983481E+01
 -0.35710172E-05  0.37059486E+01
 -0.37354026E-05  0.37198988E+01
 -0.39043765E-05  0.37417134E+01
 -0.40793172E-05  0.37731075E+01
 -0.42620990E-05  0.38159906E+01
 -0.44551673E-05  0.38724393E+01
 -0.46616134E-05  0.39446359E+01
 -0.48852450E-05  0.40347609E+01
 -0.51306481E-05  0.41448283E+01
 -0.54032345E-05  0.42764598E+01
 -0.57092633E-05  0.44306095E+01
 -0.60558237E-05  0.46072700E+01
 -0.64507617E-05  0.48052118E+01
 -0.69025273E-05  0.50218191E+01
 -0.74199197E-05  0.52530830E+01
 -0.80117075E-05  0.54937870E+01
 -0.86861055E-05  0.57378785E+01
 -0.94501046E-05  0.59789758E+01
 -0.10308666E-04  0.62109247E+01
 -0.11263817E-04  0.64283058E+01
 -0.12313710E-04  0.66268145E+01
 -0.13451739E-04  0.68034668E+01
 -0.14665821E-04  0.69566270E+01
 -0.15937961E-04  0.70858892E+01
 -0.17244222E-04  0.71918600E+01
 -0.18555182E-04  0.72758952E+01
 -0.19836921E-04  0.73398338E+01
 -0.21052523E-04  0.73857600E+01
 -0.22164019E-04  0.74158081E+01
 -0.23134603E-04  0.74320176E+01
 -0.23930945E-04  0.74362336E+01
 -0.24525361E-04  0.74300493E+01
 -0.24897625E-04  0.74147817E+01
 -0.25036235E-04  0.73914731E+01
 -0.24939004E-04  0.73609142E+01
 -0.24612932E-04  0.73236809E+01
 -0.24073392E-04  0.72801826E+01
 -0.23342751E-04  0.72307168E+01
 -0.22448586E-04  0.71755265E+01
 -0.21421705E-04  0.71148559E+01
 -0.20294173E-04  0.70489994E+01
 -0.19097517E-04  0.69783399E+01
 -0.17861243E-04  0.69033723E+01
 -0.16611749E-04  0.68247081E+01
 -0.15371643E-04  0.67430616E+01
 -0.14159451E-04  0.66592176E+01
 -0.12989650E-04  0.65739857E+01
 -0.11872939E-04  0.64881474E+01
 -0.10816674E-04  0.64024012E+01
 -0.98253843E-05  0.63173148E+01
 -0.89012953E-05  0.62332882E+01
 -0.80448308E-05  0.61505306E+01
 -0.72550527E-05  0.60690513E+01
 -0.65300299E-05  0.59886638E+01
 -0.58671375E-05  0.59089988E+01
 -0.52632881E-05  0.58295224E+01
 -0.81571843E-06  0.36630325E+01
 -0.88140690E-06  0.36857156E+01
 -0.95179310E-06  0.37049707E+01
 -0.10270287E-05  0.37209366E+01
 -0.11072426E-05  0.37337758E+01
 -0.11925369E-05  0.37436679E+01
 -0.12829827E-05  0.37508046E+01
 -0.13786164E-05  0.37553853E+01
 -0.14794359E-05  0.37576151E+01
 -0.15853968E-05  0.37577045E+01
 -0.16964103E-05  0.37558697E+01
 -0.18123409E-05  0.37523364E+01
 -0.19330065E-05  0.37473437E+01
 -0.20581795E-05  0.37411507E+01
 -0.21875915E-05  0.37340446E+01
 -0.23209400E-05  0.37263506E+01
 -0.24578997E-05  0.37184431E+01
 -0.25981380E-05  0.37107586E+01
 -0.27413358E-05  0.37038101E+01
 -0.28872144E-05  0.36982024E+01
 -0.30355682E-05  0.36946492E+01
 -0.31863045E-05  0.36939901E+01
 -0.33394898E-05  0.36972089E+01
 -0.34954022E-05  0.37054519E+01
 -0.36545899E-05  0.37200450E+01
 -0.38179347E-05  0.37425076E+01
 -0.39867194E-05  0.37745604E+01
 -0.41626982E-05  0.38181208E+01
 -0.43481679E-05  0.38752774E+01
 -0.45460388E-05  0.39482331E+01
 -0.47599009E-05  0.40392025E+01
 -0.49940832E-05  0.41502532E+01
 -0.52536985E-05  0.42830859E+01
 -0.55446636E-05  0.44387614E+01
 -0.58736849E-05  0.46174044E+01
 -0.62481883E-05  0.48179308E+01
 -0.66761761E-05  0.50378641E+01
 -0.71659861E-05  0.52733024E+01
 -0.77259314E-05  0.55190778E+01
 -0.83638040E-05  0.57691091E+01
 -0.90862375E-05  0.60169023E+01
 -0.98979405E-05  0.62561166E+01
 -0.10800834E-04  0.64810948E+01
 -0.11793159E-04  0.66872733E+01
 -0.12868629E-04  0.68714179E+01
 -0.14015755E-04  0.70316758E+01
 -0.15217429E-04  0.71674715E+01
 -0.16450910E-04  0.72792941E+01
 -0.17688261E-04  0.73684305E+01
 -0.18897307E-04  0.74366914E+01
 -0.20043076E-04  0.74861617E+01
 -0.21089659E-04  0.75189960E+01
 -0.22002326E-04  0.75372629E+01
 -0.22749723E-04  0.75428396E+01
 -0.23305929E-04  0.75373490E+01
 -0.23652159E-04  0.75221328E+01
 -0.23777932E-04  0.74982535E+01
 -0.23681599E-04  0.74665172E+01
 -0.23370179E-04  0.74275141E+01
 -0.22858544E-04  0.73816700E+01
 -0.22168074E-04  0.73293046E+01
 -0.21324947E-04  0.72706929E+01
 -0.20358242E-04  0.72061244E+01
 -0.19298084E-04  0.71359538E+01
 -0.18173951E-04  0.70606406E+01
 -0.17013314E-04  0.69807696E+01
 -0.15840637E-04  0.68970522E+01
 -0.14676781E-04  0.68103066E+01
 -0.13538765E-04  0.67214188E+01
 -0.12439838E-04  0.66312899E+01
 -0.11389756E-04  0.65407774E+01
 -0.10395217E-04  0.64506368E+01
 -0.94603500E-05  0.63614724E+01
 -0.85872070E-05  0.62737013E+01
 -0.77762293E-05  0.61875336E+01
 -0.70266457E-05  0.61029679E+01
 -0.63368038E-05  0.60197994E+01
 -0.57044337E-05  0.59376364E+01
 -0.51268497E-05  0.58559224E+01
 -0.80351269E-06  0.36378344E+01
 -0.86783538E-06  0.36619433E+01
 -0.93673735E-06  0.36826139E+01
 -0.10103641E-05  0.36999745E+01
 -0.10888386E-05  0.37141794E+01
 -0.11722571E-05  0.37254018E+01
 -0.12606854E-05  0.37338283E+01
 -0.13541549E-05  0.37396555E+01
 -0.14526591E-05  0.37430864E+01
 -0.15561497E-05  0.37443305E+01
 -0.16645345E-05  0.37436043E+01
 -0.17776757E-05  0.37411338E+01
 -0.18953887E-05  0.37371591E+01
 -0.20174447E-05  0.37319404E+01
 -0.21435736E-05  0.37257663E+01
 -0.22734713E-05  0.37189631E+01
 -0.24068098E-05  0.37119063E+01
 -0.25432527E-05  0.37050334E+01
 -0.26824742E-05  0.36988580E+01
 -0.28241849E-05  0.36939857E+01
 -0.29681634E-05  0.36911301E+01
 -0.31142934E-05  0.36911305E+01
 -0.32626081E-05  0.36949701E+01
 -0.34133399E-05  0.37037935E+01
 -0.35669754E-05  0.37189241E+01
 -0.37243161E-05  0.37418778E+01
 -0.38865413E-05  0.37743715E+01
 -0.40552744E-05  0.38183192E+01
 -0.42326497E-05  0.38758098E+01
 -0.44213781E-05  0.39490533E+01
 -0.46248094E-05  0.40402848E+01
 -0.48469868E-05  0.41516140E+01
 -0.50926880E-05  0.42848125E+01
 -0.53674444E-05  0.44410478E+01
 -0.56775262E-05  0.46205870E+01
 -0.60298773E-05  0.48225164E+01
 -0.64319813E-05  0.50445397E+01
 -0.68916354E-05  0.52829175E+01
 -0.74166136E-05  0.55325957E+01
 -0.80142018E-05  0.57875312E+01
 -0.86906001E-05  0.60411773E+01
 -0.94502036E-05  0.62870496E+01
 -0.10294794E-04  0.65192749E+01
 -0.11222703E-04  0.67330283E+01
 -0.12228017E-04  0.69248028E+01
 -0.13299946E-04  0.70924900E+01
 -0.14422445E-04  0.72352975E+01
 -0.15574192E-04  0.73535467E+01
 -0.16729025E-04  0.74484078E+01
 -0.17856839E-04  0.75216209E+01
 -0.18924954E-04  0.75752370E+01
 -0.19899865E-04  0.76114034E+01
 -0.20749232E-04  0.76321990E+01
 -0.21443941E-04  0.76395204E+01
 -0.21960017E-04  0.76350138E+01
 -0.22280203E-04  0.76200450E+01
 -0.22395031E-04  0.75956997E+01
 -0.22303277E-04  0.75628079E+01
 -0.22011780E-04  0.75219858E+01
 -0.21534640E-04  0.74736905E+01
 -0.20891938E-04  0.74182822E+01
 -0.20108108E-04  0.73560889E+01
 -0.19210176E-04  0.72874676E+01
 -0.18226013E-04  0.72128566E+01
 -0.17182793E-04  0.71328132E+01
 -0.16105738E-04  0.70480312E+01
 -0.15017232E-04  0.69593365E+01
 -0.13936294E-04  0.68676597E+01
 -0.12878400E-04  0.67739898E+01
 -0.11855567E-04  0.66793146E+01
 -0.10876647E-04  0.65845564E+01
 -0.99477334E-05  0.64905118E+01
 -0.90726227E-05  0.63978028E+01
 -0.82532692E-05  0.63068437E+01
 -0.74902033E-05  0.62178266E+01
 -0.67828878E-05  0.61307216E+01
 -0.61300091E-05  0.60452909E+01
 -0.55297035E-05  0.59611093E+01
 -0.49797298E-05  0.58775884E+01
 -0.79052452E-06  0.36093531E+01
 -0.85336974E-06  0.36349589E+01
 -0.92066530E-06  0.36571309E+01
 -0.99255024E-06  0.36759845E+01
 -0.10691412E-05  0.36916631E+01
 -0.11505285E-05  0.37043314E+01
 -0.12367724E-05  0.37141693E+01
 -0.13278996E-05  0.37213681E+01
 -0.14238989E-05  0.37261274E+01
 -0.15247185E-05  0.37286543E+01
 -0.16302635E-05  0.37291637E+01
 -0.17403936E-05  0.37278807E+01
 -0.18549231E-05  0.37250450E+01
 -0.19736221E-05  0.37209168E+01
 -0.20962199E-05  0.37157842E+01
 -0.22224115E-05  0.37099731E+01
 -0.23518676E-05  0.37038582E+01
 -0.24842483E-05  0.36978758E+01
 -0.26192221E-05  0.36925375E+01
 -0.27564895E-05  0.36884463E+01
 -0.28958133E-05  0.36863122E+01
 -0.30370532E-05  0.36869700E+01
 -0.31802082E-05  0.36913968E+01
 -0.33254628E-05  0.37007295E+01
 -0.34732394E-05  0.37162819E+01
 -0.36242541E-05  0.37395582E+01
 -0.37795767E-05  0.37722618E+01
 -0.39406912E-05  0.38162925E+01
 -0.41095585E-05  0.38737266E+01
 -0.42886761E-05  0.39467678E+01
 -0.44811355E-05  0.40376581E+01
 -0.46906715E-05  0.41485358E+01
 -0.49216988E-05  0.42812342E+01
 -0.51793288E-05  0.44370243E+01
 -0.54693541E-05  0.46163229E+01
 -0.57981877E-05  0.48184085E+01
 -0.61727377E-05  0.50412029E+01
 -0.66001981E-05  0.52811839E+01
 -0.70877374E-05  0.55334782E+01
 -0.76420685E-05  0.57921524E+01
 -0.82688969E-05  0.60506736E+01
 -0.89722564E-05  0.63024664E+01
 -0.97537632E-05  0.65414709E+01
 -0.10611842E-04  0.67626066E+01
 -0.11540997E-04  0.69620749E+01
 -0.12531229E-04  0.71374748E+01
 -0.13567690E-04  0.72877477E+01
 -0.14630673E-04  0.74129934E+01
 -0.15696021E-04  0.75142128E+01
 -0.16735964E-04  0.75930274E+01
 -0.17720395E-04  0.76514147E+01
 -0.18618489E-04  0.76914835E+01
 -0.19400548E-04  0.77153001E+01
 -0.20039893E-04  0.77247662E+01
 -0.20514633E-04  0.77215441E+01
 -0.20809095E-04  0.77070225E+01
 -0.20914792E-04  0.76823152E+01
 -0.20830821E-04  0.76482856E+01
 -0.20563659E-04  0.76055902E+01
 -0.20126402E-04  0.75547358E+01
 -0.19537565E-04  0.74961449E+01
 -0.18819567E-04  0.74302222E+01
 -0.17997107E-04  0.73574178E+01
 -0.17095573E-04  0.72782783E+01
 -0.16139632E-04  0.71934815E+01
 -0.15152113E-04  0.71038486E+01
 -0.14153219E-04  0.70103323E+01
 -0.13160076E-04  0.69139808E+01
 -0.12186602E-04  0.68158835E+01
 -0.11243609E-04  0.67171048E+01
 -0.10339082E-04  0.66186162E+01
 -0.94785688E-05  0.65212355E+01
 -0.86655960E-05  0.64255804E+01
 -0.79020809E-05  0.63320414E+01
 -0.71887011E-05  0.62407725E+01
 -0.65252044E-05  0.61516996E+01
 -0.59106580E-05  0.60645384E+01
 -0.53436393E-05  0.59788204E+01
 -0.48223780E-05  0.58939192E+01
 -0.77683691E-06  0.35775056E+01
 -0.83810402E-06  0.36046621E+01
 -0.90368313E-06  0.36284054E+01
 -0.97370647E-06  0.36488357E+01
 -0.10482842E-05  0.36660834E+01
 -0.11275005E-05  0.36803019E+01
 -0.12114103E-05  0.36916625E+01
 -0.13000350E-05  0.37003494E+01
 -0.13933595E-05  0.37065568E+01
 -0.14913287E-05  0.37104875E+01
 -0.15938448E-05  0.37123534E+01
 -0.17007662E-05  0.37123774E+01
 -0.18119062E-05  0.37107972E+01
 -0.19270348E-05  0.37078710E+01
 -0.20458815E-05  0.37038854E+01
 -0.21681414E-05  0.36991639E+01
 -0.22934846E-05  0.36940785E+01
 -0.24215688E-05  0.36890616E+01
 -0.25520575E-05  0.36846205E+01
 -0.26846421E-05  0.36813520E+01
 -0.28190695E-05  0.36799591E+01
 -0.29551759E-05  0.36812672E+01
 -0.30929253E-05  0.36862423E+01
 -0.32324533E-05  0.36960076E+01
 -0.33741157E-05  0.37118599E+01
 -0.35185408E-05  0.37352837E+01
 -0.36666839E-05  0.37679591E+01
 -0.38198842E-05  0.38117612E+01
 -0.39799213E-05  0.38687412E+01
 -0.41490697E-05  0.39410830E+01
 -0.43301501E-05  0.40310212E+01
 -0.45265732E-05  0.41407090E+01
 -0.47423714E-05  0.42720298E+01
 -0.49822122E-05  0.44263521E+01
 -0.52513822E-05  0.46042459E+01
 -0.55557291E-05  0.48051984E+01
 -0.59015462E-05  0.50273833E+01
 -0.62953807E-05  0.52675461E+01
 -0.67437485E-05  0.55210599E+01
 -0.72527427E-05  0.57821756E+01
 -0.78275315E-05  0.60444464E+01
 -0.84717540E-05  0.63012669E+01
 -0.91868426E-05  0.65464310E+01
 -0.99713207E-05  0.67746172E+01
 -0.10820144E-04  0.69817241E+01
 -0.11724171E-04  0.71650254E+01
 -0.12669856E-04  0.73231484E+01
 -0.13639247E-04  0.74559158E+01
 -0.14610361E-04  0.75641026E+01
 -0.15557958E-04  0.76491597E+01
 -0.16454704E-04  0.77129460E+01
 -0.17272651E-04  0.77574966E+01
 -0.17984910E-04  0.77848390E+01
 -0.18567377E-04  0.77968628E+01
 -0.19000318E-04  0.77952376E+01
 -0.19269665E-04  0.77813739E+01
 -0.19367872E-04  0.77564194E+01
 -0.19294254E-04  0.77212822E+01
 -0.19054776E-04  0.76766757E+01
 -0.18661348E-04  0.76231777E+01
 -0.18130713E-04  0.75612973E+01
 -0.17483074E-04  0.74915431E+01
 -0.16740619E-04  0.74144851E+01
 -0.15926089E-04  0.73308041E+01
 -0.15061526E-04  0.72413202E+01
 -0.14167278E-04  0.71469982E+01
 -0.13261323E-04  0.70489259E+01
 -0.12358886E-04  0.69482695E+01
 -0.11472343E-04  0.68462104E+01
 -0.10611334E-04  0.67438744E+01
 -0.97830332E-05  0.66422615E+01
 -0.89924918E-05  0.65421873E+01
 -0.82430201E-05  0.64442423E+01
 -0.75365462E-05  0.63487711E+01
 -0.68739345E-05  0.62558718E+01
 -0.62552498E-05  0.61654111E+01
 -0.56799637E-05  0.60770483E+01
 -0.51471104E-05  0.59902647E+01
 -0.46554008E-05  0.59043916E+01
 -0.76253718E-06  0.35422223E+01
 -0.82213736E-06  0.35709623E+01
 -0.88590287E-06  0.35963278E+01
 -0.95395893E-06  0.36184012E+01
 -0.10264090E-05  0.36372972E+01
 -0.11033313E-05  0.36531562E+01
 -0.11847749E-05  0.36661383E+01
 -0.12707566E-05  0.36764185E+01
 -0.13612572E-05  0.36841835E+01
 -0.14562184E-05  0.36896304E+01
 -0.15555405E-05  0.36929662E+01
 -0.16590805E-05  0.36944097E+01
 -0.17666518E-05  0.36941952E+01
 -0.18780248E-05  0.36925775E+01
 -0.19929299E-05  0.36898396E+01
 -0.21110635E-05  0.36863008E+01
 -0.22320958E-05  0.36823282E+01
 -0.23556834E-05  0.36783483E+01
 -0.24814856E-05  0.36748608E+01
 -0.26091853E-05  0.36724536E+01
 -0.27385147E-05  0.36718182E+01
 -0.28692866E-05  0.36737667E+01
 -0.30014302E-05  0.36792483E+01
 -0.31350320E-05  0.36893666E+01
 -0.32703804E-05  0.37053948E+01
 -0.34080139E-05  0.37287891E+01
 -0.35487717E-05  0.37611977E+01
 -0.36938449E-05  0.38044599E+01
 -0.38448276E-05  0.38605903E+01
 -0.40037660E-05  0.39317398E+01
 -0.41732035E-05  0.40201210E+01
 -0.43562183E-05  0.41278880E+01
 -0.45564507E-05  0.42569611E+01
 -0.47781115E-05  0.44087971E+01
 -0.50259660E-05  0.45841179E+01
 -0.53052786E-05  0.47826302E+01
 -0.56217070E-05  0.50027857E+01
 -0.59811275E-05  0.52416423E+01
 -0.63893782E-05  0.54948815E+01
 -0.68519071E-05  0.57570112E+01
 -0.73733216E-05  0.60217483E+01
 -0.79568485E-05  0.62825259E+01
 -0.86037285E-05  0.65330435E+01
 -0.93125896E-05  0.67677649E+01
 -0.10078861E-04  0.69822864E+01
 -0.10894302E-04  0.71735311E+01
 -0.11746736E-04  0.73397691E+01
 -0.12620049E-04  0.74804917E+01
 -0.13494539E-04  0.75961898E+01
 -0.14347607E-04  0.76880880E+01
 -0.15154809E-04  0.77578777E+01
 -0.15891179E-04  0.78074801E+01
 -0.16532730E-04  0.78388541E+01
 -0.17057985E-04  0.78538574E+01
 -0.17449398E-04  0.78541565E+01
 -0.17694490E-04  0.78411821E+01
 -0.17786599E-04  0.78161213E+01
 -0.17725167E-04  0.77799402E+01
 -0.17515538E-04  0.77334278E+01
 -0.17168301E-04  0.76772563E+01
 -0.16698302E-04  0.76120485E+01
 -0.16123404E-04  0.75384449E+01
 -0.15463181E-04  0.74571636E+01
 -0.14737652E-04  0.73690439E+01
 -0.13966184E-04  0.72750678E+01
 -0.13166632E-04  0.71763551E+01
 -0.12354755E-04  0.70741319E+01
 -0.11543907E-04  0.69696758E+01
 -0.10744967E-04  0.68642460E+01
 -0.99664575E-05  0.67590087E+01
 -0.92147870E-05  0.66549679E+01
 -0.84945631E-05  0.65529119E+01
 -0.78089200E-05  0.64533798E+01
 -0.71598276E-05  0.63566505E+01
 -0.65483590E-05  0.62627504E+01
 -0.59749077E-05  0.61714760E+01
 -0.54393537E-05  0.60824232E+01
 -0.49411856E-05  0.59950195E+01
 -0.44795884E-05  0.59085527E+01
 -0.74771577E-06  0.35034513E+01
 -0.80557251E-06  0.35337837E+01
 -0.86744078E-06  0.35607997E+01
 -0.93343862E-06  0.35845618E+01
 -0.10036628E-05  0.36051667E+01
 -0.10781851E-05  0.36227392E+01
 -0.11570494E-05  0.36374259E+01
 -0.12402676E-05  0.36493907E+01
 -0.13278167E-05  0.36588107E+01
 -0.14196357E-05  0.36658751E+01
 -0.15156230E-05  0.36707843E+01
 -0.16156353E-05  0.36737513E+01
 -0.17194862E-05  0.36750052E+01
 -0.18269473E-05  0.36747957E+01
 -0.19377512E-05  0.36734001E+01
 -0.20515959E-05  0.36711320E+01
 -0.21681531E-05  0.36683513E+01
 -0.22870793E-05  0.36654759E+01
 -0.24080306E-05  0.36629954E+01
 -0.25306825E-05  0.36614851E+01
 -0.26547535E-05  0.36616216E+01
 -0.27800339E-05  0.36641990E+01
 -0.29064190E-05  0.36701450E+01
 -0.30339466E-05  0.36805372E+01
 -0.31628381E-05  0.36966186E+01
 -0.32935426E-05  0.37198097E+01
 -0.34267829E-05  0.37517177E+01
 -0.35636015E-05  0.37941364E+01
 -0.37054069E-05  0.38490326E+01
 -0.38540161E-05  0.39185115E+01
 -0.40116945E-05  0.40047500E+01
 -0.41811869E-05  0.41098880E+01
 -0.43657401E-05  0.42358684E+01
 -0.45691073E-05  0.43842246E+01
 -0.47955306E-05  0.45558238E+01
 -0.50496889E-05  0.47505956E+01
 -0.53366013E-05  0.49672877E+01
 -0.56614698E-05  0.52033062E+01
 -0.60294506E-05  0.54546949E+01
 -0.64453422E-05  0.57162891E+01
 -0.69131882E-05  0.59820469E+01
 -0.74358012E-05  0.62455159E+01
 -0.80142316E-05  0.65003637E+01
 -0.86472178E-05  0.67408803E+01
 -0.93306737E-05  0.69623728E+01
 -0.10057280E-04  0.71614016E+01
 -0.10816250E-04  0.73358446E+01
 -0.11593344E-04  0.74848117E+01
 -0.12371169E-04  0.76084528E+01
 -0.13129804E-04  0.77077090E+01
 -0.13847723E-04  0.77840518E+01
 -0.14502961E-04  0.78392445E+01
 -0.15074438E-04  0.78751438E+01
 -0.15543295E-04  0.78935523E+01
 -0.15894141E-04  0.78961211E+01
 -0.16116034E-04  0.78842982E+01
 -0.16203138E-04  0.78593166E+01
 -0.16154950E-04  0.78222138E+01
 -0.15976110E-04  0.77738749E+01
 -0.15675825E-04  0.77150915E+01
 -0.15266978E-04  0.76466278E+01
 -0.14765056E-04  0.75692846E+01
 -0.14187000E-04  0.74839545E+01
 -0.13550115E-04  0.73916570E+01
 -0.12871121E-04  0.72935502E+01
 -0.12165425E-04  0.71909144E+01
 -0.11446630E-04  0.70851097E+01
 -0.10726283E-04  0.69775114E+01
 -0.10013835E-04  0.68694356E+01
 -0.93167529E-05  0.67620631E+01
 -0.86407353E-05  0.66563749E+01
 -0.79899865E-05  0.65531060E+01
 -0.73674930E-05  0.64527224E+01
 -0.67752816E-05  0.63554198E+01
 -0.62146372E-05  0.62611413E+01
 -0.56862749E-05  0.61696063E+01
 -0.51904685E-05  0.60803444E+01
 -0.47271415E-05  0.59927290E+01
 -0.42959301E-05  0.59060065E+01
 -0.73246490E-06  0.34611637E+01
 -0.78851438E-06  0.34930700E+01
 -0.84841568E-06  0.35217394E+01
 -0.91227953E-06  0.35472117E+01
 -0.98019587E-06  0.35695638E+01
 -0.10522304E-05  0.35889024E+01
 -0.11284215E-05  0.36053585E+01
 -0.12087764E-05  0.36190823E+01
 -0.12932686E-05  0.36302394E+01
 -0.13818347E-05  0.36390092E+01
 -0.14743719E-05  0.36455832E+01
 -0.15707366E-05  0.36501671E+01
 -0.16707436E-05  0.36529826E+01
 -0.17741665E-05  0.36542725E+01
 -0.18807406E-05  0.36543069E+01
 -0.19901667E-05  0.36533913E+01
 -0.21021190E-05  0.36518762E+01
 -0.22162548E-05  0.36501686E+01
 -0.23322284E-05  0.36487451E+01
 -0.24497092E-05  0.36481651E+01
 -0.25684034E-05  0.36490868E+01
 -0.26880800E-05  0.36522816E+01
 -0.28086018E-05  0.36586510E+01
 -0.29299596E-05  0.36692412E+01
 -0.30523092E-05  0.36852581E+01
 -0.31760123E-05  0.37080797E+01
 -0.33016770E-05  0.37392640E+01
 -0.34301999E-05  0.37805501E+01
 -0.35628066E-05  0.38338465E+01
 -0.37010888E-05  0.39012010E+01
 -0.38470383E-05  0.39847414E+01
 -0.40030731E-05  0.40865789E+01
 -0.41720534E-05  0.42086637E+01
 -0.43572842E-05  0.43525906E+01
 -0.45624951E-05  0.45193613E+01
 -0.47917924E-05  0.47091243E+01
 -0.50495703E-05  0.49209314E+01
 -0.53403719E-05  0.51525617E+01
 -0.56686875E-05  0.54004655E+01
 -0.60386818E-05  0.56598679E+01
 -0.64538490E-05  0.59250440E+01
 -0.69166009E-05  0.61897359E+01
 -0.74278073E-05  0.64476519E+01
 -0.79863230E-05  0.66929633E+01
 -0.85885478E-05  0.69207184E+01
 -0.92280763E-05  0.71271172E+01
 -0.98955023E-05  0.73096236E+01
 -0.10578432E-04  0.74669250E+01
 -0.11261755E-04  0.75987777E+01
 -0.11928183E-04  0.77057828E+01
 -0.12559056E-04  0.77891380E+01
 -0.13135347E-04  0.78504017E+01
 -0.13638807E-04  0.78912911E+01
 -0.14053122E-04  0.79135280E+01
 -0.14364971E-04  0.79187330E+01
 -0.14564878E-04  0.79083672E+01
 -0.14647757E-04  0.78837151E+01
 -0.14613106E-04  0.78458997E+01
 -0.14464827E-04  0.77959225E+01
 -0.14210728E-04  0.77347197E+01
 -0.13861744E-04  0.76632239E+01
 -0.13431022E-04  0.75824229E+01
 -0.12932935E-04  0.74934060E+01
 -0.12382152E-04  0.73973891E+01
 -0.11792847E-04  0.72957135E+01
 -0.11178080E-04  0.71898173E+01
 -0.10549403E-04  0.70811814E+01
 -0.99166592E-05  0.69712582E+01
 -0.92879562E-05  0.68613935E+01
 -0.86697760E-05  0.67527539E+01
 -0.80671626E-05  0.66462696E+01
 -0.74839503E-05  0.65425980E+01
 -0.69229945E-05  0.64421133E+01
 -0.63863786E-05  0.63449158E+01
 -0.58755856E-05  0.62508583E+01
 -0.53916286E-05  0.61595809E+01
 -0.49351441E-05  0.60705483E+01
 -0.45064553E-05  0.59830831E+01
 -0.41056136E-05  0.58963946E+01
 -0.71687724E-06  0.34153590E+01
 -0.77106856E-06  0.34487908E+01
 -0.82894727E-06  0.34790872E+01
 -0.89061676E-06  0.35062643E+01
 -0.95616016E-06  0.35303763E+01
 -0.10256371E-05  0.35515100E+01
 -0.10990805E-05  0.35697783E+01
 -0.11764933E-05  0.35853157E+01
 -0.12578458E-05  0.35982741E+01
 -0.13430723E-05  0.36088206E+01
 -0.14320693E-05  0.36171363E+01
 -0.15246936E-05  0.36234171E+01
 -0.16207617E-05  0.36278759E+01
 -0.17200499E-05  0.36307464E+01
 -0.18222970E-05  0.36322896E+01
 -0.19272077E-05  0.36328006E+01
 -0.20344596E-05  0.36326186E+01
 -0.21437120E-05  0.36321371E+01
 -0.22546190E-05  0.36318168E+01
 -0.23668450E-05  0.36321984E+01
 -0.24800855E-05  0.36339176E+01
 -0.25940904E-05  0.36377196E+01
 -0.27086920E-05  0.36444745E+01
 -0.28238362E-05  0.36551918E+01
 -0.29396162E-05  0.36710349E+01
 -0.30563093E-05  0.36933321E+01
 -0.31744132E-05  0.37235849E+01
 -0.32946833E-05  0.37634694E+01
 -0.34181684E-05  0.38148265E+01
 -0.35462427E-05  0.38796356E+01
 -0.36806343E-05  0.39599634E+01
 -0.38234459E-05  0.40578778E+01
 -0.39771669E-05  0.41753202E+01
 -0.41446720E-05  0.43139304E+01
 -0.43292004E-05  0.44748285E+01
 -0.45343110E-05  0.46583707E+01
 -0.47638022E-05  0.48639111E+01
 -0.50215897E-05  0.50896143E+01
 -0.53115306E-05  0.53323685E+01
 -0.56371891E-05  0.55878408E+01
 -0.60015407E-05  0.58506929E+01
 -0.64066212E-05  0.61149419E+01
 -0.68531373E-05  0.63744173E+01
 -0.73400656E-05  0.66232401E+01
 -0.78642819E-05  0.68562478E+01
 -0.84202678E-05  0.70693017E+01
 -0.89999483E-05  0.72594457E+01
 -0.95927088E-05  0.74249168E+01
 -0.10185628E-04  0.75650337E+01
 -0.10763943E-04  0.76800053E+01
 -0.11311731E-04  0.77707025E+01
 -0.11812769E-04  0.78384306E+01
 -0.12251502E-04  0.78847277E+01
 -0.12614020E-04  0.79112053E+01
 -0.12888954E-04  0.79194362E+01
 -0.13068189E-04  0.79108889E+01
 -0.13147321E-04  0.78869031E+01
 -0.13125808E-04  0.78487001E+01
 -0.13006816E-04  0.77974173E+01
 -0.12796789E-04  0.77341586E+01
 -0.12504792E-04  0.76600491E+01
 -0.12141737E-04  0.75762853E+01
 -0.11719559E-04  0.74841692E+01
 -0.11250443E-04  0.73851208E+01
 -0.10746166E-04  0.72806626E+01
 -0.10217600E-04  0.71723779E+01
 -0.96743855E-05  0.70618471E+01
 -0.91247841E-05  0.69505713E+01
 -0.85756658E-05  0.68398956E+01
 -0.80326053E-05  0.67309420E+01
 -0.75000429E-05  0.66245632E+01
 -0.69814710E-05  0.65213193E+01
 -0.64796189E-05  0.64214789E+01
 -0.59966139E-05  0.63250402E+01
 -0.55341097E-05  0.62317647E+01
 -0.50933794E-05  0.61412160E+01
 -0.46753784E-05  0.60527987E+01
 -0.42807826E-05  0.59657916E+01
 -0.39100111E-05  0.58793733E+01
 -0.70104460E-06  0.33660707E+01
 -0.75333980E-06  0.34009466E+01
 -0.80915445E-06  0.34328124E+01
 -0.86858462E-06  0.34616582E+01
 -0.93170668E-06  0.34875142E+01
 -0.99857422E-06  0.35104450E+01
 -0.10692150E-05  0.35305433E+01
 -0.11436279E-05  0.35479257E+01
 -0.12217801E-05  0.35627281E+01
 -0.13036043E-05  0.35751034E+01
 -0.13889964E-05  0.35852201E+01
 -0.14778143E-05  0.35932623E+01
 -0.15698766E-05  0.35994319E+01
 -0.16649633E-05  0.36039518E+01
 -0.17628174E-05  0.36070715E+01
 -0.18631485E-05  0.36090741E+01
 -0.19656385E-05  0.36102848E+01
 -0.20699502E-05  0.36110816E+01
 -0.21757385E-05  0.36119064E+01
 -0.22826650E-05  0.36132782E+01
 -0.23904160E-05  0.36158068E+01
 -0.24987247E-05  0.36202072E+01
 -0.26073954E-05  0.36273138E+01
 -0.27163324E-05  0.36380948E+01
 -0.28255702E-05  0.36536651E+01
 -0.29353062E-05  0.36752975E+01
 -0.30459333E-05  0.37044306E+01
 -0.31580731E-05  0.37426698E+01
 -0.32726062E-05  0.37917801E+01
 -0.33907007E-05  0.38536631E+01
 -0.35138345E-05  0.39303126E+01
 -0.36438129E-05  0.40237401E+01
 -0.37827755E-05  0.41358622E+01
 -0.39331924E-05  0.42683450E+01
 -0.40978436E-05  0.44224078E+01
 -0.42797761E-05  0.45985965E+01
 -0.44822336E-05  0.47965559E+01
 -0.47085485E-05  0.50148360E+01
 -0.49619917E-05  0.52507803E+01
 -0.52455731E-05  0.55005361E+01
 -0.55617923E-05  0.57592117E+01
 -0.59123446E-05  0.60211758E+01
 -0.62977954E-05  0.62804633E+01
 -0.67172476E-05  0.65312257E+01
 -0.71680343E-05  0.67681543E+01
 -0.76454777E-05  0.69868131E+01
 -0.81427577E-05  0.71838410E+01
 -0.86509301E-05  0.73570136E+01
 -0.91591252E-05  0.75051812E+01
 -0.96549381E-05  0.76281167E+01
 -0.10125000E-04  0.77263156E+01
 -0.10555698E-04  0.78007826E+01
 -0.10933974E-04  0.78528357E+01
 -0.11248144E-04  0.78839454E+01
 -0.11488636E-04  0.78956164E+01
 -0.11648578E-04  0.78893155E+01
 -0.11724172E-04  0.78664395E+01
 -0.11714817E-04  0.78283182E+01
 -0.11622974E-04  0.77762406E+01
 -0.11453804E-04  0.77114969E+01
 -0.11214628E-04  0.76354231E+01
 -0.10914286E-04  0.75494380E+01
 -0.10562462E-04  0.74550633E+01
 -0.10169056E-04  0.73539201E+01
 -0.97436516E-05  0.72476991E+01
 -0.92951169E-05  0.71381063E+01
 -0.88313548E-05  0.70267921E+01
 -0.83591885E-05  0.69152736E+01
 -0.78843622E-05  0.68048619E+01
 -0.74116253E-05  0.66966060E+01
 -0.69448641E-05  0.65912589E+01
 -0.64872507E-05  0.64892685E+01
 -0.60413853E-05  0.63907913E+01
 -0.56094164E-05  0.62957232E+01
 -0.51931305E-05  0.62037383E+01
 -0.47940134E-05  0.61143317E+01
 -0.44132858E-05  0.60268567E+01
 -0.40519206E-05  0.59405568E+01
 -0.37106499E-05  0.58545887E+01
 -0.68505666E-06  0.33133719E+01
 -0.73543056E-06  0.33495759E+01
 -0.78915369E-06  0.33829192E+01
 -0.84631482E-06  0.34133646E+01
 -0.90698367E-06  0.34409168E+01
 -0.97120797E-06  0.34656164E+01
 -0.10390105E-05  0.34875342E+01
 -0.11103863E-05  0.35067664E+01
 -0.11852997E-05  0.35234312E+01
 -0.12636821E-05  0.35376649E+01
 -0.13454296E-05  0.35496211E+01
 -0.14304013E-05  0.35594704E+01
 -0.15184189E-05  0.35674015E+01
 -0.16092665E-05  0.35736243E+01
 -0.17026921E-05  0.35783753E+01
 -0.17984110E-05  0.35819230E+01
 -0.18961108E-05  0.35845768E+01
 -0.19954588E-05  0.35866963E+01
 -0.20961124E-05  0.35887024E+01
 -0.21977320E-05  0.35910895E+01
 -0.22999972E-05  0.35944385E+01
 -0.24026266E-05  0.35994302E+01
 -0.25054000E-05  0.36068597E+01
 -0.26081838E-05  0.36176491E+01
 -0.27109585E-05  0.36328601E+01
 -0.28138474E-05  0.36537048E+01
 -0.29171460E-05  0.36815525E+01
 -0.30213507E-05  0.37179318E+01
 -0.31271854E-05  0.37645246E+01
 -0.32356256E-05  0.38231463E+01
 -0.33479168E-05  0.38957077E+01
 -0.34655876E-05  0.39841514E+01
 -0.35904542E-05  0.40903535E+01
 -0.37246138E-05  0.42159877E+01
 -0.38704242E-05  0.43623497E+01
 -0.40304644E-05  0.45301524E+01
 -0.42074721E-05  0.47193105E+01
 -0.44042504E-05  0.49287470E+01
 -0.46235404E-05  0.51562632E+01
 -0.48678536E-05  0.53985097E+01
 -0.51392651E-05  0.56510880E+01
 -0.54391706E-05  0.59087867E+01
 -0.57680198E-05  0.61659296E+01
 -0.61250444E-05  0.64167862E+01
 -0.65080085E-05  0.66559821E+01
 -0.69130144E-05  0.68788458E+01
 -0.73343980E-05  0.70816477E+01
 -0.77647477E-05  0.72617125E+01
 -0.81950703E-05  0.74174084E+01
 -0.86151131E-05  0.75480423E+01
 -0.90138342E-05  0.76536934E+01
 -0.93799891E-05  0.77350229E+01
 -0.97027881E-05  0.77930891E+01
 -0.99725587E-05  0.78291888E+01
 -0.10181348E-04  0.78447365E+01
 -0.10323399E-04  0.78411851E+01
 -0.10395449E-04  0.78199862E+01
 -0.10396830E-04  0.77825828E+01
 -0.10329351E-04  0.77304257E+01
 -0.10197009E-04  0.76650029E+01
 -0.10005544E-04  0.75878699E+01
 -0.97619275E-05  0.75006710E+01
 -0.94738207E-05  0.74051420E+01
 -0.91490734E-05  0.73030905E+01
 -0.87953061E-05  0.71963508E+01
 -0.84196001E-05  0.70867200E+01
 -0.80283070E-05  0.69758829E+01
 -0.76269670E-05  0.68653367E+01
 -0.72203175E-05  0.67563275E+01
 -0.68123645E-05  0.66498064E+01
 -0.64064882E-05  0.65464108E+01
 -0.60055572E-05  0.64464694E+01
 -0.56120342E-05  0.63500271E+01
 -0.52280595E-05  0.62568830E+01
 -0.48555088E-05  0.61666344E+01
 -0.44960270E-05  0.60787184E+01
 -0.41510413E-05  0.59924491E+01
 -0.38217612E-05  0.59070454E+01
 -0.35091727E-05  0.58216519E+01
 -0.66899978E-06  0.32573808E+01
 -0.71743970E-06  0.32947608E+01
 -0.76905748E-06  0.33294533E+01
 -0.82393473E-06  0.33613937E+01
 -0.88213464E-06  0.33905600E+01
 -0.94369926E-06  0.34169672E+01
 -0.10086466E-05  0.34406622E+01
 -0.10769682E-05  0.34617195E+01
 -0.11486258E-05  0.34802370E+01
 -0.12235500E-05  0.34963327E+01
 -0.13016372E-05  0.35101433E+01
 -0.13827486E-05  0.35218235E+01
 -0.14667092E-05  0.35315469E+01
 -0.15533079E-05  0.35395086E+01
 -0.16422988E-05  0.35459295E+01
 -0.17334037E-05  0.35510620E+01
 -0.18263167E-05  0.35551974E+01
 -0.19207112E-05  0.35586747E+01
 -0.20162485E-05  0.35618914E+01
 -0.21125895E-05  0.35653144E+01
 -0.22094096E-05  0.35694927E+01
 -0.23064157E-05  0.35750701E+01
 -0.24033666E-05  0.35827985E+01
 -0.25000953E-05  0.35935498E+01
 -0.25965334E-05  0.36083286E+01
 -0.26927372E-05  0.36282811E+01
 -0.27889128E-05  0.36547027E+01
 -0.28854420E-05  0.36890398E+01
 -0.29829049E-05  0.37328847E+01
 -0.30821002E-05  0.37879595E+01
 -0.31840607E-05  0.38560837E+01
 -0.32900626E-05  0.39391194E+01
 -0.34016278E-05  0.40388877E+01
 -0.35205157E-05  0.41570503E+01
 -0.36487036E-05  0.42949565E+01
 -0.37883507E-05  0.44534584E+01
 -0.39417429E-05  0.46327126E+01
 -0.41112133E-05  0.48319924E+01
 -0.42990350E-05  0.50495447E+01
 -0.45072823E-05  0.52825303E+01
 -0.47376615E-05  0.55270742E+01
 -0.49913131E-05  0.57784409E+01
 -0.52685973E-05  0.60313206E+01
 -0.55688750E-05  0.62801912E+01
 -0.58903094E-05  0.65197036E+01
 -0.62297116E-05  0.67450307E+01
 -0.65824598E-05  0.69521339E+01
 -0.69425178E-05  0.71379205E+01
 -0.73025706E-05  0.73002853E+01
 -0.76542859E-05  0.74380559E+01
 -0.79886922E-05  0.75508677E+01
 -0.82966510E-05  0.76390032E+01
 -0.85693824E-05  0.77032253E+01
 -0.87989954E-05  0.77446254E+01
 -0.89789668E-05  0.77645031E+01
 -0.91045204E-05  0.77642818E+01
 -0.91728638E-05  0.77454595E+01
 -0.91832629E-05  0.77095905E+01
 -0.91369515E-05  0.76582885E+01
 -0.90368951E-05  0.75932395E+01
 -0.88874460E-05  0.75162150E+01
 -0.86939345E-05  0.74290744E+01
 -0.84622491E-05  0.73337489E+01
 -0.81984473E-05  0.72322045E+01
 -0.79084351E-05  0.71263842E+01
 -0.75977336E-05  0.70181374E+01
 -0.72713392E-05  0.69091441E+01
 -0.69336685E-05  0.68008472E+01
 -0.65885725E-05  0.66944002E+01
 -0.62393951E-05  0.65906389E+01
 -0.58890557E-05  0.64900771E+01
 -0.55401337E-05  0.63929249E+01
 -0.51949425E-05  0.62991231E+01
 -0.48555822E-05  0.62083864E+01
 -0.45239720E-05  0.61202486E+01
 -0.42018600E-05  0.60341037E+01
 -0.38908199E-05  0.59492395E+01
 -0.35922365E-05  0.58648628E+01
 -0.33072891E-05  0.57801166E+01
 -0.65295587E-06  0.31982653E+01
 -0.69946114E-06  0.32366322E+01
 -0.74897291E-06  0.32725088E+01
 -0.80156575E-06  0.33058026E+01
 -0.85729654E-06  0.33364641E+01
 -0.91620181E-06  0.33644818E+01
 -0.97829515E-06  0.33898776E+01
 -0.10435646E-05  0.34127023E+01
 -0.11119701E-05  0.34330319E+01
 -0.11834414E-05  0.34509641E+01
 -0.12578758E-05  0.34666166E+01
 -0.13351371E-05  0.34801264E+01
 -0.14150541E-05  0.34916500E+01
 -0.14974213E-05  0.35013655E+01
 -0.15819992E-05  0.35094766E+01
 -0.16685171E-05  0.35162171E+01
 -0.17566770E-05  0.35218583E+01
 -0.18461592E-05  0.35267167E+01
 -0.19366306E-05  0.35311639E+01
 -0.20277547E-05  0.35356370E+01
 -0.21192050E-05  0.35406506E+01
 -0.22106798E-05  0.35468084E+01
 -0.23019205E-05  0.35548157E+01
 -0.23927316E-05  0.35654915E+01
 -0.24830020E-05  0.35797788E+01
 -0.25727279E-05  0.35987545E+01
 -0.26620357E-05  0.36236356E+01
 -0.27512037E-05  0.36557817E+01
 -0.28406822E-05  0.36966907E+01
 -0.29311106E-05  0.37479857E+01
 -0.30233298E-05  0.38113872E+01
 -0.31183894E-05  0.38886673E+01
 -0.32175480E-05  0.39815784E+01
 -0.33222645E-05  0.40917524E+01
 -0.34341790E-05  0.42205672E+01
 -0.35550809E-05  0.43689851E+01
 -0.36868605E-05  0.45373716E+01
 -0.38314420E-05  0.47253177E+01
 -0.39906941E-05  0.49314917E+01
 -0.41663166E-05  0.51535551E+01
 -0.43597034E-05  0.53881700E+01
 -0.45717845E-05  0.56311166E+01
 -0.48028553E-05  0.58775181E+01
 -0.50524044E-05  0.61221479E+01
 -0.53189572E-05  0.63597789E+01
 -0.55999568E-05  0.65855222E+01
 -0.58917024E-05  0.67951107E+01
 -0.61893657E-05  0.69850918E+01
 -0.64871007E-05  0.71529196E+01
 -0.67782510E-05  0.72969508E+01
 -0.70556488E-05  0.74163666E+01
 -0.73119862E-05  0.75110482E+01
 -0.75402281E-05  0.75814338E+01
 -0.77340276E-05  0.76283804E+01
 -0.78881001E-05  0.76530475E+01
 -0.79985187E-05  0.76568080E+01
 -0.80628977E-05  0.76411913E+01
 -0.80804500E-05  0.76078516E+01
 -0.80519160E-05  0.75585540E+01
 -0.79793808E-05  0.74951696E+01
 -0.78660076E-05  0.74196675E+01
 -0.77157257E-05  0.73340965E+01
 -0.75329101E-05  0.72405500E+01
 -0.73220895E-05  0.71411125E+01
 -0.70877074E-05  0.70377926E+01
 -0.68339532E-05  0.69324487E+01
 -0.65646634E-05  0.68267176E+01
 -0.62832890E-05  0.67219571E+01
 -0.59929120E-05  0.66192081E+01
 -0.56962933E-05  0.65191816E+01
 -0.53959348E-05  0.64222687E+01
 -0.50941397E-05  0.63285694E+01
 -0.47930593E-05  0.62379342E+01
 -0.44947228E-05  0.61500098E+01
 -0.42010473E-05  0.60642837E+01
 -0.39138310E-05  0.59801228E+01
 -0.36347355E-05  0.58968031E+01
 -0.33652613E-05  0.58135317E+01
 -0.31067232E-05  0.57294612E+01
 -0.63700136E-06  0.31362469E+01
 -0.68158279E-06  0.31753757E+01
 -0.72900039E-06  0.32122336E+01
 -0.77932192E-06  0.32467009E+01
 -0.83259811E-06  0.32787008E+01
 -0.88886029E-06  0.33081945E+01
 -0.94811781E-06  0.33351780E+01
 -0.10103557E-05  0.33596770E+01
 -0.10755321E-05  0.33817441E+01
 -0.11435766E-05  0.34014550E+01
 -0.12143877E-05  0.34189068E+01
 -0.12878320E-05  0.34342166E+01
 -0.13637431E-05  0.34475220E+01
 -0.14419211E-05  0.34589823E+01
 -0.15221340E-05  0.34687817E+01
 -0.16041193E-05  0.34771341E+01
 -0.16875876E-05  0.34842884E+01
 -0.17722277E-05  0.34905368E+01
 -0.18577134E-05  0.34962229E+01
 -0.19437129E-05  0.35017519E+01
 -0.20299000E-05  0.35076016E+01
 -0.21159677E-05  0.35143332E+01
 -0.22016441E-05  0.35226029E+01
 -0.22867100E-05  0.35331733E+01
 -0.23710178E-05  0.35469233E+01
 -0.24545117E-05  0.35648571E+01
 -0.25372478E-05  0.35881099E+01
 -0.26194130E-05  0.36179508E+01
 -0.27013424E-05  0.36557797E+01
 -0.27835339E-05  0.37031156E+01
 -0.28666584E-05  0.37615744E+01
 -0.29515651E-05  0.38328299E+01
 -0.30392807E-05  0.39185540E+01
 -0.31310006E-05  0.40203312E+01
 -0.32280713E-05  0.41395453E+01
 -0.33319619E-05  0.42772378E+01
 -0.34442227E-05  0.44339473E+01
 -0.35664287E-05  0.46095438E+01
 -0.37001063E-05  0.48030821E+01
 -0.38466413E-05  0.50127006E+01
 -0.40071697E-05  0.52355946E+01
 -0.41824530E-05  0.54680828E+01
 -0.43727443E-05  0.57057728E+01
 -0.45776551E-05  0.59438113E+01
 -0.47960346E-05  0.61771891E+01
 -0.50258784E-05  0.64010588E+01
 -0.52642831E-05  0.66110207E+01
 -0.55074603E-05  0.68033430E+01
 -0.57508234E-05  0.69750962E+01
 -0.59891483E-05  0.71241989E+01
 -0.62168052E-05  0.72493884E+01
 -0.64280449E-05  0.73501372E+01
 -0.66173160E-05  0.74265406E+01
 -0.67795838E-05  0.74791974E+01
 -0.69106166E-05  0.75091004E+01
 -0.70072108E-05  0.75175477E+01
 -0.70673312E-05  0.75060764E+01
 -0.70901543E-05  0.74764166E+01
 -0.70760145E-05  0.74304604E+01
 -0.70262663E-05  0.73702344E+01
 -0.69430853E-05  0.72978710E+01
 -0.68292356E-05  0.72155673E+01
 -0.66878340E-05  0.71255322E+01
 -0.65221372E-05  0.70299197E+01
 -0.63353709E-05  0.69307554E+01
 -0.61306128E-05  0.68298632E+01
 -0.59107278E-05  0.67288022E+01
 -0.56783518E-05  0.66288216E+01
 -0.54359098E-05  0.65308382E+01
 -0.51856548E-05  0.64354380E+01
 -0.49297128E-05  0.63428981E+01
 -0.46701231E-05  0.62532239E+01
 -0.44088650E-05  0.61661940E+01
 -0.41478680E-05  0.60814068E+01
 -0.38890062E-05  0.59983222E+01
 -0.36340786E-05  0.59162965E+01
 -0.33847816E-05  0.58346086E+01
 -0.31426764E-05  0.57524783E+01
 -0.29091595E-05  0.56690789E+01
 -0.62120637E-06  0.30716036E+01
 -0.66388545E-06  0.31112345E+01
 -0.70923247E-06  0.31488345E+01
 -0.75730852E-06  0.31842578E+01
 -0.80815852E-06  0.32174006E+01
 -0.86180876E-06  0.32481972E+01
 -0.91826470E-06  0.32766168E+01
 -0.97750859E-06  0.33026596E+01
 -0.10394973E-05  0.33263533E+01
 -0.11041603E-05  0.33477503E+01
 -0.11713980E-05  0.33669254E+01
 -0.12410801E-05  0.33839742E+01
 -0.13130450E-05  0.33990136E+01
 -0.13870997E-05  0.34121823E+01
 -0.14630197E-05  0.34236436E+01
 -0.15405518E-05  0.34335890E+01
 -0.16194159E-05  0.34422439E+01
 -0.16993104E-05  0.34498739E+01
 -0.17799176E-05  0.34567932E+01
 -0.18609122E-05  0.34633731E+01
 -0.19419707E-05  0.34700525E+01
 -0.20227841E-05  0.34773479E+01
 -0.21030710E-05  0.34858646E+01
 -0.21825936E-05  0.34963063E+01
 -0.22611742E-05  0.35094854E+01
 -0.23387131E-05  0.35263308E+01
 -0.24152058E-05  0.35478934E+01
 -0.24907598E-05  0.35753493E+01
 -0.25656101E-05  0.36099972E+01
 -0.26401307E-05  0.36532488E+01
 -0.27148443E-05  0.37066107E+01
 -0.27904256E-05  0.37716516E+01
 -0.28676999E-05  0.38499527E+01
 -0.29476351E-05  0.39430364E+01
 -0.30313259E-05  0.40522697E+01
 -0.31199682E-05  0.41787440E+01
 -0.32148249E-05  0.43231335E+01
 -0.33171781E-05  0.44855449E+01
 -0.34282696E-05  0.46653768E+01
 -0.35492275E-05  0.48612092E+01
 -0.36809797E-05  0.50707511E+01
 -0.38241567E-05  0.52908644E+01
 -0.39789884E-05  0.55176750E+01
 -0.41452020E-05  0.57467669E+01
 -0.43219304E-05  0.59734381E+01
 -0.45076441E-05  0.61929868E+01
 -0.47001168E-05  0.64009884E+01
 -0.48964378E-05  0.65935305E+01
 -0.50930784E-05  0.67673803E+01
 -0.52860144E-05  0.69200754E+01
 -0.54709013E-05  0.70499422E+01
 -0.56432903E-05  0.71560565E+01
 -0.57988672E-05  0.72381653E+01
 -0.59336910E-05  0.72965917E+01
 -0.60444094E-05  0.73321381E+01
 -0.61284260E-05  0.73459980E+01
 -0.61840061E-05  0.73396835E+01
 -0.62103083E-05  0.73149650E+01
 -0.62073466E-05  0.72738207E+01
 -0.61758893E-05  0.72183879E+01
 -0.61173155E-05  0.71509109E+01
 -0.60334475E-05  0.70736805E+01
 -0.59263833E-05  0.69889642E+01
 -0.57983484E-05  0.68989303E+01
 -0.56515793E-05  0.68055718E+01
 -0.54882466E-05  0.67106382E+01
 -0.53104183E-05  0.66155829E+01
 -0.51200547E-05  0.65215318E+01
 -0.49190283E-05  0.64292756E+01
 -0.47091542E-05  0.63392835E+01
 -0.44922223E-05  0.62517345E+01
 -0.42700217E-05  0.61665591E+01
 -0.40443519E-05  0.60834859E+01
 -0.38170196E-05  0.60020854E+01
 -0.35898207E-05  0.59218088E+01
 -0.33645129E-05  0.58420184E+01
 -0.31427803E-05  0.57620101E+01
 -0.29261969E-05  0.56810285E+01
 -0.27161928E-05  0.55982785E+01
 -0.60563393E-06  0.30046703E+01
 -0.64644208E-06  0.30445122E+01
 -0.68975289E-06  0.30825807E+01
 -0.73562112E-06  0.31187061E+01
 -0.78408604E-06  0.31527585E+01
 -0.83516928E-06  0.31846461E+01
 -0.88887264E-06  0.32143115E+01
 -0.94517595E-06  0.32417287E+01
 -0.10040350E-05  0.32669001E+01
 -0.10653797E-05  0.32898535E+01
 -0.11291124E-05  0.33106402E+01
 -0.11951066E-05  0.33293330E+01
 -0.12632059E-05  0.33460265E+01
 -0.13332242E-05  0.33608372E+01
 -0.14049457E-05  0.33739057E+01
 -0.14781265E-05  0.33853999E+01
 -0.15524970E-05  0.33955198E+01
 -0.16277661E-05  0.34045031E+01
 -0.17036260E-05  0.34126327E+01
 -0.17797596E-05  0.34202446E+01
 -0.18558487E-05  0.34277373E+01
 -0.19315848E-05  0.34355811E+01
 -0.20066814E-05  0.34443283E+01
 -0.20808868E-05  0.34546224E+01
 -0.21539998E-05  0.34672073E+01
 -0.22258843E-05  0.34829348E+01
 -0.22964851E-05  0.35027700E+01
 -0.23658425E-05  0.35277941E+01
 -0.24341053E-05  0.35592024E+01
 -0.25015418E-05  0.35982975E+01
 -0.25685467E-05  0.36464730E+01
 -0.26356451E-05  0.37051876E+01
 -0.27034901E-05  0.37759235E+01
 -0.27728560E-05  0.38601274E+01
 -0.28446240E-05  0.39591303E+01
 -0.29197609E-05  0.40740450E+01
 -0.29992897E-05  0.42056447E+01
 -0.30842507E-05  0.43542296E+01
 -0.31756533E-05  0.45194944E+01
 -0.32744178E-05  0.47004168E+01
 -0.33813074E-05  0.48951871E+01
 -0.34968541E-05  0.51011978E+01
 -0.36212789E-05  0.53151092E+01
 -0.37544155E-05  0.55329893E+01
 -0.38956413E-05  0.57505202E+01
 -0.40438267E-05  0.59632448E+01
 -0.41973102E-05  0.61668250E+01
 -0.43539077E-05  0.63572787E+01
 -0.45109625E-05  0.65311688E+01
 -0.46654357E-05  0.66857316E+01
 -0.48140360E-05  0.68189385E+01
 -0.49533790E-05  0.69294999E+01
 -0.50801621E-05  0.70168248E+01
 -0.51913404E-05  0.70809532E+01
 -0.52842833E-05  0.71224745E+01
 -0.53568979E-05  0.71424458E+01
 -0.54077057E-05  0.71423129E+01
 -0.54358669E-05  0.71238381E+01
 -0.54411540E-05  0.70890308E+01
 -0.54238818E-05  0.70400785E+01
 -0.53848068E-05  0.69792733E+01
 -0.53250126E-05  0.69089336E+01
 -0.52457958E-05  0.68313226E+01
 -0.51485679E-05  0.67485658E+01
 -0.50347817E-05  0.66625771E+01
 -0.49058859E-05  0.65749979E+01
 -0.47633082E-05  0.64871566E+01
 -0.46084600E-05  0.64000506E+01
 -0.44427555E-05  0.63143505E+01
 -0.42676369E-05  0.62304238E+01
 -0.40845959E-05  0.61483716E+01
 -0.38951863E-05  0.60680724E+01
 -0.37010247E-05  0.59892268E+01
 -0.35037772E-05  0.59113982E+01
 -0.33051342E-05  0.58340470E+01
 -0.31067771E-05  0.57565568E+01
 -0.29103393E-05  0.56782532E+01
 -0.27173670E-05  0.55984176E+01
 -0.25292831E-05  0.55162977E+01
 -0.59033940E-06  0.29358388E+01
 -0.62931702E-06  0.29755733E+01
 -0.67063587E-06  0.30138061E+01
 -0.71434459E-06  0.30503457E+01
 -0.76047715E-06  0.30850387E+01
 -0.80905079E-06  0.31177678E+01
 -0.86006396E-06  0.31484500E+01
 -0.91349437E-06  0.31770334E+01
 -0.96929706E-06  0.32034947E+01
 -0.10274027E-05  0.32278366E+01
 -0.10877158E-05  0.32500859E+01
 -0.11501140E-05  0.32702917E+01
 -0.12144466E-05  0.32885249E+01
 -0.12805347E-05  0.33048784E+01
 -0.13481715E-05  0.33194688E+01
 -0.14171231E-05  0.33324392E+01
 -0.14871311E-05  0.33439626E+01
 -0.15579158E-05  0.33542477E+01
 -0.16291806E-05  0.33635448E+01
 -0.17006179E-05  0.33721533E+01
 -0.17719172E-05  0.33804302E+01
 -0.18427736E-05  0.33887984E+01
 -0.19128986E-05  0.33977560E+01
 -0.19820321E-05  0.34078853E+01
 -0.20499547E-05  0.34198606E+01
 -0.21165021E-05  0.34344556E+01
 -0.21815776E-05  0.34525485E+01
 -0.22451656E-05  0.34751247E+01
 -0.23073429E-05  0.35032755E+01
 -0.23682880E-05  0.35381928E+01
 -0.24282879E-05  0.35811554E+01
 -0.24877408E-05  0.36335083E+01
 -0.25471547E-05  0.36966281E+01
 -0.26071409E-05  0.37718752E+01
 -0.26684025E-05  0.38605268E+01
 -0.27317159E-05  0.39636922E+01
 -0.27979068E-05  0.40822092E+01
 -0.28678185E-05  0.42165280E+01
 -0.29422731E-05  0.43665909E+01
 -0.30220258E-05  0.45317238E+01
 -0.31077122E-05  0.47105554E+01
 -0.31997916E-05  0.49009828E+01
 -0.32984865E-05  0.51001982E+01
 -0.34037259E-05  0.53047824E+01
 -0.35150936E-05  0.55108614E+01
 -0.36317910E-05  0.57143111E+01
 -0.37526188E-05  0.59109877E+01
 -0.38759835E-05  0.60969547E+01
 -0.39999332E-05  0.62686830E+01
 -0.41222233E-05  0.64232049E+01
 -0.42404095E-05  0.65582127E+01
 -0.43519620E-05  0.66721029E+01
 -0.44543912E-05  0.67639725E+01
 -0.45453730E-05  0.68335808E+01
 -0.46228612E-05  0.68812879E+01
 -0.46851749E-05  0.69079801E+01
 -0.47310540E-05  0.69149897E+01
 -0.47596777E-05  0.69040123E+01
 -0.47706477E-05  0.68770221E+01
 -0.47639417E-05  0.68361843E+01
 -0.47398471E-05  0.67837649E+01
 -0.46988864E-05  0.67220388E+01
 -0.46417446E-05  0.66531991E+01
 -0.45692096E-05  0.65792747E+01
 -0.44821300E-05  0.65020593E+01
 -0.43813941E-05  0.64230612E+01
 -0.42679270E-05  0.63434732E+01
 -0.41427021E-05  0.62641665E+01
 -0.40067602E-05  0.61857047E+01
 -0.38612290E-05  0.61083728E+01
 -0.37073379E-05  0.60322164E+01
 -0.35464224E-05  0.59570849E+01
 -0.33799172E-05  0.58826721E+01
 -0.32093365E-05  0.58085533E+01
 -0.30362453E-05  0.57342142E+01
 -0.28622223E-05  0.56590732E+01
 -0.26888200E-05  0.55824981E+01
 -0.25175244E-05  0.55038178E+01
 -0.23497184E-05  0.54223339E+01
 -0.17301023E-06  0.11925740E+02
 -0.20228657E-06  0.11633318E+02
 -0.23471892E-06  0.11361214E+02
 -0.27029692E-06  0.11109023E+02
 -0.30894932E-06  0.10876382E+02
 -0.35054747E-06  0.10662984E+02
 -0.39491602E-06  0.10468575E+02
 -0.44185240E-06  0.10292968E+02
 -0.49115732E-06  0.10136043E+02
 -0.54267808E-06  0.99977756E+01
 -0.59636705E-06  0.98782781E+01
 -0.65235789E-06  0.97778839E+01
 -0.71106274E-06  0.96972934E+01
 -0.77329485E-06  0.96378010E+01
  0.84042291E-06  0.96016062E+01
  0.91456575E-06  0.95921573E+01
  0.99883930E-06  0.96143675E+01
  0.10976708E-05  0.96743815E+01
  0.12171981E-05  0.97784388E+01
  0.13657718E-05  0.99305002E+01
  0.15545753E-05  0.10128912E+02
  0.17983682E-05  0.10363417E+02
  0.21163393E-05  0.10614492E+02
  0.25330290E-05  0.10856253E+02
  0.30792427E-05  0.11062148E+02
  0.37928311E-05  0.11210914E+02
  0.47191651E-05  0.11290298E+02
 -0.59110960E-05  0.11297639E+02
 -0.74281636E-05  0.11238016E+02
 -0.93348282E-05  0.11121386E+02
 -0.11697548E-04  0.10959860E+02
 -0.14580620E-04  0.10765695E+02
 -0.18040851E-04  0.10550095E+02
 -0.22121281E-04  0.10322656E+02
 -0.26844399E-04  0.10091237E+02
 -0.32205426E-04  0.98620610E+01
 -0.38166395E-04  0.96399332E+01
 -0.44651775E-04  0.94284801E+01
 -0.51546367E-04  0.92303824E+01
 -0.58696020E-04  0.90475771E+01
 -0.65911526E-04  0.88814274E+01
 -0.72975715E-04  0.87328585E+01
 -0.79653491E-04  0.86024654E+01
 -0.85704225E-04  0.84905960E+01
 -0.90895645E-04  0.83974130E+01
 -0.95018193E-04  0.83229402E+01
 -0.97898698E-04  0.82670930E+01
 -0.99412200E-04  0.82296984E+01
 -0.99490877E-04  0.82105029E+01
 -0.98129225E-04  0.82091722E+01
 -0.95384914E-04  0.82252810E+01
 -0.91375161E-04  0.82582952E+01
 -0.86268849E-04  0.83075454E+01
 -0.80275039E-04  0.83721939E+01
 -0.73628915E-04  0.84511928E+01
 -0.66576441E-04  0.85432378E+01
 -0.59359141E-04  0.86467161E+01
 -0.52200342E-04  0.87596539E+01
 -0.45294021E-04  0.88796683E+01
 -0.38797029E-04  0.90039320E+01
 -0.32825042E-04  0.91291636E+01
 -0.27452144E-04  0.92516610E+01
 -0.22713581E-04  0.93673992E+01
 -0.18610916E-04  0.94722140E+01
 -0.15118715E-04  0.95620921E+01
 -0.12191852E-04  0.96335718E+01
 -0.97726402E-05  0.96842356E+01
 -0.77971999E-05  0.97132386E+01
 -0.62006661E-05  0.97217778E+01
 -0.49210759E-05  0.97133797E+01
 -0.39019505E-05  0.96938902E+01
 -0.30937231E-05  0.96711007E+01
 -0.24542340E-05  0.96540407E+01
 -0.19485489E-05  0.96520646E+01
 -0.15483381E-05  0.96739270E+01
 -0.12310203E-05  0.97270361E+01
 -0.97882940E-06  0.98170084E+01
 -0.77790882E-06  0.99475492E+01
 -0.61749931E-06  0.10120602E+02
 -0.19959476E-06  0.11651709E+02
 -0.23338652E-06  0.11364669E+02
 -0.27083267E-06  0.11097753E+02
 -0.31192921E-06  0.10850576E+02
 -0.35660582E-06  0.10622805E+02
 -0.40473161E-06  0.10414157E+02
 -0.45612964E-06  0.10224412E+02
 -0.51060259E-06  0.10053415E+02
 -0.56797203E-06  0.99010937E+01
 -0.62813410E-06  0.97674840E+01
 -0.69113461E-06  0.96527917E+01
 -0.75726745E-06  0.95574986E+01
 -0.82720118E-06  0.94825395E+01
  0.90214064E-06  0.94295686E+01
  0.98403319E-06  0.94012976E+01
  0.10758327E-05  0.94018201E+01
  0.11818395E-05  0.94366920E+01
  0.13081375E-05  0.95123699E+01
  0.14631559E-05  0.96345358E+01
  0.16583798E-05  0.98051505E+01
  0.19092306E-05  0.10018943E+02
  0.22361224E-05  0.10261115E+02
  0.26656716E-05  0.10508209E+02
  0.32320001E-05  0.10732642E+02
  0.39780137E-05  0.10909101E+02
  0.49564779E-05  0.11019916E+02
 -0.62306440E-05  0.11057402E+02
 -0.78741277E-05  0.11023106E+02
 -0.99697133E-05  0.10925173E+02
 -0.12606777E-04  0.10775313E+02
 -0.15877100E-04  0.10586287E+02
 -0.19868982E-04  0.10370252E+02
 -0.24659773E-04  0.10137884E+02
 -0.30307184E-04  0.98980616E+01
 -0.36839988E-04  0.96578899E+01
 -0.44248948E-04  0.94228861E+01
 -0.52478955E-04  0.91972316E+01
 -0.61423401E-04  0.89840249E+01
 -0.70921701E-04  0.87855098E+01
 -0.80760674E-04  0.86032693E+01
 -0.90680173E-04  0.84383834E+01
 -0.10038294E-03  0.82915542E+01
 -0.10954825E-03  0.81632048E+01
 -0.11784862E-03  0.80535534E+01
 -0.12496830E-03  0.79626710E+01
 -0.13062244E-03  0.78905215E+01
 -0.13457527E-03  0.78369904E+01
 -0.13665585E-03  0.78019019E+01
 -0.13677023E-03  0.77850258E+01
 -0.13490858E-03  0.77860765E+01
 -0.13114677E-03  0.78047025E+01
 -0.12564198E-03  0.78404684E+01
 -0.11862251E-03  0.78928294E+01
 -0.11037270E-03  0.79610979E+01
 -0.10121410E-03  0.80444023E+01
 -0.91484671E-04  0.81416392E+01
 -0.81517877E-04  0.82514195E+01
 -0.71623559E-04  0.83720104E+01
 -0.62072163E-04  0.85012770E+01
 -0.53083524E-04  0.86366311E+01
 -0.44820759E-04  0.87749959E+01
 -0.37389231E-04  0.89128040E+01
 -0.30839994E-04  0.90460470E+01
 -0.25176723E-04  0.91704045E+01
 -0.20364889E-04  0.92814741E+01
 -0.16341919E-04  0.93751242E+01
 -0.13027217E-04  0.94479672E+01
 -0.10331165E-04  0.94979194E+01
 -0.81625339E-05  0.95247707E+01
 -0.64340545E-05  0.95306420E+01
 -0.50661368E-05  0.95201902E+01
 -0.39889495E-05  0.95004452E+01
 -0.31431640E-05  0.94802439E+01
 -0.24797205E-05  0.94693429E+01
 -0.19589577E-05  0.94773929E+01
 -0.15493985E-05  0.95130012E+01
 -0.12264163E-05  0.95830667E+01
 -0.97093884E-06  0.96924720E+01
 -0.76828191E-06  0.98441134E+01
 -0.22848284E-06  0.11396791E+02
 -0.26718583E-06  0.11114874E+02
 -0.31008894E-06  0.10852901E+02
 -0.35719754E-06  0.10610513E+02
 -0.40844596E-06  0.10387402E+02
 -0.46370612E-06  0.10183313E+02
 -0.52280700E-06  0.99980546E+01
 -0.58556786E-06  0.98315085E+01
 -0.65184848E-06  0.96836461E+01
 -0.72162003E-06  0.95545693E+01
 -0.79506086E-06  0.94445853E+01
 -0.87268267E-06  0.93543390E+01
 -0.95549438E-06  0.92850248E+01
  0.10452137E-05  0.92386884E+01
  0.11445405E-05  0.92185814E+01
  0.12575120E-05  0.92294319E+01
  0.13899651E-05  0.92773286E+01
  0.15501379E-05  0.93687494E+01
  0.17494473E-05  0.95083100E+01
  0.20034788E-05  0.96953507E+01
  0.23332143E-05  0.99205687E+01
  0.27665047E-05  0.10164802E+02
  0.33397519E-05  0.10401588E+02
  0.40997103E-05  0.10603003E+02
  0.51052374E-05  0.10746179E+02
 -0.64287401E-05  0.10817632E+02
 -0.81569691E-05  0.10814153E+02
 -0.10390750E-04  0.10740937E+02
 -0.13243206E-04  0.10608487E+02
 -0.16836066E-04  0.10429627E+02
 -0.21293771E-04  0.10217307E+02
 -0.26735292E-04  0.99832994E+01
 -0.33263870E-04  0.97376105E+01
 -0.40955212E-04  0.94883584E+01
 -0.49845019E-04  0.92419068E+01
 -0.59917001E-04  0.90031083E+01
 -0.71092700E-04  0.87755743E+01
 -0.83224444E-04  0.85619295E+01
 -0.96092614E-04  0.83640313E+01
 -0.10940804E-03  0.81831518E+01
 -0.12281994E-03  0.80201233E+01
 -0.13592926E-03  0.78754536E+01
 -0.14830687E-03  0.77494147E+01
 -0.15951539E-03  0.76421117E+01
 -0.16913342E-03  0.75535338E+01
 -0.17678036E-03  0.74835920E+01
 -0.18214015E-03  0.74321449E+01
 -0.18498197E-03  0.73990144E+01
 -0.18517640E-03  0.73839917E+01
 -0.18270532E-03  0.73868356E+01
 -0.17766478E-03  0.74072618E+01
 -0.17025999E-03  0.74449258E+01
 -0.16079269E-03  0.74993966E+01
 -0.14964184E-03  0.75701246E+01
 -0.13723893E-03  0.76564005E+01
 -0.12404033E-03  0.77573084E+01
 -0.11049902E-03  0.78716706E+01
 -0.97038367E-04  0.79979877E+01
 -0.84030077E-04  0.81343740E+01
 -0.71778232E-04  0.82784960E+01
 -0.60510154E-04  0.84275185E+01
 -0.50374274E-04  0.85780740E+01
 -0.41444256E-04  0.87262737E+01
 -0.33728084E-04  0.88677828E+01
 -0.27180418E-04  0.89979915E+01
 -0.21716498E-04  0.91123065E+01
 -0.17225988E-04  0.92065800E+01
 -0.13585509E-04  0.92776631E+01
 -0.10669037E-04  0.93240300E+01
 -0.83557567E-05  0.93463656E+01
 -0.65353612E-05  0.93479682E+01
 -0.51110383E-05  0.93348154E+01
 -0.40005808E-05  0.93151948E+01
 -0.31361063E-05  0.92989178E+01
 -0.24628673E-05  0.92962629E+01
 -0.19375633E-05  0.93168869E+01
 -0.15264760E-05  0.93689413E+01
 -0.12036475E-05  0.94585492E+01
 -0.94923931E-06  0.95896731E+01
 -0.25952808E-06  0.11160232E+02
 -0.30351426E-06  0.10883184E+02
 -0.35229199E-06  0.10625916E+02
 -0.40587956E-06  0.10388095E+02
 -0.46422056E-06  0.10169436E+02
 -0.52719613E-06  0.99697122E+01
 -0.59465056E-06  0.97887612E+01
 -0.66643381E-06  0.96264980E+01
 -0.74246503E-06  0.94829403E+01
 -0.82282205E-06  0.93582583E+01
 -0.90786250E-06  0.92528692E+01
 -0.99838450E-06  0.91675966E+01
 -0.10958370E-05  0.91039183E+01
  0.12025945E-05  0.90642999E+01
  0.13223167E-05  0.90525478E+01
  0.14604208E-05  0.90739871E+01
  0.16247031E-05  0.91350812E+01
  0.18261554E-05  0.92419849E+01
  0.20800252E-05  0.93977228E+01
  0.24071708E-05  0.95984918E+01
  0.28357432E-05  0.98307892E+01
  0.34032005E-05  0.10071587E+02
  0.41586010E-05  0.10292527E+02
  0.51650423E-05  0.10466619E+02
  0.65020082E-05  0.10574325E+02
 -0.82672643E-05  0.10606558E+02
 -0.10577830E-04  0.10564220E+02
 -0.13569464E-04  0.10455500E+02
 -0.17394068E-04  0.10292584E+02
 -0.22214500E-04  0.10088882E+02
 -0.28196417E-04  0.98571874E+01
 -0.35497128E-04  0.96087035E+01
 -0.44251759E-04  0.93526970E+01
 -0.54557548E-04  0.90965269E+01
 -0.66457468E-04  0.88458559E+01
 -0.79924746E-04  0.86049271E+01
 -0.94850011E-04  0.83768412E+01
 -0.11103275E-03  0.81638038E+01
 -0.12817851E-03  0.79673339E+01
 -0.14590275E-03  0.77884323E+01
 -0.16374174E-03  0.76277155E+01
 -0.18117020E-03  0.74855206E+01
 -0.19762479E-03  0.73619867E+01
 -0.21253216E-03  0.72571172E+01
 -0.22533967E-03  0.71708278E+01
 -0.23554697E-03  0.71029808E+01
 -0.24273631E-03  0.70534098E+01
 -0.24659928E-03  0.70219338E+01
 -0.24695814E-03  0.70083636E+01
 -0.24377963E-03  0.70124988E+01
 -0.23717989E-03  0.70341179E+01
 -0.22741945E-03  0.70729598E+01
 -0.21488825E-03  0.71286989E+01
 -0.20008143E-03  0.72009123E+01
 -0.18356780E-03  0.72890404E+01
 -0.16595360E-03  0.73923395E+01
 -0.14784484E-03  0.75098283E+01
 -0.12981174E-03  0.76402264E+01
 -0.11235838E-03  0.77818884E+01
 -0.95900110E-04  0.79327344E+01
 -0.80750102E-04  0.80901852E+01
 -0.67115391E-04  0.82511104E+01
 -0.55101556E-04  0.84118073E+01
 -0.44724371E-04  0.85680316E+01
 -0.35926180E-04  0.87151115E+01
 -0.28594610E-04  0.88481752E+01
 -0.22581424E-04  0.89625205E+01
 -0.17719720E-04  0.90541326E+01
 -0.13838307E-04  0.91203220E+01
 -0.10772635E-04  0.91603966E+01
 -0.83722288E-05  0.91762282E+01
 -0.65049306E-05  0.91725407E+01
 -0.50585310E-05  0.91567702E+01
 -0.39404598E-05  0.91384428E+01
 -0.30761939E-05  0.91281622E+01
 -0.24069572E-05  0.91364251E+01
 -0.18871575E-05  0.91725432E+01
 -0.14818751E-05  0.92438910E+01
 -0.11645924E-05  0.93555786E+01
 -0.29250999E-06  0.10941323E+02
 -0.34211481E-06  0.10668896E+02
 -0.39714516E-06  0.10416099E+02
 -0.45763645E-06  0.10182624E+02
 -0.52354696E-06  0.99682098E+01
 -0.59477482E-06  0.97726551E+01
 -0.67119097E-06  0.95958250E+01
 -0.75269286E-06  0.94376678E+01
 -0.83928403E-06  0.92982475E+01
 -0.93118591E-06  0.91778062E+01
 -0.10289898E-05  0.90768791E+01
 -0.11338597E-05  0.89964843E+01
  0.12477998E-05  0.89384055E+01
  0.13740085E-05  0.89055506E+01
  0.15173460E-05  0.89022814E+01
  0.16849557E-05  0.89344520E+01
  0.18870891E-05  0.90086995E+01
  0.21381969E-05  0.91304753E+01
  0.24583528E-05  0.93007141E+01
  0.28750756E-05  0.95120953E+01
  0.34255931E-05  0.97470115E+01
  0.41595461E-05  0.99793098E+01
  0.51420540E-05  0.10179901E+02
  0.64569531E-05  0.10323799E+02
 -0.82098748E-05  0.10395324E+02
 -0.10530675E-04  0.10389693E+02
 -0.13574576E-04  0.10311384E+02
 -0.17521264E-04  0.10170913E+02
 -0.22571191E-04  0.99815658E+01
 -0.28938403E-04  0.97569236E+01
 -0.36839489E-04  0.95093823E+01
 -0.46478655E-04  0.92494709E+01
 -0.58029469E-04  0.89857006E+01
 -0.71614367E-04  0.87247035E+01
 -0.87283615E-04  0.84714966E+01
 -0.10499577E-03  0.82297755E+01
 -0.12460186E-03  0.80021893E+01
 -0.14583534E-03  0.77905772E+01
 -0.16830948E-03  0.75961635E+01
 -0.19152324E-03  0.74197127E+01
 -0.21487577E-03  0.72616522E+01
 -0.23768900E-03  0.71221680E+01
 -0.25923732E-03  0.70012794E+01
 -0.27878239E-03  0.68988972E+01
 -0.29561131E-03  0.68148680E+01
 -0.30907583E-03  0.67490078E+01
 -0.31863035E-03  0.67011253E+01
 -0.32386604E-03  0.66710363E+01
 -0.32453890E-03  0.66585690E+01
 -0.32058898E-03  0.66635617E+01
 -0.31214886E-03  0.66858518E+01
 -0.29953965E-03  0.67252574E+01
 -0.28325402E-03  0.67815515E+01
 -0.26392689E-03  0.68544298E+01
 -0.24229572E-03  0.69434707E+01
 -0.21915377E-03  0.70480895E+01
 -0.19530054E-03  0.71674853E+01
 -0.17149408E-03  0.73005803E+01
 -0.14840956E-03  0.74459535E+01
 -0.12660768E-03  0.76017682E+01
 -0.10651511E-03  0.77656998E+01
 -0.88417653E-04  0.79348695E+01
 -0.72465274E-04  0.81057985E+01
 -0.58686693E-04  0.82744031E+01
 -0.47010787E-04  0.84360580E+01
 -0.37291435E-04  0.85857622E+01
 -0.29332836E-04  0.87184430E+01
 -0.22912809E-04  0.88294197E+01
 -0.17802396E-04  0.89150217E+01
 -0.13780868E-04  0.89733021E+01
 -0.10646004E-04  0.90047257E+01
 -0.82200302E-05  0.90126546E+01
 -0.63519845E-05  0.90034448E+01
 -0.49174021E-05  0.89860350E+01
 -0.38162251E-05  0.89710448E+01
 -0.29697189E-05  0.89695633E+01
 -0.23170098E-05  0.89919152E+01
 -0.18116776E-05  0.90466855E+01
 -0.14186674E-05  0.91401734E+01
 -0.32713112E-06  0.10739397E+02
 -0.38264020E-06  0.10471348E+02
 -0.44424675E-06  0.10222792E+02
 -0.51200785E-06  0.99934419E+01
 -0.58590286E-06  0.97830626E+01
 -0.66585584E-06  0.95914756E+01
 -0.75177754E-06  0.94185721E+01
 -0.84363224E-06  0.92643326E+01
 -0.94153638E-06  0.91288674E+01
 -0.10458970E-05  0.90124940E+01
 -0.11576004E-05  0.89158741E+01
 -0.12782658E-05  0.88402353E+01
  0.14105827E-05  0.87876872E+01
  0.15587617E-05  0.87615954E+01
  0.17291362E-05  0.87668605E+01
  0.19309695E-05  0.88097688E+01
  0.21775344E-05  0.88968948E+01
  0.24875492E-05  0.90325945E+01
  0.28870579E-05  0.92152819E+01
  0.34118399E-05  0.94339254E+01
  0.41104009E-05  0.96671495E+01
  0.50475369E-05  0.98865692E+01
  0.63083554E-05  0.10063460E+02
  0.80024908E-05  0.10175637E+02
 -0.10268063E-04  0.10211492E+02
 -0.13274718E-04  0.10170217E+02
 -0.17224911E-04  0.10059268E+02
 -0.22352447E-04  0.98908703E+01
 -0.28917309E-04  0.96789247E+01
 -0.37195952E-04  0.94368801E+01
 -0.47466615E-04  0.91765836E+01
 -0.59989752E-04  0.89078456E+01
 -0.74984390E-04  0.86384409E+01
 -0.92601978E-04  0.83743261E+01
 -0.11289993E-03  0.81199357E+01
 -0.13581754E-03  0.78784804E+01
 -0.16115696E-03  0.76522144E+01
 -0.18857179E-03  0.74426588E+01
 -0.21756504E-03  0.72507818E+01
 -0.24749743E-03  0.70771414E+01
 -0.27760609E-03  0.69219975E+01
 -0.30703264E-03  0.67854001E+01
 -0.33485935E-03  0.66672583E+01
 -0.36015131E-03  0.65673950E+01
 -0.38200248E-03  0.64855903E+01
 -0.39958337E-03  0.64216139E+01
 -0.41218792E-03  0.63752488E+01
 -0.41927682E-03  0.63463060E+01
 -0.42051428E-03  0.63346300E+01
 -0.41579511E-03  0.63400961E+01
 -0.40525892E-03  0.63625991E+01
 -0.38928898E-03  0.64020336E+01
 -0.36849422E-03  0.64582679E+01
 -0.34367461E-03  0.65311102E+01
 -0.31577206E-03  0.66202692E+01
 -0.28581082E-03  0.67253078E+01
 -0.25483280E-03  0.68455912E+01
 -0.22383419E-03  0.69802278E+01
 -0.19370932E-03  0.71280029E+01
 -0.16520695E-03  0.72873065E+01
 -0.13890224E-03  0.74560569E+01
 -0.11518563E-03  0.76316252E+01
 -0.94267726E-04  0.78107729E+01
 -0.76197378E-04  0.79896176E+01
 -0.60889285E-04  0.81636548E+01
 -0.48156599E-04  0.83278680E+01
 -0.37744531E-04  0.84769670E+01
 -0.29361532E-04  0.86057879E+01
 -0.22705671E-04  0.87098680E+01
 -0.17484981E-04  0.87861645E+01
 -0.13431461E-04  0.88338203E+01
 -0.10309275E-04  0.88548106E+01
 -0.79181016E-05  0.88542651E+01
 -0.60928534E-05  0.88402897E+01
 -0.47009717E-05  0.88232319E+01
 -0.36383512E-05  0.88145092E+01
 -0.28247304E-05  0.88252730E+01
 -0.21991371E-05  0.88652308E+01
 -0.17157521E-05  0.89418715E+01
 -0.36301712E-06  0.10553827E+02
 -0.42465285E-06  0.10289918E+02
 -0.49308961E-06  0.10045371E+02
 -0.56841119E-06  0.98199263E+01
 -0.65062498E-06  0.96133681E+01
 -0.73969110E-06  0.94255409E+01
 -0.83557472E-06  0.92563598E+01
 -0.93832848E-06  0.91058361E+01
 -0.10482132E-05  0.89741268E+01
 -0.11658676E-05  0.88616278E+01
 -0.12925402E-05  0.87691359E+01
 -0.14304030E-05  0.86981021E+01
  0.15829732E-05  0.86509790E+01
  0.17556801E-05  0.86315961E+01
  0.19566306E-05  0.86453595E+01
  0.21976429E-05  0.86988644E+01
  0.24956394E-05  0.87983629E+01
  0.28745063E-05  0.89467403E+01
  0.33675363E-05  0.91395588E+01
  0.40205594E-05  0.93620743E+01
  0.48958252E-05  0.95896723E+01
  0.60766139E-05  0.97926788E+01
  0.76724151E-05  0.99436713E+01
  0.98243124E-05  0.10023776E+02
 -0.12709974E-04  0.10025405E+02
 -0.16547381E-04  0.99512622E+01
 -0.21596199E-04  0.98111777E+01
 -0.28155541E-04  0.96185524E+01
 -0.36556913E-04  0.93875271E+01
 -0.47151351E-04  0.91312077E+01
 -0.60290292E-04  0.88608097E+01
 -0.76300430E-04  0.85854235E+01
 -0.95453751E-04  0.83121303E+01
 -0.11793485E-03  0.80462727E+01
 -0.14380841E-03  0.77917674E+01
 -0.17299014E-03  0.75514011E+01
 -0.20522458E-03  0.73270856E+01
 -0.24007241E-03  0.71200664E+01
 -0.27690937E-03  0.69310889E+01
 -0.31493739E-03  0.67605294E+01
 -0.35320757E-03  0.66084974E+01
 -0.39065394E-03  0.64749174E+01
 -0.42613594E-03  0.63595941E+01
 -0.45848776E-03  0.62622649E+01
 -0.48657251E-03  0.61826429E+01
 -0.50933904E-03  0.61204500E+01
 -0.52587918E-03  0.60754416E+01
 -0.53548248E-03  0.60474221E+01
 -0.53768490E-03  0.60362510E+01
 -0.53230713E-03  0.60418401E+01
 -0.51947802E-03  0.60641412E+01
 -0.49963905E-03  0.61031256E+01
 -0.47352693E-03  0.61587559E+01
 -0.44213392E-03  0.62309505E+01
 -0.40664779E-03  0.63195436E+01
 -0.36837630E-03  0.64242379E+01
 -0.32866344E-03  0.65445534E+01
 -0.28880553E-03  0.66797695E+01
 -0.24997582E-03  0.68288601E+01
 -0.21316450E-03  0.69904227E+01
 -0.17913911E-03  0.71626006E+01
 -0.14842735E-03  0.73430033E+01
 -0.12132115E-03  0.75286315E+01
 -0.97898974E-04  0.77158228E+01
 -0.78060963E-04  0.79002386E+01
 -0.61571413E-04  0.80769272E+01
 -0.48102920E-04  0.82405001E+01
 -0.37277630E-04  0.83854657E+01
 -0.28702353E-04  0.85067474E+01
 -0.21995751E-04  0.86003786E+01
 -0.16807175E-04  0.86643074E+01
 -0.12827782E-04  0.86991644E+01
 -0.97951812E-05  0.87087831E+01
 -0.74932316E-05  0.87002591E+01
 -0.57485667E-05  0.86834208E+01
 -0.44252735E-05  0.86697567E+01
 -0.34188336E-05  0.86710359E+01
 -0.26501163E-05  0.86979631E+01
 -0.20599154E-05  0.87591789E+01
 -0.39971988E-06  0.10384024E+02
 -0.46762840E-06  0.10124017E+02
 -0.54306515E-06  0.98832522E+01
 -0.62614589E-06  0.96614883E+01
 -0.71691352E-06  0.94585326E+01
 -0.81537504E-06  0.92742490E+01
 -0.92156587E-06  0.91085746E+01
 -0.10356501E-05  0.89615498E+01
 -0.11580665E-05  0.88333785E+01
 -0.12897342E-05  0.87245382E+01
 -0.14323351E-05  0.86359686E+01
 -0.15886976E-05  0.85693570E+01
  0.17633169E-05  0.85275116E+01
  0.19630607E-05  0.85147235E+01
  0.21981293E-05  0.85368539E+01
  0.24833618E-05  0.86006625E+01
  0.28400049E-05  0.87118118E+01
  0.32980841E-05  0.88713819E+01
  0.38995230E-05  0.90718766E+01
  0.47021408E-05  0.92950152E+01
  0.57846030E-05  0.95135996E+01
  0.72522822E-05  0.96975708E+01
  0.92438055E-05  0.98215361E+01
 -0.11937810E-04  0.98701785E+01
 -0.15559118E-04  0.98396824E+01
 -0.20383220E-04  0.97357430E+01
 -0.26737658E-04  0.95700068E+01
 -0.34998772E-04  0.93566080E+01
 -0.45582298E-04  0.91096513E+01
 -0.58926708E-04  0.88417667E+01
 -0.75468806E-04  0.85635061E+01
 -0.95612114E-04  0.82832678E+01
 -0.11968970E-03  0.80074952E+01
 -0.14792420E-03  0.77409823E+01
 -0.18038874E-03  0.74871917E+01
 -0.21697274E-03  0.72485426E+01
 -0.25735649E-03  0.70266512E+01
 -0.30099753E-03  0.68225248E+01
 -0.34713064E-03  0.66367143E+01
 -0.39478174E-03  0.64694338E+01
 -0.44279496E-03  0.63206555E+01
 -0.48987108E-03  0.61901854E+01
 -0.53461556E-03  0.60777266E+01
 -0.57559410E-03  0.59829306E+01
 -0.61139456E-03  0.59054414E+01
 -0.64069356E-03  0.58449300E+01
 -0.66232601E-03  0.58011212E+01
 -0.67535459E-03  0.57738104E+01
 -0.67913486E-03  0.57628710E+01
 -0.67337003E-03  0.57682513E+01
 -0.65814870E-03  0.57899615E+01
 -0.63395909E-03  0.58280515E+01
 -0.60167486E-03  0.58825797E+01
 -0.56251058E-03  0.59535764E+01
 -0.51794890E-03  0.60409997E+01
 -0.46964520E-03  0.61446885E+01
 -0.41931916E-03  0.62643097E+01
 -0.36864430E-03  0.63993016E+01
 -0.31914713E-03  0.65488107E+01
 -0.27212575E-03  0.67116223E+01
 -0.22859471E-03  0.68860845E+01
 -0.18925937E-03  0.70700260E+01
 -0.15451875E-03  0.72606750E+01
 -0.12449259E-03  0.74545899E+01
 -0.99066125E-04  0.76476203E+01
 -0.77944922E-04  0.78349300E+01
 -0.60712422E-04  0.80111191E+01
 -0.46883997E-04  0.81704932E+01
 -0.35953139E-04  0.83075174E+01
 -0.27427373E-04  0.84174697E+01
 -0.20853226E-04  0.84972517E+01
 -0.15831038E-04  0.85462381E+01
 -0.12021275E-04  0.85669623E+01
 -0.91444101E-05  0.85654009E+01
 -0.69764922E-05  0.85506680E+01
 -0.53422555E-05  0.85340906E+01
 -0.41072390E-05  0.85278423E+01
 -0.31699603E-05  0.85434752E+01
 -0.24547897E-05  0.85907104E+01
 -0.43672417E-06  0.10229431E+02
 -0.51096331E-06  0.99730939E+01
 -0.59347196E-06  0.97358802E+01
 -0.68440305E-06  0.95175713E+01
 -0.78384269E-06  0.93179930E+01
 -0.89185599E-06  0.91370274E+01
 -0.10085650E-05  0.89746311E+01
 -0.11342690E-05  0.88308720E+01
 -0.12696192E-05  0.87060008E+01
 -0.14158653E-05  0.86005798E+01
 -0.15751948E-05  0.85156990E+01
  0.17511981E-05  0.84532926E+01
  0.19495019E-05  0.84165328E+01
  0.21786373E-05  0.84101606E+01
  0.24512266E-05  0.84404271E+01
  0.27856103E-05  0.85140987E+01
  0.32080590E-05  0.86359895E+01
  0.37557466E-05  0.88051041E+01
  0.44806668E-05  0.90108119E+01
  0.54546513E-05  0.92316191E+01
  0.67755714E-05  0.94384542E+01
  0.85746570E-05  0.96016718E+01
  0.11024631E-04  0.96984108E+01
 -0.14348037E-04  0.97169343E+01
 -0.18824749E-04  0.96568329E+01
 -0.24797263E-04  0.95262647E+01
 -0.32672013E-04  0.93382047E+01
 -0.42914832E-04  0.91071741E+01
 -0.56038761E-04  0.88470481E+01
 -0.72582940E-04  0.85699079E+01
 -0.93082178E-04  0.82856461E+01
 -0.11802807E-03  0.80020143E+01
 -0.14782387E-03  0.77248810E+01
 -0.18273676E-03  0.74585565E+01
 -0.22285186E-03  0.72061095E+01
 -0.26803296E-03  0.69696425E+01
 -0.31789404E-03  0.67505181E+01
 -0.37178483E-03  0.65495372E+01
 -0.42879167E-03  0.63670794E+01
 -0.48775355E-03  0.62032125E+01
 -0.54729184E-03  0.60577806E+01
 -0.60585157E-03  0.59304758E+01
 -0.66175267E-03  0.58208998E+01
 -0.71325000E-03  0.57286164E+01
 -0.75860204E-03  0.56531966E+01
 -0.79614793E-03  0.55942564E+01
 -0.82439209E-03  0.55514859E+01
 -0.84209333E-03  0.55246686E+01
 -0.84835302E-03  0.55136904E+01
 -0.84269386E-03  0.55185365E+01
 -0.82511934E-03  0.55392776E+01
 -0.79614371E-03  0.55760455E+01
 -0.75678439E-03  0.56289995E+01
 -0.70851316E-03  0.56982850E+01
 -0.65316768E-03  0.57839878E+01
 -0.59283080E-03  0.58860829E+01
 -0.52969011E-03  0.60043808E+01
 -0.46589272E-03  0.61384706E+01
 -0.40341118E-03  0.62876580E+01
 -0.34393381E-03  0.64508985E+01
 -0.28878941E-03  0.66267229E+01
 -0.23891040E-03  0.68131568E+01
 -0.19483375E-03  0.70076362E+01
 -0.15673415E-03  0.72069285E+01
 -0.12448083E-03  0.74070754E+01
 -0.97708103E-04  0.76033826E+01
 -0.75889797E-04  0.77904968E+01
 -0.58409511E-04  0.79626143E+01
 -0.44620753E-04  0.81138710E+01
 -0.33893785E-04  0.82389418E+01
 -0.25648259E-04  0.83338341E+01
 -0.19372625E-04  0.83967838E+01
 -0.14632460E-04  0.84290708E+01
 -0.11070433E-04  0.84355047E+01
 -0.84006393E-05  0.84243482E+01
 -0.63997360E-05  0.84065716E+01
 -0.48967817E-05  0.83945517E+01
 -0.37631458E-05  0.84005260E+01
 -0.29033206E-05  0.84352013E+01
 -0.47345771E-06  0.10089525E+02
 -0.55398666E-06  0.98366253E+01
 -0.64352929E-06  0.96027325E+01
 -0.74228072E-06  0.93876483E+01
 -0.85037785E-06  0.91912156E+01
 -0.96795502E-06  0.90133319E+01
 -0.10952372E-05  0.88539713E+01
 -0.12326822E-05  0.87132275E+01
 -0.13811879E-05  0.85913977E+01
 -0.15423831E-05  0.84891321E+01
 -0.17190320E-05  0.84076772E+01
  0.19155893E-05  0.83492232E+01
  0.21389639E-05  0.83173094E+01
  0.23995696E-05  0.83171063E+01
  0.27127747E-05  0.83551784E+01
  0.31008951E-05  0.84381362E+01
  0.35959181E-05  0.85697115E+01
  0.42431696E-05  0.87466411E+01
  0.51061485E-05  0.89552094E+01
  0.62727178E-05  0.91711380E+01
  0.78627415E-05  0.93641850E+01
  0.10037068E-04  0.95057672E+01
  0.13007463E-04  0.95758453E+01
 -0.17046709E-04  0.95661178E+01
 -0.22497590E-04  0.94791528E+01
 -0.29779041E-04  0.93250758E+01
 -0.39387322E-04  0.91177833E+01
 -0.51889944E-04  0.88719227E+01
 -0.67910285E-04  0.86010138E+01
 -0.88101489E-04  0.83165599E+01
 -0.11310940E-03  0.80278228E+01
 -0.14352581E-03  0.77419636E+01
 -0.17983498E-03  0.74643400E+01
 -0.22235786E-03  0.71988411E+01
 -0.27119941E-03  0.69481963E+01
 -0.32620431E-03  0.67142376E+01
 -0.38692573E-03  0.64981095E+01
 -0.45260988E-03  0.63004342E+01
 -0.52219694E-03  0.61214391E+01
 -0.59433744E-03  0.59610583E+01
 -0.66742179E-03  0.58190146E+01
 -0.73962090E-03  0.56948886E+01
 -0.80893676E-03  0.55881801E+01
 -0.87326384E-03  0.54983615E+01
 -0.93046294E-03  0.54249267E+01
 -0.97844982E-03  0.53674317E+01
 -0.10152988E-02  0.53255270E+01
 -0.10393589E-02  0.52989809E+01
 -0.10493746E-02  0.52876894E+01
 -0.10445993E-02  0.52916745E+01
 -0.10248874E-02  0.53110696E+01
 -0.99074747E-03  0.53460930E+01
 -0.94334665E-03  0.53970104E+01
 -0.88445705E-03  0.54640899E+01
 -0.81634761E-03  0.55475511E+01
 -0.74163028E-03  0.56475102E+01
 -0.66307734E-03  0.57639231E+01
 -0.58343064E-03  0.58965265E+01
 -0.50522403E-03  0.60447765E+01
 -0.43063746E-03  0.62077836E+01
 -0.36139550E-03  0.63842409E+01
 -0.29871660E-03  0.65723465E+01
 -0.24331167E-03  0.67697191E+01
 -0.19542515E-03  0.69733146E+01
 -0.15490734E-03  0.71793554E+01
 -0.12130475E-03  0.73832968E+01
 -0.93955931E-04  0.75798641E+01
 -0.72081982E-04  0.77632100E+01
 -0.54864101E-04  0.79272413E+01
 -0.41503973E-04  0.80661600E+01
 -0.31265831E-04  0.81752233E+01
 -0.23501428E-04  0.82516578E+01
 -0.17660758E-04  0.82955705E+01
 -0.13291991E-04  0.83106078E+01
 -0.10034208E-04  0.83040982E+01
 -0.76060389E-05  0.82865054E+01
 -0.57926573E-05  0.82702313E+01
 -0.44328897E-05  0.82680393E+01
 -0.34074904E-05  0.82915114E+01
 -0.50930470E-06  0.99638108E+01
 -0.59597581E-06  0.97141186E+01
 -0.69239519E-06  0.94833154E+01
 -0.79880469E-06  0.92712212E+01
 -0.91539899E-06  0.90776945E+01
 -0.10423922E-05  0.89026459E+01
 -0.11801275E-05  0.87460644E+01
 -0.13292436E-05  0.86080677E+01
 -0.14909160E-05  0.84889995E+01
 -0.16671986E-05  0.83896000E+01
 -0.18614972E-05  0.83112781E+01
  0.20792259E-05  0.82564863E+01
  0.23287137E-05  0.82291298E+01
  0.26224615E-05  0.82347799E+01
  0.29788830E-05  0.82802313E+01
  0.34247128E-05  0.83717812E+01
  0.39983041E-05  0.85118823E+01
  0.47540781E-05  0.86948967E+01
  0.57683920E-05  0.89041826E+01
  0.71470477E-05  0.91131644E+01
  0.90345369E-05  0.92910730E+01
  0.11624883E-04  0.94108722E+01
 -0.15173575E-04  0.94554500E+01
 -0.20009617E-04  0.94196817E+01
 -0.26546130E-04  0.93086678E+01
 -0.35287411E-04  0.91340596E+01
 -0.46829909E-04  0.89103481E+01
 -0.61854441E-04  0.86521185E+01
 -0.81107317E-04  0.83724625E+01
 -0.10536888E-03  0.80823080E+01
 -0.13540946E-03  0.77903294E+01
 -0.17193452E-03  0.75031576E+01
 -0.21552278E-03  0.72257025E+01
 -0.26656265E-03  0.69614898E+01
[truncated: 58,502,566 more chars]
