# Supplementary material for: Green moisture-electric generator based on supramolecular hydrogel with tens of milliamp electricity toward practical applications
Source: Nat Commun. 2024 Apr 18;15:3329. doi: 10.1038/s41467-024-47652-3 (PMC11026426; doi:10.1038/s41467-024-47652-3)
Supplement: Supplementary file 16 — Source Data [file 41467_2024_47652_MOESM16_ESM.zip › Source Data/Fig. 3f. PVA-H2O.txt]

 -0.76994789E-05  0.78974760E+01
 -0.89610015E-05  0.77299035E+01
 -0.10397338E-04  0.75696241E+01
 -0.12026902E-04  0.74164316E+01
 -0.13869048E-04  0.72701247E+01
 -0.15943935E-04  0.71305060E+01
 -0.18272348E-04  0.69973805E+01
 -0.20875476E-04  0.68705555E+01
 -0.23774630E-04  0.67498392E+01
 -0.26990909E-04  0.66350411E+01
 -0.30544798E-04  0.65259711E+01
 -0.34455710E-04  0.64224397E+01
 -0.38741449E-04  0.63242582E+01
 -0.43417619E-04  0.62312391E+01
 -0.48496963E-04  0.61431966E+01
 -0.53988651E-04  0.60599471E+01
 -0.59897518E-04  0.59813103E+01
 -0.66223279E-04  0.59071098E+01
 -0.72959730E-04  0.58371745E+01
 -0.80093972E-04  0.57713390E+01
 -0.87605678E-04  0.57094451E+01
 -0.95466446E-04  0.56513421E+01
 -0.10363928E-03  0.55968882E+01
 -0.11207823E-03  0.55459507E+01
 -0.12072823E-03  0.54984064E+01
 -0.12952524E-03  0.54541421E+01
 -0.13839658E-03  0.54130544E+01
 -0.14726162E-03  0.53750497E+01
 -0.15603283E-03  0.53400434E+01
 -0.16461711E-03  0.53079595E+01
 -0.17291742E-03  0.52787299E+01
 -0.18083476E-03  0.52522933E+01
 -0.18827028E-03  0.52285939E+01
 -0.19512767E-03  0.52075809E+01
 -0.20131556E-03  0.51892069E+01
 -0.20674992E-03  0.51734270E+01
 -0.21135637E-03  0.51601980E+01
 -0.21507231E-03  0.51494775E+01
 -0.21784865E-03  0.51412233E+01
 -0.21965128E-03  0.51353932E+01
 -0.22046202E-03  0.51319449E+01
 -0.22027903E-03  0.51308361E+01
 -0.21911680E-03  0.51320250E+01
 -0.21700551E-03  0.51354714E+01
 -0.21398999E-03  0.51411373E+01
 -0.21012817E-03  0.51489889E+01
 -0.20548924E-03  0.51589977E+01
 -0.20015143E-03  0.51711424E+01
 -0.19419978E-03  0.51854106E+01
 -0.18772363E-03  0.52018007E+01
 -0.18081434E-03  0.52203231E+01
 -0.17356301E-03  0.52410020E+01
 -0.16605843E-03  0.52638754E+01
 -0.15838529E-03  0.52889958E+01
 -0.15062273E-03  0.53164290E+01
 -0.14284317E-03  0.53462527E+01
 -0.13511152E-03  0.53785538E+01
 -0.12748470E-03  0.54134246E+01
 -0.12001144E-03  0.54509584E+01
 -0.11273242E-03  0.54912443E+01
 -0.10568054E-03  0.55343607E+01
 -0.98881446E-04  0.55803702E+01
 -0.92354156E-04  0.56293134E+01
 -0.86111750E-04  0.56812035E+01
 -0.80162135E-04  0.57360230E+01
 -0.74508806E-04  0.57937206E+01
 -0.69151577E-04  0.58542106E+01
 -0.64087270E-04  0.59173736E+01
 -0.59310342E-04  0.59830592E+01
 -0.54813434E-04  0.60510909E+01
 -0.50587848E-04  0.61212716E+01
 -0.46623943E-04  0.61933907E+01
 -0.42911461E-04  0.62672320E+01
 -0.39439782E-04  0.63425815E+01
 -0.36198124E-04  0.64192360E+01
 -0.33175690E-04  0.64970102E+01
 -0.30361776E-04  0.65757442E+01
 -0.27745848E-04  0.66553097E+01
 -0.25317587E-04  0.67356146E+01
 -0.23066930E-04  0.68166078E+01
 -0.20984083E-04  0.68982815E+01
 -0.19059540E-04  0.69806735E+01
 -0.17284085E-04  0.70638674E+01
 -0.86960769E-05  0.77595427E+01
 -0.10130663E-04  0.75940876E+01
 -0.11766126E-04  0.74359351E+01
 -0.13624073E-04  0.72848782E+01
 -0.15727311E-04  0.71407133E+01
 -0.18099710E-04  0.70032396E+01
 -0.20766017E-04  0.68722578E+01
 -0.23751609E-04  0.67475693E+01
 -0.27082190E-04  0.66289759E+01
 -0.30783408E-04  0.65162793E+01
 -0.34880401E-04  0.64092809E+01
 -0.39397264E-04  0.63077822E+01
 -0.44356423E-04  0.62115849E+01
 -0.49777927E-04  0.61204914E+01
 -0.55678660E-04  0.60343059E+01
 -0.62071464E-04  0.59528351E+01
 -0.68964212E-04  0.58758892E+01
 -0.76358816E-04  0.58032833E+01
 -0.84250224E-04  0.57348382E+01
 -0.92625420E-04  0.56703822E+01
 -0.10146247E-03  0.56097516E+01
 -0.11072965E-03  0.55527921E+01
 -0.12038475E-03  0.54993598E+01
 -0.13037452E-03  0.54493213E+01
 -0.14063441E-03  0.54025548E+01
 -0.15108861E-03  0.53589500E+01
 -0.16165042E-03  0.53184078E+01
 -0.17222304E-03  0.52808402E+01
 -0.18270075E-03  0.52461692E+01
 -0.19297052E-03  0.52143267E+01
 -0.20291405E-03  0.51852523E+01
 -0.21241014E-03  0.51588929E+01
 -0.22133740E-03  0.51352009E+01
 -0.22957714E-03  0.51141331E+01
 -0.23701651E-03  0.50956487E+01
 -0.24355143E-03  0.50797088E+01
 -0.24908964E-03  0.50662747E+01
 -0.25355329E-03  0.50553069E+01
 -0.25688130E-03  0.50467648E+01
 -0.25903113E-03  0.50406059E+01
 -0.25998005E-03  0.50367858E+01
 -0.25972574E-03  0.50352586E+01
 -0.25828617E-03  0.50359773E+01
 -0.25569893E-03  0.50388949E+01
 -0.25201978E-03  0.50439658E+01
 -0.24732081E-03  0.50511476E+01
 -0.24168797E-03  0.50604026E+01
 -0.23521838E-03  0.50717006E+01
 -0.22801737E-03  0.50850211E+01
 -0.22019540E-03  0.51003552E+01
 -0.21186514E-03  0.51177085E+01
 -0.20313856E-03  0.51371021E+01
 -0.19412443E-03  0.51585747E+01
 -0.18492608E-03  0.51821830E+01
 -0.17563957E-03  0.52080010E+01
 -0.16635232E-03  0.52361190E+01
 -0.15714216E-03  0.52666409E+01
 -0.14807680E-03  0.52996802E+01
 -0.13921364E-03  0.53353552E+01
 -0.13060003E-03  0.53737828E+01
 -0.12227368E-03  0.54150717E+01
 -0.11426337E-03  0.54593152E+01
 -0.10658977E-03  0.55065845E+01
 -0.99266409E-04  0.55569222E+01
 -0.92300612E-04  0.56103371E+01
 -0.85694504E-04  0.56668003E+01
 -0.79445928E-04  0.57262442E+01
 -0.73549309E-04  0.57885619E+01
  0.67996435E-04  0.58536105E+01
  0.62777123E-04  0.59212150E+01
 -0.57879803E-04  0.59911749E+01
 -0.53291978E-04  0.60632709E+01
 -0.49000611E-04  0.61372739E+01
 -0.44992411E-04  0.62129534E+01
 -0.41254050E-04  0.62900863E+01
 -0.37772324E-04  0.63684652E+01
 -0.34534257E-04  0.64479059E+01
 -0.31527169E-04  0.65282548E+01
 -0.28738717E-04  0.66093937E+01
 -0.26156920E-04  0.66912451E+01
 -0.23770164E-04  0.67737752E+01
 -0.21567208E-04  0.68569964E+01
 -0.19537181E-04  0.69409678E+01
 -0.97946878E-05  0.76271106E+01
 -0.11421616E-04  0.74638272E+01
 -0.13278784E-04  0.73078592E+01
 -0.15391491E-04  0.71589975E+01
 -0.17786560E-04  0.70170354E+01
 -0.20492205E-04  0.68817673E+01
 -0.23537835E-04  0.67529882E+01
 -0.26953795E-04  0.66304926E+01
 -0.30771027E-04  0.65140741E+01
 -0.35020654E-04  0.64035252E+01
 -0.39733460E-04  0.62986376E+01
 -0.44939273E-04  0.61992021E+01
 -0.50666239E-04  0.61050094E+01
 -0.56939981E-04  0.60158509E+01
 -0.63782648E-04  0.59315196E+01
 -0.71211859E-04  0.58518115E+01
 -0.79239554E-04  0.57765268E+01
 -0.87870762E-04  0.57054715E+01
 -0.97102337E-04  0.56384588E+01
 -0.10692168E-03  0.55753105E+01
 -0.11730548E-03  0.55158584E+01
 -0.12821862E-03  0.54599458E+01
 -0.13961314E-03  0.54074277E+01
 -0.15142752E-03  0.53581726E+01
 -0.16358622E-03  0.53120617E+01
 -0.17599964E-03  0.52689901E+01
 -0.18856446E-03  0.52288656E+01
 -0.20116450E-03  0.51916085E+01
 -0.21367215E-03  0.51571505E+01
 -0.22595026E-03  0.51254335E+01
 -0.23785463E-03  0.50964082E+01
 -0.24923697E-03  0.50700321E+01
 -0.25994821E-03  0.50462680E+01
 -0.26984220E-03  0.50250824E+01
 -0.27877954E-03  0.50064432E+01
 -0.28663145E-03  0.49903188E+01
 -0.29328349E-03  0.49766761E+01
 -0.29863896E-03  0.49654796E+01
 -0.30262189E-03  0.49566904E+01
 -0.30517930E-03  0.49502660E+01
 -0.30628287E-03  0.49461596E+01
 -0.30592965E-03  0.49443209E+01
 -0.30414205E-03  0.49446965E+01
 -0.30096687E-03  0.49472311E+01
 -0.29647357E-03  0.49518695E+01
 -0.29075183E-03  0.49585580E+01
 -0.28390852E-03  0.49672471E+01
 -0.27606420E-03  0.49778944E+01
 -0.26734936E-03  0.49904674E+01
 -0.25790062E-03  0.50049463E+01
 -0.24785690E-03  0.50213271E+01
 -0.23735587E-03  0.50396244E+01
 -0.22653077E-03  0.50598731E+01
 -0.21550763E-03  0.50821300E+01
 -0.20440303E-03  0.51064738E+01
 -0.19332246E-03  0.51330046E+01
 -0.18235914E-03  0.51618407E+01
 -0.17159350E-03  0.51931156E+01
 -0.16109301E-03  0.52269717E+01
 -0.15091258E-03  0.52635543E+01
 -0.14109518E-03  0.53030033E+01
 -0.13167277E-03  0.53454450E+01
 -0.12266746E-03  0.53909841E+01
 -0.11409269E-03  0.54396952E+01
 -0.10595454E-03  0.54916169E+01
 -0.98252925E-04  0.55467466E+01
 -0.90982819E-04  0.56050376E+01
  0.84135310E-04  0.56663993E+01
  0.77698573E-04  0.57306985E+01
  0.71658691E-04  0.57977645E+01
  0.66000346E-04  0.58673951E+01
  0.60707382E-04  0.59393642E+01
 -0.55763236E-04  0.60134313E+01
 -0.51151271E-04  0.60893501E+01
 -0.46855010E-04  0.61668787E+01
 -0.42858300E-04  0.62457881E+01
 -0.39145410E-04  0.63258708E+01
 -0.35701087E-04  0.64069480E+01
 -0.32510581E-04  0.64888760E+01
 -0.29559652E-04  0.65715512E+01
 -0.26834556E-04  0.66549140E+01
 -0.24322036E-04  0.67389511E+01
 -0.22009307E-04  0.68236975E+01
 -0.11001267E-04  0.75001639E+01
 -0.12841225E-04  0.73391039E+01
 -0.14944407E-04  0.71853744E+01
 -0.17340370E-04  0.70387628E+01
 -0.20060602E-04  0.68990579E+01
 -0.23138386E-04  0.67660484E+01
 -0.26608608E-04  0.66395219E+01
 -0.30507484E-04  0.65192644E+01
 -0.34872202E-04  0.64050598E+01
 -0.39740452E-04  0.62966901E+01
 -0.45149845E-04  0.61939354E+01
 -0.51137209E-04  0.60965744E+01
 -0.57737739E-04  0.60043854E+01
 -0.64984004E-04  0.59171473E+01
 -0.72904814E-04  0.58346410E+01
 -0.81523931E-04  0.57566510E+01
 -0.90858662E-04  0.56829671E+01
 -0.10091833E-03  0.56133859E+01
 -0.11170269E-03  0.55477132E+01
 -0.12320029E-03  0.54857650E+01
 -0.13538686E-03  0.54273700E+01
 -0.14822384E-03  0.53723698E+01
 -0.16165703E-03  0.53206212E+01
 -0.17561559E-03  0.52719960E+01
 -0.19001130E-03  0.52263816E+01
 -0.20473840E-03  0.51836810E+01
 -0.21967387E-03  0.51438120E+01
 -0.23467843E-03  0.51067064E+01
 -0.24959811E-03  0.50723086E+01
 -0.26426664E-03  0.50405738E+01
 -0.27850835E-03  0.50114661E+01
 -0.29214189E-03  0.49849568E+01
 -0.30498435E-03  0.49610214E+01
 -0.31685585E-03  0.49396382E+01
 -0.32758438E-03  0.49207858E+01
 -0.33701068E-03  0.49044410E+01
 -0.34499293E-03  0.48905778E+01
 -0.35141114E-03  0.48791652E+01
 -0.35617090E-03  0.48701668E+01
 -0.35920634E-03  0.48635397E+01
 -0.36048218E-03  0.48592347E+01
 -0.35999480E-03  0.48571964E+01
 -0.35777212E-03  0.48573639E+01
 -0.35387242E-03  0.48596724E+01
 -0.34838221E-03  0.48640547E+01
 -0.34141307E-03  0.48704438E+01
 -0.33309778E-03  0.48787756E+01
 -0.32358597E-03  0.48889922E+01
 -0.31303930E-03  0.49010452E+01
 -0.30162663E-03  0.49148998E+01
 -0.28951923E-03  0.49305383E+01
 -0.27688633E-03  0.49479638E+01
 -0.26389106E-03  0.49672027E+01
 -0.25068709E-03  0.49883074E+01
 -0.23741585E-03  0.50113572E+01
 -0.22420450E-03  0.50364578E+01
 -0.21116463E-03  0.50637394E+01
 -0.19839162E-03  0.50933526E+01
 -0.18596461E-03  0.51254632E+01
 -0.17394704E-03  0.51602444E+01
 -0.16238755E-03  0.51978684E+01
 -0.15132129E-03  0.52384962E+01
 -0.14077137E-03  0.52822684E+01
 -0.13075045E-03  0.53292953E+01
 -0.12126240E-03  0.53796488E+01
 -0.11230388E-03  0.54333562E+01
  0.10386579E-03  0.54903960E+01
  0.95934704E-04  0.55506967E+01
  0.88493977E-04  0.56141387E+01
  0.81524807E-04  0.56805580E+01
  0.75007044E-04  0.57497531E+01
  0.68919862E-04  0.58214931E+01
  0.63242255E-04  0.58955273E+01
 -0.57953414E-04  0.59715951E+01
 -0.53032976E-04  0.60494366E+01
 -0.48461182E-04  0.61288021E+01
 -0.44218970E-04  0.62094611E+01
 -0.40288005E-04  0.62912105E+01
 -0.36650680E-04  0.63738812E+01
 -0.33290095E-04  0.64573441E+01
 -0.30190020E-04  0.65415136E+01
 -0.27334861E-04  0.66263514E+01
 -0.24709626E-04  0.67118679E+01
 -0.12321394E-04  0.73786796E+01
 -0.14396465E-04  0.72198909E+01
 -0.16771696E-04  0.70684483E+01
 -0.19481553E-04  0.69241351E+01
 -0.22562921E-04  0.67867342E+01
 -0.26054986E-04  0.66560266E+01
 -0.29999054E-04  0.65317913E+01
 -0.34438270E-04  0.64138040E+01
 -0.39417234E-04  0.63018373E+01
 -0.44981493E-04  0.61956609E+01
 -0.51176895E-04  0.60950417E+01
 -0.58048773E-04  0.59997446E+01
 -0.65640973E-04  0.59095341E+01
 -0.73994678E-04  0.58241754E+01
 -0.83147054E-04  0.57434363E+01
 -0.93129695E-04  0.56670890E+01
 -0.10396690E-03  0.55949124E+01
 -0.11567377E-03  0.55266941E+01
 -0.12825425E-03  0.54622327E+01
 -0.14169900E-03  0.54013400E+01
 -0.15598339E-03  0.53438423E+01
 -0.17106554E-03  0.52895823E+01
 -0.18688454E-03  0.52384203E+01
 -0.20335904E-03  0.51902346E+01
 -0.22038626E-03  0.51449217E+01
 -0.23784155E-03  0.51023957E+01
 -0.25557864E-03  0.50625880E+01
 -0.27343069E-03  0.50254452E+01
 -0.29121216E-03  0.49909277E+01
 -0.30872160E-03  0.49590072E+01
 -0.32574526E-03  0.49296645E+01
 -0.34206155E-03  0.49028869E+01
 -0.35744627E-03  0.48786652E+01
 -0.37167827E-03  0.48569914E+01
 -0.38454553E-03  0.48378563E+01
 -0.39585130E-03  0.48212468E+01
 -0.40542009E-03  0.48071447E+01
 -0.41310319E-03  0.47955242E+01
 -0.41878341E-03  0.47863516E+01
 -0.42237896E-03  0.47795840E+01
 -0.42384604E-03  0.47751692E+01
 -0.42318016E-03  0.47730463E+01
 -0.42041610E-03  0.47731462E+01
 -0.41562645E-03  0.47753929E+01
 -0.40891879E-03  0.47797062E+01
 -0.40043182E-03  0.47860034E+01
 -0.39033045E-03  0.47942031E+01
 -0.37880017E-03  0.48042288E+01
 -0.36604110E-03  0.48160130E+01
 -0.35226180E-03  0.48295015E+01
 -0.33767326E-03  0.48446584E+01
 -0.32248330E-03  0.48614701E+01
 -0.30689157E-03  0.48799498E+01
 -0.29108530E-03  0.49001402E+01
 -0.27523590E-03  0.49221160E+01
 -0.25949656E-03  0.49459841E+01
 -0.24400068E-03  0.49718823E+01
 -0.22886121E-03  0.49999758E+01
 -0.21417075E-03  0.50304512E+01
 -0.20000233E-03  0.50635092E+01
 -0.18641068E-03  0.50993541E+01
 -0.17343396E-03  0.51381834E+01
 -0.16109566E-03  0.51801760E+01
 -0.14940670E-03  0.52254811E+01
 -0.13836751E-03  0.52742079E+01
 -0.12797008E-03  0.53264176E+01
  0.11819979E-03  0.53821181E+01
  0.10903712E-03  0.54412613E+01
  0.10045915E-03  0.55037443E+01
  0.92440741E-04  0.55694133E+01
  0.84955571E-04  0.56380700E+01
  0.77976901E-04  0.57094809E+01
  0.71478160E-04  0.57833868E+01
 -0.65433361E-04  0.58595143E+01
 -0.59817357E-04  0.59375864E+01
 -0.54606004E-04  0.60173334E+01
 -0.49776216E-04  0.60985027E+01
 -0.45305973E-04  0.61808674E+01
 -0.41174285E-04  0.62642335E+01
 -0.37361126E-04  0.63484464E+01
 -0.33847369E-04  0.64333952E+01
 -0.30614717E-04  0.65190166E+01
 -0.27645641E-04  0.66052964E+01
 -0.13760131E-04  0.72626262E+01
 -0.16093747E-04  0.71061509E+01
 -0.18768764E-04  0.69570372E+01
 -0.21825280E-04  0.68150626E+01
 -0.25306412E-04  0.66800025E+01
 -0.29258206E-04  0.65516289E+01
 -0.33729468E-04  0.64297101E+01
 -0.38771491E-04  0.63140101E+01
 -0.44437655E-04  0.62042883E+01
 -0.50782875E-04  0.61003000E+01
 -0.57862887E-04  0.60017971E+01
 -0.65733327E-04  0.59085295E+01
 -0.74448599E-04  0.58202461E+01
 -0.84060504E-04  0.57366972E+01
 -0.94616623E-04  0.56576366E+01
 -0.10615844E-03  0.55828237E+01
 -0.11871925E-03  0.55120264E+01
 -0.13232179E-03  0.54450238E+01
 -0.14697580E-03  0.53816084E+01
 -0.16267537E-03  0.53215886E+01
 -0.17939633E-03  0.52647911E+01
 -0.19709373E-03  0.52110618E+01
 -0.21569954E-03  0.51602676E+01
 -0.23512067E-03  0.51122964E+01
 -0.25523764E-03  0.50670572E+01
 -0.27590378E-03  0.50244794E+01
 -0.29694545E-03  0.49845112E+01
 -0.31816306E-03  0.49471179E+01
 -0.33933331E-03  0.49122793E+01
 -0.36021244E-03  0.48799868E+01
 -0.38054068E-03  0.48502408E+01
 -0.40004771E-03  0.48230470E+01
 -0.41845908E-03  0.47984136E+01
 -0.43550328E-03  0.47763481E+01
 -0.45091940E-03  0.47568548E+01
 -0.46446478E-03  0.47399315E+01
 -0.47592258E-03  0.47255685E+01
 -0.48510878E-03  0.47137457E+01
 -0.49187821E-03  0.47044321E+01
 -0.49612946E-03  0.46975848E+01
 -0.49780819E-03  0.46931488E+01
 -0.49690892E-03  0.46910569E+01
 -0.49347491E-03  0.46912311E+01
 -0.48759635E-03  0.46935839E+01
 -0.47940691E-03  0.46980202E+01
 -0.46907872E-03  0.47044405E+01
 -0.45681622E-03  0.47127438E+01
 -0.44284913E-03  0.47228325E+01
 -0.42742478E-03  0.47346163E+01
 -0.41080043E-03  0.47480182E+01
 -0.39323569E-03  0.47629794E+01
 -0.37498551E-03  0.47794648E+01
 -0.35629390E-03  0.47974686E+01
 -0.33738874E-03  0.48170184E+01
 -0.31847758E-03  0.48381787E+01
 -0.29974474E-03  0.48610521E+01
 -0.28134950E-03  0.48857792E+01
 -0.26342538E-03  0.49125354E+01
 -0.24608048E-03  0.49415257E+01
 -0.22939856E-03  0.49729758E+01
 -0.21344077E-03  0.50071222E+01
 -0.19824796E-03  0.50441996E+01
 -0.18384314E-03  0.50844273E+01
 -0.17023419E-03  0.51279966E+01
 -0.15741654E-03  0.51750578E+01
  0.14537570E-03  0.52257107E+01
  0.13408966E-03  0.52799967E+01
  0.12353096E-03  0.53378958E+01
  0.11366850E-03  0.53993259E+01
  0.10446905E-03  0.54641468E+01
  0.95898471E-04  0.55321669E+01
  0.87922600E-04  0.56031520E+01
  0.80507936E-04  0.56768367E+01
  0.73622098E-04  0.57529361E+01
 -0.67234087E-04  0.58311575E+01
 -0.61314431E-04  0.59112121E+01
 -0.55835207E-04  0.59928259E+01
 -0.50770002E-04  0.60757485E+01
 -0.46093821E-04  0.61597618E+01
 -0.41782978E-04  0.62446861E+01
 -0.37814978E-04  0.63303855E+01
 -0.34168403E-04  0.64167715E+01
 -0.30822816E-04  0.65038060E+01
 -0.15321859E-04  0.71519626E+01
 -0.17938737E-04  0.69978360E+01
 -0.20942911E-04  0.68510849E+01
 -0.24380929E-04  0.67114794E+01
 -0.28303082E-04  0.65787857E+01
 -0.32763358E-04  0.64527651E+01
 -0.37819305E-04  0.63331736E+01
 -0.43531765E-04  0.62197611E+01
 -0.49964475E-04  0.61122719E+01
 -0.57183480E-04  0.60104453E+01
 -0.65256342E-04  0.59140163E+01
 -0.74251110E-04  0.58227179E+01
 -0.84235013E-04  0.57362822E+01
 -0.95272858E-04  0.56544435E+01
 -0.10742511E-03  0.55769407E+01
 -0.12074563E-03  0.55035203E+01
 -0.13527914E-03  0.54339395E+01
 -0.15105832E-03  0.53679695E+01
 -0.16810073E-03  0.53053983E+01
 -0.18640552E-03  0.52460332E+01
 -0.20595011E-03  0.51897033E+01
 -0.22668697E-03  0.51362611E+01
 -0.24854056E-03  0.50855834E+01
 -0.27140477E-03  0.50375717E+01
 -0.29514104E-03  0.49921515E+01
 -0.31957716E-03  0.49492712E+01
 -0.34450731E-03  0.49089003E+01
 -0.36969315E-03  0.48710260E+01
 -0.39486635E-03  0.48356512E+01
 -0.41973249E-03  0.48027900E+01
 -0.44397642E-03  0.47724649E+01
 -0.46726894E-03  0.47447021E+01
 -0.48927473E-03  0.47195289E+01
 -0.50966114E-03  0.46969694E+01
 -0.52810766E-03  0.46770419E+01
 -0.54431564E-03  0.46597560E+01
 -0.55801769E-03  0.46451102E+01
 -0.56898654E-03  0.46330904E+01
 -0.57704273E-03  0.46236684E+01
 -0.58206074E-03  0.46168009E+01
 -0.58397334E-03  0.46124297E+01
 -0.58277376E-03  0.46104815E+01
 -0.57851567E-03  0.46108693E+01
 -0.57131093E-03  0.46134932E+01
 -0.56132519E-03  0.46182430E+01
 -0.54877166E-03  0.46250010E+01
 -0.53390331E-03  0.46336457E+01
 -0.51700398E-03  0.46440560E+01
 -0.49837883E-03  0.46561167E+01
 -0.47834461E-03  0.46697242E+01
 -0.45722018E-03  0.46847926E+01
 -0.43531778E-03  0.47012609E+01
 -0.41293519E-03  0.47190986E+01
 -0.39034935E-03  0.47383124E+01
 -0.36781119E-03  0.47589500E+01
 -0.34554217E-03  0.47811038E+01
 -0.32373218E-03  0.48049115E+01
 -0.30253879E-03  0.48305536E+01
 -0.28208788E-03  0.48582489E+01
 -0.26247514E-03  0.48882459E+01
 -0.24376840E-03  0.49208114E+01
 -0.22601067E-03  0.49562173E+01
 -0.20922328E-03  0.49947254E+01
 -0.19340945E-03  0.50365714E+01
 -0.17855756E-03  0.50819509E+01
  0.16464446E-03  0.51310065E+01
  0.15163842E-03  0.51838184E+01
  0.13950167E-03  0.52403991E+01
  0.12819271E-03  0.53006920E+01
  0.11766806E-03  0.53645746E+01
  0.10788375E-03  0.54318652E+01
  0.98796370E-04  0.55023322E+01
  0.90363859E-04  0.55757060E+01
  0.82545983E-04  0.56516919E+01
  0.75304618E-04  0.57299829E+01
 -0.68603854E-04  0.58102722E+01
 -0.62409969E-04  0.58922650E+01
 -0.56691324E-04  0.59756884E+01
 -0.51418208E-04  0.60603004E+01
 -0.46562654E-04  0.61458968E+01
 -0.42098261E-04  0.62323168E+01
 -0.38000021E-04  0.63194474E+01
 -0.34244173E-04  0.64072262E+01
 -0.17010113E-04  0.70466374E+01
 -0.19936145E-04  0.68948866E+01
 -0.23300378E-04  0.67505222E+01
 -0.27156720E-04  0.66133052E+01
 -0.31563694E-04  0.64829909E+01
 -0.36584454E-04  0.63593280E+01
 -0.42286693E-04  0.62420579E+01
 -0.48742409E-04  0.61309148E+01
 -0.56027511E-04  0.60256257E+01
 -0.64221204E-04  0.59259117E+01
 -0.73405133E-04  0.58314895E+01
 -0.83662221E-04  0.57420732E+01
 -0.95075185E-04  0.56573770E+01
 -0.10772466E-03  0.55771182E+01
 -0.12168692E-03  0.55010203E+01
 -0.13703120E-03  0.54288172E+01
 -0.15381658E-03  0.53602560E+01
 -0.17208845E-03  0.52951014E+01
 -0.19187470E-03  0.52331387E+01
 -0.21318161E-03  0.51741769E+01
 -0.23598967E-03  0.51180507E+01
 -0.26024945E-03  0.50646229E+01
 -0.28587766E-03  0.50137843E+01
 -0.31275385E-03  0.49654541E+01
 -0.34071773E-03  0.49195789E+01
 -0.36956758E-03  0.48761303E+01
 -0.39905995E-03  0.48351028E+01
 -0.42891077E-03  0.47965099E+01
 -0.45879829E-03  0.47603802E+01
 -0.48836766E-03  0.47267534E+01
 -0.51723737E-03  0.46956759E+01
 -0.54500747E-03  0.46671963E+01
 -0.57126920E-03  0.46413614E+01
 -0.59561595E-03  0.46182125E+01
 -0.61765501E-03  0.45977820E+01
 -0.63701964E-03  0.45800906E+01
 -0.65338094E-03  0.45651451E+01
 -0.66645892E-03  0.45529364E+01
 -0.67603219E-03  0.45434388E+01
 -0.68194577E-03  0.45366085E+01
 -0.68411659E-03  0.45323839E+01
 -0.68253628E-03  0.45306857E+01
 -0.67727120E-03  0.45314176E+01
 -0.66845966E-03  0.45344680E+01
 -0.65630640E-03  0.45397116E+01
 -0.64107480E-03  0.45470126E+01
 -0.62307704E-03  0.45562281E+01
 -0.60266301E-03  0.45672130E+01
 -0.58020828E-03  0.45798251E+01
 -0.55610192E-03  0.45939317E+01
 -0.53073473E-03  0.46094169E+01
 -0.50448824E-03  0.46261886E+01
 -0.47772515E-03  0.46441870E+01
 -0.45078133E-03  0.46633914E+01
 -0.42395963E-03  0.46838266E+01
 -0.39752566E-03  0.47055680E+01
 -0.37170535E-03  0.47287434E+01
 -0.34668433E-03  0.47535323E+01
 -0.32260879E-03  0.47801621E+01
 -0.29958759E-03  0.48088997E+01
 -0.27769543E-03  0.48400399E+01
 -0.25697663E-03  0.48738910E+01
 -0.23744938E-03  0.49107574E+01
 -0.21911005E-03  0.49509221E+01
 -0.20193753E-03  0.49946291E+01
  0.18589728E-03  0.50420685E+01
  0.17094496E-03  0.50933642E+01
  0.15702973E-03  0.51485665E+01
  0.14409689E-03  0.52076492E+01
  0.13209014E-03  0.52705122E+01
  0.12095328E-03  0.53369874E+01
  0.11063149E-03  0.54068491E+01
  0.10107218E-03  0.54798263E+01
  0.92225553E-04  0.55556164E+01
  0.84044851E-04  0.56338995E+01
 -0.76486423E-04  0.57143522E+01
 -0.69509623E-04  0.57966596E+01
 -0.63076627E-04  0.58805270E+01
 -0.57152179E-04  0.59656892E+01
 -0.51703326E-04  0.60519178E+01
 -0.46699147E-04  0.61390277E+01
 -0.42110515E-04  0.62268817E+01
 -0.37909882E-04  0.63153932E+01
 -0.18827391E-04  0.69465884E+01
 -0.22089504E-04  0.67972313E+01
 -0.25846079E-04  0.66552670E+01
 -0.30159390E-04  0.65204456E+01
 -0.35097376E-04  0.63925098E+01
 -0.40733729E-04  0.62711934E+01
 -0.47147870E-04  0.61562215E+01
 -0.54424774E-04  0.60473101E+01
 -0.62654589E-04  0.59441670E+01
 -0.71932011E-04  0.58464933E+01
 -0.82355362E-04  0.57539852E+01
 -0.94025299E-04  0.56663367E+01
 -0.10704312E-03  0.55832428E+01
 -0.12150858E-03  0.55044032E+01
 -0.13751724E-03  0.54295263E+01
 -0.15515721E-03  0.53583334E+01
 -0.17450542E-03  0.52905631E+01
 -0.19562332E-03  0.52259755E+01
 -0.21855216E-03  0.51643559E+01
 -0.24330790E-03  0.51055182E+01
 -0.26987598E-03  0.50493068E+01
 -0.29820603E-03  0.49955988E+01
 -0.32820699E-03  0.49443038E+01
 -0.35974262E-03  0.48953634E+01
 -0.39262810E-03  0.48487499E+01
 -0.42662772E-03  0.48044626E+01
 -0.46145421E-03  0.47625251E+01
 -0.49676989E-03  0.47229802E+01
 -0.53218990E-03  0.46858855E+01
 -0.56728765E-03  0.46513080E+01
 -0.60160260E-03  0.46193194E+01
 -0.63465010E-03  0.45899911E+01
 -0.66593332E-03  0.45633895E+01
 -0.69495665E-03  0.45395722E+01
 -0.72124025E-03  0.45185849E+01
 -0.74433506E-03  0.45004582E+01
 -0.76383762E-03  0.44852058E+01
 -0.77940391E-03  0.44728228E+01
 -0.79076156E-03  0.44632845E+01
 -0.79771967E-03  0.44565465E+01
 -0.80017578E-03  0.44525435E+01
 -0.79811946E-03  0.44511905E+01
 -0.79163245E-03  0.44523828E+01
 -0.78088515E-03  0.44559978E+01
 -0.76612982E-03  0.44618962E+01
 -0.74769076E-03  0.44699250E+01
 -0.72595210E-03  0.44799209E+01
 -0.70134383E-03  0.44917146E+01
 -0.67432684E-03  0.45051368E+01
 -0.64537772E-03  0.45200242E+01
 -0.61497406E-03  0.45362282E+01
 -0.58358089E-03  0.45536225E+01
 -0.55163882E-03  0.45721130E+01
 -0.51955424E-03  0.45916460E+01
 -0.48769180E-03  0.46122168E+01
 -0.45636937E-03  0.46338763E+01
 -0.42585522E-03  0.46567351E+01
 -0.39636751E-03  0.46809646E+01
 -0.36807553E-03  0.47067940E+01
 -0.34110267E-03  0.47345034E+01
 -0.31553046E-03  0.47644115E+01
 -0.29140347E-03  0.47968605E+01
 -0.26873471E-03  0.48321974E+01
 -0.24751115E-03  0.48707537E+01
  0.22769911E-03  0.49128250E+01
  0.20924933E-03  0.49586530E+01
  0.19210149E-03  0.50084103E+01
  0.17618822E-03  0.50621904E+01
  0.16143838E-03  0.51200031E+01
  0.14777975E-03  0.51817754E+01
  0.13514107E-03  0.52473575E+01
  0.12345353E-03  0.53165331E+01
  0.11265172E-03  0.53890326E+01
  0.10267426E-03  0.54645482E+01
  0.93464008E-04  0.55427487E+01
  0.84968044E-04  0.56232952E+01
 -0.77137505E-04  0.57058542E+01
 -0.69927267E-04  0.57901097E+01
 -0.63295588E-04  0.58757739E+01
 -0.57203720E-04  0.59625948E+01
 -0.51615538E-04  0.60503635E+01
 -0.46497202E-04  0.61389187E+01
 -0.41816863E-04  0.62281502E+01
 -0.20774963E-04  0.68517428E+01
 -0.24400929E-04  0.67047867E+01
 -0.28583301E-04  0.65652240E+01
 -0.33393835E-04  0.64327922E+01
 -0.38911186E-04  0.63072190E+01
 -0.45221111E-04  0.61882217E+01
 -0.52416536E-04  0.60755063E+01
 -0.60597455E-04  0.59687688E+01
 -0.69870595E-04  0.58676957E+01
 -0.80348790E-04  0.57719659E+01
 -0.92150002E-04  0.56812538E+01
 -0.10539589E-03  0.55952319E+01
 -0.12020991E-03  0.55135753E+01
 -0.13671477E-03  0.54359656E+01
 -0.15502929E-03  0.53620965E+01
 -0.17526462E-03  0.52916780E+01
 -0.19751964E-03  0.52244420E+01
 -0.22187580E-03  0.51601468E+01
 -0.24839134E-03  0.50985810E+01
 -0.27709500E-03  0.50395674E+01
 -0.30797948E-03  0.49829646E+01
 -0.34099486E-03  0.49286691E+01
 -0.37604235E-03  0.48766143E+01
 -0.41296860E-03  0.48267695E+01
 -0.45156120E-03  0.47791372E+01
 -0.49154554E-03  0.47337491E+01
 -0.53258365E-03  0.46906614E+01
 -0.57427524E-03  0.46499493E+01
 -0.61616139E-03  0.46117014E+01
 -0.65773089E-03  0.45760133E+01
 -0.69842950E-03  0.45429823E+01
 -0.73767192E-03  0.45127018E+01
 -0.77485618E-03  0.44852565E+01
 -0.80938014E-03  0.44607187E+01
 -0.84065939E-03  0.44391448E+01
 -0.86814582E-03  0.44205731E+01
 -0.89134601E-03  0.44050220E+01
 -0.90983853E-03  0.43924887E+01
 -0.92328923E-03  0.43829486E+01
 -0.93146356E-03  0.43763551E+01
 -0.93423542E-03  0.43726398E+01
 -0.93159172E-03  0.43717121E+01
 -0.92363265E-03  0.43734603E+01
 -0.91056738E-03  0.43777525E+01
 -0.89270556E-03  0.43844375E+01
 -0.87044516E-03  0.43933474E+01
 -0.84425719E-03  0.44043004E+01
 -0.81466833E-03  0.44171051E+01
 -0.78224227E-03  0.44315655E+01
 -0.74756087E-03  0.44474884E+01
 -0.71120595E-03  0.44646910E+01
 -0.67374251E-03  0.44830106E+01
 -0.63570422E-03  0.45023147E+01
 -0.59758135E-03  0.45225117E+01
 -0.55981177E-03  0.45435609E+01
 -0.52277487E-03  0.45654814E+01
 -0.48678840E-03  0.45883586E+01
 -0.45210805E-03  0.46123476E+01
 -0.41892936E-03  0.46376718E+01
 -0.38739153E-03  0.46646173E+01
 -0.35758270E-03  0.46935213E+01
 -0.32954625E-03  0.47247563E+01
 -0.30328758E-03  0.47587101E+01
 -0.27878104E-03  0.47957628E+01
  0.25597670E-03  0.48362640E+01
  0.23480659E-03  0.48805107E+01
  0.21519036E-03  0.49287291E+01
  0.19704007E-03  0.49810614E+01
  0.18026429E-03  0.50375590E+01
  0.16477126E-03  0.50981812E+01
  0.15047131E-03  0.51628016E+01
  0.13727864E-03  0.52312174E+01
  0.12511237E-03  0.53031639E+01
  0.11389717E-03  0.53783304E+01
  0.10356347E-03  0.54563769E+01
  0.94047364E-04  0.55369503E+01
 -0.85290263E-04  0.56196994E+01
 -0.77238484E-04  0.57042883E+01
 -0.69842721E-04  0.57904069E+01
 -0.63057526E-04  0.58777804E+01
 -0.56840797E-04  0.59661764E+01
 -0.51153325E-04  0.60554099E+01
 -0.45958395E-04  0.61453476E+01
 -0.22852671E-04  0.67620169E+01
 -0.26870866E-04  0.66174580E+01
 -0.31513401E-04  0.64802860E+01
 -0.36862720E-04  0.63502236E+01
 -0.43009627E-04  0.62269818E+01
 -0.50053627E-04  0.61102586E+01
 -0.58103119E-04  0.59997394E+01
 -0.67275395E-04  0.58950977E+01
 -0.77696378E-04  0.57959965E+01
 -0.89500018E-04  0.57020912E+01
 -0.10282726E-03  0.56130324E+01
 -0.11782450E-03  0.55284705E+01
 -0.13464139E-03  0.54480598E+01
 -0.15342797E-03  0.53714647E+01
 -0.17433097E-03  0.52983646E+01
 -0.19748928E-03  0.52284604E+01
 -0.22302854E-03  0.51614798E+01
 -0.25105482E-03  0.50971824E+01
 -0.28164762E-03  0.50353647E+01
 -0.31485213E-03  0.49758629E+01
 -0.35067118E-03  0.49185554E+01
 -0.38905704E-03  0.48633632E+01
 -0.42990355E-03  0.48102493E+01
 -0.47303895E-03  0.47592158E+01
 -0.51822003E-03  0.47103005E+01
 -0.56512796E-03  0.46635714E+01
 -0.61336646E-03  0.46191209E+01
 -0.66246272E-03  0.45770589E+01
 -0.71187143E-03  0.45375061E+01
 -0.76098219E-03  0.45005868E+01
 -0.80913048E-03  0.44664227E+01
 -0.85561200E-03  0.44351274E+01
 -0.89970010E-03  0.44068011E+01
 -0.94066585E-03  0.43815274E+01
 -0.97779998E-03  0.43593699E+01
 -0.10104357E-02  0.43403710E+01
 -0.10379717E-02  0.43245503E+01
 -0.10598932E-02  0.43119043E+01
 -0.10757916E-02  0.43024064E+01
 -0.10853793E-02  0.42960072E+01
 -0.10885017E-02  0.42926341E+01
 -0.10851420E-02  0.42921925E+01
 -0.10754225E-02  0.42945653E+01
 -0.10595990E-02  0.42996138E+01
 -0.10380501E-02  0.43071784E+01
 -0.10112623E-02  0.43170797E+01
 -0.97981112E-03  0.43291213E+01
 -0.94433924E-03  0.43430926E+01
 -0.90553357E-03  0.43587742E+01
 -0.86410187E-03  0.43759443E+01
 -0.82075034E-03  0.43943867E+01
 -0.77616302E-03  0.44139012E+01
 -0.73098395E-03  0.44343147E+01
 -0.68580263E-03  0.44554932E+01
 -0.64114312E-03  0.44773540E+01
 -0.59745683E-03  0.44998774E+01
 -0.55511898E-03  0.45231153E+01
 -0.51442838E-03  0.45471977E+01
 -0.47561011E-03  0.45723332E+01
 -0.43882048E-03  0.45988059E+01
 -0.40415384E-03  0.46269642E+01
 -0.37165045E-03  0.46572056E+01
 -0.34130510E-03  0.46899553E+01
 -0.31307570E-03  0.47256410E+01
  0.28689167E-03  0.47646671E+01
  0.26266167E-03  0.48073891E+01
  0.24028049E-03  0.48540910E+01
  0.21963497E-03  0.49049693E+01
  0.20060886E-03  0.49601224E+01
  0.18308662E-03  0.50195484E+01
  0.16695637E-03  0.50831488E+01
  0.15211182E-03  0.51507391E+01
  0.13845353E-03  0.52220635E+01
  0.12588957E-03  0.52968114E+01
  0.11433562E-03  0.53746361E+01
  0.10371475E-03  0.54551722E+01
  0.93956986E-04  0.55380524E+01
 -0.84998640E-04  0.56229212E+01
 -0.76781643E-04  0.57094476E+01
 -0.69252828E-04  0.57973344E+01
 -0.62363261E-04  0.58863262E+01
 -0.56067639E-04  0.59762149E+01
 -0.50323764E-04  0.60668441E+01
 -0.25058721E-04  0.66773168E+01
 -0.29497836E-04  0.65351396E+01
 -0.34635473E-04  0.64003341E+01
 -0.40566069E-04  0.62726066E+01
 -0.47394135E-04  0.61516490E+01
 -0.55234762E-04  0.60371380E+01
 -0.64213977E-04  0.59287359E+01
 -0.74468885E-04  0.58260918E+01
 -0.86147505E-04  0.57288434E+01
 -0.99408216E-04  0.56366208E+01
 -0.11441869E-03  0.55490499E+01
 -0.13135422E-03  0.54657579E+01
 -0.15039525E-03  0.53863791E+01
 -0.17172408E-03  0.53105608E+01
 -0.19552059E-03  0.52379703E+01
 -0.22195687E-03  0.51683016E+01
 -0.25119073E-03  0.51012815E+01
 -0.28335823E-03  0.50366756E+01
 -0.31856505E-03  0.49742928E+01
 -0.35687720E-03  0.49139885E+01
 -0.39831104E-03  0.48556665E+01
 -0.44282326E-03  0.47992786E+01
 -0.49030100E-03  0.47448230E+01
 -0.54055296E-03  0.46923401E+01
 -0.59330183E-03  0.46419078E+01
 -0.64817893E-03  0.45936343E+01
 -0.70472147E-03  0.45476507E+01
 -0.76237324E-03  0.45041031E+01
 -0.82048894E-03  0.44631442E+01
 -0.87834279E-03  0.44249258E+01
 -0.93514138E-03  0.43895918E+01
 -0.99004067E-03  0.43572720E+01
 -0.10421670E-02  0.43280780E+01
 -0.10906415E-02  0.43020995E+01
 -0.11346065E-02  0.42794025E+01
 -0.11732539E-02  0.42600281E+01
 -0.12058530E-02  0.42439927E+01
 -0.12317774E-02  0.42312885E+01
 -0.12505287E-02  0.42218841E+01
 -0.12617556E-02  0.42157254E+01
 -0.12652682E-02  0.42127361E+01
 -0.12610457E-02  0.42128182E+01
 -0.12492362E-02  0.42158519E+01
 -0.12301513E-02  0.42216953E+01
 -0.12042522E-02  0.42301846E+01
 -0.11721316E-02  0.42411342E+01
 -0.11344897E-02  0.42543382E+01
 -0.10921078E-02  0.42695724E+01
 -0.10458196E-02  0.42865982E+01
 -0.99648272E-03  0.43051690E+01
 -0.94495073E-03  0.43250378E+01
 -0.89204846E-03  0.43459675E+01
 -0.83855009E-03  0.43677433E+01
 -0.78516164E-03  0.43901859E+01
 -0.73250790E-03  0.44131661E+01
 -0.68112402E-03  0.44366183E+01
 -0.63145152E-03  0.44605529E+01
 -0.58383843E-03  0.44850653E+01
 -0.53854282E-03  0.45103400E+01
 -0.49573937E-03  0.45366491E+01
 -0.45552784E-03  0.45643439E+01
 -0.41794306E-03  0.45938397E+01
 -0.38296554E-03  0.46255938E+01
 -0.35053223E-03  0.46600789E+01
  0.32054677E-03  0.46977538E+01
  0.29288898E-03  0.47390342E+01
  0.26742329E-03  0.47842659E+01
  0.24400583E-03  0.48337044E+01
  0.22249037E-03  0.48875012E+01
  0.20273281E-03  0.49456985E+01
  0.18459459E-03  0.50082320E+01
  0.16794502E-03  0.50749403E+01
  0.15266259E-03  0.51455804E+01
  0.13863572E-03  0.52198455E+01
  0.12576268E-03  0.52973848E+01
  0.11395133E-03  0.53778228E+01
  0.10311837E-03  0.54607770E+01
 -0.93188519E-04  0.55458742E+01
 -0.84093596E-04  0.56327629E+01
 -0.75771596E-04  0.57211242E+01
 -0.68165809E-04  0.58106805E+01
 -0.61224046E-04  0.59012009E+01
 -0.54897958E-04  0.59925065E+01
 -0.27389479E-04  0.65975391E+01
 -0.32278172E-04  0.64577157E+01
 -0.37946017E-04  0.63252394E+01
 -0.44500843E-04  0.61997978E+01
 -0.52062536E-04  0.60810614E+01
 -0.60763761E-04  0.59686836E+01
 -0.70750516E-04  0.58623016E+01
 -0.82182458E-04  0.57615379E+01
 -0.95232877E-04  0.56660034E+01
 -0.11008823E-03  0.55753015E+01
 -0.12694703E-03  0.54890326E+01
 -0.14601810E-03  0.54068010E+01
 -0.16751775E-03  0.53282209E+01
 -0.19166610E-03  0.52529245E+01
 -0.21868202E-03  0.51805691E+01
 -0.24877687E-03  0.51108452E+01
 -0.28214687E-03  0.50434832E+01
 -0.31896406E-03  0.49782594E+01
 -0.35936602E-03  0.49150009E+01
 -0.40344455E-03  0.48535885E+01
 -0.45123366E-03  0.47939578E+01
 -0.50269714E-03  0.47360978E+01
 -0.55771658E-03  0.46800479E+01
 -0.61608020E-03  0.46258923E+01
 -0.67747343E-03  0.45737532E+01
 -0.74147192E-03  0.45237822E+01
 -0.80753774E-03  0.44761513E+01
 -0.87501961E-03  0.44310428E+01
 -0.94315755E-03  0.43886404E+01
 -0.10110926E-02  0.43491206E+01
 -0.10778819E-02  0.43126449E+01
 -0.11425185E-02  0.42793547E+01
 -0.12039565E-02  0.42493663E+01
 -0.12611405E-02  0.42227691E+01
 -0.13130375E-02  0.41996243E+01
 -0.13586716E-02  0.41799657E+01
 -0.13971582E-02  0.41638006E+01
 -0.14277371E-02  0.41511121E+01
 -0.14498021E-02  0.41418606E+01
 -0.14629252E-02  0.41359855E+01
 -0.14668744E-02  0.41334065E+01
 -0.14616225E-02  0.41340238E+01
 -0.14473491E-02  0.41377177E+01
 -0.14244319E-02  0.41443478E+01
 -0.13934309E-02  0.41537518E+01
 -0.13550651E-02  0.41657445E+01
 -0.13101836E-02  0.41801173E+01
 -0.12597323E-02  0.41966393E+01
 -0.12047190E-02  0.42150597E+01
 -0.11461781E-02  0.42351125E+01
 -0.10851372E-02  0.42565245E+01
 -0.10225863E-02  0.42790245E+01
 -0.95945197E-03  0.43023568E+01
 -0.89657586E-03  0.43262954E+01
 -0.83469966E-03  0.43506608E+01
 -0.77445510E-03  0.43753360E+01
 -0.71635955E-03  0.44002820E+01
 -0.66081667E-03  0.44255504E+01
 -0.60812119E-03  0.44512910E+01
 -0.55846715E-03  0.44777538E+01
 -0.51195859E-03  0.45052827E+01
 -0.46862199E-03  0.45343019E+01
 -0.42841931E-03  0.45652938E+01
 -0.39126123E-03  0.45987714E+01
  0.35701967E-03  0.46352461E+01
  0.32553938E-03  0.46751940E+01
  0.29664805E-03  0.47190254E+01
  0.27016499E-03  0.47670594E+01
  0.24590807E-03  0.48195058E+01
  0.22369917E-03  0.48764572E+01
  0.20336812E-03  0.49378888E+01
  0.18475532E-03  0.50036681E+01
  0.16771334E-03  0.50735695E+01
  0.15210746E-03  0.51472935E+01
  0.13781568E-03  0.52244884E+01
  0.12472809E-03  0.53047707E+01
  0.11274598E-03  0.53877450E+01
 -0.10178070E-03  0.54730209E+01
 -0.91752486E-04  0.55602277E+01
 -0.82589258E-04  0.56490257E+01
 -0.74225508E-04  0.57391155E+01
 -0.66601302E-04  0.58302441E+01
 -0.59661425E-04  0.59222103E+01
 -0.29839281E-04  0.65225719E+01
 -0.35205764E-04  0.63850623E+01
 -0.41438606E-04  0.62548646E+01
 -0.48660501E-04  0.61316454E+01
 -0.57008488E-04  0.60150520E+01
 -0.66634918E-04  0.59047123E+01
 -0.77708274E-04  0.58002363E+01
 -0.90413712E-04  0.57012185E+01
 -0.10495323E-03  0.56072414E+01
 -0.12154530E-03  0.55178806E+01
 -0.14042382E-03  0.54327112E+01
 -0.16183612E-03  0.53513143E+01
 -0.18604004E-03  0.52732860E+01
 -0.21329952E-03  0.51982450E+01
 -0.24387892E-03  0.51258423E+01
 -0.27803567E-03  0.50557687E+01
 -0.31601124E-03  0.49877631E+01
 -0.35802040E-03  0.49216185E+01
 -0.40423905E-03  0.48571868E+01
 -0.45479055E-03  0.47943807E+01
 -0.50973121E-03  0.47331745E+01
 -0.56903536E-03  0.46736010E+01
 -0.63258064E-03  0.46157468E+01
 -0.70013435E-03  0.45597451E+01
 -0.77134171E-03  0.45057665E+01
 -0.84571697E-03  0.44540084E+01
 -0.92263824E-03  0.44046842E+01
 -0.10013471E-02  0.43580119E+01
 -0.10809532E-02  0.43142034E+01
 -0.11604453E-02  0.42734552E+01
 -0.12387086E-02  0.42359411E+01
 -0.13145476E-02  0.42018061E+01
 -0.13867160E-02  0.41711637E+01
 -0.14539517E-02  0.41440944E+01
 -0.15150153E-02  0.41206465E+01
 -0.15687325E-02  0.41008382E+01
 -0.16140358E-02  0.40846610E+01
 -0.16500053E-02  0.40720832E+01
 -0.16759059E-02  0.40630527E+01
 -0.16912172E-02  0.40575007E+01
 -0.16956557E-02  0.40553424E+01
 -0.16891873E-02  0.40564779E+01
 -0.16720279E-02  0.40607915E+01
 -0.16446342E-02  0.40681495E+01
 -0.16076839E-02  0.40783979E+01
 -0.15620466E-02  0.40913598E+01
 -0.15087476E-02  0.41068326E+01
 -0.14489280E-02  0.41245876E+01
 -0.13838007E-02  0.41443700E+01
 -0.13146082E-02  0.41659029E+01
 -0.12425815E-02  0.41888927E+01
 -0.11689033E-02  0.42130394E+01
 -0.10946768E-02  0.42380491E+01
 -0.10209006E-02  0.42636497E+01
 -0.94845078E-03  0.42896091E+01
 -0.87806928E-03  0.43157544E+01
 -0.81035947E-03  0.43419902E+01
 -0.74578733E-03  0.43683155E+01
 -0.68468772E-03  0.43948351E+01
 -0.62727480E-03  0.44217653E+01
 -0.57365528E-03  0.44494313E+01
 -0.52384373E-03  0.44782557E+01
 -0.47777856E-03  0.45087374E+01
 -0.43533806E-03  0.45414231E+01
 -0.39635571E-03  0.45768724E+01
  0.36063408E-03  0.46156211E+01
  0.32795706E-03  0.46581453E+01
  0.29810014E-03  0.47048308E+01
  0.27083877E-03  0.47559512E+01
  0.24595471E-03  0.48116547E+01
  0.22324064E-03  0.48719624E+01
  0.20250315E-03  0.49367760E+01
  0.18356449E-03  0.50058921E+01
  0.16626311E-03  0.50790233E+01
  0.15045343E-03  0.51558199E+01
  0.13600507E-03  0.52358929E+01
  0.12280159E-03  0.53188358E+01
  0.11073905E-03  0.54042429E+01
 -0.99724467E-04  0.54917253E+01
 -0.89674372E-04  0.55809232E+01
 -0.80513349E-04  0.56715159E+01
 -0.72172812E-04  0.57632292E+01
 -0.64589914E-04  0.58558402E+01
 -0.32400246E-04  0.64522958E+01
 -0.38271817E-04  0.63170480E+01
 -0.45103564E-04  0.61890652E+01
 -0.53034584E-04  0.60679913E+01
 -0.62220920E-04  0.59534483E+01
 -0.72836843E-04  0.58450367E+01
 -0.85075969E-04  0.57423376E+01
 -0.99152088E-04  0.56449159E+01
 -0.11529956E-03  0.55523247E+01
 -0.13377311E-03  0.54641116E+01
 -0.15484680E-03  0.53798261E+01
 -0.17881200E-03  0.52990278E+01
 -0.20597400E-03  0.52212959E+01
 -0.23664721E-03  0.51462393E+01
 -0.27114852E-03  0.50735060E+01
 -0.30978878E-03  0.50027925E+01
 -0.35286222E-03  0.49338518E+01
 -0.40063386E-03  0.48665002E+01
 -0.45332500E-03  0.48006210E+01
 -0.51109701E-03  0.47361664E+01
 -0.57403400E-03  0.46731565E+01
 -0.64212491E-03  0.46116744E+01
 -0.71524576E-03  0.45518600E+01
 -0.79314310E-03  0.44939001E+01
 -0.87541955E-03  0.44380169E+01
 -0.96152268E-03  0.43844555E+01
 -0.10507381E-02  0.43334703E+01
 -0.11421878E-02  0.42853125E+01
 -0.12348353E-02  0.42402179E+01
 -0.13274969E-02  0.41983971E+01
 -0.14188614E-02  0.41600279E+01
 -0.15075169E-02  0.41252505E+01
 -0.15919853E-02  0.40941654E+01
 -0.16707635E-02  0.40668343E+01
 -0.17423705E-02  0.40432823E+01
 -0.18053975E-02  0.40235033E+01
 -0.18585602E-02  0.40074647E+01
 -0.19007486E-02  0.39951135E+01
 -0.19310731E-02  0.39863810E+01
 -0.19489023E-02  0.39811874E+01
 -0.19538910E-02  0.39794433E+01
 -0.19459954E-02  0.39810508E+01
 -0.19254752E-02  0.39859024E+01
 -0.18928813E-02  0.39938771E+01
 -0.18490312E-02  0.40048371E+01
 -0.17949735E-02  0.40186228E+01
 -0.17319426E-02  0.40350479E+01
 -0.16613092E-02  0.40538960E+01
 -0.15845277E-02  0.40749192E+01
 -0.15030834E-02  0.40978389E+01
 -0.14184440E-02  0.41223504E+01
 -0.13320151E-02  0.41481315E+01
 -0.12451033E-02  0.41748550E+01
 -0.11588866E-02  0.42022050E+01
 -0.10743940E-02  0.42298969E+01
 -0.99249200E-03  0.42576985E+01
 -0.91388034E-03  0.42854526E+01
 -0.83909388E-03  0.43130971E+01
 -0.76851085E-03  0.43406814E+01
 -0.70236578E-03  0.43683768E+01
 -0.64076584E-03  0.43964775E+01
 -0.58370941E-03  0.44253928E+01
 -0.53110552E-03  0.44556275E+01
 -0.48279324E-03  0.44877532E+01
 -0.43855999E-03  0.45223721E+01
  0.39815829E-03  0.45600764E+01
  0.36132032E-03  0.46014077E+01
  0.32777012E-03  0.46468213E+01
  0.29723349E-03  0.46966580E+01
  0.26944538E-03  0.47511274E+01
  0.24415527E-03  0.48103023E+01
  0.22113056E-03  0.48741240E+01
  0.20015843E-03  0.49424173E+01
  0.18104638E-03  0.50149105E+01
  0.16362179E-03  0.50912599E+01
  0.14773082E-03  0.51710742E+01
  0.13323678E-03  0.52539376E+01
  0.12001836E-03  0.53394308E+01
 -0.10796768E-03  0.54271478E+01
 -0.96988429E-04  0.55167098E+01
 -0.86994117E-04  0.56077759E+01
 -0.77906536E-04  0.57000506E+01
 -0.69654413E-04  0.57932901E+01
 -0.35062120E-04  0.63865856E+01
 -0.41464636E-04  0.62535357E+01
 -0.48927673E-04  0.61276920E+01
 -0.57608308E-04  0.60086736E+01
 -0.67683502E-04  0.58960754E+01
 -0.79351750E-04  0.57894688E+01
 -0.92834562E-04  0.56884045E+01
 -0.10837763E-03  0.55924166E+01
 -0.12625151E-03  0.55010283E+01
 -0.14675163E-03  0.54137593E+01
 -0.17019733E-03  0.53301343E+01
 -0.19692972E-03  0.52496928E+01
 -0.22730801E-03  0.51720004E+01
 -0.26170405E-03  0.50966593E+01
 -0.30049480E-03  0.50233194E+01
 -0.34405242E-03  0.49516884E+01
 -0.39273205E-03  0.48815401E+01
 -0.44685704E-03  0.48127209E+01
 -0.50670189E-03  0.47451532E+01
 -0.57247317E-03  0.46788360E+01
 -0.64428905E-03  0.46138424E+01
 -0.72215799E-03  0.45503126E+01
 -0.80595762E-03  0.44884453E+01
 -0.89541484E-03  0.44284850E+01
 -0.99008826E-03  0.43707081E+01
 -0.10893543E-02  0.43154077E+01
 -0.11923983E-02  0.42628779E+01
 -0.12982111E-02  0.42133991E+01
 -0.14055937E-02  0.41672251E+01
 -0.15131694E-02  0.41245725E+01
 -0.16194053E-02  0.40856138E+01
 -0.17226423E-02  0.40504733E+01
 -0.18211358E-02  0.40192274E+01
 -0.19131035E-02  0.39919068E+01
 -0.19967814E-02  0.39685029E+01
 -0.20704853E-02  0.39489744E+01
 -0.21326735E-02  0.39332562E+01
 -0.21820095E-02  0.39212670E+01
 -0.22174189E-02  0.39129168E+01
 -0.22381369E-02  0.39081120E+01
 -0.22437439E-02  0.39067587E+01
 -0.22341843E-02  0.39087635E+01
 -0.22097698E-02  0.39140311E+01
 -0.21711640E-02  0.39224603E+01
 -0.21193513E-02  0.39339380E+01
 -0.20555927E-02  0.39483318E+01
 -0.19813701E-02  0.39654829E+01
 -0.18983247E-02  0.39851993E+01
 -0.18081928E-02  0.40072518E+01
 -0.17127426E-02  0.40313716E+01
 -0.16137148E-02  0.40572535E+01
 -0.15127710E-02  0.40845620E+01
 -0.14114496E-02  0.41129438E+01
 -0.13111321E-02  0.41420437E+01
 -0.12130191E-02  0.41715260E+01
 -0.11181162E-02  0.42010983E+01
 -0.10272297E-02  0.42305370E+01
 -0.94096939E-03  0.42597118E+01
 -0.85975945E-03  0.42886072E+01
 -0.78385433E-03  0.43173379E+01
 -0.71335865E-03  0.43461547E+01
 -0.64824952E-03  0.43754406E+01
 -0.58839998E-03  0.44056940E+01
 -0.53360213E-03  0.44375014E+01
 -0.48358901E-03  0.44714996E+01
  0.43805441E-03  0.45083321E+01
  0.39667020E-03  0.45486041E+01
  0.35910068E-03  0.45928408E+01
  0.32501413E-03  0.46414538E+01
  0.29409152E-03  0.46947185E+01
  0.26603258E-03  0.47527648E+01
  0.24055973E-03  0.48155799E+01
  0.21742001E-03  0.48830214E+01
  0.19638558E-03  0.49548387E+01
  0.17725303E-03  0.50306978E+01
  0.15984187E-03  0.51102081E+01
  0.14399256E-03  0.51929472E+01
  0.12956420E-03  0.52784839E+01
  0.11643216E-03  0.53663965E+01
 -0.10448582E-03  0.54562882E+01
 -0.93626383E-04  0.55477984E+01
 -0.83765017E-04  0.56406118E+01
 -0.74821202E-04  0.57344635E+01
 -0.37812154E-04  0.63253114E+01
 -0.44769443E-04  0.61943848E+01
 -0.52893918E-04  0.60705931E+01
 -0.62362218E-04  0.59535291E+01
 -0.73374155E-04  0.58427587E+01
 -0.86154797E-04  0.57378228E+01
 -0.10095636E-03  0.56382408E+01
 -0.11805980E-03  0.55435152E+01
 -0.13777581E-03  0.54531393E+01
 -0.16044512E-03  0.53666052E+01
 -0.18643761E-03  0.52834142E+01
 -0.21615013E-03  0.52030886E+01
 -0.25000249E-03  0.51251831E+01
 -0.28843131E-03  0.50492979E+01
 -0.33188149E-03  0.49750902E+01
 -0.38079486E-03  0.49022851E+01
 -0.43559605E-03  0.48306840E+01
 -0.49667539E-03  0.47601709E+01
 -0.56436898E-03  0.46907151E+01
 -0.63893656E-03  0.46223702E+01
 -0.72053740E-03  0.45552691E+01
 -0.80920541E-03  0.44896156E+01
 -0.90482419E-03  0.44256721E+01
 -0.10071034E-02  0.43637445E+01
 -0.11155576E-02  0.43041648E+01
 -0.12294893E-02  0.42472736E+01
 -0.13479770E-02  0.41934014E+01
 -0.14698699E-02  0.41428527E+01
 -0.15937914E-02  0.40958916E+01
 -0.17181511E-02  0.40527311E+01
 -0.18411677E-02  0.40135270E+01
 -0.19609028E-02  0.39783754E+01
 -0.20753065E-02  0.39473154E+01
 -0.21822738E-02  0.39203343E+01
 -0.22797110E-02  0.38973771E+01
 -0.23656095E-02  0.38783571E+01
 -0.24381230E-02  0.38631671E+01
 -0.24956449E-02  0.38516908E+01
 -0.25368793E-02  0.38438117E+01
 -0.25609013E-02  0.38394204E+01
 -0.25672013E-02  0.38384184E+01
 -0.25557100E-02  0.38407191E+01
 -0.25268014E-02  0.38462444E+01
 -0.24812742E-02  0.38549197E+01
 -0.24203127E-02  0.38666655E+01
 -0.23454304E-02  0.38813873E+01
 -0.22584018E-02  0.38989655E+01
 -0.21611862E-02  0.39192454E+01
 -0.20558487E-02  0.39420295E+01
 -0.19444844E-02  0.39670721E+01
 -0.18291479E-02  0.39940793E+01
 -0.17117917E-02  0.40227137E+01
 -0.15942162E-02  0.40526043E+01
 -0.14780304E-02  0.40833633E+01
 -0.13646256E-02  0.41146078E+01
 -0.12551605E-02  0.41459856E+01
 -0.11505568E-02  0.41772041E+01
 -0.10515046E-02  0.42080593E+01
 -0.95847543E-03  0.42384623E+01
 -0.87174228E-03  0.42684600E+01
 -0.79140314E-03  0.42982473E+01
 -0.71740789E-03  0.43281674E+01
 -0.64958608E-03  0.43586995E+01
 -0.58767433E-03  0.43904327E+01
 -0.53134216E-03  0.44240286E+01
  0.48021535E-03  0.44601751E+01
  0.43389619E-03  0.44995371E+01
  0.39198037E-03  0.45427089E+01
  0.35407038E-03  0.45901744E+01
  0.31978550E-03  0.46422789E+01
  0.28876886E-03  0.46992143E+01
  0.26069175E-03  0.47610190E+01
  0.23525574E-03  0.48275891E+01
  0.21219304E-03  0.48986998E+01
  0.19126549E-03  0.49740313E+01
  0.17226267E-03  0.50531969E+01
  0.15499940E-03  0.51357704E+01
  0.13931290E-03  0.52213106E+01
  0.12505992E-03  0.53093817E+01
 -0.11211396E-03  0.53995700E+01
 -0.10036267E-03  0.54914965E+01
 -0.89705559E-04  0.55848259E+01
 -0.80052031E-04  0.56792737E+01
 -0.40635018E-04  0.62683404E+01
 -0.48168250E-04  0.61394526E+01
 -0.56981289E-04  0.60176159E+01
 -0.67271893E-04  0.59023952E+01
 -0.79264643E-04  0.57933263E+01
 -0.93213510E-04  0.56899186E+01
 -0.10940424E-03  0.55916590E+01
 -0.12815640E-03  0.54980186E+01
 -0.14982483E-03  0.54084608E+01
 -0.17480016E-03  0.53224516E+01
 -0.20350822E-03  0.52394711E+01
 -0.23640767E-03  0.51590266E+01
 -0.27398571E-03  0.50806666E+01
 -0.31675125E-03  0.50039940E+01
 -0.36522522E-03  0.49286792E+01
 -0.41992776E-03  0.48544713E+01
 -0.48136192E-03  0.47812067E+01
 -0.54999402E-03  0.47088150E+01
 -0.62623081E-03  0.46373197E+01
 -0.71039374E-03  0.45668365E+01
 -0.80269122E-03  0.44975654E+01
 -0.90318964E-03  0.44297794E+01
 -0.10117844E-02  0.43638090E+01
 -0.11281719E-02  0.43000239E+01
 -0.12518250E-02  0.42388125E+01
 -0.13819714E-02  0.41805607E+01
 -0.15175786E-02  0.41256313E+01
 -0.16573462E-02  0.40743458E+01
 -0.17997060E-02  0.40269691E+01
 -0.19428342E-02  0.39836996E+01
 -0.20846742E-02  0.39446634E+01
 -0.22229735E-02  0.39099150E+01
 -0.23553351E-02  0.38794418E+01
 -0.24792823E-02  0.38531743E+01
 -0.25923373E-02  0.38309989E+01
 -0.26921102E-02  0.38127721E+01
 -0.27763936E-02  0.37983361E+01
 -0.28432585E-02  0.37875325E+01
 -0.28911435E-02  0.37802141E+01
 -0.29189312E-02  0.37762538E+01
 -0.29260040E-02  0.37755489E+01
 -0.29122762E-02  0.37780217E+01
 -0.28781977E-02  0.37836165E+01
 -0.28247302E-02  0.37922920E+01
 -0.27532974E-02  0.38040107E+01
 -0.26657142E-02  0.38187268E+01
 -0.25641015E-02  0.38363718E+01
 -0.24507913E-02  0.38568415E+01
 -0.23282317E-02  0.38799838E+01
 -0.21988942E-02  0.39055902E+01
 -0.20651911E-02  0.39333917E+01
 -0.19294037E-02  0.39630610E+01
 -0.17936246E-02  0.39942205E+01
 -0.16597144E-02  0.40264581E+01
 -0.15292732E-02  0.40593492E+01
 -0.14036248E-02  0.40924847E+01
 -0.12838140E-02  0.41255023E+01
 -0.11706145E-02  0.41581203E+01
 -0.10645455E-02  0.41901692E+01
 -0.96589526E-03  0.42216183E+01
 -0.87475009E-03  0.42525942E+01
 -0.79102553E-03  0.42833872E+01
 -0.71449928E-03  0.43144432E+01
 -0.64484317E-03  0.43463410E+01
 -0.58165347E-03  0.43797555E+01
  0.52447804E-03  0.44154101E+01
  0.47283992E-03  0.44540234E+01
  0.42625692E-03  0.44962563E+01
  0.38425700E-03  0.45426655E+01
  0.34638986E-03  0.45936683E+01
  0.31223484E-03  0.46495232E+01
  0.28140581E-03  0.47103247E+01
  0.25355332E-03  0.47760131E+01
  0.22836489E-03  0.48463943E+01
  0.20556358E-03  0.49211668E+01
  0.18490565E-03  0.49999519E+01
  0.16617741E-03  0.50823221E+01
  0.14919188E-03  0.51678287E+01
  0.13378527E-03  0.52560234E+01
 -0.11981362E-03  0.53464768E+01
 -0.10714977E-03  0.54387924E+01
 -0.95680550E-04  0.55326160E+01
 -0.85304431E-04  0.56276439E+01
 -0.43512769E-04  0.62155385E+01
 -0.51639790E-04  0.60885962E+01
 -0.61164663E-04  0.59686091E+01
 -0.72307757E-04  0.58551129E+01
 -0.85320271E-04  0.57476123E+01
 -0.10048734E-03  0.56455843E+01
 -0.11813098E-03  0.55484833E+01
 -0.13861268E-03  0.54557491E+01
 -0.16233530E-03  0.53668161E+01
 -0.18974401E-03  0.52811259E+01
 -0.22132584E-03  0.51981398E+01
 -0.25760732E-03  0.51173542E+01
 -0.29914983E-03  0.50383154E+01
 -0.34654205E-03  0.49606345E+01
 -0.40038913E-03  0.48840015E+01
 -0.46129813E-03  0.48081964E+01
 -0.52985962E-03  0.47330982E+01
 -0.60662530E-03  0.46586894E+01
 -0.69208191E-03  0.45850558E+01
 -0.78662191E-03  0.45123821E+01
 -0.89051177E-03  0.44409417E+01
 -0.10038588E-02  0.43710821E+01
 -0.11265775E-02  0.43032054E+01
 -0.12583580E-02  0.42377470E+01
 -0.13986355E-02  0.41751506E+01
 -0.15465655E-02  0.41158443E+01
 -0.17010041E-02  0.40602173E+01
 -0.18604954E-02  0.40085993E+01
 -0.20232693E-02  0.39612459E+01
 -0.21872501E-02  0.39183275E+01
 -0.23500792E-02  0.38799270E+01
 -0.25091541E-02  0.38460420E+01
 -0.26616844E-02  0.38165944E+01
 -0.28047665E-02  0.37914438E+01
 -0.29354761E-02  0.37704058E+01
 -0.30509749E-02  0.37532701E+01
 -0.31486274E-02  0.37398200E+01
 -0.32261197E-02  0.37298495E+01
 -0.32815720E-02  0.37231772E+01
 -0.33136350E-02  0.37196568E+01
 -0.33215621E-02  0.37191820E+01
 -0.33052487E-02  0.37216870E+01
 -0.32652378E-02  0.37271424E+01
 -0.32026885E-02  0.37355464E+01
 -0.31193127E-02  0.37469119E+01
 -0.30172854E-02  0.37612511E+01
 -0.28991372E-02  0.37785582E+01
 -0.27676380E-02  0.37987920E+01
 -0.26256794E-02  0.38218600E+01
 -0.24761651E-02  0.38476048E+01
 -0.23219125E-02  0.38757970E+01
 -0.21655705E-02  0.39061328E+01
 -0.20095548E-02  0.39382401E+01
 -0.18560002E-02  0.39716928E+01
 -0.17067309E-02  0.40060324E+01
 -0.15632459E-02  0.40407971E+01
 -0.14267181E-02  0.40755565E+01
 -0.12980057E-02  0.41099491E+01
 -0.11776731E-02  0.41437193E+01
 -0.10660195E-02  0.41767504E+01
 -0.96311247E-03  0.42090898E+01
 -0.86882508E-03  0.42409615E+01
 -0.78287385E-03  0.42727643E+01
 -0.70485593E-03  0.43050527E+01
 -0.63428400E-03  0.43385024E+01
  0.57061774E-03  0.43738618E+01
  0.51329097E-03  0.44118956E+01
  0.46173407E-03  0.44533267E+01
  0.41539169E-03  0.44987830E+01
  0.37373584E-03  0.45487555E+01
  0.33627487E-03  0.46035724E+01
  0.30255877E-03  0.46633891E+01
  0.27218156E-03  0.47281947E+01
  0.24478127E-03  0.47978310E+01
  0.22003813E-03  0.48720196E+01
  0.19767165E-03  0.49503932E+01
  0.17743684E-03  0.50325264E+01
  0.15912016E-03  0.51179651E+01
  0.14253535E-03  0.52062507E+01
  0.12751949E-03  0.52969394E+01
 -0.11392931E-03  0.53896181E+01
 -0.10163795E-03  0.54839148E+01
 -0.90532168E-04  0.55795070E+01
 -0.46424890E-04  0.61667715E+01
 -0.55159530E-04  0.60416743E+01
 -0.65414778E-04  0.59234248E+01
 -0.77434998E-04  0.58115286E+01
 -0.91499726E-04  0.57054587E+01
 -0.10792739E-03  0.56046593E+01
 -0.12707886E-03  0.55085525E+01
 -0.14936068E-03  0.54165473E+01
 -0.17522746E-03  0.53280510E+01
 -0.20518327E-03  0.52424827E+01
 -0.23978146E-03  0.51592881E+01
 -0.27962223E-03  0.50779566E+01
 -0.32534772E-03  0.49980373E+01
 -0.37763366E-03  0.49191552E+01
 -0.43717732E-03  0.48410262E+01
 -0.50468127E-03  0.47634685E+01
 -0.58083262E-03  0.46864108E+01
 -0.66627783E-03  0.46098960E+01
 -0.76159333E-03  0.45340795E+01
 -0.86725246E-03  0.44592216E+01
 -0.98358965E-03  0.43856749E+01
 -0.11107629E-02  0.43138654E+01
 -0.12487159E-02  0.42442698E+01
 -0.13971408E-02  0.41773893E+01
 -0.15554440E-02  0.41137210E+01
 -0.17227151E-02  0.40537307E+01
 -0.18977018E-02  0.39978262E+01
 -0.20787923E-02  0.39463363E+01
 -0.22640070E-02  0.38994942E+01
 -0.24510030E-02  0.38574291E+01
 -0.26370943E-02  0.38201654E+01
 -0.28192905E-02  0.37876290E+01
 -0.29943580E-02  0.37596616E+01
 -0.31589045E-02  0.37360394E+01
 -0.33094870E-02  0.37164956E+01
 -0.34427408E-02  0.37007447E+01
 -0.35555229E-02  0.36885046E+01
 -0.36450598E-02  0.36795176E+01
 -0.37090898E-02  0.36735662E+01
 -0.37459856E-02  0.36704844E+01
 -0.37548457E-02  0.36701635E+01
 -0.37355453E-02  0.36725519E+01
 -0.36887419E-02  0.36776504E+01
 -0.36158349E-02  0.36855015E+01
 -0.35188837E-02  0.36961749E+01
 -0.34004937E-02  0.37097491E+01
 -0.32636812E-02  0.37262908E+01
 -0.31117281E-02  0.37458336E+01
 -0.29480400E-02  0.37683573E+01
 -0.27760135E-02  0.37937702E+01
 -0.25989221E-02  0.38218965E+01
 -0.24198223E-02  0.38524704E+01
 -0.22414818E-02  0.38851387E+01
 -0.20663300E-02  0.39194728E+01
 -0.18964277E-02  0.39549895E+01
 -0.17334549E-02  0.39911812E+01
 -0.15787139E-02  0.40275527E+01
 -0.14331451E-02  0.40636625E+01
 -0.12973530E-02  0.40991655E+01
 -0.11716405E-02  0.41338524E+01
 -0.10560481E-02  0.41676816E+01
 -0.95039695E-03  0.42007988E+01
 -0.85433209E-03  0.42335422E+01
 -0.76736544E-03  0.42664280E+01
 -0.68891552E-03  0.43001191E+01
 -0.61834340E-03  0.43353771E+01
  0.55498356E-03  0.43730037E+01
  0.49816952E-03  0.44137774E+01
  0.44725382E-03  0.44583945E+01
  0.40162283E-03  0.45074193E+01
  0.36070673E-03  0.45612520E+01
  0.32398541E-03  0.46201124E+01
  0.29099086E-03  0.46840434E+01
  0.26130694E-03  0.47529274E+01
  0.23456710E-03  0.48265134E+01
  0.21045078E-03  0.49044496E+01
  0.18867892E-03  0.49863161E+01
  0.16900916E-03  0.50716560E+01
  0.15123094E-03  0.51600021E+01
  0.13516086E-03  0.52508980E+01
 -0.12063835E-03  0.53439152E+01
 -0.10752192E-03  0.54386647E+01
 -0.95685836E-04  0.55348059E+01
 -0.49348390E-04  0.61219070E+01
 -0.58699769E-04  0.59985489E+01
 -0.69698321E-04  0.58819202E+01
 -0.82613628E-04  0.57714962E+01
 -0.97755097E-04  0.56667175E+01
 -0.11547635E-03  0.55669959E+01
 -0.13617949E-03  0.54717217E+01
 -0.16031893E-03  0.53802744E+01
 -0.18840446E-03  0.52920360E+01
 -0.22100310E-03  0.52064057E+01
 -0.25873919E-03  0.51228175E+01
 -0.30229205E-03  0.50407576E+01
 -0.35239066E-03  0.49597832E+01
 -0.40980463E-03  0.48795391E+01
 -0.47533088E-03  0.47997736E+01
 -0.54977558E-03  0.47203496E+01
 -0.63393109E-03  0.46412527E+01
 -0.72854791E-03  0.45625934E+01
 -0.83430195E-03  0.44846029E+01
 -0.95175773E-03  0.44076232E+01
 -0.10813286E-02  0.43320908E+01
 -0.12232347E-02  0.42585135E+01
 -0.13774606E-02  0.41874441E+01
 -0.15437135E-02  0.41194485E+01
 -0.17213825E-02  0.40550743E+01
 -0.19095027E-02  0.39948185E+01
 -0.21067222E-02  0.39390994E+01
 -0.23112775E-02  0.38882329E+01
 -0.25209774E-02  0.38424170E+01
 -0.27332002E-02  0.38017248E+01
 -0.29449085E-02  0.37661071E+01
 -0.31526859E-02  0.37354034E+01
 -0.33528019E-02  0.37093615E+01
 -0.35413064E-02  0.36876624E+01
 -0.37141559E-02  0.36699486E+01
 -0.38673687E-02  0.36558523E+01
 -0.39972009E-02  0.36450225E+01
 -0.41003316E-02  0.36371481E+01
 -0.41740422E-02  0.36319752E+01
 -0.42163720E-02  0.36293192E+01
 -0.42262356E-02  0.36290705E+01
 -0.42034870E-02  0.36311940E+01
 -0.41489254E-02  0.36357230E+01
 -0.40642428E-02  0.36427478E+01
 -0.39519177E-02  0.36523989E+01
 -0.38150698E-02  0.36648270E+01
 -0.36572894E-02  0.36801789E+01
 -0.34824575E-02  0.36985725E+01
 -0.32945716E-02  0.37200714E+01
 -0.30975885E-02  0.37446625E+01
 -0.28952913E-02  0.37722379E+01
 -0.26911837E-02  0.38025843E+01
 -0.24884128E-02  0.38353812E+01
 -0.22897186E-02  0.38702102E+01
 -0.20974061E-02  0.39065745E+01
 -0.19133375E-02  0.39439289E+01
 -0.17389410E-02  0.39817187E+01
 -0.15752325E-02  0.40194247E+01
 -0.14228482E-02  0.40566110E+01
 -0.12820849E-02  0.40929709E+01
 -0.11529455E-02  0.41283657E+01
 -0.10351882E-02  0.41628526E+01
 -0.92837573E-03  0.41966963E+01
 -0.83192382E-03  0.42303612E+01
 -0.74514607E-03  0.42644838E+01
 -0.66729457E-03  0.42998262E+01
  0.59759468E-03  0.43372164E+01
  0.53527386E-03  0.43774810E+01
  0.47958411E-03  0.44213797E+01
  0.42981851E-03  0.44695487E+01
  0.38532229E-03  0.45224607E+01
  0.34549925E-03  0.45804034E+01
  0.30981420E-03  0.46434769E+01
  0.27779239E-03  0.47116088E+01
  0.24901675E-03  0.47845802E+01
  0.22312351E-03  0.48620585E+01
  0.19979696E-03  0.49436328E+01
  0.17876381E-03  0.50288463E+01
  0.15978747E-03  0.51172252E+01
  0.14266265E-03  0.52083023E+01
 -0.12721039E-03  0.53016348E+01
 -0.11327367E-03  0.53968177E+01
 -0.10071358E-03  0.54934932E+01
 -0.52257986E-04  0.60808154E+01
 -0.62229842E-04  0.59590865E+01
 -0.73978148E-04  0.58439593E+01
 -0.87798709E-04  0.57348784E+01
 -0.10403210E-03  0.56312524E+01
 -0.12306875E-03  0.55324612E+01
 -0.14535399E-03  0.54378642E+01
 -0.17139258E-03  0.53468133E+01
 -0.20175244E-03  0.52586672E+01
 -0.23706707E-03  0.51728086E+01
 -0.27803595E-03  0.50886629E+01
 -0.32542227E-03  0.50057184E+01
 -0.38004731E-03  0.49235450E+01
 -0.44278066E-03  0.48418134E+01
 -0.51452563E-03  0.47603100E+01
 -0.59619944E-03  0.46789492E+01
 -0.68870784E-03  0.45977798E+01
 -0.79291420E-03  0.45169860E+01
 -0.90960355E-03  0.44368805E+01
 -0.10394423E-02  0.43578921E+01
 -0.11829342E-02  0.42805446E+01
 -0.13403751E-02  0.42054301E+01
 -0.15118048E-02  0.41331770E+01
 -0.16969609E-02  0.40644146E+01
 -0.18952326E-02  0.39997356E+01
 -0.21056165E-02  0.39396614E+01
 -0.23266762E-02  0.38846102E+01
 -0.25565073E-02  0.38348730E+01
 -0.27927104E-02  0.37905986E+01
 -0.30323782E-02  0.37517888E+01
 -0.32721008E-02  0.37183059E+01
 -0.35079981E-02  0.36898890E+01
 -0.37357856E-02  0.36661805E+01
 -0.39508796E-02  0.36467571E+01
 -0.41485441E-02  0.36311638E+01
 -0.43240768E-02  0.36189480E+01
 -0.44730256E-02  0.36096890E+01
 -0.45914198E-02  0.36030234E+01
 -0.46759963E-02  0.35986631E+01
 -0.47243976E-02  0.35964077E+01
 -0.47353206E-02  0.35961487E+01
 -0.47085982E-02  0.35978690E+01
 -0.46452053E-02  0.36016356E+01
 -0.45471888E-02  0.36075873E+01
 -0.44175315E-02  0.36159172E+01
 -0.42599657E-02  0.36268505E+01
 -0.40787582E-02  0.36406187E+01
 -0.38784869E-02  0.36574306E+01
 -0.36638291E-02  0.36774428E+01
 -0.34393738E-02  0.37007319E+01
 -0.32094688E-02  0.37272709E+01
 -0.29781035E-02  0.37569128E+01
 -0.27488279E-02  0.37893844E+01
 -0.25247037E-02  0.38242910E+01
 -0.23082817E-02  0.38611340E+01
 -0.21016012E-02  0.38993406E+01
 -0.19062072E-02  0.39383038E+01
 -0.17231797E-02  0.39774310E+01
 -0.15531739E-02  0.40161964E+01
 -0.13964676E-02  0.40541931E+01
 -0.12530137E-02  0.40911798E+01
 -0.11224952E-02  0.41271165E+01
 -0.10043809E-02  0.41621834E+01
 -0.89797903E-03  0.41967801E+01
 -0.80248785E-03  0.42315034E+01
 -0.71704050E-03  0.42671030E+01
  0.64074398E-03  0.43044219E+01
  0.57271111E-03  0.43443256E+01
  0.51208558E-03  0.43876309E+01
  0.45806016E-03  0.44350430E+01
  0.40988895E-03  0.44871068E+01
  0.36689420E-03  0.45441789E+01
  0.32846883E-03  0.46064207E+01
  0.29407551E-03  0.46738086E+01
  0.26324325E-03  0.47461598E+01
  0.23556227E-03  0.48231654E+01
  0.21067788E-03  0.49044266E+01
  0.18828393E-03  0.49894896E+01
  0.16811627E-03  0.50778765E+01
  0.14994651E-03  0.51691108E+01
  0.13357631E-03  0.52627371E+01
 -0.11883234E-03  0.53583352E+01
 -0.10556194E-03  0.54555310E+01
 -0.55126383E-04  0.60433712E+01
 -0.65716433E-04  0.59231595E+01
 -0.78213634E-04  0.58094138E+01
 -0.92940764E-04  0.57015482E+01
 -0.11027052E-03  0.55989401E+01
 -0.13063141E-03  0.55009379E+01
 -0.15451354E-03  0.54068722E+01
 -0.18247396E-03  0.53160689E+01
 -0.21514112E-03  0.52278662E+01
 -0.25321783E-03  0.51416335E+01
 -0.29748207E-03  0.50567918E+01
 -0.34878483E-03  0.49728354E+01
 -0.40804421E-03  0.48893525E+01
 -0.47623485E-03  0.48060444E+01
 -0.55437226E-03  0.47227419E+01
 -0.64349112E-03  0.46394162E+01
 -0.74461775E-03  0.45561852E+01
 -0.85873651E-03  0.44733116E+01
 -0.98675082E-03  0.43911947E+01
 -0.11294395E-02  0.43103534E+01
 -0.12874097E-02  0.42314013E+01
 -0.14610467E-02  0.41550155E+01
 -0.16504630E-02  0.40818994E+01
 -0.18554462E-02  0.40127413E+01
 -0.20754064E-02  0.39481738E+01
 -0.23093243E-02  0.38887334E+01
 -0.25557002E-02  0.38348275E+01
 -0.28125065E-02  0.37867091E+01
 -0.30771461E-02  0.37444631E+01
 -0.33464249E-02  0.37080058E+01
 -0.36165433E-02  0.36770966E+01
 -0.38831209E-02  0.36513623E+01
 -0.41412602E-02  0.36303304E+01
 -0.43856626E-02  0.36134670E+01
 -0.46107981E-02  0.36002180E+01
 -0.48111282E-02  0.35900459E+01
 -0.49813715E-02  0.35824639E+01
 -0.51167914E-02  0.35770605E+01
 -0.52134807E-02  0.35735188E+01
 -0.52686128E-02  0.35716261E+01
 -0.52806298E-02  0.35712780E+01
 -0.52493451E-02  0.35724764E+01
 -0.51759491E-02  0.35753211E+01
 -0.50629177E-02  0.35799978E+01
 -0.49138359E-02  0.35867602E+01
 -0.47331614E-02  0.35959071E+01
 -0.45259533E-02  0.36077550E+01
 -0.42975956E-02  0.36226069E+01
 -0.40535400E-02  0.36407183E+01
 -0.37990840E-02  0.36622643E+01
 -0.35391958E-02  0.36873098E+01
 -0.32783861E-02  0.37157875E+01
 -0.30206263E-02  0.37474849E+01
 -0.27693041E-02  0.37820448E+01
 -0.25272107E-02  0.38189800E+01
 -0.22965508E-02  0.38577010E+01
 -0.20789704E-02  0.38975577E+01
 -0.18755968E-02  0.39378899E+01
 -0.16870875E-02  0.39780848E+01
 -0.15136853E-02  0.40176356E+01
 -0.13552785E-02  0.40561950E+01
 -0.12114616E-02  0.40936188E+01
 -0.10815971E-02  0.41299936E+01
 -0.96487504E-03  0.41656432E+01
 -0.86036820E-03  0.42011120E+01
 -0.76708165E-03  0.42371248E+01
  0.68399567E-03  0.42745276E+01
  0.61010091E-03  0.43142149E+01
  0.54442590E-03  0.43570534E+01
  0.48605710E-03  0.44038123E+01
  0.43415206E-03  0.44551070E+01
  0.38794687E-03  0.45113641E+01
  0.34675855E-03  0.45728077E+01
  0.30998377E-03  0.46394672E+01
  0.27709476E-03  0.47111997E+01
  0.24763334E-03  0.47877234E+01
  0.22120388E-03  0.48686554E+01
  0.19746579E-03  0.49535477E+01
  0.17612607E-03  0.50419208E+01
  0.15693219E-03  0.51332910E+01
  0.13966562E-03  0.52271912E+01
 -0.12413613E-03  0.53231878E+01
 -0.11017682E-03  0.54208909E+01
 -0.57924620E-04  0.60094534E+01
 -0.69124000E-04  0.58906468E+01
 -0.82361192E-04  0.57781642E+01
 -0.97986369E-04  0.56713897E+01
 -0.11640496E-03  0.55696704E+01
 -0.13808431E-03  0.54723252E+01
 -0.16356036E-03  0.53786569E+01
 -0.19344376E-03  0.52879682E+01
 -0.22842511E-03  0.51995796E+01
 -0.26927856E-03  0.51128505E+01
 -0.31686300E-03  0.50272014E+01
 -0.37212007E-03  0.49421370E+01
 -0.43606798E-03  0.48572681E+01
 -0.50979032E-03  0.47723320E+01
 -0.59441917E-03  0.46872082E+01
 -0.69111181E-03  0.46019300E+01
 -0.80102107E-03  0.45166883E+01
 -0.92525935E-03  0.44318290E+01
 -0.10648569E-02  0.43478408E+01
 -0.12207155E-02  0.42653352E+01
 -0.13935579E-02  0.41850166E+01
 -0.15838751E-02  0.41076466E+01
 -0.17918713E-02  0.40340004E+01
 -0.20174062E-02  0.39648214E+01
 -0.22599370E-02  0.39007740E+01
 -0.25184562E-02  0.38424008E+01
 -0.27914287E-02  0.37900864E+01
 -0.30767280E-02  0.37440324E+01
 -0.33715772E-02  0.37042459E+01
 -0.36725004E-02  0.36705432E+01
 -0.39752969E-02  0.36425692E+01
 -0.42750514E-02  0.36198284E+01
 -0.45661948E-02  0.36017273E+01
 -0.48426285E-02  0.35876196E+01
 -0.50979205E-02  0.35768531E+01
 -0.53255709E-02  0.35688111E+01
 -0.55193362E-02  0.35629473E+01
 -0.56735863E-02  0.35588106E+01
 -0.57836603E-02  0.35560620E+01
 -0.58461829E-02  0.35544826E+01
 -0.58593008E-02  0.35539751E+01
 -0.58228117E-02  0.35545603E+01
 -0.57381680E-02  0.35563685E+01
 -0.56083576E-02  0.35596278E+01
 -0.54376786E-02  0.35646470E+01
 -0.52314385E-02  0.35717934E+01
 -0.49956157E-02  0.35814651E+01
 -0.47365179E-02  0.35940582E+01
 -0.44604713E-02  0.36099292E+01
 -0.41735596E-02  0.36293576E+01
 -0.38814250E-02  0.36525092E+01
 -0.35891310E-02  0.36794072E+01
 -0.33010818E-02  0.37099129E+01
 -0.30209886E-02  0.37437204E+01
 -0.27518695E-02  0.37803667E+01
 -0.24960754E-02  0.38192580E+01
 -0.22553313E-02  0.38597109E+01
 -0.20307895E-02  0.39010057E+01
 -0.18230888E-02  0.39424480E+01
 -0.16324185E-02  0.39834328E+01
 -0.14585854E-02  0.40235056E+01
 -0.13010817E-02  0.40624145E+01
 -0.11591515E-02  0.41001453E+01
 -0.10318563E-02  0.41369365E+01
 -0.91813408E-03  0.41732692E+01
 -0.81685408E-03  0.42098313E+01
  0.72686282E-03  0.42474600E+01
  0.64702260E-03  0.42870685E+01
  0.57624133E-03  0.43295650E+01
  0.51349429E-03  0.43757770E+01
  0.45783837E-03  0.44263872E+01
  0.40841980E-03  0.44818914E+01
  0.36447663E-03  0.45425783E+01
  0.32533690E-03  0.46085324E+01
  0.29041386E-03  0.46796541E+01
  0.25919910E-03  0.47556929E+01
  0.23125457E-03  0.48362845E+01
  0.20620402E-03  0.49209902E+01
  0.18372462E-03  0.50093313E+01
  0.16353897E-03  0.51008184E+01
  0.14540777E-03  0.51949752E+01
 -0.12912343E-03  0.52913550E+01
 -0.11450448E-03  0.53895537E+01
 -0.60622523E-04  0.59789469E+01
 -0.72415317E-04  0.58614347E+01
 -0.86374917E-04  0.57501000E+01
 -0.10287896E-03  0.56442982E+01
 -0.12236574E-03  0.55433472E+01
 -0.14534174E-03  0.54465378E+01
 -0.17238910E-03  0.53531477E+01
 -0.20417266E-03  0.52624587E+01
 -0.24144597E-03  0.51737767E+01
 -0.28505547E-03  0.50864543E+01
 -0.33594227E-03  0.49999153E+01
 -0.39514021E-03  0.49136786E+01
 -0.46376951E-03  0.48273820E+01
 -0.54302504E-03  0.47408024E+01
 -0.63415822E-03  0.46538724E+01
 -0.73845241E-03  0.45666905E+01
 -0.85719130E-03  0.44795243E+01
 -0.99162088E-03  0.43928053E+01
 -0.11429055E-02  0.43071136E+01
 -0.13120793E-02  0.42231537E+01
 -0.14999935E-02  0.41417207E+01
 -0.17072607E-02  0.40636582E+01
 -0.19341969E-02  0.39898097E+01
 -0.21807597E-02  0.39209672E+01
 -0.24464821E-02  0.38578191E+01
 -0.27304008E-02  0.38009035E+01
 -0.30309789E-02  0.37505705E+01
 -0.33460227E-02  0.37069570E+01
 -0.36725993E-02  0.36699790E+01
 -0.40069636E-02  0.36393411E+01
 -0.43445077E-02  0.36145632E+01
 -0.46797527E-02  0.35950215E+01
 -0.50064012E-02  0.35799988E+01
 -0.53174702E-02  0.35687386E+01
 -0.56055148E-02  0.35604967E+01
 -0.58629437E-02  0.35545863E+01
 -0.60824122E-02  0.35504122E+01
 -0.62572617E-02  0.35474948E+01
 -0.63819616E-02  0.35454829E+01
 -0.64525035E-02  0.35441579E+01
 -0.64666973E-02  0.35434330E+01
 -0.64243302E-02  0.35433470E+01
 -0.63271680E-02  0.35440567E+01
 -0.61788015E-02  0.35458252E+01
 -0.59843603E-02  0.35490079E+01
 -0.57501350E-02  0.35540315E+01
 -0.54831561E-02  0.35613682E+01
 -0.51907770E-02  0.35715020E+01
 -0.48802993E-02  0.35848891E+01
 -0.45586687E-02  0.36019151E+01
 -0.42322503E-02  0.36228526E+01
 -0.39066848E-02  0.36478245E+01
 -0.35868139E-02  0.36767772E+01
 -0.32766608E-02  0.37094687E+01
 -0.29794497E-02  0.37454733E+01
 -0.26976507E-02  0.37842051E+01
 -0.24330403E-02  0.38249589E+01
 -0.21867684E-02  0.38669646E+01
 -0.19594307E-02  0.39094528E+01
 -0.17511421E-02  0.39517248E+01
 -0.15616107E-02  0.39932206E+01
 -0.13902114E-02  0.40335785E+01
 -0.12360591E-02  0.40726795E+01
 -0.10980767E-02  0.41106695E+01
 -0.97506039E-03  0.41479571E+01
 -0.86573703E-03  0.41851825E+01
 -0.76881420E-03  0.42231634E+01
  0.68302139E-03  0.42628210E+01
  0.60714216E-03  0.43050962E+01
  0.54003738E-03  0.43508677E+01
  0.48066045E-03  0.44008816E+01
  0.42806545E-03  0.44557009E+01
  0.38140943E-03  0.45156792E+01
  0.33995014E-03  0.45809580E+01
  0.30304045E-03  0.46514841E+01
  0.27012061E-03  0.47270408E+01
  0.24070918E-03  0.48072865E+01
  0.21439356E-03  0.48917942E+01
  0.19082052E-03  0.49800886E+01
  0.16968731E-03  0.50716771E+01
  0.15073355E-03  0.51660752E+01
 -0.13373407E-03  0.52628251E+01
 -0.11849268E-03  0.53615089E+01
 -0.63189231E-04  0.59517422E+01
 -0.75552125E-04  0.58354170E+01
 -0.90207402E-04  0.57251204E+01
 -0.10755981E-03  0.56201802E+01
 -0.12808019E-03  0.55198870E+01
 -0.15231379E-03  0.54235058E+01
 -0.18088870E-03  0.53302913E+01
 -0.21452366E-03  0.52395071E+01
 -0.25403493E-03  0.51504473E+01
 -0.30034117E-03  0.50624614E+01
 -0.35446561E-03  0.49749795E+01
 -0.41753439E-03  0.48875384E+01
 -0.49077005E-03  0.47998057E+01
 -0.57547919E-03  0.47116015E+01
 -0.67303357E-03  0.46229139E+01
 -0.78484405E-03  0.45339093E+01
 -0.91232757E-03  0.44449338E+01
 -0.10568674E-02  0.43565051E+01
 -0.12197675E-02  0.42692951E+01
 -0.14022024E-02  0.41841006E+01
 -0.16051632E-02  0.41018050E+01
 -0.18294000E-02  0.40233305E+01
 -0.20753614E-02  0.39495838E+01
 -0.23431284E-02  0.38813984E+01
 -0.26323413E-02  0.38194779E+01
 -0.29421168E-02  0.37643458E+01
 -0.32709535E-02  0.37163054E+01
 -0.36166268E-02  0.36754173E+01
 -0.39760787E-02  0.36414948E+01
 -0.43453138E-02  0.36141209E+01
 -0.47193185E-02  0.35926841E+01
 -0.50920282E-02  0.35764292E+01
 -0.54563675E-02  0.35645171E+01
 -0.58043896E-02  0.35560870E+01
 -0.61275300E-02  0.35503130E+01
 -0.64169785E-02  0.35464506E+01
 -0.66641509E-02  0.35438702E+01
 -0.68612251E-02  0.35420765E+01
 -0.70016844E-02  0.35407169E+01
 -0.70808033E-02  0.35395812E+01
 -0.70960138E-02  0.35385958E+01
 -0.70470998E-02  0.35378165E+01
 -0.69361944E-02  0.35374203E+01
 -0.67675850E-02  0.35376968E+01
 -0.65473534E-02  0.35390358E+01
 -0.62829074E-02  0.35419119E+01
 -0.59824623E-02  0.35468600E+01
 -0.56545351E-02  0.35544431E+01
 -0.53074993E-02  0.35652115E+01
 -0.49492308E-02  0.35796555E+01
 -0.45868590E-02  0.35981571E+01
 -0.42266177E-02  0.36209451E+01
 -0.38737813E-02  0.36480602E+01
 -0.35326657E-02  0.36793353E+01
 -0.32066726E-02  0.37143941E+01
 -0.28983592E-02  0.37526712E+01
 -0.26095199E-02  0.37934506E+01
 -0.23412723E-02  0.38359221E+01
 -0.20941423E-02  0.38792500E+01
 -0.18681480E-02  0.39226479E+01
 -0.16628811E-02  0.39654539E+01
 -0.14775863E-02  0.40071979E+01
 -0.13112381E-02  0.40476537E+01
 -0.11626140E-02  0.40868705E+01
 -0.10303624E-02  0.41251769E+01
 -0.91306370E-03  0.41631570E+01
 -0.80928362E-03  0.42015988E+01
  0.71761656E-03  0.42414214E+01
  0.63671992E-03  0.42835892E+01
  0.56533882E-03  0.43290250E+01
  0.50232213E-03  0.43785326E+01
  0.44663090E-03  0.44327396E+01
  0.39734049E-03  0.44920635E+01
  0.35363779E-03  0.45567040E+01
  0.31481489E-03  0.46266562E+01
  0.28026033E-03  0.47017403E+01
  0.24944906E-03  0.47816402E+01
  0.22193189E-03  0.48659434E+01
  0.19732507E-03  0.49541807E+01
  0.17530045E-03  0.50458584E+01
  0.15557654E-03  0.51404856E+01
  0.13791057E-03  0.52375945E+01
 -0.12209173E-03  0.53367550E+01
 -0.65593793E-04  0.59277356E+01
 -0.78495881E-04  0.58124948E+01
 -0.93810661E-04  0.57031332E+01
 -0.11196922E-03  0.55989529E+01
 -0.13347404E-03  0.54992191E+01
 -0.15890821E-03  0.54031732E+01
 -0.18894464E-03  0.53100496E+01
 -0.22435482E-03  0.52190963E+01
 -0.26601644E-03  0.51295989E+01
 -0.31491895E-03  0.50409062E+01
 -0.37216625E-03  0.49524578E+01
 -0.43897523E-03  0.48638109E+01
 -0.51666919E-03  0.47746658E+01
 -0.60666502E-03  0.46848873E+01
 -0.71045354E-03  0.45945207E+01
 -0.82957238E-03  0.45038012E+01
 -0.96557175E-03  0.44131533E+01
 -0.11199734E-02  0.43231806E+01
 -0.12942243E-02  0.42346449E+01
 -0.14896453E-02  0.41484331E+01
 -0.17073767E-02  0.40655131E+01
 -0.19483202E-02  0.39868808E+01
 -0.22130761E-02  0.39134999E+01
 -0.25018743E-02  0.38462377E+01
 -0.28144935E-02  0.37858043E+01
 -0.31501662E-02  0.37326981E+01
 -0.35074659E-02  0.36871656E+01
 -0.38841767E-02  0.36491807E+01
 -0.42771504E-02  0.36184450E+01
 -0.46821667E-02  0.35944135E+01
 -0.50938158E-02  0.35763399E+01
 -0.55054349E-02  0.35633387E+01
 -0.59091321E-02  0.35544547E+01
 -0.62959295E-02  0.35487327E+01
 -0.66560492E-02  0.35452782E+01
 -0.69793463E-02  0.35433045E+01
 -0.72558707E-02  0.35421629E+01
 -0.74765122E-02  0.35413570E+01
 -0.76336593E-02  0.35405446E+01
 -0.77217921E-02  0.35395308E+01
 -0.77379273E-02  0.35382584E+01
 -0.76818538E-02  0.35367980E+01
 -0.75561253E-02  0.35353405E+01
 -0.73658148E-02  0.35341908E+01
 -0.71180711E-02  0.35337609E+01
 -0.68215439E-02  0.35345585E+01
 -0.64857546E-02  0.35371675E+01
 -0.61204904E-02  0.35422181E+01
 -0.57352790E-02  0.35503457E+01
 -0.53389828E-02  0.35621404E+01
 -0.49395240E-02  0.35780926E+01
 -0.45437344E-02  0.35985401E+01
 -0.41573071E-02  0.36236244E+01
 -0.37848239E-02  0.36532620E+01
 -0.34298296E-02  0.36871369E+01
 -0.30949316E-02  0.37247151E+01
 -0.27819068E-02  0.37652815E+01
 -0.24918083E-02  0.38079962E+01
 -0.22250653E-02  0.38519665E+01
 -0.19815776E-02  0.38963263E+01
 -0.17608041E-02  0.39403176E+01
 -0.15618471E-02  0.39833650E+01
 -0.13835332E-02  0.40251364E+01
 -0.12244889E-02  0.40655819E+01
 -0.10832120E-02  0.41049459E+01
 -0.95813530E-03  0.41437492E+01
 -0.84768194E-03  0.41827418E+01
  0.75031152E-03  0.42228316E+01
  0.66455593E-03  0.42649976E+01
  0.58904529E-03  0.43101985E+01
  0.52252478E-03  0.43592904E+01
  0.46386324E-03  0.44129610E+01
  0.41205515E-03  0.44716903E+01
  0.36621725E-03  0.45357359E+01
  0.32558147E-03  0.46051427E+01
  0.28948518E-03  0.46797704E+01
  0.25736020E-03  0.47593304E+01
  0.22872119E-03  0.48434282E+01
  0.20315424E-03  0.49316026E+01
  0.18030612E-03  0.50233611E+01
  0.15987453E-03  0.51182084E+01
  0.14159942E-03  0.52156680E+01
 -0.12525558E-03  0.53152987E+01
 -0.67805825E-04  0.59068292E+01
 -0.81208584E-04  0.57925764E+01
 -0.97137179E-04  0.56840550E+01
 -0.11604779E-03  0.55805434E+01
 -0.13847312E-03  0.54812837E+01
 -0.16503242E-03  0.53854962E+01
 -0.19644156E-03  0.52923976E+01
 -0.23352260E-03  0.52012234E+01
 -0.27721221E-03  0.51112528E+01
 -0.32856794E-03  0.50218369E+01
 -0.38877132E-03  0.49324268E+01
 -0.45912672E-03  0.48426024E+01
 -0.54105467E-03  0.47520977E+01
 -0.63607876E-03  0.46608233E+01
 -0.74580526E-03  0.45688818E+01
 -0.87189531E-03  0.44765763E+01
 -0.10160297E-02  0.43844080E+01
 -0.11798675E-02  0.42930644E+01
 -0.13649985E-02  0.42033938E+01
 -0.15728930E-02  0.41163686E+01
 -0.18048469E-02  0.40330365E+01
 -0.20619243E-02  0.39544611E+01
 -0.23448935E-02  0.38816557E+01
 -0.26541550E-02  0.38155141E+01
 -0.29896541E-02  0.37567439E+01
 -0.33507730E-02  0.37058098E+01
 -0.37361979E-02  0.36628932E+01
 -0.41437607E-02  0.36278731E+01
 -0.45702607E-02  0.36003344E+01
 -0.50112827E-02  0.35796008E+01
 -0.54610385E-02  0.35647925E+01
 -0.59122674E-02  0.35548985E+01
 -0.63562385E-02  0.35488567E+01
 -0.67828961E-02  0.35456301E+01
 -0.71811774E-02  0.35442711E+01
 -0.75395121E-02  0.35439670E+01
 -0.78464823E-02  0.35440660E+01
 -0.80915873E-02  0.35440848E+01
 -0.82660321E-02  0.35437021E+01
 -0.83634383E-02  0.35427454E+01
 -0.83803782E-02  0.35411759E+01
 -0.83166549E-02  0.35390766E+01
 -0.81752888E-02  0.35366452E+01
 -0.79622158E-02  0.35341917E+01
 -0.76857480E-02  0.35321365E+01
 -0.73558801E-02  0.35310057E+01
 -0.69835376E-02  0.35314169E+01
 -0.65798600E-02  0.35340537E+01
 -0.61555899E-02  0.35396251E+01
 -0.57206117E-02  0.35488131E+01
 -0.52836529E-02  0.35622123E+01
 -0.48521349E-02  0.35802690E+01
 -0.44321464E-02  0.36032286E+01
 -0.40285017E-02  0.36310977E+01
 -0.36448511E-02  0.36636286E+01
 -0.32838136E-02  0.37003284E+01
 -0.29471133E-02  0.37404930E+01
 -0.26357078E-02  0.37832637E+01
 -0.23499046E-02  0.38277005E+01
 -0.20894662E-02  0.38728666E+01
 -0.18537052E-02  0.39179154E+01
 -0.16415729E-02  0.39621720E+01
 -0.14517428E-02  0.40052015E+01
 -0.12826887E-02  0.40468559E+01
 -0.11327582E-02  0.40872932E+01
 -0.10002379E-02  0.41269664E+01
 -0.88341115E-03  0.41665808E+01
  0.78060576E-03  0.42070254E+01
  0.69023126E-03  0.42492850E+01
  0.61080594E-03  0.42943470E+01
  0.54097422E-03  0.43431123E+01
  0.47951543E-03  0.43963249E+01
  0.42534552E-03  0.44545238E+01
  0.37751317E-03  0.45180241E+01
  0.33519190E-03  0.45869210E+01
  0.29766947E-03  0.46611149E+01
  0.26433584E-03  0.47403477E+01
  0.23467058E-03  0.48242447E+01
  0.20823052E-03  0.49123555E+01
  0.18463815E-03  0.50041909E+01
  0.16357098E-03  0.50992529E+01
  0.14475226E-03  0.51970580E+01
 -0.12794289E-03  0.52971549E+01
 -0.69796208E-04  0.58889300E+01
 -0.83653660E-04  0.57755763E+01
 -0.10014103E-03  0.56678095E+01
 -0.11973788E-03  0.55648870E+01
 -0.14300514E-03  0.54660303E+01
 -0.17059587E-03  0.53704411E+01
 -0.20326614E-03  0.52773211E+01
 -0.24188547E-03  0.51858957E+01
 -0.28744588E-03  0.50954405E+01
 -0.34106890E-03  0.50053108E+01
 -0.40400911E-03  0.49149711E+01
 -0.47765325E-03  0.48240247E+01
 -0.56351357E-03  0.47322399E+01
 -0.66321446E-03  0.46395725E+01
 -0.77847164E-03  0.45461809E+01
 -0.91106372E-03  0.44524338E+01
 -0.10627966E-02  0.43589061E+01
 -0.12354617E-02  0.42663645E+01
 -0.14307889E-02  0.41757391E+01
 -0.16503968E-02  0.40880823E+01
 -0.18957392E-02  0.40045147E+01
 -0.21680484E-02  0.39261608E+01
 -0.24682717E-02  0.38540762E+01
 -0.27969966E-02  0.37891733E+01
 -0.31543571E-02  0.37321502E+01
 -0.35399126E-02  0.36834309E+01
 -0.39524950E-02  0.36431254E+01
 -0.43900198E-02  0.36110144E+01
 -0.48492699E-02  0.35865638E+01
 -0.53256690E-02  0.35689681E+01
 -0.58130770E-02  0.35572185E+01
 -0.63036498E-02  0.35501874E+01
 -0.67878172E-02  0.35467176E+01
 -0.72544269E-02  0.35457049E+01
 -0.76910944E-02  0.35461641E+01
 -0.80847718E-02  0.35472725E+01
 -0.84225098E-02  0.35483900E+01
 -0.86923530E-02  0.35490583E+01
 -0.88842653E-02  0.35489863E+01
 -0.89909690E-02  0.35480290E+01
 -0.90085741E-02  0.35461673E+01
 -0.89369074E-02  0.35434938E+01
 -0.87794900E-02  0.35402070E+01
 -0.85431747E-02  0.35366120E+01
 -0.82375022E-02  0.35331255E+01
 -0.78738793E-02  0.35302776E+01
 -0.74646958E-02  0.35287050E+01
 -0.70224891E-02  0.35291300E+01
 -0.65592447E-02  0.35323225E+01
 -0.60858779E-02  0.35390458E+01
 -0.56119124E-02  0.35499915E+01
 -0.51453372E-02  0.35657110E+01
 -0.46926040E-02  0.35865529E+01
 -0.42587222E-02  0.36126166E+01
 -0.38474089E-02  0.36437281E+01
 -0.34612584E-02  0.36794429E+01
 -0.31019099E-02  0.37190769E+01
 -0.27701991E-02  0.37617618E+01
 -0.24662916E-02  0.38065205E+01
 -0.21897981E-02  0.38523552E+01
 -0.19398758E-02  0.38983395E+01
 -0.17153209E-02  0.39437067E+01
 -0.15146531E-02  0.39879248E+01
 -0.13361959E-02  0.40307507E+01
 -0.11781502E-02  0.40722569E+01
 -0.10386619E-02  0.41128263E+01
 -0.91588046E-03  0.41531152E+01
 -0.80800800E-03  0.41939867E+01
  0.71333765E-03  0.42364247E+01
  0.63028148E-03  0.42814369E+01
  0.55738828E-03  0.43299629E+01
  0.49335250E-03  0.43827968E+01
  0.43701560E-03  0.44405338E+01
  0.38736171E-03  0.45035439E+01
  0.34350896E-03  0.45719729E+01
  0.30469798E-03  0.46457628E+01
  0.27027899E-03  0.47246877E+01
  0.23969824E-03  0.48083948E+01
  0.21248479E-03  0.48964470E+01
  0.18823800E-03  0.49883602E+01
  0.16661628E-03  0.50836356E+01
  0.14732701E-03  0.51817845E+01
 -0.13011796E-03  0.52823465E+01
 -0.71537802E-04  0.58739493E+01
 -0.85796872E-04  0.57614142E+01
 -0.10277905E-03  0.56543271E+01
 -0.12298511E-03  0.55519264E+01
 -0.14700161E-03  0.54534160E+01
 -0.17551240E-03  0.53579818E+01
 -0.20931022E-03  0.52648132E+01
 -0.24930786E-03  0.51731279E+01
 -0.29654793E-03  0.50822000E+01
 -0.35221045E-03  0.49913905E+01
 -0.41761689E-03  0.49001784E+01
 -0.49422945E-03  0.48081905E+01
 -0.58364456E-03  0.47152285E+01
 -0.68757923E-03  0.46212915E+01
 -0.80785005E-03  0.45265912E+01
 -0.94634435E-03  0.44315576E+01
 -0.11049844E-02  0.43368344E+01
 -0.12856859E-02  0.42432618E+01
 -0.14903117E-02  0.41518449E+01
 -0.17206233E-02  0.40637087E+01
 -0.19782289E-02  0.39800394E+01
 -0.22645292E-02  0.39020145E+01
 -0.25806540E-02  0.38307249E+01
 -0.29273860E-02  0.37670947E+01
 -0.33050606E-02  0.37118065E+01
 -0.37134332E-02  0.36652393E+01
 -0.41515049E-02  0.36274296E+01
 -0.46173033E-02  0.35980597E+01
 -0.51076272E-02  0.35764793E+01
 -0.56177738E-02  0.35617594E+01
 -0.61412850E-02  0.35527715E+01
 -0.66697656E-02  0.35482829E+01
 -0.71928315E-02  0.35470551E+01
 -0.76982518E-02  0.35479313E+01
 -0.81723292E-02  0.35499037E+01
 -0.86005365E-02  0.35521534E+01
 -0.89683851E-02  0.35540636E+01
 -0.92624512E-02  0.35552101E+01
 -0.94714449E-02  0.35553382E+01
 -0.95871799E-02  0.35543334E+01
 -0.96053030E-02  0.35521968E+01
 -0.95256719E-02  0.35490281E+01
 -0.93523244E-02  0.35450211E+01
 -0.90930503E-02  0.35404686E+01
 -0.87586399E-02  0.35357734E+01
 -0.83619286E-02  0.35314578E+01
 -0.79167779E-02  0.35281644E+01
 -0.74371209E-02  0.35266406E+01
 -0.69361709E-02  0.35277040E+01
 -0.64258494E-02  0.35321875E+01
 -0.59164438E-02  0.35408698E+01
 -0.54164719E-02  0.35544003E+01
 -0.49327084E-02  0.35732270E+01
 -0.44703191E-02  0.35975411E+01
 -0.40330518E-02  0.36272440E+01
 -0.36234454E-02  0.36619441E+01
 -0.32430286E-02  0.37009836E+01
 -0.28924966E-02  0.37434931E+01
 -0.25718599E-02  0.37884676E+01
 -0.22805700E-02  0.38348582E+01
 -0.20176266E-02  0.38816688E+01
 -0.17816716E-02  0.39280499E+01
 -0.15710757E-02  0.39733801E+01
 -0.13840185E-02  0.40173270E+01
 -0.12185628E-02  0.40598807E+01
 -0.10727228E-02  0.41013544E+01
 -0.94452350E-03  0.41423527E+01
 -0.83205038E-03  0.41837086E+01
  0.73348905E-03  0.42263979E+01
  0.64715353E-03  0.42714423E+01
  0.57150441E-03  0.43198129E+01
  0.50515779E-03  0.43723481E+01
  0.44688643E-03  0.44296946E+01
  0.39561484E-03  0.44922753E+01
  0.35040994E-03  0.45602848E+01
  0.31046880E-03  0.46337076E+01
  0.27510484E-03  0.47123508E+01
  0.24373344E-03  0.47958858E+01
  0.21585790E-03  0.48838902E+01
  0.19105619E-03  0.49758875E+01
  0.16896894E-03  0.50713798E+01
  0.14928885E-03  0.51698746E+01
 -0.13175154E-03  0.52709041E+01
 -0.73006144E-04  0.58618016E+01
 -0.87607230E-04  0.57500141E+01
 -0.10501198E-03  0.56435424E+01
 -0.12573979E-03  0.55416091E+01
 -0.15039974E-03  0.54434032E+01
 -0.17970276E-03  0.53480977E+01
 -0.21447391E-03  0.52548721E+01
 -0.25566414E-03  0.51629386E+01
 -0.30436078E-03  0.50715717E+01
 -0.36179555E-03  0.49801394E+01
 -0.42934908E-03  0.48881350E+01
 -0.50855044E-03  0.47952081E+01
 -0.60107065E-03  0.47011921E+01
 -0.70870905E-03  0.46061264E+01
 -0.83337199E-03  0.45102712E+01
 -0.97704394E-03  0.44141127E+01
 -0.11417518E-02  0.43183568E+01
 -0.13295236E-02  0.42239095E+01
 -0.15423439E-02  0.41318427E+01
 -0.17821062E-02  0.40433458E+01
 -0.20505645E-02  0.39596620E+01
 -0.23492799E-02  0.38820140E+01
 -0.26795595E-02  0.38115205E+01
 -0.30423787E-02  0.37491122E+01
 -0.34382763E-02  0.36954522E+01
 -0.38672092E-02  0.36508738E+01
 -0.43283588E-02  0.36153412E+01
 -0.48198829E-02  0.35884427E+01
 -0.53386213E-02  0.35694198E+01
 -0.58797774E-02  0.35572302E+01
 -0.64366171E-02  0.35506380E+01
 -0.70002427E-02  0.35483196E+01
 -0.75595126E-02  0.35489694E+01
 -0.81011782E-02  0.35513922E+01
 -0.86102921E-02  0.35545699E+01
 -0.90709104E-02  0.35576976E+01
 -0.94670633E-02  0.35601894E+01
 -0.97839102E-02  0.35616605E+01
 -0.10008949E-01  0.35618949E+01
 -0.10133117E-01  0.35608097E+01
 -0.10151615E-01  0.35584251E+01
 -0.10064338E-01  0.35548457E+01
 -0.98758308E-02  0.35502571E+01
 -0.95947978E-02  0.35449347E+01
 -0.92332430E-02  0.35392609E+01
 -0.88053831E-02  0.35337418E+01
 -0.83264952E-02  0.35290155E+01
 -0.78118454E-02  0.35258431E+01
 -0.72758109E-02  0.35250773E+01
 -0.67312556E-02  0.35276084E+01
 -0.61891705E-02  0.35342909E+01
 -0.56585488E-02  0.35458621E+01
 -0.51464421E-02  0.35628619E+01
 -0.46581340E-02  0.35855681E+01
 -0.41973736E-02  0.36139557E+01
 -0.37666217E-02  0.36476870E+01
 -0.33672822E-02  0.36861345E+01
 -0.29999006E-02  0.37284335E+01
 -0.26643293E-02  0.37735600E+01
 -0.23598622E-02  0.38204235E+01
 -0.20853461E-02  0.38679688E+01
 -0.18392771E-02  0.39152738E+01
 -0.16198870E-02  0.39616375E+01
 -0.14252235E-02  0.40066458E+01
 -0.12532239E-02  0.40502117E+01
 -0.11017837E-02  0.40925816E+01
 -0.96881618E-03  0.41343081E+01
 -0.85230281E-03  0.41761910E+01
  0.75033323E-03  0.42191934E+01
  0.66113406E-03  0.42643440E+01
  0.58308727E-03  0.43126390E+01
  0.51473913E-03  0.43649552E+01
  0.45480104E-03  0.44219856E+01
  0.40214426E-03  0.44842024E+01
  0.35578988E-03  0.45518475E+01
  0.31489595E-03  0.46249471E+01
  0.27874286E-03  0.47033424E+01
  0.24671824E-03  0.47867298E+01
  0.21830221E-03  0.48747040E+01
  0.19305344E-03  0.49667975E+01
  0.17059657E-03  0.50625154E+01
  0.15061104E-03  0.51613627E+01
 -0.13282153E-03  0.52628657E+01
 -0.74180125E-04  0.58524037E+01
 -0.89057848E-04  0.57413027E+01
 -0.10680563E-03  0.56353935E+01
 -0.12795845E-03  0.55338862E+01
 -0.15314431E-03  0.54359575E+01
 -0.18309696E-03  0.53407705E+01
 -0.21866866E-03  0.52474973E+01
 -0.26084260E-03  0.51553468E+01
 -0.31074384E-03  0.50635951E+01
 -0.36964784E-03  0.49716175E+01
 -0.43898529E-03  0.48789214E+01
 -0.52034189E-03  0.47851777E+01
 -0.61545194E-03  0.46902482E+01
 -0.72618461E-03  0.45942085E+01
 -0.85452267E-03  0.44973617E+01
 -0.10025335E-02  0.44002432E+01
 -0.11723336E-02  0.43036130E+01
 -0.13660481E-02  0.42084340E+01
 -0.15857674E-02  0.41158357E+01
 -0.18335016E-02  0.40270619E+01
 -0.21111338E-02  0.39434039E+01
 -0.24203705E-02  0.38661214E+01
 -0.27626808E-02  0.37963549E+01
 -0.31392193E-02  0.37350371E+01
 -0.35507156E-02  0.36828111E+01
 -0.39973196E-02  0.36399662E+01
 -0.44783896E-02  0.36064003E+01
 -0.49922179E-02  0.35816170E+01
 -0.55357005E-02  0.35647616E+01
 -0.61039770E-02  0.35546928E+01
 -0.66900840E-02  0.35500832E+01
 -0.72846884E-02  0.35495335E+01
 -0.78759789E-02  0.35516854E+01
 -0.84497966E-02  0.35553171E+01
 -0.89900670E-02  0.35594093E+01
 -0.94795626E-02  0.35631770E+01
 -0.99009658E-02  0.35660680E+01
 -0.10238144E-01  0.35677374E+01
 -0.10477489E-01  0.35680069E+01
 -0.10609136E-01  0.35668235E+01
 -0.10627883E-01  0.35642242E+01
 -0.10533661E-01  0.35603171E+01
 -0.10331487E-01  0.35552780E+01
 -0.10030907E-01  0.35493629E+01
 -0.96450367E-02  0.35429309E+01
 -0.91893550E-02  0.35364673E+01
 -0.86804260E-02  0.35305997E+01
 -0.81347211E-02  0.35260940E+01
 -0.75676618E-02  0.35238280E+01
 -0.69929497E-02  0.35247368E+01
 -0.64221922E-02  0.35297384E+01
 -0.58647892E-02  0.35396455E+01
 -0.53280186E-02  0.35550792E+01
 -0.48172474E-02  0.35763950E+01
 -0.43362041E-02  0.36036356E+01
 -0.38872615E-02  0.36365146E+01
 -0.34716956E-02  0.36744356E+01
 -0.30899062E-02  0.37165432E+01
 -0.27415956E-02  0.37618006E+01
 -0.24259113E-02  0.38090855E+01
 -0.21415612E-02  0.38572940E+01
 -0.18869108E-02  0.39054430E+01
 -0.16600694E-02  0.39527623E+01
 -0.14589697E-02  0.39987663E+01
 -0.12814408E-02  0.40432982E+01
 -0.11252763E-02  0.40865423E+01
 -0.98829415E-03  0.41290012E+01
 -0.86838709E-03  0.41714401E+01
  0.76356309E-03  0.42148058E+01
  0.67197438E-03  0.42601288E+01
  0.59193596E-03  0.43084239E+01
  0.52193449E-03  0.43605998E+01
  0.46062898E-03  0.44173907E+01
  0.40684505E-03  0.44793138E+01
  0.35956449E-03  0.45466559E+01
  0.31791174E-03  0.46194835E+01
  0.28113869E-03  0.46976720E+01
  0.24860901E-03  0.47809440E+01
  0.21978270E-03  0.48689124E+01
  0.19420167E-03  0.49611207E+01
  0.17147664E-03  0.50570783E+01
  0.15127554E-03  0.51562898E+01
  0.13331351E-03  0.52582766E+01
 -0.75042588E-04  0.58456726E+01
 -0.90126739E-04  0.57352074E+01
 -0.10813183E-03  0.56298197E+01
 -0.12960508E-03  0.55287096E+01
 -0.15518940E-03  0.54310452E+01
 -0.18563650E-03  0.53359820E+01
 -0.22182015E-03  0.52426874E+01
 -0.26474905E-03  0.51503688E+01
 -0.31557817E-03  0.50583047E+01
 -0.37561765E-03  0.49658780E+01
 -0.44633793E-03  0.48726090E+01
 -0.52936971E-03  0.47781872E+01
 -0.62649758E-03  0.46824995E+01
 -0.73964637E-03  0.45856518E+01
 -0.87085973E-03  0.44879835E+01
 -0.10222713E-02  0.43900712E+01
 -0.11960696E-02  0.42927195E+01
 -0.13944581E-02  0.41969381E+01
 -0.16196130E-02  0.41039033E+01
 -0.18736400E-02  0.40149032E+01
 -0.21585294E-02  0.39312675E+01
 -0.24761090E-02  0.38542850E+01
 -0.28279855E-02  0.37851123E+01
 -0.32154659E-02  0.37246820E+01
 -0.36394452E-02  0.36736186E+01
 -0.41002423E-02  0.36321729E+01
 -0.45973733E-02  0.36001865E+01
 -0.51292545E-02  0.35770920E+01
 -0.56928425E-02  0.35619546E+01
 -0.62832377E-02  0.35535524E+01
 -0.68932987E-02  0.35504840E+01
 -0.75133406E-02  0.35512907E+01
 -0.81310009E-02  0.35545750E+01
 -0.87313638E-02  0.35590978E+01
 -0.92974124E-02  0.35638437E+01
 -0.98108398E-02  0.35680487E+01
 -0.10253192E-01  0.35711925E+01
 -0.10607245E-01  0.35729660E+01
 -0.10858454E-01  0.35732242E+01
 -0.10996276E-01  0.35719393E+01
 -0.11015170E-01  0.35691630E+01
 -0.10915102E-01  0.35650051E+01
 -0.10701490E-01  0.35596320E+01
 -0.10384598E-01  0.35532815E+01
 -0.99784851E-02  0.35462902E+01
 -0.94996980E-02  0.35391230E+01
 -0.89658849E-02  0.35323940E+01
 -0.83945280E-02  0.35268695E+01
 -0.78019192E-02  0.35234435E+01
 -0.72024520E-02  0.35230855E+01
 -0.66082370E-02  0.35267635E+01
 -0.60289993E-02  0.35353517E+01
 -0.54721896E-02  0.35495381E+01
 -0.49432288E-02  0.35697441E+01
 -0.44458140E-02  0.35960703E+01
 -0.39822315E-02  0.36282756E+01
 -0.35536410E-02  0.36657926E+01
 -0.31603129E-02  0.37077767E+01
 -0.28018197E-02  0.37531844E+01
 -0.24771838E-02  0.38008696E+01
 -0.21849966E-02  0.38496904E+01
 -0.19235156E-02  0.38986145E+01
 -0.16907500E-02  0.39468149E+01
 -0.14845394E-02  0.39937450E+01
 -0.13026259E-02  0.40391879E+01
 -0.11427219E-02  0.40832726E+01
 -0.10025692E-02  0.41264550E+01
 -0.87998988E-03  0.41694666E+01
 -0.77292697E-03  0.42132353E+01
  0.67947331E-03  0.42587891E+01
  0.59789038E-03  0.43071553E+01
  0.52661708E-03  0.43592687E+01
  0.46427027E-03  0.44158986E+01
  0.40963877E-03  0.44776027E+01
  0.36167250E-03  0.45447091E+01
  0.31946856E-03  0.46173233E+01
  0.28225559E-03  0.46953539E+01
  0.24937754E-03  0.47785504E+01
  0.22027787E-03  0.48665450E+01
  0.19448465E-03  0.49588933E+01
  0.17159704E-03  0.50551112E+01
  0.15127342E-03  0.51547038E+01
  0.13322102E-03  0.52571895E+01
 -0.75580849E-04  0.58415244E+01
 -0.90797482E-04  0.57316554E+01
 -0.10896938E-03  0.56267594E+01
 -0.13065236E-03  0.55260305E+01
 -0.15649986E-03  0.54286308E+01
 -0.18727630E-03  0.53337113E+01
 -0.22387076E-03  0.52404369E+01
 -0.26731009E-03  0.51480149E+01
 -0.31877061E-03  0.50557272E+01
 -0.37958725E-03  0.49629638E+01
 -0.45125888E-03  0.48692561E+01
 -0.53544842E-03  0.47743095E+01
 -0.63397652E-03  0.46780307E+01
 -0.74880789E-03  0.45805503E+01
 -0.88202992E-03  0.44822361E+01
 -0.10358239E-02  0.43836964E+01
 -0.12124303E-02  0.42857703E+01
 -0.14141091E-02  0.41895032E+01
 -0.16430992E-02  0.40961067E+01
 -0.19015762E-02  0.40069021E+01
 -0.21916097E-02  0.39232477E+01
 -0.25151179E-02  0.38464536E+01
 -0.28738106E-02  0.37776880E+01
 -0.32691109E-02  0.37178825E+01
 -0.37020400E-02  0.36676469E+01
 -0.41730476E-02  0.36272026E+01
 -0.46817735E-02  0.35963480E+01
 -0.52267342E-02  0.35744621E+01
 -0.58049399E-02  0.35605506E+01
 -0.64114708E-02  0.35533312E+01
 -0.70390617E-02  0.35513483E+01
 -0.76777732E-02  0.35531006E+01
 -0.83148377E-02  0.35571629E+01
 -0.89347782E-02  0.35622858E+01
 -0.95198744E-02  0.35674589E+01
 -0.10051011E-01  0.35719361E+01
 -0.10508882E-01  0.35752226E+01
 -0.10875440E-01  0.35770372E+01
 -0.11135435E-01  0.35772607E+01
 -0.11277816E-01  0.35758845E+01
 -0.11296783E-01  0.35729709E+01
 -0.11192333E-01  0.35686311E+01
 -0.10970188E-01  0.35630236E+01
 -0.10641155E-01  0.35563720E+01
 -0.10220006E-01  0.35489950E+01
 -0.97240902E-02  0.35413404E+01
 -0.91718698E-02  0.35340110E+01
 -0.85815819E-02  0.35277713E+01
 -0.79701650E-02  0.35235260E+01
 -0.73525233E-02  0.35222692E+01
 -0.67411340E-02  0.35250055E+01
 -0.61459552E-02  0.35326553E+01
 -0.55745561E-02  0.35459573E+01
 -0.50323878E-02  0.35653834E+01
 -0.45231150E-02  0.35910797E+01
 -0.40489523E-02  0.36228410E+01
 -0.36109666E-02  0.36601240E+01
 -0.32093285E-02  0.37020949E+01
 -0.28435108E-02  0.37477070E+01
 -0.25124426E-02  0.37957982E+01
 -0.22146286E-02  0.38451991E+01
 -0.19482473E-02  0.38948403E+01
 -0.17112357E-02  0.39438506E+01
 -0.15013663E-02  0.39916350E+01
 -0.13163193E-02  0.40379272E+01
 -0.11537491E-02  0.40828088E+01
 -0.10113433E-02  0.41266946E+01
 -0.88687401E-03  0.41702845E+01
 -0.77823747E-03  0.42144863E+01
  0.68348405E-03  0.42603220E+01
  0.60083661E-03  0.43088263E+01
  0.52869942E-03  0.43609536E+01
  0.46565858E-03  0.44175027E+01
  0.41047582E-03  0.44790666E+01
  0.36207749E-03  0.45460110E+01
  0.31954031E-03  0.46184775E+01
  0.28207539E-03  0.46964071E+01
  0.24901179E-03  0.47795759E+01
  0.21978031E-03  0.48676362E+01
  0.19389840E-03  0.49601573E+01
  0.17095633E-03  0.50566623E+01
  0.15060505E-03  0.51566589E+01
  0.13254570E-03  0.52596635E+01
 -0.75787095E-04  0.58398724E+01
 -0.91059759E-04  0.57305709E+01
 -0.10930470E-03  0.56261488E+01
 -0.13108251E-03  0.55257969E+01
 -0.15705250E-03  0.54286751E+01
 -0.18798628E-03  0.53339324E+01
 -0.22478163E-03  0.52407334E+01
 -0.26847575E-03  0.51482868E+01
 -0.32025721E-03  0.50558784E+01
 -0.38147523E-03  0.49629044E+01
 -0.45364507E-03  0.48689055E+01
 -0.53844826E-03  0.47735990E+01
 -0.63772629E-03  0.46769065E+01
 -0.75346695E-03  0.45789763E+01
 -0.88778293E-03  0.44801961E+01
 -0.10428831E-02  0.43811961E+01
 -0.12210378E-02  0.42828386E+01
 -0.14245403E-02  0.41861927E+01
 -0.16556656E-02  0.40924937E+01
 -0.19166302E-02  0.40030843E+01
 -0.22095508E-02  0.39193415E+01
 -0.25363990E-02  0.38425893E+01
 -0.28989467E-02  0.37740035E+01
 -0.32986874E-02  0.37145155E+01
 -0.37367193E-02  0.36647260E+01
 -0.42135730E-02  0.36248383E+01
 -0.47289660E-02  0.35946241E+01
 -0.52814793E-02  0.35734293E+01
 -0.58681608E-02  0.35602225E+01
 -0.64840843E-02  0.35536842E+01
 -0.71219168E-02  0.35523254E+01
 -0.77715721E-02  0.35546185E+01
 -0.84200446E-02  0.35591215E+01
 -0.90515247E-02  0.35645786E+01
 -0.96478725E-02  0.35699830E+01
 -0.10189489E-01  0.35745993E+01
 -0.10656553E-01  0.35779487E+01
 -0.11030524E-01  0.35797671E+01
 -0.11295727E-01  0.35799509E+01
 -0.11440802E-01  0.35785034E+01
 -0.11459796E-01  0.35754934E+01
 -0.11352723E-01  0.35710330E+01
 -0.11125490E-01  0.35652760E+01
 -0.10789233E-01  0.35584374E+01
 -0.10359153E-01  0.35508251E+01
 -0.98530841E-02  0.35428768E+01
 -0.92899744E-02  0.35351886E+01
 -0.86885125E-02  0.35285243E+01
 -0.80660208E-02  0.35237959E+01
 -0.74377039E-02  0.35220133E+01
 -0.68162528E-02  0.35242047E+01
 -0.62117577E-02  0.35313203E+01
 -0.56318525E-02  0.35441318E+01
 -0.50819997E-02  0.35631441E+01
 -0.45658397E-02  0.35885332E+01
 -0.40855400E-02  0.36201186E+01
 -0.36421096E-02  0.36573739E+01
 -0.32356577E-02  0.36994740E+01
 -0.28655979E-02  0.37453717E+01
 -0.25308039E-02  0.37938958E+01
 -0.22297305E-02  0.38438593E+01
 -0.19605112E-02  0.38941683E+01
 -0.17210423E-02  0.39439206E+01
 -0.15090590E-02  0.39924858E+01
 -0.13222070E-02  0.40395597E+01
 -0.11581084E-02  0.40851865E+01
 -0.10144207E-02  0.41297463E+01
 -0.88888741E-03  0.41739103E+01
 -0.77937845E-03  0.42185669E+01
  0.68391954E-03  0.42647291E+01
  0.60071097E-03  0.43134344E+01
  0.52813641E-03  0.43656512E+01
  0.46476341E-03  0.44222014E+01
  0.40933709E-03  0.44837080E+01
  0.36076908E-03  0.45505698E+01
  0.31812313E-03  0.46229616E+01
  0.28059908E-03  0.47008551E+01
  0.24751618E-03  0.47840523E+01
  0.21829682E-03  0.48722259E+01
  0.19245127E-03  0.49649599E+01
  0.16956374E-03  0.50617860E+01
  0.14928009E-03  0.51622157E+01
  0.13129722E-03  0.52657648E+01
 -0.75658656E-04  0.58406252E+01
 -0.90909711E-04  0.57318740E+01
 -0.10913235E-03  0.56279190E+01
 -0.13088797E-03  0.55279518E+01
 -0.15683698E-03  0.54311327E+01
 -0.18775247E-03  0.53366118E+01
 -0.22453407E-03  0.52435554E+01
 -0.26822132E-03  0.51511751E+01
 -0.32000563E-03  0.50587607E+01
 -0.38123958E-03  0.49657137E+01
 -0.45344241E-03  0.48715817E+01
 -0.53830017E-03  0.47760901E+01
 -0.63765942E-03  0.46791697E+01
 -0.75351358E-03  0.45809790E+01
 -0.88798145E-03  0.44819169E+01
 -0.10432785E-02  0.43826250E+01
 -0.12216824E-02  0.42839773E+01
 -0.14254940E-02  0.41870546E+01
 -0.16569972E-02  0.40931028E+01
 -0.19184183E-02  0.40034749E+01
 -0.22118853E-02  0.39195564E+01
 -0.25393838E-02  0.38426779E+01
 -0.29027016E-02  0.37740194E+01
 -0.33033513E-02  0.37145136E+01
 -0.37424529E-02  0.36647592E+01
 -0.42205605E-02  0.36249543E+01
 -0.47374157E-02  0.35948623E+01
 -0.52916209E-02  0.35738179E+01
 -0.58802392E-02  0.35607773E+01
 -0.64983490E-02  0.35544082E+01
 -0.71386057E-02  0.35532094E+01
 -0.77908902E-02  0.35556434E+01
 -0.84421394E-02  0.35602613E+01
 -0.90764597E-02  0.35658035E+01
 -0.96756026E-02  0.35712627E+01
 -0.10219842E-01  0.35759058E+01
 -0.10689220E-01  0.35792576E+01
 -0.11065065E-01  0.35810585E+01
 -0.11331585E-01  0.35812094E+01
 -0.11477338E-01  0.35797168E+01
 -0.11496330E-01  0.35766519E+01
 -0.11388579E-01  0.35721271E+01
 -0.11160044E-01  0.35662957E+01
 -0.10821946E-01  0.35593709E+01
 -0.10389603E-01  0.35516588E+01
 -0.98809750E-02  0.35435956E+01
 -0.93151400E-02  0.35357774E+01
 -0.87109017E-02  0.35289703E+01
 -0.80856793E-02  0.35240913E+01
 -0.74547510E-02  0.35221584E+01
 -0.68308570E-02  0.35242106E+01
 -0.62241157E-02  0.35312109E+01
 -0.56421709E-02  0.35439450E+01
 -0.50904827E-02  0.35629320E+01
 -0.45726803E-02  0.35883612E+01
 -0.40909158E-02  0.36200633E+01
 -0.36461815E-02  0.36575206E+01
 -0.32385707E-02  0.36999133E+01
 -0.28674827E-02  0.37461954E+01
 -0.25317795E-02  0.37951930E+01
 -0.22299063E-02  0.38457115E+01
 -0.19599884E-02  0.38966444E+01
 -0.17199157E-02  0.39470721E+01
 -0.15074175E-02  0.39963426E+01
 -0.13201342E-02  0.40441261E+01
 -0.11556826E-02  0.40904394E+01
 -0.10117150E-02  0.41356358E+01
 -0.88596920E-03  0.41803622E+01
 -0.77630952E-03  0.42254882E+01
 -0.68075582E-03  0.42720162E+01
  0.59750241E-03  0.43209822E+01
  0.52492703E-03  0.43733632E+01
  0.46159131E-03  0.44299982E+01
  0.40623468E-03  0.44915344E+01
  0.35776326E-03  0.45583989E+01
  0.31523564E-03  0.46307962E+01
  0.27784679E-03  0.47087262E+01
  0.24491153E-03  0.47920162E+01
  0.21584827E-03  0.48803591E+01
  0.19016370E-03  0.49733540E+01
  0.16743892E-03  0.50705424E+01
  0.14731713E-03  0.51714409E+01
  0.12949304E-03  0.52755659E+01
 -0.75198129E-04  0.58436849E+01
 -0.90350111E-04  0.57354782E+01
 -0.10845522E-03  0.56319948E+01
 -0.13007169E-03  0.55324307E+01
 -0.15585621E-03  0.54359498E+01
 -0.18657757E-03  0.53417062E+01
 -0.22313038E-03  0.52488700E+01
 -0.26654843E-03  0.51566568E+01
 -0.31801645E-03  0.50643607E+01
 -0.37887947E-03  0.49713875E+01
 -0.45064811E-03  0.48772891E+01
 -0.53499873E-03  0.47817946E+01
 -0.63376712E-03  0.46848388E+01
 -0.74893469E-03  0.45865828E+01
 -0.88260706E-03  0.44874274E+01
 -0.10369852E-02  0.43880152E+01
 -0.12143309E-02  0.42892203E+01
 -0.14169273E-02  0.41921223E+01
 -0.16470391E-02  0.40979659E+01
 -0.19068707E-02  0.40081021E+01
 -0.21985259E-02  0.39239151E+01
 -0.25239625E-02  0.38467350E+01
 -0.28849380E-02  0.37777426E+01
 -0.32829309E-02  0.37178739E+01
 -0.37190259E-02  0.36677331E+01
 -0.41937412E-02  0.36275265E+01
 -0.47067863E-02  0.35970278E+01
 -0.52567400E-02  0.35755840E+01
 -0.58406565E-02  0.35621636E+01
 -0.64536280E-02  0.35554463E+01
 -0.70883544E-02  0.35539405E+01
 -0.77347994E-02  0.35561151E+01
 -0.83800261E-02  0.35605238E+01
 -0.90083110E-02  0.35659056E+01
 -0.96016158E-02  0.35712481E+01
 -0.10140453E-01  0.35758107E+01
 -0.10605116E-01  0.35791094E+01
 -0.10977172E-01  0.35808761E+01
 -0.11241036E-01  0.35810039E+01
 -0.11385412E-01  0.35794944E+01
 -0.11404380E-01  0.35764161E+01
 -0.11297950E-01  0.35718822E+01
 -0.11071990E-01  0.35660491E+01
 -0.10737563E-01  0.35591359E+01
 -0.10309777E-01  0.35514560E+01
 -0.98063552E-02  0.35434534E+01
 -0.92461328E-02  0.35357318E+01
 -0.86476869E-02  0.35290627E+01
 -0.80282398E-02  0.35243668E+01
 -0.74029114E-02  0.35226623E+01
 -0.67843247E-02  0.35249861E+01
 -0.61825207E-02  0.35322972E+01
 -0.56050997E-02  0.35453759E+01
 -0.50575060E-02  0.35647361E+01
 -0.45433729E-02  0.35905629E+01
 -0.40648711E-02  0.36226847E+01
 -0.36230192E-02  0.36605832E+01
 -0.32179418E-02  0.37034403E+01
 -0.28490710E-02  0.37502128E+01
 -0.25153013E-02  0.37997298E+01
 -0.22151094E-02  0.38507988E+01
 -0.19466508E-02  0.39023130E+01
 -0.17078431E-02  0.39533489E+01
 -0.14964421E-02  0.40032463E+01
 -0.13101122E-02  0.40516629E+01
 -0.11464920E-02  0.40985988E+01
 -0.10032536E-02  0.41443883E+01
 -0.87815250E-03  0.41896590E+01
 -0.76906812E-03  0.42352637E+01
 -0.67403335E-03  0.42821925E+01
  0.59125338E-03  0.43314768E+01
  0.51911471E-03  0.43840964E+01
  0.45618594E-03  0.44409019E+01
  0.40121177E-03  0.45025586E+01
  0.35310218E-03  0.45695169E+01
  0.31091844E-03  0.46420069E+01
  0.27385728E-03  0.47200542E+01
  0.24123452E-03  0.48035096E+01
  0.21246905E-03  0.48920860E+01
  0.18706768E-03  0.49853977E+01
  0.16461142E-03  0.50829972E+01
  0.14474333E-03  0.51844069E+01
  0.12715789E-03  0.52891454E+01
 -0.74413343E-04  0.58489455E+01
 -0.89390338E-04  0.57412887E+01
 -0.10728456E-03  0.56382925E+01
 -0.12864715E-03  0.55391600E+01
 -0.15412636E-03  0.54430626E+01
 -0.18448099E-03  0.53491608E+01
 -0.22059391E-03  0.52566308E+01
 -0.26348513E-03  0.51646935E+01
 -0.31432344E-03  0.50726474E+01
 -0.37443550E-03  0.49799016E+01
 -0.44531099E-03  0.48860096E+01
 -0.52860266E-03  0.47907008E+01
 -0.62611992E-03  0.46939074E+01
 -0.73981496E-03  0.45957863E+01
 -0.87176130E-03  0.44967311E+01
 -0.10241248E-02  0.43973753E+01
 -0.11991287E-02  0.42985811E+01
 -0.13990142E-02  0.42014152E+01
 -0.16259992E-02  0.41071082E+01
 -0.18822360E-02  0.40169980E+01
 -0.21697695E-02  0.39324571E+01
 -0.24904909E-02  0.38548080E+01
 -0.28460821E-02  0.37852292E+01
 -0.32379381E-02  0.37246612E+01
 -0.36670533E-02  0.36737209E+01
 -0.41338547E-02  0.36326357E+01
 -0.46379671E-02  0.36012080E+01
 -0.51779034E-02  0.35788190E+01
 -0.57506876E-02  0.35644746E+01
 -0.63514360E-02  0.35568903E+01
 -0.69729489E-02  0.35546061E+01
 -0.76053846E-02  0.35561140E+01
 -0.82361092E-02  0.35599802E+01
 -0.88498138E-02  0.35649451E+01
 -0.94289757E-02  0.35699879E+01
 -0.99546964E-02  0.35743517E+01
 -0.10407890E-01  0.35775319E+01
 -0.10770718E-01  0.35792393E+01
 -0.11028105E-01  0.35793484E+01
 -0.11169125E-01  0.35778473E+01
 -0.11188041E-01  0.35747976E+01
 -0.11084841E-01  0.35703126E+01
 -0.10865172E-01  0.35645563E+01
 -0.10539702E-01  0.35577601E+01
 -0.10123020E-01  0.35502534E+01
 -0.96322629E-02  0.35424968E+01
 -0.90856716E-02  0.35351078E+01
 -0.85012677E-02  0.35288664E+01
 -0.78957951E-02  0.35246940E+01
 -0.72839918E-02  0.35236015E+01
 -0.66782035E-02  0.35266105E+01
 -0.60882902E-02  0.35346588E+01
 -0.55217560E-02  0.35485025E+01
 -0.49840144E-02  0.35686314E+01
 -0.44787165E-02  0.35952094E+01
 -0.40080818E-02  0.36280491E+01
 -0.35731958E-02  0.36666235E+01
 -0.31742582E-02  0.37101124E+01
 -0.28107781E-02  0.37574772E+01
 -0.24817249E-02  0.38075559E+01
 -0.21856461E-02  0.38591675E+01
 -0.19207632E-02  0.39112170E+01
 -0.16850552E-02  0.39627904E+01
 -0.14763348E-02  0.40132329E+01
 -0.12923188E-02  0.40622021E+01
 -0.11306943E-02  0.41096923E+01
 -0.98917753E-03  0.41560269E+01
 -0.86556394E-03  0.42018197E+01
 -0.75776871E-03  0.42479086E+01
 -0.66385618E-03  0.42952709E+01
  0.58205880E-03  0.43449296E+01
  0.51078636E-03  0.43978630E+01
  0.44862700E-03  0.44549269E+01
  0.39434151E-03  0.45167992E+01
  0.34685300E-03  0.45839479E+01
  0.30523318E-03  0.46566248E+01
  0.26868701E-03  0.47348778E+01
  0.23653674E-03  0.48185795E+01
  0.20820618E-03  0.49074617E+01
  0.18320595E-03  0.50011544E+01
  0.16111999E-03  0.50992213E+01
  0.14159363E-03  0.52011917E+01
  0.12432322E-03  0.53065875E+01
 -0.73317176E-04  0.58562901E+01
 -0.88046148E-04  0.57492007E+01
 -0.10563966E-03  0.56467175E+01
 -0.12663800E-03  0.55480550E+01
 -0.15167645E-03  0.54523949E+01
 -0.18149836E-03  0.53589073E+01
 -0.21696838E-03  0.52667764E+01
 -0.25908512E-03  0.51752299E+01
 -0.30899250E-03  0.50835708E+01
 -0.36798847E-03  0.49912106E+01
 -0.43753000E-03  0.48977022E+01
 -0.51923293E-03  0.48027712E+01
 -0.61486539E-03  0.47063424E+01
 -0.72633398E-03  0.46085609E+01
 -0.85566215E-03  0.45098052E+01
 -0.10049612E-02  0.44106890E+01
 -0.11763947E-02  0.43120522E+01
 -0.13721389E-02  0.42149366E+01
 -0.15943399E-02  0.41205469E+01
 -0.18450702E-02  0.40301963E+01
 -0.21262847E-02  0.39452363E+01
 -0.24397730E-02  0.38669739E+01
 -0.27871022E-02  0.37965816E+01
 -0.31695401E-02  0.37350052E+01
 -0.35879446E-02  0.36828799E+01
 -0.40426037E-02  0.36404656E+01
 -0.45330136E-02  0.36076097E+01
 -0.50575879E-02  0.35837483E+01
 -0.56133050E-02  0.35679473E+01
 -0.61953200E-02  0.35589818E+01
 -0.67965868E-02  0.35554440E+01
 -0.74075628E-02  0.35558659E+01
 -0.80160781E-02  0.35588376E+01
 -0.86074582E-02  0.35631059E+01
 -0.91649682E-02  0.35676399E+01
 -0.96706105E-02  0.35716603E+01
 -0.10106246E-01  0.35746328E+01
 -0.10454945E-01  0.35762364E+01
 -0.10702411E-01  0.35763174E+01
 -0.10838281E-01  0.35748429E+01
 -0.10857099E-01  0.35718635E+01
 -0.10758822E-01  0.35674926E+01
 -0.10548759E-01  0.35619040E+01
 -0.10236977E-01  0.35553476E+01
 -0.98372763E-02  0.35481755E+01
 -0.93659012E-02  0.35408713E+01
 -0.88401835E-02  0.35340706E+01
 -0.82772977E-02  0.35285625E+01
 -0.76932565E-02  0.35252654E+01
 -0.71022149E-02  0.35251734E+01
 -0.65160924E-02  0.35292797E+01
 -0.59444724E-02  0.35384842E+01
 -0.53947093E-02  0.35535008E+01
 -0.48721682E-02  0.35747774E+01
 -0.43805245E-02  0.36024415E+01
 -0.39220698E-02  0.36362783E+01
 -0.34979893E-02  0.36757445E+01
 -0.31085946E-02  0.37200155E+01
 -0.27535094E-02  0.37680593E+01
 -0.24318143E-02  0.38187293E+01
 -0.21421621E-02  0.38708657E+01
 -0.18828727E-02  0.39233968E+01
 -0.16520165E-02  0.39754313E+01
 -0.14474910E-02  0.40263325E+01
 -0.12670920E-02  0.40757702E+01
 -0.11085794E-02  0.41237433E+01
 -0.96973640E-03  0.41705727E+01
 -0.84841967E-03  0.42168632E+01
 -0.74259939E-03  0.42634401E+01
 -0.65038885E-03  0.43112673E+01
 -0.57006340E-03  0.43613568E+01
  0.50006991E-03  0.44146802E+01
  0.43902805E-03  0.44720933E+01
  0.38572515E-03  0.45342803E+01
  0.33910622E-03  0.46017219E+01
  0.29826091E-03  0.46746864E+01
  0.26240869E-03  0.47532412E+01
  0.23088343E-03  0.48372779E+01
  0.20311820E-03  0.49265467E+01
  0.17863098E-03  0.50206925E+01
  0.15701156E-03  0.51192906E+01
  0.13790998E-03  0.52218783E+01
  0.12102642E-03  0.53279817E+01
 -0.71927219E-04  0.58655901E+01
 -0.86339256E-04  0.57590971E+01
 -0.10354735E-03  0.56571633E+01
 -0.12407741E-03  0.55590182E+01
 -0.14854749E-03  0.54638572E+01
 -0.17768044E-03  0.53708625E+01
 -0.21231659E-03  0.52792289E+01
 -0.25342606E-03  0.51881920E+01
 -0.30211954E-03  0.50970602E+01
 -0.35965672E-03  0.50052463E+01
 -0.42745087E-03  0.49123010E+01
 -0.50706854E-03  0.48179424E+01
 -0.60022287E-03  0.47220830E+01
 -0.70875967E-03  0.46248500E+01
 -0.83463588E-03  0.45265984E+01
 -0.97989038E-03  0.44279136E+01
 -0.11466083E-02  0.43296026E+01
 -0.13368802E-02  0.42326712E+01
 -0.15527586E-02  0.41382874E+01
 -0.17962122E-02  0.40477286E+01
 -0.20690802E-02  0.39623154E+01
 -0.23730218E-02  0.38833322E+01
 -0.27094581E-02  0.38119407E+01
 -0.30794958E-02  0.37490913E+01
 -0.34838204E-02  0.36954417E+01
 -0.39225460E-02  0.36512928E+01
 -0.43950094E-02  0.36165506E+01
 -0.48995031E-02  0.35907237E+01
 -0.54329547E-02  0.35729584E+01
 -0.59905763E-02  0.35621102E+01
 -0.65655276E-02  0.35568439E+01
 -0.71486568E-02  0.35557488E+01
 -0.77283955E-02  0.35574514E+01
 -0.82908871E-02  0.35607122E+01
 -0.88204096E-02  0.35644926E+01
 -0.93001192E-02  0.35679883E+01
 -0.97130884E-02  0.35706295E+01
 -0.10043550E-01  0.35720561E+01
 -0.10278202E-01  0.35720790E+01
 -0.10407400E-01  0.35706384E+01
 -0.10426050E-01  0.35677705E+01
 -0.10334069E-01  0.35635877E+01
 -0.10136339E-01  0.35582756E+01
 -0.98421650E-02  0.35521059E+01
 -0.94643409E-02  0.35454575E+01
 -0.90179708E-02  0.35388401E+01
 -0.85192253E-02  0.35329085E+01
 -0.79841923E-02  0.35284586E+01
 -0.74279434E-02  0.35263992E+01
 -0.68638800E-02  0.35276976E+01
 -0.63033677E-02  0.35333048E+01
 -0.57556251E-02  0.35440669E+01
 -0.52278057E-02  0.35606392E+01
 -0.47252027E-02  0.35834122E+01
 -0.42515139E-02  0.36124641E+01
 -0.38091156E-02  0.36475432E+01
 -0.33993140E-02  0.36880846E+01
 -0.30225588E-02  0.37332587E+01
 -0.26786161E-02  0.37820432E+01
 -0.23667062E-02  0.38333137E+01
 -0.20856145E-02  0.38859411E+01
 -0.18337857E-02  0.39388886E+01
 -0.16094070E-02  0.39912996E+01
 -0.14104851E-02  0.40425680E+01
 -0.12349175E-02  0.40923873E+01
 -0.10805589E-02  0.41407706E+01
 -0.94528024E-03  0.41880436E+01
 -0.82701828E-03  0.42348072E+01
 -0.72381593E-03  0.42818762E+01
 -0.63385144E-03  0.43302007E+01
 -0.55545747E-03  0.43807785E+01
  0.48713068E-03  0.44345705E+01
  0.42753346E-03  0.44924267E+01
  0.37548926E-03  0.45550322E+01
  0.32997325E-03  0.46228744E+01
  0.29010002E-03  0.46962340E+01
  0.25510942E-03  0.47751937E+01
  0.22435184E-03  0.48596622E+01
  0.19727369E-03  0.49494060E+01
  0.17340367E-03  0.50440847E+01
  0.15234022E-03  0.51432855E+01
  0.13374036E-03  0.52465542E+01
  0.11731000E-03  0.53534218E+01
 -0.70265308E-04  0.58767030E+01
 -0.84296739E-04  0.57708473E+01
 -0.10104124E-03  0.56695096E+01
 -0.12100710E-03  0.55719379E+01
 -0.14479132E-03  0.54773445E+01
 -0.17309157E-03  0.53849269E+01
 -0.20671845E-03  0.52938925E+01
 -0.24660706E-03  0.52034868E+01
 -0.29382739E-03  0.51130238E+01
 -0.34959215E-03  0.50219177E+01
 -0.41526107E-03  0.49297150E+01
 -0.49234029E-03  0.48361237E+01
 -0.58247559E-03  0.47410398E+01
 -0.68743853E-03  0.46445670E+01
 -0.80910492E-03  0.45470300E+01
 -0.94942566E-03  0.44489776E+01
 -0.11103908E-02  0.43511746E+01
 -0.12939882E-02  0.42545811E+01
 -0.15021584E-02  0.41603177E+01
 -0.17367477E-02  0.40696162E+01
 -0.19994595E-02  0.39837570E+01
 -0.22918018E-02  0.39039941E+01
 -0.26150278E-02  0.38314732E+01
 -0.29700605E-02  0.37671468E+01
 -0.33573910E-02  0.37116967E+01
 -0.37769392E-02  0.36654706E+01
 -0.42278664E-02  0.36284432E+01
 -0.47083366E-02  0.36002093E+01
 -0.52152320E-02  0.35800120E+01
 -0.57438461E-02  0.35668059E+01
 -0.62875921E-02  0.35593469E+01
 -0.68377858E-02  0.35562984E+01
 -0.73835690E-02  0.35563377E+01
 -0.79120425E-02  0.35582492E+01
 -0.84086636E-02  0.35609927E+01
 -0.88579277E-02  0.35637411E+01
 -0.92443094E-02  0.35658880E+01
 -0.95533831E-02  0.35670309E+01
 -0.97729953E-02  0.35669410E+01
 -0.98943306E-02  0.35655280E+01
 -0.99127134E-02  0.35628107E+01
 -0.98280217E-02  0.35588993E+01
 -0.96446483E-02  0.35539916E+01
 -0.93710240E-02  0.35483812E+01
 -0.90187851E-02  0.35424747E+01
 -0.86017218E-02  0.35368070E+01
 -0.81346608E-02  0.35320491E+01
 -0.76324275E-02  0.35289977E+01
 -0.71089953E-02  0.35285432E+01
 -0.65768791E-02  0.35316144E+01
 -0.60467871E-02  0.35391062E+01
 -0.55274977E-02  0.35517966E+01
 -0.50259131E-02  0.35702678E+01
 -0.45472264E-02  0.35948408E+01
 -0.40951455E-02  0.36255343E+01
 -0.36721316E-02  0.36620532E+01
 -0.32796198E-02  0.37038087E+01
 -0.29182115E-02  0.37499669E+01
 -0.25878319E-02  0.37995199E+01
 -0.22878589E-02  0.38513728E+01
 -0.20172301E-02  0.39044368E+01
 -0.17745343E-02  0.39577209E+01
 -0.15580952E-02  0.40104147E+01
 -0.13660478E-02  0.40619541E+01
 -0.11964107E-02  0.41120661E+01
 -0.10471518E-02  0.41607872E+01
 -0.91624731E-03  0.42084543E+01
 -0.80173087E-03  0.42556685E+01
 -0.70173355E-03  0.43032362E+01
 -0.61451276E-03  0.43520927E+01
 -0.53847119E-03  0.44032194E+01
  0.47216670E-03  0.44575617E+01
  0.41431435E-03  0.45159588E+01
  0.36378238E-03  0.45790908E+01
  0.31958359E-03  0.46474470E+01
  0.28086381E-03  0.47213151E+01
  0.24688862E-03  0.48007898E+01
  0.21702943E-03  0.48857939E+01
  0.19074971E-03  0.49761087E+01
  0.16759199E-03  0.50714078E+01
  0.14716592E-03  0.51712901E+01
  0.12913766E-03  0.52753103E+01
  0.11322059E-03  0.53830052E+01
 -0.68356937E-04  0.58894709E+01
 -0.81950295E-04  0.57843052E+01
 -0.98160742E-04  0.56836205E+01
 -0.11747615E-03  0.55866864E+01
 -0.14046899E-03  0.54927356E+01
 -0.16780776E-03  0.54009837E+01
 -0.20026845E-03  0.53106532E+01
 -0.23874554E-03  0.52210010E+01
 -0.28426171E-03  0.51313478E+01
 -0.33797516E-03  0.50411095E+01
 -0.40118347E-03  0.49498272E+01
 -0.47532272E-03  0.48571968E+01
 -0.56196072E-03  0.47630941E+01
 -0.66278315E-03  0.46675949E+01
 -0.77957230E-03  0.45709878E+01
 -0.91417801E-03  0.44737780E+01
 -0.10684818E-02  0.43766802E+01
 -0.12443548E-02  0.42806000E+01
 -0.14436121E-02  0.41866015E+01
 -0.16679637E-02  0.40958618E+01
 -0.19189640E-02  0.40096122E+01
 -0.21979572E-02  0.39290686E+01
 -0.25060169E-02  0.38553545E+01
 -0.28438720E-02  0.37894210E+01
 -0.32118107E-02  0.37319729E+01
 -0.36095538E-02  0.36834069E+01
 -0.40360870E-02  0.36437724E+01
 -0.44894525E-02  0.36127596E+01
 -0.49665036E-02  0.35897213E+01
 -0.54626432E-02  0.35737258E+01
 -0.59715817E-02  0.35636364E+01
 -0.64851621E-02  0.35582069E+01
 -0.69933129E-02  0.35561805E+01
 -0.74841849E-02  0.35563787E+01
 -0.79445198E-02  0.35577698E+01
 -0.83602641E-02  0.35595108E+01
 -0.87174065E-02  0.35609622E+01
 -0.90029674E-02  0.35616810E+01
 -0.92060286E-02  0.35613980E+01
 -0.93186683E-02  0.35599908E+01
 -0.93366634E-02  0.35574594E+01
 -0.92598541E-02  0.35539100E+01
 -0.90921150E-02  0.35495501E+01
 -0.88409429E-02  0.35446936E+01
 -0.85167343E-02  0.35397707E+01
 -0.81318656E-02  0.35353367E+01
 -0.76997123E-02  0.35320715E+01
 -0.72337293E-02  0.35307631E+01
 -0.67466894E-02  0.35322722E+01
 -0.62501309E-02  0.35374764E+01
 -0.57540272E-02  0.35472013E+01
 -0.52666553E-02  0.35621439E+01
 -0.47946194E-02  0.35828023E+01
 -0.43429790E-02  0.36094185E+01
 -0.39154306E-02  0.36419455E+01
 -0.35145074E-02  0.36800420E+01
 -0.31417687E-02  0.37230951E+01
 -0.27979677E-02  0.37702699E+01
 -0.24831932E-02  0.38205787E+01
 -0.21969889E-02  0.38729640E+01
 -0.19384543E-02  0.39263867E+01
 -0.17063349E-02  0.39799118E+01
 -0.14991038E-02  0.40327853E+01
 -0.13150389E-02  0.40844952E+01
 -0.11522942E-02  0.41348110E+01
 -0.10089658E-02  0.41837998E+01
 -0.88314916E-03  0.42318153E+01
 -0.77298885E-03  0.42794624E+01
 -0.67671701E-03  0.43275399E+01
 -0.59268214E-03  0.43769677E+01
 -0.51936791E-03  0.44287078E+01
 -0.45540306E-03  0.44836862E+01
  0.39956397E-03  0.45427263E+01
  0.35077114E-03  0.46064977E+01
  0.30808149E-03  0.46754862E+01
  0.27067765E-03  0.47499822E+01
  0.23785562E-03  0.48300883E+01
  0.20901179E-03  0.49157387E+01
  0.18363001E-03  0.50067277E+01
  0.16126944E-03  0.51027416E+01
  0.14155324E-03  0.52033909E+01
  0.12415860E-03  0.53082397E+01
  0.10880801E-03  0.54168312E+01
 -0.66230580E-04  0.59037199E+01
 -0.79335377E-04  0.57993089E+01
 -0.94950029E-04  0.56993439E+01
 -0.11353956E-03  0.56031196E+01
 -0.13564905E-03  0.55098920E+01
 -0.16191435E-03  0.54188978E+01
 -0.19307280E-03  0.53293772E+01
 -0.22997352E-03  0.52406005E+01
 -0.27358637E-03  0.51518965E+01
 -0.32500871E-03  0.50626827E+01
 -0.38546883E-03  0.49724950E+01
 -0.45632479E-03  0.48810155E+01
 -0.53905761E-03  0.47880977E+01
 -0.63525765E-03  0.46937856E+01
 -0.74660364E-03  0.45983272E+01
 -0.87483403E-03  0.45021784E+01
 -0.10217113E-02  0.44059976E+01
 -0.11889799E-02  0.43106285E+01
 -0.13783199E-02  0.42170709E+01
 -0.15912968E-02  0.41264391E+01
 -0.18293091E-02  0.40399074E+01
 -0.20935327E-02  0.39586461E+01
 -0.23848593E-02  0.38837496E+01
 -0.27038250E-02  0.38161626E+01
 -0.30505201E-02  0.37566093E+01
 -0.34244750E-02  0.37055348E+01
 -0.38245144E-02  0.36630646E+01
 -0.42485783E-02  0.36289894E+01
 -0.46935161E-02  0.36027795E+01
 -0.51548723E-02  0.35836278E+01
 -0.56266909E-02  0.35705180E+01
 -0.61013844E-02  0.35623092E+01
 -0.65697124E-02  0.35578260E+01
 -0.70209224E-02  0.35559420E+01
 -0.74430856E-02  0.35556475E+01
 -0.78236422E-02  0.35560950E+01
 -0.81501329E-02  0.35566210E+01
 -0.84110559E-02  0.35567472E+01
 -0.85967542E-02  0.35561678E+01
 -0.87002184E-02  0.35547296E+01
 -0.87176904E-02  0.35524128E+01
 -0.86489784E-02  0.35493174E+01
 -0.84974364E-02  0.35456571E+01
 -0.82696175E-02  0.35417603E+01
 -0.79746588E-02  0.35380736E+01
 -0.76234952E-02  0.35351633E+01
 -0.72280142E-02  0.35337070E+01
 -0.68002576E-02  0.35344719E+01
 -0.63517498E-02  0.35382756E+01
 -0.58930026E-02  0.35459316E+01
 -0.54332057E-02  0.35581839E+01
 -0.49800881E-02  0.35756385E+01
 -0.45399147E-02  0.35987009E+01
 -0.41175750E-02  0.36275290E+01
 -0.37167243E-02  0.36620078E+01
 -0.33399444E-02  0.37017497E+01
 -0.29889012E-02  0.37461208E+01
 -0.26644884E-02  0.37942903E+01
 -0.23669520E-02  0.38452977E+01
 -0.20959990E-02  0.38981311E+01
 -0.18508931E-02  0.39518099E+01
 -0.16305406E-02  0.40054645E+01
 -0.14335717E-02  0.40584066E+01
 -0.12584158E-02  0.41101843E+01
 -0.11033726E-02  0.41606171E+01
 -0.96667649E-03  0.42098084E+01
 -0.84655374E-03  0.42581332E+01
 -0.74127016E-03  0.43062023E+01
 -0.64916928E-03  0.43548075E+01
 -0.56870027E-03  0.44048520E+01
 -0.49843656E-03  0.44572756E+01
 -0.43708574E-03  0.45129810E+01
  0.38349252E-03  0.45727707E+01
  0.33663595E-03  0.46372992E+01
  0.29562241E-03  0.47070432E+01
  0.25967600E-03  0.47822918E+01
  0.22812712E-03  0.48631515E+01
  0.20040049E-03  0.49495650E+01
  0.17600323E-03  0.50413375E+01
  0.15451348E-03  0.51381673E+01
  0.13556994E-03  0.52396758E+01
  0.11886253E-03  0.53454365E+01
  0.10412422E-03  0.54549996E+01
 -0.63916951E-04  0.59192593E+01
 -0.76490253E-04  0.58156792E+01
 -0.91456783E-04  0.57165103E+01
 -0.10925675E-03  0.56210755E+01
 -0.13040553E-03  0.55286572E+01
 -0.15550355E-03  0.54385157E+01
 -0.18524626E-03  0.53499116E+01
 -0.22043362E-03  0.52621307E+01
 -0.26197831E-03  0.51745117E+01
 -0.31091190E-03  0.50864747E+01
 -0.36838775E-03  0.49975503E+01
 -0.43567968E-03  0.49074065E+01
 -0.51417514E-03  0.48158726E+01
 -0.60536191E-03  0.47229591E+01
 -0.71080762E-03  0.46288696E+01
 -0.83213177E-03  0.45340069E+01
 -0.97097052E-03  0.44389679E+01
 -0.11289352E-02  0.43445288E+01
 -0.13075654E-02  0.42516190E+01
 -0.15082788E-02  0.41612830E+01
 -0.17323174E-02  0.40746312E+01
 -0.19806909E-02  0.39927812E+01
 -0.22541160E-02  0.39167916E+01
 -0.25529465E-02  0.38475941E+01
 -0.28770909E-02  0.37859273E+01
 -0.32259106E-02  0.37322803E+01
 -0.35980947E-02  0.36868528E+01
 -0.39915105E-02  0.36495363E+01
 -0.44030362E-02  0.36199220E+01
 -0.48283895E-02  0.35973335E+01
 -0.52619785E-02  0.35808849E+01
 -0.56968086E-02  0.35695529E+01
 -0.61244868E-02  0.35622582E+01
 -0.65353613E-02  0.35579424E+01
 -0.69188259E-02  0.35556336E+01
 -0.72637960E-02  0.35544948E+01
 -0.75593378E-02  0.35538511E+01
 -0.77953972E-02  0.35531994E+01
 -0.79635510E-02  0.35522037E+01
 -0.80576830E-02  0.35506839E+01
 -0.80744935E-02  0.35486009E+01
 -0.80137664E-02  0.35460459E+01
 -0.78783569E-02  0.35432333E+01
 -0.76739049E-02  0.35404977E+01
 -0.74083236E-02  0.35382916E+01
 -0.70911393E-02  0.35371794E+01
 -0.67327773E-02  0.35378228E+01
 -0.63438797E-02  0.35409532E+01
 -0.59347238E-02  0.35473315E+01
 -0.55147827E-02  0.35576946E+01
 -0.50924398E-02  0.35726947E+01
 -0.46748456E-02  0.35928391E+01
 -0.42678898E-02  0.36184364E+01
 -0.38762558E-02  0.36495589E+01
 -0.35035226E-02  0.36860244E+01
 -0.31522889E-02  0.37274029E+01
 -0.28243005E-02  0.37730449E+01
 -0.25205699E-02  0.38221303E+01
 -0.22414847E-02  0.38737334E+01
 -0.19869048E-02  0.39268963E+01
 -0.17562520E-02  0.39807053E+01
 -0.15485919E-02  0.40343642E+01
 -0.13627131E-02  0.40872579E+01
 -0.11972003E-02  0.41390012E+01
 -0.10505046E-02  0.41894692E+01
 -0.92100553E-03  0.42388059E+01
 -0.80706726E-03  0.42874099E+01
 -0.70708451E-03  0.43358994E+01
 -0.61951956E-03  0.43850590E+01
 -0.54292936E-03  0.44357735E+01
 -0.47598367E-03  0.44889574E+01
 -0.41747500E-03  0.45454863E+01
 -0.36632184E-03  0.46061374E+01
  0.32156657E-03  0.46715450E+01
  0.28236932E-03  0.47421727E+01
  0.24799934E-03  0.48183032E+01
  0.21782460E-03  0.49000437E+01
  0.19130092E-03  0.49873425E+01
  0.16796099E-03  0.50800137E+01
  0.14740394E-03  0.51777661E+01
  0.12928567E-03  0.52802317E+01
  0.11331025E-03  0.53869931E+01
  0.99222343E-04  0.54976084E+01
 -0.61448227E-04  0.59358822E+01
 -0.73455011E-04  0.58332203E+01
 -0.87730955E-04  0.57349333E+01
 -0.10468997E-03  0.56403747E+01
 -0.12481594E-03  0.55488563E+01
 -0.14867182E-03  0.54596648E+01
 -0.17690877E-03  0.53720837E+01
 -0.21027481E-03  0.52854166E+01
 -0.24962226E-03  0.51990137E+01
 -0.29591325E-03  0.51122995E+01
 -0.35022222E-03  0.50248000E+01
 -0.41373429E-03  0.49361692E+01
 -0.48773858E-03  0.48462121E+01
 -0.57361530E-03  0.47549038E+01
 -0.67281592E-03  0.46624024E+01
 -0.78683613E-03  0.45690544E+01
 -0.91718158E-03  0.44753921E+01
 -0.10653271E-02  0.43821201E+01
 -0.12326707E-02  0.42900928E+01
 -0.14204828E-02  0.42002796E+01
 -0.16298530E-02  0.41137214E+01
 -0.18616335E-02  0.40314763E+01
 -0.21163786E-02  0.39545609E+01
 -0.23942789E-02  0.38838866E+01
 -0.26950851E-02  0.38201993E+01
 -0.30180192E-02  0.37640262E+01
 -0.33616685E-02  0.37156356E+01
 -0.37238641E-02  0.36750162E+01
 -0.41015482E-02  0.36418786E+01
 -0.44906429E-02  0.36156795E+01
 -0.48859417E-02  0.35956687E+01
 -0.52810514E-02  0.35809501E+01
 -0.56684165E-02  0.35705532E+01
 -0.60394562E-02  0.35635028E+01
 -0.63848365E-02  0.35588821E+01
 -0.66948812E-02  0.35558813E+01
 -0.69601049E-02  0.35538297E+01
 -0.71718231E-02  0.35522123E+01
 -0.73227772E-02  0.35506732E+01
 -0.74076954E-02  0.35490106E+01
 -0.74237147E-02  0.35471679E+01
 -0.73706038E-02  0.35452249E+01
 -0.72507575E-02  0.35433899E+01
 -0.70689651E-02  0.35419939E+01
 -0.68319922E-02  0.35414820E+01
 -0.65480371E-02  0.35424022E+01
 -0.62261370E-02  0.35453842E+01
 -0.58755943E-02  0.35511089E+01
 -0.55054798E-02  0.35602669E+01
 -0.51242484E-02  0.35735071E+01
 -0.47394774E-02  0.35913827E+01
 -0.43577230E-02  0.36142978E+01
 -0.39844730E-02  0.36424633E+01
 -0.36241699E-02  0.36758679E+01
 -0.32802791E-02  0.37142670E+01
 -0.29553801E-02  0.37571942E+01
 -0.26512654E-02  0.38039915E+01
 -0.23690382E-02  0.38538580E+01
 -0.21092049E-02  0.39059107E+01
 -0.18717616E-02  0.39592534E+01
 -0.16562762E-02  0.40130467E+01
 -0.14619668E-02  0.40665746E+01
 -0.12877764E-02  0.41193008E+01
 -0.11324450E-02  0.41709118E+01
 -0.99457613E-03  0.42213416E+01
 -0.87269781E-03  0.42707771E+01
 -0.76531588E-03  0.43196422E+01
 -0.67095842E-03  0.43685624E+01
 -0.58821108E-03  0.44183137E+01
 -0.51574321E-03  0.44697606E+01
 -0.45232527E-03  0.45237893E+01
 -0.39683881E-03  0.45812444E+01
 -0.34827988E-03  0.46428738E+01
 -0.30575762E-03  0.47092872E+01
  0.26848899E-03  0.47809305E+01
  0.23579105E-03  0.48580764E+01
  0.20707176E-03  0.49408292E+01
  0.18182010E-03  0.50291399E+01
  0.15959613E-03  0.51228297E+01
  0.14002149E-03  0.52216164E+01
  0.12277064E-03  0.53251418E+01
  0.10756293E-03  0.54329980E+01
  0.94155677E-04  0.55447506E+01
 -0.58857264E-04  0.59533671E+01
 -0.70270571E-04  0.58517203E+01
 -0.83823499E-04  0.57544093E+01
 -0.99902641E-04  0.56608203E+01
 -0.11895921E-03  0.55702967E+01
 -0.14151731E-03  0.54821543E+01
 -0.16818225E-03  0.53957018E+01
 -0.19964831E-03  0.53102630E+01
 -0.23670543E-03  0.52252019E+01
 -0.28024410E-03  0.51399490E+01
 -0.33125730E-03  0.50540273E+01
 -0.39083884E-03  0.49670776E+01
 -0.46017672E-03  0.48788811E+01
 -0.54054073E-03  0.47893778E+01
 -0.63326355E-03  0.46986790E+01
 -0.73971482E-03  0.46070745E+01
 -0.86126816E-03  0.45150297E+01
 -0.99926185E-03  0.44231756E+01
 -0.11549537E-02  0.43322885E+01
 -0.13294716E-02  0.42432591E+01
 -0.15237608E-02  0.41570539E+01
 -0.17385281E-02  0.40746669E+01
 -0.19741835E-02  0.39970659E+01
 -0.22307779E-02  0.39251351E+01
 -0.25079336E-02  0.38596202E+01
 -0.28047679E-02  0.38010778E+01
 -0.31198046E-02  0.37498370E+01
 -0.34508775E-02  0.37059768E+01
 -0.37950283E-02  0.36693221E+01
 -0.41484111E-02  0.36394605E+01
 -0.45062184E-02  0.36157787E+01
 -0.48626525E-02  0.35975138E+01
 -0.52109652E-02  0.35838137E+01
 -0.55435908E-02  0.35738004E+01
 -0.58523863E-02  0.35666281E+01
 -0.61289826E-02  0.35615315E+01
 -0.63652295E-02  0.35578611E+01
 -0.65537005E-02  0.35551050E+01
 -0.66882049E-02  0.35528985E+01
 -0.67642455E-02  0.35510257E+01
 -0.67793631E-02  0.35494147E+01
 -0.67333207E-02  0.35481315E+01
 -0.66281021E-02  0.35473714E+01
 -0.64677287E-02  0.35474506E+01
 -0.62579230E-02  0.35487932E+01
 -0.60056681E-02  0.35519149E+01
 -0.57187213E-02  0.35573981E+01
 -0.54051384E-02  0.35658587E+01
 -0.50728546E-02  0.35779046E+01
 -0.47293512E-02  0.35940889E+01
 -0.43814198E-02  0.36148607E+01
 -0.40350207E-02  0.36405201E+01
 -0.36952208E-02  0.36711831E+01
 -0.33661919E-02  0.37067599E+01
 -0.30512500E-02  0.37469510E+01
 -0.27529176E-02  0.37912617E+01
 -0.24729982E-02  0.38390347E+01
 -0.22126539E-02  0.38894962E+01
 -0.19724832E-02  0.39418142E+01
 -0.17525972E-02  0.39951614E+01
 -0.15526945E-02  0.40487789E+01
 -0.13721338E-02  0.41020356E+01
 -0.12100058E-02  0.41544780E+01
 -0.10652010E-02  0.42058669E+01
 -0.93647368E-03  0.42561971E+01
 -0.82249984E-03  0.43056992E+01
 -0.72192786E-03  0.43548218E+01
 -0.63342067E-03  0.44041965E+01
 -0.55568927E-03  0.44545891E+01
 -0.48751754E-03  0.45068410E+01
 -0.42777897E-03  0.45618072E+01
 -0.37544634E-03  0.46202978E+01
 -0.32959546E-03  0.46830275E+01
 -0.28940426E-03  0.47505772E+01
  0.25414838E-03  0.48233715E+01
  0.22319447E-03  0.49016695E+01
  0.19599204E-03  0.49855692E+01
  0.17206462E-03  0.50750219E+01
  0.15100089E-03  0.51698538E+01
  0.13244615E-03  0.52697904E+01
  0.11609436E-03  0.53744827E+01
  0.10168101E-03  0.54835317E+01
 -0.88976810E-04  0.55965111E+01
 -0.56176837E-04  0.59714805E+01
 -0.66977718E-04  0.58709540E+01
 -0.79785147E-04  0.57747199E+01
 -0.94957839E-04  0.56821993E+01
 -0.11291371E-03  0.55927688E+01
 -0.13413733E-03  0.55057757E+01
 -0.15918738E-03  0.54205560E+01
 -0.18870356E-03  0.53364561E+01
 -0.22341259E-03  0.52528561E+01
 -0.26413230E-03  0.51691945E+01
 -0.31177332E-03  0.50849932E+01
 -0.36733714E-03  0.49998817E+01
 -0.43190972E-03  0.49136186E+01
 -0.50664972E-03  0.48261096E+01
 -0.59277058E-03  0.47374205E+01
 -0.69151599E-03  0.46477838E+01
 -0.80412858E-03  0.45575985E+01
 -0.93181235E-03  0.44674211E+01
 -0.10756894E-02  0.43779481E+01
 -0.12367520E-02  0.42899897E+01
 -0.14158116E-02  0.42044352E+01
 -0.16134450E-02  0.41222100E+01
 -0.18299381E-02  0.40442276E+01
 -0.20652279E-02  0.39713389E+01
 -0.23188404E-02  0.39042807E+01
 -0.25898240E-02  0.38436302E+01
 -0.28766781E-02  0.37897675E+01
 -0.31772773E-02  0.37428521E+01
 -0.34887963E-02  0.37028149E+01
 -0.38076431E-02  0.36693685E+01
 -0.41294150E-02  0.36420343E+01
 -0.44488923E-02  0.36201838E+01
 -0.47600897E-02  0.36030900E+01
 -0.50563827E-02  0.35899824E+01
 -0.53307183E-02  0.35801002E+01
 -0.55759116E-02  0.35727388E+01
 -0.57850145E-02  0.35672864E+01
 -0.59517277E-02  0.35632488E+01
 -0.60708146E-02  0.35602651E+01
 -0.61384713E-02  0.35581130E+01
 -0.61526038E-02  0.35567085E+01
 -0.61129774E-02  0.35561017E+01
 -0.60212196E-02  0.35564684E+01
 -0.58806766E-02  0.35580989E+01
 -0.56961473E-02  0.35613832E+01
 -0.54735306E-02  0.35667903E+01
 -0.52194324E-02  0.35748408E+01
 -0.49407755E-02  0.35860732E+01
 -0.46444494E-02  0.36010039E+01
 -0.43370249E-02  0.36200843E+01
 -0.40245430E-02  0.36436583E+01
 -0.37123782E-02  0.36719248E+01
 -0.34051672E-02  0.37049104E+01
 -0.31067874E-02  0.37424550E+01
 -0.28203733E-02  0.37842131E+01
 -0.25483548E-02  0.38296721E+01
 -0.22925113E-02  0.38781842E+01
 -0.20540313E-02  0.39290119E+01
 -0.18335776E-02  0.39813814E+01
 -0.16313531E-02  0.40345402E+01
 -0.14471686E-02  0.40878144E+01
 -0.12805101E-02  0.41406612E+01
 -0.11306055E-02  0.41927118E+01
 -0.99648871E-03  0.42438020E+01
 -0.87705986E-03  0.42939873E+01
 -0.77113969E-03  0.43435406E+01
 -0.67751711E-03  0.43929337E+01
 -0.59498881E-03  0.44428022E+01
 -0.52239065E-03  0.44938990E+01
 -0.45862098E-03  0.45470396E+01
 -0.40265658E-03  0.46030447E+01
 -0.35356196E-03  0.46626864E+01
 -0.31049331E-03  0.47266428E+01
 -0.27269806E-03  0.47954628E+01
 -0.23951132E-03  0.48695462E+01
  0.21035013E-03  0.49491350E+01
  0.18470630E-03  0.50343184E+01
  0.16213870E-03  0.51250454E+01
  0.14226538E-03  0.52211454E+01
  0.12475594E-03  0.53223503E+01
  0.10932449E-03  0.54283194E+01
  0.95723222E-04  0.55386625E+01
 -0.83736770E-04  0.56529613E+01
 -0.53438929E-04  0.59899823E+01
 -0.63616203E-04  0.58906860E+01
 -0.75665279E-04  0.57956349E+01
 -0.89916863E-04  0.57042852E+01
 -0.10675547E-03  0.56160485E+01
 -0.12662609E-03  0.55303048E+01
 -0.15004075E-03  0.54464199E+01
 -0.17758467E-03  0.53637648E+01
 -0.20992144E-03  0.52817379E+01
 -0.24779659E-03  0.51997881E+01
 -0.29203877E-03  0.51174386E+01
 -0.34355774E-03  0.50343097E+01
 -0.40333827E-03  0.49501395E+01
 -0.47242902E-03  0.48648015E+01
 -0.55192579E-03  0.47783174E+01
 -0.64294850E-03  0.46908645E+01
 -0.74661192E-03  0.46027762E+01
 -0.86399023E-03  0.45145351E+01
 -0.99607607E-03  0.44267587E+01
 -0.11437351E-02  0.43401759E+01
 -0.13076572E-02  0.42555970E+01
 -0.14883051E-02  0.41738763E+01
 -0.16858621E-02  0.40958691E+01
 -0.19001773E-02  0.40223862E+01
 -0.21307113E-02  0.39541481E+01
 -0.23764790E-02  0.38917429E+01
 -0.26359917E-02  0.38355912E+01
 -0.29071997E-02  0.37859217E+01
 -0.31874386E-02  0.37427607E+01
 -0.34733872E-02  0.37059365E+01
 -0.37610451E-02  0.36750989E+01
 -0.40457447E-02  0.36497518E+01
 -0.43222099E-02  0.36292955E+01
 -0.45846735E-02  0.36130736E+01
 -0.48270615E-02  0.36004212E+01
 -0.50432419E-02  0.35907076E+01
 -0.52273266E-02  0.35833728E+01
 -0.53740055E-02  0.35779549E+01
 -0.54788778E-02  0.35741075E+01
 -0.55387469E-02  0.35716101E+01
 -0.55518420E-02  0.35703702E+01
 -0.55179378E-02  0.35704206E+01
 -0.54383601E-02  0.35719115E+01
 -0.53158748E-02  0.35750987E+01
 -0.51544805E-02  0.35803261E+01
 -0.49591290E-02  0.35880037E+01
 -0.47354110E-02  0.35985791E+01
 -0.44892390E-02  0.36125041E+01
 -0.42265580E-02  0.36301981E+01
 -0.39531016E-02  0.36520090E+01
 -0.36742059E-02  0.36781775E+01
 -0.33946801E-02  0.37088070E+01
 -0.31187297E-02  0.37438430E+01
 -0.28499218E-02  0.37830653E+01
 -0.25911831E-02  0.38260933E+01
 -0.23448201E-02  0.38724065E+01
 -0.21125558E-02  0.39213766E+01
 -0.18955749E-02  0.39723103E+01
 -0.16945772E-02  0.40244983E+01
 -0.15098347E-02  0.40772677E+01
 -0.13412513E-02  0.41300325E+01
 -0.11884251E-02  0.41823394E+01
 -0.10507094E-02  0.42339044E+01
 -0.92727221E-03  0.42846371E+01
 -0.81715222E-03  0.43346514E+01
 -0.71930933E-03  0.43842603E+01
 -0.63266865E-03  0.44339556E+01
 -0.55615719E-03  0.44843738E+01
 -0.48873301E-03  0.45362517E+01
 -0.42940695E-03  0.45903758E+01
 -0.37725750E-03  0.46475294E+01
 -0.33143979E-03  0.47084438E+01
 -0.29118960E-03  0.47737572E+01
 -0.25582339E-03  0.48439839E+01
 -0.22473548E-03  0.49194957E+01
 -0.19739319E-03  0.50005150E+01
  0.17333073E-03  0.50871196E+01
  0.15214248E-03  0.51792542E+01
  0.13347604E-03  0.52767494E+01
  0.11702563E-03  0.53793424E+01
  0.10252580E-03  0.54867001E+01
 -0.89745735E-04  0.55984405E+01
 -0.78484284E-04  0.57141535E+01
 -0.50674091E-04  0.60086324E+01
 -0.60223938E-04  0.59106774E+01
 -0.71510902E-04  0.58169167E+01
 -0.84837950E-04  0.57268419E+01
 -0.10055658E-03  0.56398999E+01
 -0.11907269E-03  0.55555048E+01
 -0.14085236E-03  0.54730534E+01
 -0.16642719E-03  0.53919435E+01
 -0.19639877E-03  0.53115937E+01
 -0.23144167E-03  0.52314659E+01
 -0.27230422E-03  0.51510870E+01
 -0.31980647E-03  0.50700708E+01
 -0.37483437E-03  0.49881377E+01
 -0.43832938E-03  0.49051317E+01
 -0.51127296E-03  0.48210332E+01
 -0.59466532E-03  0.47359667E+01
 -0.68949823E-03  0.46502026E+01
 -0.79672215E-03  0.45641520E+01
 -0.91720804E-03  0.44783544E+01
 -0.10517048E-02  0.43934587E+01
 -0.12007936E-02  0.43101963E+01
 -0.13648396E-02  0.42293487E+01
 -0.15439434E-02  0.41517098E+01
 -0.17378914E-02  0.40780455E+01
 -0.19461070E-02  0.40090531E+01
 -0.21676028E-02  0.39453223E+01
 -0.24009342E-02  0.38873029E+01
 -0.26441565E-02  0.38352809E+01
 -0.28947885E-02  0.37893656E+01
 -0.31497890E-02  0.37494895E+01
 -0.34055515E-02  0.37154218E+01
 -0.36579288E-02  0.36867928E+01
 -0.39022944E-02  0.36631281E+01
 -0.41336520E-02  0.36438883E+01
 -0.43467938E-02  0.36285103E+01
 -0.45365089E-02  0.36164472E+01
 -0.46978298E-02  0.36072023E+01
 -0.48262998E-02  0.36003568E+01
 -0.49182375E-02  0.35955894E+01
 -0.49709699E-02  0.35926882E+01
 -0.49830071E-02  0.35915555E+01
 -0.49541388E-02  0.35922065E+01
 -0.48854400E-02  0.35947619E+01
 -0.47791874E-02  0.35994355E+01
 -0.46386978E-02  0.36065168E+01
 -0.44681097E-02  0.36163476E+01
 -0.42721330E-02  0.36292948E+01
 -0.40557938E-02  0.36457188E+01
 -0.38241955E-02  0.36659397E+01
 -0.35823137E-02  0.36902040E+01
 -0.33348317E-02  0.37186548E+01
 -0.30860213E-02  0.37513082E+01
 -0.28396644E-02  0.37880392E+01
 -0.25990093E-02  0.38285785E+01
 -0.23667560E-02  0.38725222E+01
 -0.21450631E-02  0.39193524E+01
 -0.19355701E-02  0.39684693E+01
 -0.17394315E-02  0.40192309E+01
 -0.15573596E-02  0.40709977E+01
 -0.13896738E-02  0.41231793E+01
 -0.12363532E-02  0.41752788E+01
 -0.10970922E-02  0.42269321E+01
 -0.97135682E-03  0.42779376E+01
 -0.85843850E-03  0.43282760E+01
 -0.75750570E-03  0.43781161E+01
 -0.66764997E-03  0.44278067E+01
 -0.58792631E-03  0.44778557E+01
 -0.51738675E-03  0.45288964E+01
 -0.45510706E-03  0.45816464E+01
 -0.40020677E-03  0.46368595E+01
 -0.35186301E-03  0.46952788E+01
 -0.30931900E-03  0.47575924E+01
 -0.27188808E-03  0.48243961E+01
 -0.23895420E-03  0.48961669E+01
 -0.20996968E-03  0.49732465E+01
 -0.18445131E-03  0.50558355E+01
 -0.16197508E-03  0.51439979E+01
 -0.14217045E-03  0.52376726E+01
 -0.12471443E-03  0.53366896E+01
 -0.10932572E-03  0.54407906E+01
 -0.95759280E-04  0.55496488E+01
 -0.83801375E-04  0.56628904E+01
 -0.73265132E-04  0.57801132E+01
 -0.47910880E-04  0.60272012E+01
 -0.56836301E-04  0.59306936E+01
 -0.67365790E-04  0.58383279E+01
 -0.79775196E-04  0.57496297E+01
 -0.94383798E-04  0.56640810E+01
 -0.11155943E-03  0.55811303E+01
 -0.13172350E-03  0.55002065E+01
 -0.15535557E-03  0.54207352E+01
 -0.18299717E-03  0.53421577E+01
 -0.21525421E-03  0.52639508E+01
 -0.25279745E-03  0.51856479E+01
 -0.29636045E-03  0.51068590E+01
 -0.34673399E-03  0.50272901E+01
 -0.40475657E-03  0.49467591E+01
 -0.47130014E-03  0.48652085E+01
 -0.54725064E-03  0.47827136E+01
 -0.63348318E-03  0.46994851E+01
 -0.73083182E-03  0.46158658E+01
 -0.84005454E-03  0.45323206E+01
 -0.96179400E-03  0.44494201E+01
 -0.10965352E-02  0.43678182E+01
 -0.12445614E-02  0.42882234E+01
 -0.14059089E-02  0.42113667E+01
 -0.15803231E-02  0.41379653E+01
 -0.17672151E-02  0.40686866E+01
 -0.19656216E-02  0.40041137E+01
 -0.21741678E-02  0.39447153E+01
 -0.23910367E-02  0.38908220E+01
 -0.26139458E-02  0.38426129E+01
 -0.28401369E-02  0.38001120E+01
 -0.30663832E-02  0.37631962E+01
 -0.32890219E-02  0.37316131E+01
 -0.35040163E-02  0.37050080E+01
 -0.37070547E-02  0.36829566E+01
 -0.38936877E-02  0.36650001E+01
 -0.40595011E-02  0.36506803E+01
 -0.42003161E-02  0.36395714E+01
 -0.43124033E-02  0.36313060E+01
 -0.43926926E-02  0.36255953E+01
 -0.44389557E-02  0.36222420E+01
 -0.44499442E-02  0.36211468E+01
 -0.44254659E-02  0.36223073E+01
 -0.43663909E-02  0.36258123E+01
 -0.42745889E-02  0.36318297E+01
 -0.41528043E-02  0.36405889E+01
 -0.40044858E-02  0.36523589E+01
 -0.38335889E-02  0.36674225E+01
 -0.36443705E-02  0.36860476E+01
 -0.34411937E-02  0.37084573E+01
 -0.32283546E-02  0.37348020E+01
 -0.30099397E-02  0.37651356E+01
 -0.27897171E-02  0.37993974E+01
 -0.25710588E-02  0.38374037E+01
 -0.23568941E-02  0.38788485E+01
 -0.21496854E-02  0.39233157E+01
 -0.19514252E-02  0.39703004E+01
 -0.17636491E-02  0.40192394E+01
 -0.15874596E-02  0.40695481E+01
 -0.14235613E-02  0.41206601E+01
 -0.12723017E-02  0.41720692E+01
 -0.11337182E-02  0.42233670E+01
 -0.10075869E-02  0.42742758E+01
 -0.89347349E-03  0.43246733E+01
 -0.79078147E-03  0.43746065E+01
 -0.69879904E-03  0.44242940E+01
 -0.61674058E-03  0.44741153E+01
 -0.54378320E-03  0.45245895E+01
 -0.47909706E-03  0.45763427E+01
 -0.42186968E-03  0.46300686E+01
 -0.37132409E-03  0.46864860E+01
 -0.32673164E-03  0.47462948E+01
 -0.28741996E-03  0.48101375E+01
 -0.25277689E-03  0.48785660E+01
 -0.22225136E-03  0.49520178E+01
 -0.19535177E-03  0.50308029E+01
 -0.17164279E-03  0.51150982E+01
 -0.15074105E-03  0.52049527E+01
 -0.13231025E-03  0.53002973E+01
 -0.11605615E-03  0.54009607E+01
 -0.10172149E-03  0.55066874E+01
 -0.89081399E-04  0.56171568E+01
 -0.77939000E-04  0.57320025E+01
 -0.68121613E-04  0.58508303E+01
 -0.45175412E-04  0.60454822E+01
 -0.53485571E-04  0.59505161E+01
 -0.63269779E-04  0.58596407E+01
 -0.74777688E-04  0.57724137E+01
 -0.88297523E-04  0.56883507E+01
 -0.10416050E-03  0.56069339E+01
 -0.12274515E-03  0.55276245E+01
 -0.14448117E-03  0.54498771E+01
 -0.16985263E-03  0.53731567E+01
 -0.19939990E-03  0.52969572E+01
 -0.23371983E-03  0.52208208E+01
 -0.27346362E-03  0.51443572E+01
 -0.31933171E-03  0.50672611E+01
 -0.37206500E-03  0.49893278E+01
 -0.43243192E-03  0.49104662E+01
 -0.50121080E-03  0.48307064E+01
 -0.57916744E-03  0.47502040E+01
 -0.66702773E-03  0.46692375E+01
 -0.76544589E-03  0.45882008E+01
 -0.87496882E-03  0.45075900E+01
 -0.99599762E-03  0.44279834E+01
 -0.11287474E-02  0.43500182E+01
 -0.12732068E-02  0.42743614E+01
 -0.14290982E-02  0.42016790E+01
 -0.15958405E-02  0.41326038E+01
 -0.17725149E-02  0.40677046E+01
 -0.19578363E-02  0.40074589E+01
 -0.21501310E-02  0.39522303E+01
 -0.23473231E-02  0.39022543E+01
 -0.25469346E-02  0.38576326E+01
 -0.27461001E-02  0.38183364E+01
 -0.29416033E-02  0.37842193E+01
 -0.31299378E-02  0.37550375E+01
 -0.33073959E-02  0.37304762E+01
 -0.34701866E-02  0.37101788E+01
 -0.36145785E-02  0.36937769E+01
 -0.37370630E-02  0.36809186E+01
 -0.38345248E-02  0.36712929E+01
 -0.39044076E-02  0.36646486E+01
 -0.39448576E-02  0.36608075E+01
 -0.39548314E-02  0.36596709E+01
 -0.39341567E-02  0.36612208E+01
 -0.38835380E-02  0.36655134E+01
 -0.38045097E-02  0.36726691E+01
 -0.36993398E-02  0.36828557E+01
 -0.35708979E-02  0.36962686E+01
 -0.34224987E-02  0.37131074E+01
 -0.32577378E-02  0.37335504E+01
 -0.30803320E-02  0.37577297E+01
 -0.28939745E-02  0.37857083E+01
 -0.27022112E-02  0.38174612E+01
 -0.25083432E-02  0.38528631E+01
 -0.23153533E-02  0.38916843E+01
 -0.21258578E-02  0.39335944E+01
 -0.19420776E-02  0.39781762E+01
 -0.17658292E-02  0.40249471E+01
 -0.15985296E-02  0.40733874E+01
 -0.14412134E-02  0.41229743E+01
 -0.12945610E-02  0.41732170E+01
 -0.11589325E-02  0.42236929E+01
 -0.10344086E-02  0.42740796E+01
 -0.92083345E-03  0.43241824E+01
 -0.81785958E-03  0.43739528E+01
 -0.72499117E-03  0.44234983E+01
 -0.64162542E-03  0.44730810E+01
 -0.56708983E-03  0.45231054E+01
 -0.50067471E-03  0.45740961E+01
 -0.44166038E-03  0.46266669E+01
 -0.38933894E-03  0.46814847E+01
 -0.34303065E-03  0.47392294E+01
 -0.30209566E-03  0.48005560E+01
 -0.26594131E-03  0.48660595E+01
 -0.23402608E-03  0.49362463E+01
 -0.20586064E-03  0.50115136E+01
 -0.18100683E-03  0.50921382E+01
 -0.15907514E-03  0.51782722E+01
 -0.13972117E-03  0.52699481E+01
 -0.12264160E-03  0.53670879E+01
 -0.10756996E-03  0.54695177E+01
 -0.94272347E-04  0.55769841E+01
 -0.82543480E-04  0.56891718E+01
 -0.72202989E-04  0.58057217E+01
 -0.63092112E-04  0.59262473E+01
 -0.42491005E-04  0.60633085E+01
 -0.50200497E-04  0.59699567E+01
 -0.59258244E-04  0.58806502E+01
 -0.69888870E-04  0.57949751E+01
 -0.82351003E-04  0.57124782E+01
 -0.96941046E-04  0.56326743E+01
 -0.11399682E-03  0.55550559E+01
 -0.13390084E-03  0.54791064E+01
 -0.15708288E-03  0.54043156E+01
 -0.18402149E-03  0.53301961E+01
 -0.21524391E-03  0.52563012E+01
 -0.25132400E-03  0.51822428E+01
 -0.29287746E-03  0.51077077E+01
 -0.34055384E-03  0.50324728E+01
 -0.39502494E-03  0.49564176E+01
 -0.45696902E-03  0.48795317E+01
 -0.52705065E-03  0.48019202E+01
 -0.60589633E-03  0.47238023E+01
 -0.69406600E-03  0.46455056E+01
 -0.79202107E-03  0.45674556E+01
 -0.90008997E-03  0.44901589E+01
 -0.10184321E-02  0.44141830E+01
 -0.11470018E-02  0.43401317E+01
 -0.12855133E-02  0.42686182E+01
 -0.14334082E-02  0.42002370E+01
 -0.15898275E-02  0.41355364E+01
 -0.17535885E-02  0.40749936E+01
 -0.19231695E-02  0.40189941E+01
 -0.20967038E-02  0.39678169E+01
 -0.22719847E-02  0.39216272E+01
 -0.24464863E-02  0.38804767E+01
 -0.26174006E-02  0.38443119E+01
 -0.27816949E-02  0.38129885E+01
 -0.29361916E-02  0.37862926E+01
 -0.30776676E-02  0.37639638E+01
 -0.32029741E-02  0.37457208E+01
 -0.33091685E-02  0.37312852E+01
 -0.33936506E-02  0.37204038E+01
 -0.34542935E-02  0.37128652E+01
 -0.34895564E-02  0.37085131E+01
 -0.34985688E-02  0.37072522E+01
 -0.34811783E-02  0.37090502E+01
 -0.34379565E-02  0.37139324E+01
 -0.33701630E-02  0.37219729E+01
 -0.32796723E-02  0.37332799E+01
 -0.31688696E-02  0.37479779E+01
 -0.30405289E-02  0.37661878E+01
 -0.28976803E-02  0.37880052E+01
 -0.27434803E-02  0.38134803E+01
 -0.25810901E-02  0.38425993E+01
 -0.24135706E-02  0.38752708E+01
 -0.22437948E-02  0.39113181E+01
 -0.20743807E-02  0.39504781E+01
 -0.19076437E-02  0.39924082E+01
 -0.17455665E-02  0.40367002E+01
 -0.15897855E-02  0.40829021E+01
 -0.14415911E-02  0.41305433E+01
 -0.13019397E-02  0.41791659E+01
 -0.11714750E-02  0.42283551E+01
 -0.10505575E-02  0.42777700E+01
 -0.93929844E-03  0.43271706E+01
 -0.83759788E-03  0.43764396E+01
 -0.74518326E-03  0.44255960E+01
 -0.66164789E-03  0.44748009E+01
 -0.58648714E-03  0.45243530E+01
 -0.51913130E-03  0.45746750E+01
 -0.45897436E-03  0.46262914E+01
 -0.40539799E-03  0.46797990E+01
 -0.35779091E-03  0.47358337E+01
 -0.31556357E-03  0.47950344E+01
 -0.27815865E-03  0.48580091E+01
 -0.24505790E-03  0.49253042E+01
 -0.21578585E-03  0.49973797E+01
 -0.18991115E-03  0.50745920E+01
 -0.16704595E-03  0.51571838E+01
 -0.14684399E-03  0.52452819E+01
 -0.12899785E-03  0.53389015E+01
 -0.11323557E-03  0.54379547E+01
 -0.99317201E-04  0.55422641E+01
 -0.87031235E-04  0.56515777E+01
 -0.76191266E-04  0.57655852E+01
 -0.66632868E-04  0.58839342E+01
 -0.58210786E-04  0.60062459E+01
  0.39877938E-04  0.60805721E+01
 -0.47006010E-04  0.59888754E+01
 -0.55361752E-04  0.59011896E+01
 -0.65146127E-04  0.58171252E+01
 -0.76589850E-04  0.57362567E+01
 -0.89956571E-04  0.56581282E+01
 -0.10554592E-03  0.55822620E+01
 -0.12369622E-03  0.55081699E+01
 -0.14478652E-03  0.54353662E+01
 -0.16923774E-03  0.53633831E+01
 -0.19751237E-03  0.52917869E+01
 -0.23011245E-03  0.52201939E+01
 -0.26757511E-03  0.51482865E+01
 -0.31046550E-03  0.50758270E+01
 -0.35936628E-03  0.50026696E+01
 -0.41486369E-03  0.49287685E+01
 -0.47752972E-03  0.48541833E+01
 -0.54790049E-03  0.47790792E+01
 -0.62645109E-03  0.47037228E+01
 -0.71356731E-03  0.46284737E+01
 -0.80951513E-03  0.45537707E+01
 -0.91440890E-03  0.44801147E+01
 -0.10281796E-02  0.44080478E+01
 -0.11505441E-02  0.43381300E+01
 -0.12809779E-02  0.42709149E+01
 -0.14186909E-02  0.42069249E+01
 -0.15626101E-02  0.41466295E+01
 -0.17113689E-02  0.40904258E+01
 -0.18633054E-02  0.40386242E+01
 -0.20164721E-02  0.39914398E+01
 -0.21686581E-02  0.39489905E+01
 -0.23174257E-02  0.39113016E+01
 -0.24601636E-02  0.38783157E+01
 -0.25941565E-02  0.38499084E+01
 -0.27166706E-02  0.38259072E+01
 -0.28250523E-02  0.38061116E+01
 -0.29168355E-02  0.37903132E+01
 -0.29898507E-02  0.37783150E+01
 -0.30423288E-02  0.37699456E+01
 -0.30729892E-02  0.37650717E+01
 -0.30811062E-02  0.37636034E+01
 -0.30665469E-02  0.37654963E+01
 -0.30297760E-02  0.37707479E+01
 -0.29718287E-02  0.37793895E+01
 -0.28942543E-02  0.37914742E+01
 -0.27990351E-02  0.38070618E+01
 -0.26884894E-02  0.38262023E+01
 -0.25651657E-02  0.38489183E+01
 -0.24317363E-02  0.38751890E+01
 -0.22908963E-02  0.39049366E+01
 -0.21452740E-02  0.39380167E+01
 -0.19973540E-02  0.39742144E+01
 -0.18494170E-02  0.40132462E+01
 -0.17034946E-02  0.40547681E+01
 -0.15613396E-02  0.40983908E+01
 -0.14244105E-02  0.41436990E+01
 -0.12938686E-02  0.41902760E+01
 -0.11705858E-02  0.42377300E+01
 -0.10551616E-02  0.42857212E+01
 -0.94794719E-03  0.43339874E+01
 -0.84907436E-03  0.43823658E+01
 -0.75848803E-03  0.44308099E+01
 -0.67597971E-03  0.44793989E+01
 -0.60122077E-03  0.45283398E+01
 -0.53379387E-03  0.45779603E+01
 -0.47322170E-03  0.46286946E+01
 -0.41899195E-03  0.46810612E+01
 -0.37057843E-03  0.47356353E+01
 -0.32745804E-03  0.47930184E+01
 -0.28912378E-03  0.48538061E+01
 -0.25509419E-03  0.49185581E+01
 -0.22491957E-03  0.49877716E+01
 -0.19818554E-03  0.50618600E+01
 -0.17451450E-03  0.51411387E+01
 -0.15356542E-03  0.52258165E+01
 -0.13503246E-03  0.53159944E+01
 -0.11864282E-03  0.54116698E+01
 -0.10415407E-03  0.55127445E+01
 -0.91351327E-04  0.56190371E+01
 -0.80044314E-04  0.57302965E+01
 -0.70064614E-04  0.58462166E+01
 -0.61263052E-04  0.59664517E+01
 -0.53507347E-04  0.60906307E+01
  0.37353316E-04  0.60972464E+01
  0.43923062E-04  0.60072013E+01
 -0.51605884E-04  0.59211508E+01
 -0.60580589E-04  0.58387239E+01
 -0.71051829E-04  0.57595182E+01
 -0.83252752E-04  0.56831039E+01
 -0.97447522E-04  0.56090302E+01
 -0.11393350E-03  0.55368351E+01
 -0.13304287E-03  0.54660569E+01
 -0.15514339E-03  0.53962474E+01
 -0.18063800E-03  0.53269867E+01
 -0.20996275E-03  0.52578980E+01
 -0.24358288E-03  0.51886616E+01
 -0.28198630E-03  0.51190288E+01
 -0.32567446E-03  0.50488327E+01
 -0.37514997E-03  0.49779971E+01
 -0.43090103E-03  0.49065412E+01
 -0.49338248E-03  0.48345816E+01
 -0.56299381E-03  0.47623292E+01
 -0.64005445E-03  0.46900830E+01
 -0.72477710E-03  0.46182185E+01
 -0.81724004E-03  0.45471737E+01
 -0.91735939E-03  0.44774313E+01
 -0.10248629E-02  0.44094984E+01
 -0.11392662E-02  0.43438860E+01
 -0.12598534E-02  0.42810868E+01
 -0.13856630E-02  0.42215562E+01
 -0.15154812E-02  0.41656936E+01
 -0.16478430E-02  0.41138299E+01
 -0.17810438E-02  0.40662172E+01
 -0.19131619E-02  0.40230258E+01
 -0.20420931E-02  0.39843455E+01
 -0.21655988E-02  0.39501920E+01
 -0.22813666E-02  0.39205184E+01
 -0.23870829E-02  0.38952292E+01
 -0.24805144E-02  0.38741963E+01
 -0.25595960E-02  0.38572755E+01
 -0.26225182E-02  0.38443218E+01
 -0.26678089E-02  0.38352025E+01
 -0.26944042E-02  0.38298068E+01
 -0.27016992E-02  0.38280516E+01
 -0.26895789E-02  0.38298836E+01
 -0.26584218E-02  0.38352761E+01
 -0.26090795E-02  0.38442230E+01
 -0.25428329E-02  0.38567291E+01
 -0.24613285E-02  0.38727980E+01
 -0.23665013E-02  0.38924186E+01
 -0.22604902E-02  0.39155523E+01
 -0.21455505E-02  0.39421200E+01
 -0.20239706E-02  0.39719934E+01
 -0.18979955E-02  0.40049889E+01
 -0.17697608E-02  0.40408665E+01
 -0.16412391E-02  0.40793342E+01
 -0.15141985E-02  0.41200573E+01
 -0.13901748E-02  0.41626727E+01
 -0.12704552E-02  0.42068080E+01
 -0.11560738E-02  0.42521027E+01
 -0.10478165E-02  0.42982315E+01
 -0.94623386E-03  0.43449271E+01
 -0.85166111E-03  0.43920014E+01
 -0.76424249E-03  0.44393628E+01
 -0.68395853E-03  0.44870283E+01
 -0.61065479E-03  0.45351291E+01
 -0.54407023E-03  0.45839099E+01
 -0.48386437E-03  0.46337201E+01
 -0.42964183E-03  0.46849982E+01
 -0.38097409E-03  0.47382511E+01
 -0.33741767E-03  0.47940282E+01
 -0.29852899E-03  0.48528936E+01
 -0.26387578E-03  0.49153977E+01
 -0.23304545E-03  0.49820514E+01
 -0.20565075E-03  0.50533025E+01
 -0.18133314E-03  0.51295185E+01
 -0.15976432E-03  0.52109738E+01
 -0.14064635E-03  0.52978438E+01
 -0.12371073E-03  0.53902040E+01
 -0.10871680E-03  0.54880339E+01
 -0.95449601E-04  0.55912249E+01
 -0.83717694E-04  0.56995913E+01
 -0.73350756E-04  0.58128823E+01
 -0.64197336E-04  0.59307961E+01
 -0.56122713E-04  0.60529933E+01
 -0.49006950E-04  0.61791106E+01
  0.34931028E-04  0.61134090E+01
  0.40968596E-04  0.60249556E+01
  0.48011216E-04  0.59405052E+01
  0.56217137E-04  0.58596995E+01
 -0.65766898E-04  0.57821540E+01
 -0.76865514E-04  0.57074599E+01
 -0.89744521E-04  0.56351898E+01
 -0.10466372E-03  0.55649051E+01
 -0.12191239E-03  0.54961661E+01
 -0.14180980E-03  0.54285437E+01
 -0.16470464E-03  0.53616319E+01
 -0.19097307E-03  0.52950617E+01
 -0.22101513E-03  0.52285139E+01
 -0.25524896E-03  0.51617316E+01
 -0.29410276E-03  0.50945308E+01
 -0.33800400E-03  0.50268090E+01
 -0.38736588E-03  0.49585503E+01
 -0.44257089E-03  0.48898280E+01
 -0.50395184E-03  0.48208030E+01
 -0.57177042E-03  0.47517187E+01
 -0.64619425E-03  0.46828922E+01
 -0.72727297E-03  0.46147026E+01
 -0.81491447E-03  0.45475759E+01
 -0.90886239E-03  0.44819677E+01
 -0.10086763E-02  0.44183456E+01
 -0.11137154E-02  0.43571697E+01
 -0.12231279E-02  0.42988756E+01
 -0.13358464E-02  0.42438580E+01
 -0.14505912E-02  0.41924578E+01
 -0.15658820E-02  0.41449526E+01
 -0.16800600E-02  0.41015519E+01
 -0.17913191E-02  0.40623963E+01
 -0.18977491E-02  0.40275609E+01
 -0.19973876E-02  0.39970632E+01
 -0.20882813E-02  0.39708731E+01
 -0.21685542E-02  0.39489252E+01
 -0.22364785E-02  0.39311317E+01
 -0.22905455E-02  0.39173945E+01
 -0.23295306E-02  0.39076160E+01
 -0.23525494E-02  0.39017072E+01
 -0.23590981E-02  0.38995929E+01
 -0.23490774E-02  0.39012134E+01
 -0.23227959E-02  0.39065227E+01
 -0.22809545E-02  0.39154839E+01
 -0.22246119E-02  0.39280616E+01
 -0.21551342E-02  0.39442132E+01
 -0.20741343E-02  0.39638780E+01
 -0.19834024E-02  0.39869684E+01
 -0.18848358E-02  0.40133608E+01
 -0.17803692E-02  0.40428902E+01
 -0.16719105E-02  0.40753471E+01
 -0.15612842E-02  0.41104792E+01
 -0.14501847E-02  0.41479969E+01
 -0.13401391E-02  0.41875835E+01
 -0.12324821E-02  0.42289094E+01
 -0.11283399E-02  0.42716487E+01
 -0.10286247E-02  0.43154985E+01
 -0.93403760E-03  0.43601989E+01
 -0.84507870E-03  0.44055517E+01
 -0.76206304E-03  0.44514375E+01
 -0.68514084E-03  0.44978286E+01
 -0.61432044E-03  0.45447975E+01
 -0.54949244E-03  0.45925194E+01
 -0.49045376E-03  0.46412683E+01
 -0.43693067E-03  0.46914072E+01
 -0.38859975E-03  0.47433729E+01
 -0.34510644E-03  0.47976552E+01
 -0.30608070E-03  0.48547738E+01
 -0.27114983E-03  0.49152529E+01
 -0.23994842E-03  0.49795970E+01
 -0.21212572E-03  0.50482676E+01
 -0.18735076E-03  0.51216640E+01
 -0.16531550E-03  0.52001081E+01
 -0.14573636E-03  0.52838349E+01
 -0.12835469E-03  0.53729870E+01
 -0.11293612E-03  0.54676150E+01
 -0.99269480E-04  0.55676808E+01
 -0.87165192E-04  0.56730657E+01
 -0.76453517E-04  0.57835793E+01
 -0.66982703E-04  0.58989714E+01
 -0.58617163E-04  0.60189442E+01
 -0.51235752E-04  0.61431646E+01
 -0.44730176E-04  0.62712773E+01
  0.32621803E-04  0.61292645E+01
  0.38155626E-04  0.60422751E+01
  0.44593435E-04  0.59593282E+01
  0.52074572E-04  0.58800728E+01
  0.60757462E-04  0.58041360E+01
 -0.70821401E-04  0.57311251E+01
 -0.82468186E-04  0.56606314E+01
 -0.95923475E-04  0.55922361E+01
 -0.11143769E-03  0.55255187E+01
 -0.12928627E-03  0.54600673E+01
 -0.14976901E-03  0.53954892E+01
 -0.17320822E-03  0.53314237E+01
 -0.19994547E-03  0.52675531E+01
 -0.23033652E-03  0.52036150E+01
 -0.26474424E-03  0.51394114E+01
 -0.30352929E-03  0.50748175E+01
 -0.34703846E-03  0.50097869E+01
 -0.39559055E-03  0.49443547E+01
 -0.44946007E-03  0.48786368E+01
 -0.50885900E-03  0.48128266E+01
 -0.57391709E-03  0.47471876E+01
 -0.64466155E-03  0.46820441E+01
 -0.72099684E-03  0.46177685E+01
 -0.80268567E-03  0.45547669E+01
 -0.88933237E-03  0.44934630E+01
 -0.98036975E-03  0.44342828E+01
 -0.10750505E-02  0.43776378E+01
 -0.11724447E-02  0.43239114E+01
 -0.12714437E-02  0.42734460E+01
 -0.13707717E-02  0.42265342E+01
 -0.14690062E-02  0.41834127E+01
 -0.15646060E-02  0.41442599E+01
 -0.16559486E-02  0.41091972E+01
 -0.17413749E-02  0.40782936E+01
 -0.18192409E-02  0.40515727E+01
 -0.18879737E-02  0.40290214E+01
 -0.19461297E-02  0.40105997E+01
 -0.19924520E-02  0.39962502E+01
 -0.20259225E-02  0.39859064E+01
 -0.20458058E-02  0.39794996E+01
 -0.20516823E-02  0.39769628E+01
 -0.20434664E-02  0.39782332E+01
 -0.20214095E-02  0.39832504E+01
 -0.19860881E-02  0.39919537E+01
 -0.19383761E-02  0.40042768E+01
 -0.18794057E-02  0.40201409E+01
 -0.18105176E-02  0.40394481E+01
 -0.17332065E-02  0.40620748E+01
 -0.16490624E-02  0.40878662E+01
 -0.15597138E-02  0.41166338E+01
 -0.14667736E-02  0.41481551E+01
 -0.13717916E-02  0.41821769E+01
 -0.12762137E-02  0.42184219E+01
 -0.11813497E-02  0.42565993E+01
 -0.10883507E-02  0.42964178E+01
 -0.99819430E-03  0.43376009E+01
 -0.91167879E-03  0.43799035E+01
 -0.82942432E-03  0.44231286E+01
 -0.75188079E-03  0.44671425E+01
 -0.67934060E-03  0.45118883E+01
 -0.61195522E-03  0.45573948E+01
 -0.54975415E-03  0.46037818E+01
 -0.49266508E-03  0.46512595E+01
 -0.44053401E-03  0.47001234E+01
 -0.39314456E-03  0.47507429E+01
 -0.35023573E-03  0.48035466E+01
 -0.31151755E-03  0.48590026E+01
 -0.27668444E-03  0.49175977E+01
 -0.24542616E-03  0.49798146E+01
 -0.21743647E-03  0.50461111E+01
 -0.19241959E-03  0.51168998E+01
 -0.17009470E-03  0.51925325E+01
 -0.15019896E-03  0.52732871E+01
 -0.13248900E-03  0.53593604E+01
 -0.11674158E-03  0.54508637E+01
 -0.10275327E-03  0.55478233E+01
 -0.90339729E-04  0.56501847E+01
 -0.79334571E-04  0.57578191E+01
 -0.69587993E-04  0.58705319E+01
 -0.60965374E-04  0.59880736E+01
 -0.53345834E-04  0.61101503E+01
 -0.46620874E-04  0.62364357E+01
 -0.40693096E-04  0.63665825E+01
  0.30433332E-04  0.61451643E+01
  0.35493405E-04  0.60594339E+01
  0.41363581E-04  0.59778225E+01
  0.48165943E-04  0.58999802E+01
  0.56038810E-04  0.58255409E+01
  0.65138160E-04  0.57541223E+01
  0.75638923E-04  0.56853292E+01
 -0.87736008E-04  0.56187584E+01
 -0.10164494E-03  0.55540052E+01
 -0.11760190E-03  0.54906719E+01
 -0.13586305E-03  0.54283778E+01
 -0.15670278E-03  0.53667697E+01
 -0.18041074E-03  0.53055322E+01
 -0.20728746E-03  0.52443984E+01
 -0.23763814E-03  0.51831591E+01
 -0.27176470E-03  0.51216704E+01
 -0.30995574E-03  0.50598597E+01
 -0.35247455E-03  0.49977281E+01
 -0.39954527E-03  0.49353517E+01
 -0.45133742E-03  0.48728784E+01
 -0.50794928E-03  0.48105233E+01
 -0.56939074E-03  0.47485598E+01
 -0.63556633E-03  0.46873102E+01
 -0.70625933E-03  0.46271329E+01
 -0.78111802E-03  0.45684090E+01
 -0.85964493E-03  0.45115284E+01
 -0.94119029E-03  0.44568758E+01
 -0.10249505E-02  0.44048177E+01
 -0.11099725E-02  0.43556910E+01
 -0.11951646E-02  0.43097942E+01
 -0.12793148E-02  0.42673803E+01
 -0.13611151E-02  0.42286540E+01
 -0.14391943E-02  0.41937708E+01
 -0.15121554E-02  0.41628391E+01
 -0.15786189E-02  0.41359245E+01
 -0.16372696E-02  0.41130561E+01
 -0.16869037E-02  0.40942332E+01
 -0.17264753E-02  0.40794325E+01
 -0.17551383E-02  0.40686142E+01
 -0.17722820E-02  0.40617279E+01
 -0.17775564E-02  0.40587155E+01
 -0.17708877E-02  0.40595135E+01
 -0.17524802E-02  0.40640525E+01
 -0.17228069E-02  0.40722552E+01
 -0.16825881E-02  0.40840332E+01
 -0.16327594E-02  0.40992824E+01
 -0.15744327E-02  0.41178794E+01
 -0.15088511E-02  0.41396771E+01
 -0.14373423E-02  0.41645024E+01
 -0.13612704E-02  0.41921559E+01
 -0.12819922E-02  0.42224135E+01
 -0.12008166E-02  0.42550313E+01
 -0.11189696E-02  0.42897529E+01
 -0.10375677E-02  0.43263194E+01
 -0.95759692E-03  0.43644817E+01
 -0.87989995E-03  0.44040140E+01
 -0.80517036E-03  0.44447278E+01
 -0.73395285E-03  0.44864857E+01
 -0.66664902E-03  0.45292134E+01
 -0.60352758E-03  0.45729095E+01
 -0.54473769E-03  0.46176514E+01
 -0.49032454E-03  0.46635977E+01
 -0.44024587E-03  0.47109857E+01
 -0.39438873E-03  0.47601241E+01
 -0.35258546E-03  0.48113821E+01
 -0.31462857E-03  0.48651745E+01
 -0.28028382E-03  0.49219437E+01
 -0.24930158E-03  0.49821408E+01
 -0.22142611E-03  0.50462061E+01
 -0.19640298E-03  0.51145505E+01
 -0.17398471E-03  0.51875392E+01
 -0.15393478E-03  0.52654775E+01
 -0.13603040E-03  0.53486017E+01
 -0.12006400E-03  0.54370716E+01
 -0.10584397E-03  0.55309690E+01
 -0.93194666E-04  0.56302977E+01
 -0.81955966E-04  0.57349874E+01
 -0.71982477E-04  0.58448999E+01
 -0.63142563E-04  0.59598372E+01
 -0.55317280E-04  0.60795506E+01
 -0.48399280E-04  0.62037506E+01
 -0.42291750E-04  0.63321181E+01
 -0.36907412E-04  0.64643145E+01
  0.28370467E-04  0.61616185E+01
  0.32987687E-04  0.60768610E+01
  0.38328373E-04  0.59963380E+01
  0.44498984E-04  0.59196972E+01
  0.51619690E-04  0.58465742E+01
  0.59825504E-04  0.57765923E+01
  0.69267277E-04  0.57093652E+01
  0.80112454E-04  0.56445001E+01
 -0.92545487E-04  0.55816042E+01
 -0.10676775E-03  0.55202910E+01
 -0.12299677E-03  0.54601891E+01
 -0.14146468E-03  0.54009512E+01
 -0.16241550E-03  0.53422640E+01
 -0.18610134E-03  0.52838567E+01
 -0.21277703E-03  0.52255105E+01
 -0.24269333E-03  0.51670649E+01
 -0.27608841E-03  0.51084240E+01
 -0.31317770E-03  0.50495594E+01
 -0.35414224E-03  0.49905112E+01
 -0.39911572E-03  0.49313868E+01
 -0.44817052E-03  0.48723568E+01
 -0.50130344E-03  0.48136481E+01
 -0.55842154E-03  0.47555360E+01
 -0.61932905E-03  0.46983337E+01
 -0.68371600E-03  0.46423805E+01
 -0.75114963E-03  0.45880299E+01
 -0.82106930E-03  0.45356375E+01
 -0.89278578E-03  0.44855486E+01
 -0.96548554E-03  0.44380889E+01
 -0.10382407E-02  0.43935545E+01
 -0.11100246E-02  0.43522061E+01
 -0.11797338E-02  0.43142642E+01
 -0.12462147E-02  0.42799074E+01
 -0.13082961E-02  0.42492725E+01
 -0.13648248E-02  0.42224568E+01
 -0.14147040E-02  0.41995218E+01
 -0.14569322E-02  0.41804979E+01
 -0.14906407E-02  0.41653893E+01
 -0.15151274E-02  0.41541790E+01
 -0.15298851E-02  0.41468324E+01
 -0.15346222E-02  0.41433010E+01
 -0.15292743E-02  0.41435232E+01
 -0.15140068E-02  0.41474253E+01
 -0.14892067E-02  0.41549204E+01
 -0.14554654E-02  0.41659066E+01
 -0.14135539E-02  0.41802651E+01
 -0.13643909E-02  0.41978576E+01
 -0.13090068E-02  0.42185255E+01
 -0.12485047E-02  0.42420889E+01
 -0.11840226E-02  0.42683488E+01
 -0.11166957E-02  0.42970897E+01
 -0.10476232E-02  0.43280857E+01
 -0.97783926E-03  0.43611081E+01
 -0.90828950E-03  0.43959346E+01
 -0.83981351E-03  0.44323609E+01
 -0.77313337E-03  0.44702118E+01
 -0.70884804E-03  0.45093532E+01
 -0.64743302E-03  0.45497032E+01
 -0.58924454E-03  0.45912409E+01
 -0.53452755E-03  0.46340132E+01
 -0.48342639E-03  0.46781382E+01
 -0.43599736E-03  0.47238052E+01
 -0.39222219E-03  0.47712701E+01
 -0.35202176E-03  0.48208479E+01
 -0.31526929E-03  0.48729012E+01
 -0.28180260E-03  0.49278262E+01
 -0.25143506E-03  0.49860361E+01
 -0.22396507E-03  0.50479448E+01
 -0.19918389E-03  0.51139495E+01
 -0.17688201E-03  0.51844150E+01
 -0.15685399E-03  0.52596602E+01
 -0.13890208E-03  0.53399464E+01
 -0.12283861E-03  0.54254699E+01
 -0.10848761E-03  0.55163563E+01
 -0.95685494E-04  0.56126596E+01
 -0.84281360E-04  0.57143625E+01
 -0.74136741E-04  0.58213804E+01
 -0.65125127E-04  0.59335671E+01
 -0.57131300E-04  0.60507215E+01
 -0.50050557E-04  0.61725965E+01
 -0.43787904E-04  0.62989080E+01
 -0.38257256E-04  0.64293444E+01
 -0.33380663E-04  0.65635766E+01
  0.26435463E-04  0.61792972E+01
  0.30641033E-04  0.60951478E+01
  0.35490620E-04  0.60153861E+01
  0.41076632E-04  0.59396557E+01
  0.47502985E-04  0.58675911E+01
  0.54885980E-04  0.57988175E+01
  0.63355053E-04  0.57329529E+01
  0.73053317E-04  0.56696112E+01
  0.84137790E-04  0.56084070E+01
  0.96779202E-04  0.55489612E+01
 -0.11116124E-03  0.54909089E+01
 -0.12747905E-03  0.54339068E+01
 -0.14593694E-03  0.53776419E+01
 -0.16674496E-03  0.53218397E+01
 -0.19011438E-03  0.52662721E+01
 -0.21625186E-03  0.52107639E+01
 -0.24535231E-03  0.51551983E+01
 -0.27759033E-03  0.50995202E+01
 -0.31311051E-03  0.50437377E+01
 -0.35201661E-03  0.49879215E+01
 -0.39436001E-03  0.49322014E+01
 -0.44012787E-03  0.48767618E+01
 -0.48923150E-03  0.48218342E+01
 -0.54149559E-03  0.47676888E+01
 -0.59664901E-03  0.47146245E+01
 -0.65431793E-03  0.46629585E+01
 -0.71402191E-03  0.46130154E+01
 -0.77517374E-03  0.45651167E+01
 -0.83708350E-03  0.45195715E+01
 -0.89896726E-03  0.44766678E+01
 -0.95996071E-03  0.44366658E+01
 -0.10191375E-02  0.43997934E+01
 -0.10755322E-02  0.43662426E+01
 -0.11281670E-02  0.43361691E+01
 -0.11760815E-02  0.43096923E+01
 -0.12183640E-02  0.42868976E+01
 -0.12541838E-02  0.42678391E+01
 -0.12828206E-02  0.42525426E+01
 -0.13036929E-02  0.42410098E+01
 -0.13163798E-02  0.42332203E+01
 -0.13206381E-02  0.42291349E+01
 -0.13164116E-02  0.42286968E+01
 -0.13038329E-02  0.42318323E+01
 -0.12832170E-02  0.42384513E+01
 -0.12550479E-02  0.42484467E+01
 -0.12199583E-02  0.42616937E+01
 -0.11787043E-02  0.42780498E+01
 -0.11321358E-02  0.42973548E+01
 -0.10811660E-02  0.43194328E+01
 -0.10267391E-02  0.43440945E+01
 -0.96980026E-03  0.43711418E+01
 -0.91126806E-03  0.44003739E+01
 -0.85200989E-03  0.44315949E+01
 -0.79282249E-03  0.44646226E+01
 -0.73441693E-03  0.44992982E+01
 -0.67740866E-03  0.45354961E+01
 -0.62231231E-03  0.45731337E+01
 -0.56954088E-03  0.46121795E+01
 -0.51940874E-03  0.46526596E+01
 -0.47213773E-03  0.46946620E+01
 -0.42786559E-03  0.47383375E+01
 -0.38665601E-03  0.47838980E+01
 -0.34850946E-03  0.48316108E+01
 -0.31337434E-03  0.48817903E+01
 -0.28115767E-03  0.49347871E+01
 -0.25173525E-03  0.49909745E+01
 -0.22496062E-03  0.50507342E+01
 -0.20067294E-03  0.51144414E+01
 -0.17870365E-03  0.51824506E+01
 -0.15888176E-03  0.52550815E+01
 -0.14103811E-03  0.53326087E+01
 -0.12500849E-03  0.54152519E+01
 -0.11063587E-03  0.55031699E+01
 -0.97771845E-04  0.55964565E+01
 -0.86277508E-04  0.56951401E+01
 -0.76023781E-04  0.57991844E+01
 -0.66891428E-04  0.59084921E+01
 -0.58770796E-04  0.60229100E+01
 -0.51561394E-04  0.61422354E+01
 -0.45171368E-04  0.62662238E+01
 -0.39516929E-04  0.63945972E+01
 -0.34521768E-04  0.65270525E+01
 -0.30116482E-04  0.66632713E+01
  0.24628257E-04  0.61990177E+01
  0.28453173E-04  0.61150439E+01
  0.32849671E-04  0.60356422E+01
  0.37897613E-04  0.59604538E+01
  0.43686455E-04  0.58891112E+01
  0.50315916E-04  0.58212399E+01
  0.57896530E-04  0.57564596E+01
  0.66550009E-04  0.56943872E+01
  0.76409337E-04  0.56346413E+01
  0.87618496E-04  0.55768470E+01
  0.10033172E-03  0.55206423E+01
 -0.11471215E-03  0.54656855E+01
 -0.13092976E-03  0.54116623E+01
 -0.14915845E-03  0.53582932E+01
 -0.16957213E-03  0.53053409E+01
 -0.19233985E-03  0.52526159E+01
 -0.21761977E-03  0.51999824E+01
 -0.24555206E-03  0.51473607E+01
 -0.27625080E-03  0.50947298E+01
 -0.30979508E-03  0.50421265E+01
 -0.34621949E-03  0.49896438E+01
 -0.38550440E-03  0.49374264E+01
 -0.42756647E-03  0.48856651E+01
 -0.47224991E-03  0.48345894E+01
 -0.51931907E-03  0.47844593E+01
 -0.56845297E-03  0.47355560E+01
 -0.61924239E-03  0.46881723E+01
 -0.67119001E-03  0.46426036E+01
 -0.72371414E-03  0.45991388E+01
 -0.77615626E-03  0.45580524E+01
 -0.82779258E-03  0.45195983E+01
 -0.87784952E-03  0.44840040E+01
 -0.92552283E-03  0.44514676E+01
 -0.96999975E-03  0.44221551E+01
 -0.10104835E-02  0.43962002E+01
 -0.10462191E-02  0.43737047E+01
 -0.10765190E-02  0.43547396E+01
 -0.11007879E-02  0.43393477E+01
 -0.11185446E-02  0.43275454E+01
 -0.11294406E-02  0.43193251E+01
 -0.11332729E-02  0.43146571E+01
 -0.11299918E-02  0.43134913E+01
 -0.11197027E-02  0.43157585E+01
 -0.11026604E-02  0.43213709E+01
 -0.10792590E-02  0.43302233E+01
 -0.10500153E-02  0.43421931E+01
 -0.10155488E-02  0.43571421E+01
 -0.97655744E-03  0.43749182E+01
 -0.93379334E-03  0.43953575E+01
 -0.88803644E-03  0.44182889E+01
 -0.84006994E-03  0.44435383E+01
 -0.79065749E-03  0.44709356E+01
 -0.74052318E-03  0.45003214E+01
 -0.69033504E-03  0.45315552E+01
 -0.64069251E-03  0.45645236E+01
 -0.59211779E-03  0.45991486E+01
 -0.54505115E-03  0.46353948E+01
 -0.49984986E-03  0.46732759E+01
 -0.45679017E-03  0.47128584E+01
 -0.41607193E-03  0.47542639E+01
 -0.37782515E-03  0.47976682E+01
 -0.34211786E-03  0.48432983E+01
 -0.30896482E-03  0.48914259E+01
 -0.27833641E-03  0.49423589E+01
 -0.25016729E-03  0.49964310E+01
 -0.22436463E-03  0.50539895E+01
 -0.20081549E-03  0.51153826E+01
 -0.17939333E-03  0.51809465E+01
 -0.15996352E-03  0.52509931E+01
 -0.14238783E-03  0.53257992E+01
 -0.12652809E-03  0.54055972E+01
 -0.11224891E-03  0.54905678E+01
 -0.99419673E-04  0.55808350E+01
 -0.87915924E-04  0.56764638E+01
 -0.77620246E-04  0.57774592E+01
 -0.68422709E-04  0.58837682E+01
 -0.60221026E-04  0.59952826E+01
 -0.52920483E-04  0.61118440E+01
 -0.46433718E-04  0.62332494E+01
 -0.40680391E-04  0.63592582E+01
 -0.35586810E-04  0.64895998E+01
 -0.31085523E-04  0.66239813E+01
 -0.27114908E-04  0.67620963E+01
  0.22946775E-04  0.62217131E+01
  0.26421385E-04  0.61374359E+01
  0.30401900E-04  0.60579348E+01
  0.34957049E-04  0.59828525E+01
  0.40163508E-04  0.59118228E+01
  0.46106400E-04  0.58444720E+01
  0.52879688E-04  0.57804209E+01
  0.60586399E-04  0.57192881E+01
  0.69338612E-04  0.56606937E+01
  0.79257139E-04  0.56042640E+01
  0.90470806E-04  0.55496379E+01
  0.10311523E-03  0.54964722E+01
  0.11733099E-03  0.54444494E+01
 -0.13326116E-03  0.53932837E+01
 -0.15104794E-03  0.53427275E+01
 -0.17082860E-03  0.52925776E+01
 -0.19273039E-03  0.52426792E+01
 -0.21686473E-03  0.51929300E+01
 -0.24332050E-03  0.51432815E+01
 -0.27215671E-03  0.50937395E+01
 -0.30339479E-03  0.50443625E+01
 -0.33701061E-03  0.49952584E+01
 -0.37292688E-03  0.49465799E+01
 -0.41100605E-03  0.48985179E+01
 -0.45104442E-03  0.48512949E+01
 -0.49276788E-03  0.48051568E+01
 -0.53582970E-03  0.47603643E+01
 -0.57981092E-03  0.47171849E+01
 -0.62422370E-03  0.46758848E+01
 -0.66851768E-03  0.46367213E+01
 -0.71208980E-03  0.45999366E+01
 -0.75429712E-03  0.45657525E+01
 -0.79447270E-03  0.45343662E+01
 -0.83194380E-03  0.45059478E+01
 -0.86605194E-03  0.44806385E+01
 -0.89617388E-03  0.44585502E+01
 -0.92174255E-03  0.44397657E+01
 -0.94226698E-03  0.44243400E+01
 -0.95735000E-03  0.44123016E+01
 -0.96670298E-03  0.44036541E+01
 -0.97015647E-03  0.43983778E+01
 -0.96766631E-03  0.43964313E+01
 -0.95931483E-03  0.43977532E+01
 -0.94530696E-03  0.44022632E+01
 -0.92596163E-03  0.44098636E+01
 -0.90169887E-03  0.44204416E+01
 -0.87302351E-03  0.44338705E+01
 -0.84050630E-03  0.44500133E+01
 -0.80476363E-03  0.44687257E+01
 -0.76643671E-03  0.44898607E+01
 -0.72617152E-03  0.45132739E+01
 -0.68460010E-03  0.45388293E+01
 -0.64232420E-03  0.45664062E+01
 -0.59990159E-03  0.45959064E+01
 -0.55783555E-03  0.46272604E+01
 -0.51656750E-03  0.46604347E+01
 -0.47647280E-03  0.46954367E+01
 -0.43785947E-03  0.47323190E+01
 -0.40096947E-03  0.47711820E+01
 -0.36598205E-03  0.48121734E+01
 -0.33301877E-03  0.48554870E+01
 -0.30214965E-03  0.49013575E+01
 -0.27339997E-03  0.49500549E+01
 -0.24675734E-03  0.50018752E+01
 -0.22217868E-03  0.50571313E+01
 -0.19959678E-03  0.51161420E+01
 -0.17892637E-03  0.51792205E+01
 -0.16006941E-03  0.52466642E+01
 -0.14291967E-03  0.53187439E+01
 -0.12736653E-03  0.53956951E+01
 -0.11329807E-03  0.54777107E+01
 -0.10060342E-03  0.55649353E+01
 -0.89174584E-04  0.56574611E+01
 -0.78907739E-04  0.57553271E+01
 -0.69704069E-04  0.58585177E+01
 -0.61470312E-04  0.59669656E+01
 -0.54119022E-04  0.60805538E+01
 -0.47568645E-04  0.61991207E+01
 -0.41743445E-04  0.63224647E+01
 -0.36573342E-04  0.64503509E+01
 -0.31993688E-04  0.65825177E+01
 -0.27945007E-04  0.67186841E+01
 -0.24372717E-04  0.68585578E+01
  0.21387247E-04  0.62483834E+01
  0.24540892E-04  0.61633083E+01
  0.28141198E-04  0.60832151E+01
  0.32247072E-04  0.60077562E+01
  0.36923966E-04  0.59365722E+01
  0.42244238E-04  0.58692940E+01
  0.48287418E-04  0.58055460E+01
  0.55140324E-04  0.57449490E+01
  0.62896983E-04  0.56871242E+01
  0.71658279E-04  0.56316985E+01
  0.81531271E-04  0.55783091E+01
  0.92628103E-04  0.55266104E+01
  0.10506441E-03  0.54762794E+01
  0.11895717E-03  0.54270225E+01
  0.13442192E-03  0.53785811E+01
 -0.15156929E-03  0.53307373E+01
 -0.17050085E-03  0.52833181E+01
 -0.19130426E-03  0.52361987E+01
 -0.21404780E-03  0.51893048E+01
 -0.23877442E-03  0.51426127E+01
 -0.26549540E-03  0.50961486E+01
 -0.29418402E-03  0.50499856E+01
 -0.32476937E-03  0.50042404E+01
 -0.35713070E-03  0.49590673E+01
 -0.39109280E-03  0.49146527E+01
 -0.42642267E-03  0.48712079E+01
 -0.46282791E-03  0.48289615E+01
 -0.49995723E-03  0.47881523E+01
 -0.53740338E-03  0.47490216E+01
 -0.57470856E-03  0.47118068E+01
 -0.61137256E-03  0.46767348E+01
 -0.64686337E-03  0.46440169E+01
 -0.68063023E-03  0.46138448E+01
 -0.71211847E-03  0.45863872E+01
 -0.74078590E-03  0.45617873E+01
 -0.76611974E-03  0.45401623E+01
 -0.78765362E-03  0.45216025E+01
 -0.80498358E-03  0.45061718E+01
 -0.81778236E-03  0.44939083E+01
 -0.82581120E-03  0.44848258E+01
 -0.82892840E-03  0.44789148E+01
 -0.82709430E-03  0.44761446E+01
 -0.82037223E-03  0.44764643E+01
 -0.80892551E-03  0.44798052E+01
 -0.79301062E-03  0.44860829E+01
 -0.77296700E-03  0.44951991E+01
 -0.74920404E-03  0.45070452E+01
 -0.72218603E-03  0.45215050E+01
 -0.69241582E-03  0.45384592E+01
 -0.66041823E-03  0.45577898E+01
 -0.62672370E-03  0.45793852E+01
 -0.59185322E-03  0.46031462E+01
 -0.55630488E-03  0.46289915E+01
 -0.52054269E-03  0.46568639E+01
 -0.48498778E-03  0.46867358E+01
 -0.45001213E-03  0.47186140E+01
 -0.41593488E-03  0.47525436E+01
 -0.38302094E-03  0.47886102E+01
 -0.35148166E-03  0.48269408E+01
 -0.32147724E-03  0.48677025E+01
 -0.29312049E-03  0.49110995E+01
 -0.26648152E-03  0.49573685E+01
 -0.24159303E-03  0.50067716E+01
 -0.21845588E-03  0.50595888E+01
 -0.19704461E-03  0.51161087E+01
 -0.17731269E-03  0.51766195E+01
 -0.15919738E-03  0.52413993E+01
 -0.14262412E-03  0.53107069E+01
 -0.12751023E-03  0.53847735E+01
 -0.11376813E-03  0.54637958E+01
 -0.10130792E-03  0.55479299E+01
 -0.90039483E-04  0.56372874E+01
 -0.79874048E-04  0.57319321E+01
 -0.70725404E-04  0.58318796E+01
 -0.62510742E-04  0.59370971E+01
 -0.55151219E-04  0.60475052E+01
 -0.48572307E-04  0.61629808E+01
 -0.42703969E-04  0.62833611E+01
 -0.37480711E-04  0.64084482E+01
 -0.32841543E-04  0.65380150E+01
 -0.28729873E-04  0.66718108E+01
 -0.25093371E-04  0.68095689E+01
 -0.21883793E-04  0.69510131E+01
  0.19944524E-04  0.62800302E+01
  0.22805254E-04  0.61936852E+01
  0.26059457E-04  0.61125091E+01
  0.29757430E-04  0.60361735E+01
  0.33954821E-04  0.59643345E+01
  0.38712889E-04  0.58966346E+01
  0.44098672E-04  0.58327068E+01
  0.50185020E-04  0.57721775E+01
  0.57050469E-04  0.57146717E+01
  0.64778880E-04  0.56598171E+01
  0.73458805E-04  0.56072500E+01
  0.83182510E-04  0.55566213E+01
  0.94044603E-04  0.55076019E+01
  0.10614019E-03  0.54598895E+01
  0.11956255E-03  0.54132135E+01
  0.13440024E-03  0.53673408E+01
  0.15073363E-03  0.53220799E+01
 -0.16863100E-03  0.52772842E+01
 -0.18814401E-03  0.52328539E+01
 -0.20930291E-03  0.51887370E+01
 -0.23211144E-03  0.51449289E+01
 -0.25654172E-03  0.51014696E+01
 -0.28252934E-03  0.50584413E+01
 -0.30996888E-03  0.50159633E+01
 -0.33871029E-03  0.49741873E+01
 -0.36855631E-03  0.49332906E+01
 -0.39926138E-03  0.48934700E+01
 -0.43053217E-03  0.48549350E+01
 -0.46203011E-03  0.48179012E+01
 -0.49337594E-03  0.47825836E+01
 -0.52415645E-03  0.47491913E+01
 -0.55393313E-03  0.47179220E+01
 -0.58225288E-03  0.46889578E+01
 -0.60866002E-03  0.46624620E+01
 -0.63270956E-03  0.46385762E+01
 -0.65398089E-03  0.46174188E+01
 -0.67209143E-03  0.45990843E+01
 -0.68670954E-03  0.45836426E+01
 -0.69756592E-03  0.45711402E+01
 -0.70446313E-03  0.45616000E+01
 -0.70728248E-03  0.45550235E+01
 -0.70598802E-03  0.45513916E+01
 -0.70062736E-03  0.45506670E+01
 -0.69132941E-03  0.45527960E+01
 -0.67829898E-03  0.45577109E+01
 -0.66180875E-03  0.45653331E+01
 -0.64218893E-03  0.45755761E+01
 -0.61981534E-03  0.45883494E+01
 -0.59509639E-03  0.46035624E+01
 -0.56845974E-03  0.46211290E+01
 -0.54033924E-03  0.46409727E+01
 -0.51116274E-03  0.46630316E+01
 -0.48134114E-03  0.46872633E+01
 -0.45125926E-03  0.47136499E+01
 -0.42126852E-03  0.47422018E+01
 -0.39168166E-03  0.47729619E+01
 -0.36276945E-03  0.48060070E+01
 -0.33475930E-03  0.48414493E+01
 -0.30783547E-03  0.48794359E+01
 -0.28214073E-03  0.49201461E+01
 -0.25777907E-03  0.49637885E+01
 -0.23481929E-03  0.50105952E+01
 -0.21329901E-03  0.50608160E+01
 -0.19322901E-03  0.51147105E+01
 -0.17459753E-03  0.51725409E+01
 -0.15737448E-03  0.52345635E+01
 -0.14151532E-03  0.53010208E+01
 -0.12696459E-03  0.53721343E+01
 -0.11365895E-03  0.54480976E+01
 -0.10152989E-03  0.55290710E+01
 -0.90505874E-04  0.56151769E+01
 -0.80514161E-04  0.57064970E+01
  0.71482210E-04  0.58030701E+01
  0.63338777E-04  0.59048917E+01
  0.56014726E-04  0.60119144E+01
  0.49443617E-04  0.61240501E+01
  0.43562098E-04  0.62411720E+01
  0.38310163E-04  0.63631188E+01
  0.33631293E-04  0.64896987E+01
  0.29472506E-04  0.66206946E+01
  0.25784355E-04  0.67558696E+01
  0.22520876E-04  0.68949735E+01
  0.19639499E-04  0.70377492E+01
  0.18612388E-04  0.63175800E+01
  0.21206745E-04  0.62295588E+01
  0.24147040E-04  0.61468512E+01
  0.27476057E-04  0.60691595E+01
  0.31240931E-04  0.59961653E+01
  0.35493328E-04  0.59275321E+01
  0.40289532E-04  0.58629089E+01
  0.45690430E-04  0.58019347E+01
  0.51761348E-04  0.57442423E+01
  0.58571698E-04  0.56894643E+01
  0.66194398E-04  0.56372384E+01
  0.74705007E-04  0.55872131E+01
  0.84180542E-04  0.55390543E+01
  0.94697915E-04  0.54924506E+01
  0.10633198E-03  0.54471198E+01
  0.11915313E-03  0.54028134E+01
  0.13322447E-03  0.53593213E+01
  0.14859860E-03  0.53164750E+01
  0.16531395E-03  0.52741501E+01
 -0.18339095E-03  0.52322670E+01
 -0.20282787E-03  0.51907910E+01
 -0.22359683E-03  0.51497304E+01
 -0.24563983E-03  0.51091342E+01
 -0.26886530E-03  0.50690880E+01
 -0.29314525E-03  0.50297096E+01
 -0.31831331E-03  0.49911432E+01
 -0.34416397E-03  0.49535543E+01
 -0.37045319E-03  0.49171230E+01
 -0.39690051E-03  0.48820382E+01
 -0.42319285E-03  0.48484916E+01
 -0.44899005E-03  0.48166725E+01
 -0.47393193E-03  0.47867626E+01
 -0.49764691E-03  0.47589321E+01
 -0.51976182E-03  0.47333357E+01
 -0.53991245E-03  0.47101105E+01
 -0.55775469E-03  0.46893735E+01
 -0.57297537E-03  0.46712208E+01
 -0.58530262E-03  0.46557269E+01
 -0.59451507E-03  0.46429450E+01
 -0.60044939E-03  0.46329072E+01
 -0.60300588E-03  0.46256260E+01
 -0.60215167E-03  0.46210957E+01
 -0.59792152E-03  0.46192943E+01
 -0.59041601E-03  0.46201857E+01
 -0.57979744E-03  0.46237224E+01
 -0.56628345E-03  0.46298486E+01
 -0.55013896E-03  0.46385034E+01
 -0.53166669E-03  0.46496247E+01
 -0.51119687E-03  0.46631531E+01
 -0.48907662E-03  0.46790361E+01
 -0.46565951E-03  0.46972329E+01
 -0.44129575E-03  0.47177183E+01
 -0.41632336E-03  0.47404869E+01
 -0.39106069E-03  0.47655568E+01
 -0.36580037E-03  0.47929728E+01
 -0.34080490E-03  0.48228081E+01
 -0.31630371E-03  0.48551655E+01
 -0.29249177E-03  0.48901772E+01
 -0.26952953E-03  0.49280036E+01
 -0.24754392E-03  0.49688298E+01
 -0.22663031E-03  0.50128623E+01
 -0.20685515E-03  0.50603238E+01
 -0.18825897E-03  0.51114469E+01
  0.17085974E-03  0.51664682E+01
  0.15465619E-03  0.52256212E+01
  0.13963111E-03  0.52891295E+01
  0.12575446E-03  0.53572007E+01
  0.11298615E-03  0.54300202E+01
  0.10127863E-03  0.55077461E+01
  0.90579004E-04  0.55905052E+01
  0.80830922E-04  0.56783895E+01
  0.71976120E-04  0.57714540E+01
  0.63955665E-04  0.58697159E+01
  0.56710943E-04  0.59731540E+01
  0.50184442E-04  0.60817099E+01
  0.44320325E-04  0.61952894E+01
  0.39064867E-04  0.63137651E+01
  0.34366754E-04  0.64369801E+01
  0.30177291E-04  0.65647513E+01
  0.26450524E-04  0.66968745E+01
  0.23143310E-04  0.68331293E+01
  0.20215329E-04  0.69732851E+01
  0.17629071E-04  0.71171068E+01
  0.17383842E-04  0.63618067E+01
  0.19736712E-04  0.62718090E+01
  0.22393212E-04  0.61872064E+01
  0.25389606E-04  0.61077420E+01
  0.28765677E-04  0.60331334E+01
  0.32564839E-04  0.59630752E+01
  0.36834174E-04  0.58972424E+01
  0.41624378E-04  0.58352942E+01
  0.46989578E-04  0.57768796E+01
  0.52987001E-04  0.57216416E+01
  0.59676441E-04  0.56692241E+01
  0.67119507E-04  0.56192773E+01
  0.75378603E-04  0.55714642E+01
  0.84515615E-04  0.55254668E+01
  0.94590272E-04  0.54809922E+01
  0.10565817E-03  0.54377774E+01
  0.11776847E-03  0.53955945E+01
  0.13096122E-03  0.53542537E+01
  0.14526450E-03  0.53136064E+01
  0.16069123E-03  0.52735462E+01
  0.17723597E-03  0.52340093E+01
 -0.19487164E-03  0.51949731E+01
 -0.21354648E-03  0.51564544E+01
 -0.23318132E-03  0.51185062E+01
 -0.25366737E-03  0.50812132E+01
 -0.27486479E-03  0.50446876E+01
 -0.29660215E-03  0.50090638E+01
 -0.31867703E-03  0.49744926E+01
 -0.34085782E-03  0.49411361E+01
 -0.36288684E-03  0.49091620E+01
 -0.38448490E-03  0.48787388E+01
 -0.40535698E-03  0.48500308E+01
 -0.42519920E-03  0.48231941E+01
 -0.44370667E-03  0.47983735E+01
 -0.46058204E-03  0.47756993E+01
 -0.47554426E-03  0.47552855E+01
 -0.48833738E-03  0.47372282E+01
 -0.49873877E-03  0.47216053E+01
 -0.50656645E-03  0.47084760E+01
 -0.51168515E-03  0.46978815E+01
 -0.51401081E-03  0.46898461E+01
 -0.51351317E-03  0.46843784E+01
 -0.51021650E-03  0.46814734E+01
 -0.50419825E-03  0.46811146E+01
 -0.49558591E-03  0.46832770E+01
 -0.48455205E-03  0.46879299E+01
 -0.47130802E-03  0.46950400E+01
 -0.45609648E-03  0.47045754E+01
 -0.43918334E-03  0.47165089E+01
 -0.42084930E-03  0.47308220E+01
 -0.40138160E-03  0.47475086E+01
 -0.38106610E-03  0.47665785E+01
 -0.36018024E-03  0.47880604E+01
 -0.33898689E-03  0.48120046E+01
 -0.31772941E-03  0.48384849E+01
 -0.29662788E-03  0.48675993E+01
 -0.27587656E-03  0.48994702E+01
  0.25564256E-03  0.49342433E+01
  0.23606547E-03  0.49720855E+01
  0.21725797E-03  0.50131816E+01
  0.19930715E-03  0.50577306E+01
  0.18227639E-03  0.51059405E+01
  0.16620760E-03  0.51580235E+01
  0.15112374E-03  0.52141903E+01
  0.13703138E-03  0.52746444E+01
  0.12392325E-03  0.53395766E+01
  0.11178072E-03  0.54091603E+01
  0.10057599E-03  0.54835466E+01
  0.90274199E-04  0.55628609E+01
  0.80835192E-04  0.56471991E+01
  0.72215085E-04  0.57366262E+01
  0.64367589E-04  0.58311744E+01
  0.57245108E-04  0.59308426E+01
  0.50799637E-04  0.60355965E+01
  0.44983484E-04  0.61453699E+01
  0.39749846E-04  0.62600661E+01
  0.35053244E-04  0.63795603E+01
  0.30849866E-04  0.65037028E+01
  0.27097809E-04  0.66323224E+01
  0.23757260E-04  0.67652309E+01
  0.20790611E-04  0.69022274E+01
  0.18162531E-04  0.70431039E+01
  0.15839996E-04  0.71876505E+01
  0.16251386E-04  0.64132606E+01
  0.18385902E-04  0.63211263E+01
  0.20786540E-04  0.62343886E+01
  0.23483932E-04  0.61528393E+01
  0.26511539E-04  0.60762407E+01
  0.29905718E-04  0.60043281E+01
  0.33705714E-04  0.59368122E+01
  0.37953590E-04  0.58733827E+01
  0.42694035E-04  0.58137131E+01
  0.47974054E-04  0.57574654E+01
  0.53842494E-04  0.57042967E+01
  0.60349388E-04  0.56538649E+01
  0.67545089E-04  0.56058353E+01
  0.75479158E-04  0.55598872E+01
  0.84199013E-04  0.55157199E+01
  0.93748295E-04  0.54730587E+01
  0.10416498E-03  0.54316593E+01
  0.11547926E-03  0.53913125E+01
  0.12771115E-03  0.53518465E+01
  0.14086804E-03  0.53131294E+01
  0.15494208E-03  0.52750690E+01
  0.16990764E-03  0.52376133E+01
  0.18571887E-03  0.52007477E+01
  0.20230765E-03  0.51644934E+01
 -0.21958184E-03  0.51289033E+01
 -0.23742423E-03  0.50940583E+01
 -0.25569222E-03  0.50600621E+01
 -0.27421835E-03  0.50270369E+01
 -0.29281183E-03  0.49951179E+01
 -0.31126114E-03  0.49644489E+01
 -0.32933761E-03  0.49351768E+01
 -0.34680016E-03  0.49074478E+01
 -0.36340077E-03  0.48814034E+01
 -0.37889081E-03  0.48571771E+01
 -0.39302784E-03  0.48348914E+01
 -0.40558265E-03  0.48146563E+01
 -0.41634618E-03  0.47965671E+01
 -0.42513612E-03  0.47807045E+01
 -0.43180276E-03  0.47671336E+01
 -0.43623383E-03  0.47559049E+01
 -0.43835808E-03  0.47470550E+01
 -0.43814749E-03  0.47406077E+01
 -0.43561784E-03  0.47365763E+01
 -0.43082782E-03  0.47349656E+01
 -0.42387658E-03  0.47357743E+01
 -0.41489999E-03  0.47389980E+01
 -0.40406566E-03  0.47446324E+01
 -0.39156722E-03  0.47526760E+01
 -0.37761791E-03  0.47631338E+01
 -0.36244398E-03  0.47760200E+01
 -0.34627812E-03  0.47913615E+01
 -0.32935317E-03  0.48092000E+01
  0.31189645E-03  0.48295944E+01
  0.29412476E-03  0.48526223E+01
  0.27624034E-03  0.48783807E+01
  0.25842765E-03  0.49069865E+01
  0.24085120E-03  0.49385749E+01
  0.22365419E-03  0.49732986E+01
  0.20695811E-03  0.50113247E+01
  0.19086287E-03  0.50528316E+01
  0.17544774E-03  0.50980056E+01
  0.16077258E-03  0.51470361E+01
  0.14687954E-03  0.52001116E+01
  0.13379481E-03  0.52574151E+01
  0.12153069E-03  0.53191191E+01
  0.11008747E-03  0.53853823E+01
  0.99455338E-04  0.54563450E+01
  0.89616232E-04  0.55321263E+01
  0.80545439E-04  0.56128212E+01
  0.72213089E-04  0.56984986E+01
  0.64585464E-04  0.57892000E+01
  0.57626125E-04  0.58849381E+01
  0.51296875E-04  0.59856976E+01
  0.45558568E-04  0.60914349E+01
  0.40371783E-04  0.62020795E+01
  0.35697368E-04  0.63175357E+01
  0.31496889E-04  0.64376847E+01
  0.27732978E-04  0.65623874E+01
  0.24369610E-04  0.66914877E+01
  0.21372314E-04  0.68248164E+01
  0.18708328E-04  0.69621954E+01
  0.16346707E-04  0.71034422E+01
  0.14258392E-04  0.72483755E+01
  0.15207255E-04  0.64722184E+01
  0.17144757E-04  0.63779476E+01
  0.19315245E-04  0.62889866E+01
  0.21744511E-04  0.62051788E+01
  0.24460609E-04  0.61263370E+01
  0.27493881E-04  0.60522444E+01
  0.30876939E-04  0.59826559E+01
  0.34644568E-04  0.59173008E+01
  0.38833542E-04  0.58558866E+01
  0.43482343E-04  0.57981037E+01
  0.48630737E-04  0.57436311E+01
  0.54319212E-04  0.56921423E+01
  0.60588243E-04  0.56433120E+01
  0.67477359E-04  0.55968229E+01
  0.75024027E-04  0.55523719E+01
  0.83262310E-04  0.55096767E+01
  0.92221337E-04  0.54684805E+01
  0.10192357E-03  0.54285571E+01
  0.11238294E-03  0.53897143E+01
  0.12360281E-03  0.53517962E+01
  0.13557399E-03  0.53146847E+01
  0.14827268E-03  0.52782989E+01
  0.16165861E-03  0.52425948E+01
  0.17567340E-03  0.52075630E+01
  0.19023927E-03  0.51732257E+01
  0.20525826E-03  0.51396331E+01
  0.22061204E-03  0.51068597E+01
 -0.23616236E-03  0.50749993E+01
 -0.25175240E-03  0.50441612E+01
 -0.26720881E-03  0.50144650E+01
 -0.28234468E-03  0.49860365E+01
 -0.29696327E-03  0.49590038E+01
 -0.31086243E-03  0.49334934E+01
 -0.32383963E-03  0.49096271E+01
 -0.33569736E-03  0.48875196E+01
 -0.34624872E-03  0.48672761E+01
 -0.35532291E-03  0.48489915E+01
 -0.36277054E-03  0.48327489E+01
 -0.36846817E-03  0.48186197E+01
 -0.37232230E-03  0.48066641E+01
 -0.37427219E-03  0.47969313E+01
 -0.37429168E-03  0.47894616E+01
 -0.37238980E-03  0.47842873E+01
 -0.36861006E-03  0.47814351E+01
 -0.36302872E-03  0.47809284E+01
  0.35575187E-03  0.47827896E+01
  0.34691166E-03  0.47870430E+01
  0.33666184E-03  0.47937172E+01
  0.32517277E-03  0.48028477E+01
  0.31262627E-03  0.48144794E+01
  0.29921039E-03  0.48286690E+01
  0.28511448E-03  0.48454859E+01
  0.27052459E-03  0.48650144E+01
  0.25561944E-03  0.48873537E+01
  0.24056707E-03  0.49126181E+01
  0.22552219E-03  0.49409363E+01
  0.21062416E-03  0.49724500E+01
  0.19599587E-03  0.50073120E+01
  0.18174305E-03  0.50456836E+01
  0.16795433E-03  0.50877315E+01
  0.15470164E-03  0.51336245E+01
  0.14204115E-03  0.51835300E+01
  0.13001433E-03  0.52376103E+01
  0.11864936E-03  0.52960193E+01
  0.10796252E-03  0.53588988E+01
  0.97959712E-04  0.54263758E+01
  0.88637946E-04  0.54985597E+01
  0.79986728E-04  0.55755400E+01
  0.71989399E-04  0.56573849E+01
  0.64624345E-04  0.57441396E+01
  0.57866083E-04  0.58358257E+01
  0.51686232E-04  0.59324410E+01
  0.46054350E-04  0.60339595E+01
  0.40938661E-04  0.61403325E+01
  0.36306674E-04  0.62514890E+01
  0.32125704E-04  0.63673380E+01
  0.28363308E-04  0.64877702E+01
  0.24987639E-04  0.66126606E+01
  0.21967739E-04  0.67418714E+01
  0.19273771E-04  0.68752556E+01
  0.16877198E-04  0.70126608E+01
  0.14750921E-04  0.71539331E+01
  0.12869370E-04  0.72989223E+01
  0.14243639E-04  0.65386580E+01
  0.16003672E-04  0.64424158E+01
  0.17967515E-04  0.63513085E+01
  0.20156816E-04  0.62652293E+01
  0.22595023E-04  0.61840427E+01
  0.25307387E-04  0.61075831E+01
  0.28320922E-04  0.60356553E+01
  0.31664309E-04  0.59680351E+01
  0.35367721E-04  0.59044724E+01
  0.39462568E-04  0.58446947E+01
  0.43981128E-04  0.57884123E+01
  0.48956066E-04  0.57353233E+01
  0.54419807E-04  0.56851205E+01
  0.60403773E-04  0.56374978E+01
  0.66937447E-04  0.55921570E+01
  0.74047286E-04  0.55488143E+01
  0.81755477E-04  0.55072057E+01
  0.90078542E-04  0.54670931E+01
  0.99025837E-04  0.54282674E+01
  0.10859796E-03  0.53905523E+01
  0.11878515E-03  0.53538060E+01
  0.12956569E-03  0.53179220E+01
  0.14090445E-03  0.52828284E+01
  0.15275164E-03  0.52484870E+01
  0.16504182E-03  0.52148910E+01
  0.17769331E-03  0.51820616E+01
  0.19060811E-03  0.51500450E+01
  0.20367231E-03  0.51189081E+01
  0.21675719E-03  0.50887349E+01
  0.22972089E-03  0.50596219E+01
  0.24241078E-03  0.50316744E+01
  0.25466644E-03  0.50050028E+01
  0.26632322E-03  0.49797192E+01
  0.27721616E-03  0.49559341E+01
  0.28718432E-03  0.49337545E+01
  0.29607520E-03  0.49132817E+01
  0.30374912E-03  0.48946099E+01
  0.31008335E-03  0.48778253E+01
  0.31497583E-03  0.48630061E+01
  0.31834828E-03  0.48502227E+01
  0.32014855E-03  0.48395380E+01
  0.32035209E-03  0.48310087E+01
  0.31896251E-03  0.48246870E+01
  0.31601120E-03  0.48206217E+01
  0.31155596E-03  0.48188609E+01
  0.30567889E-03  0.48194532E+01
  0.29848350E-03  0.48224506E+01
  0.29009126E-03  0.48279096E+01
  0.28063779E-03  0.48358941E+01
  0.27026878E-03  0.48464761E+01
  0.25913595E-03  0.48597374E+01
  0.24739310E-03  0.48757708E+01
  0.23519242E-03  0.48946797E+01
  0.22268127E-03  0.49165785E+01
  0.20999941E-03  0.49415922E+01
  0.19727669E-03  0.49698545E+01
  0.18463140E-03  0.50015066E+01
  0.17216911E-03  0.50366954E+01
  0.15998201E-03  0.50755703E+01
  0.14814871E-03  0.51182814E+01
  0.13673443E-03  0.51649762E+01
  0.12579155E-03  0.52157973E+01
  0.11536034E-03  0.52708792E+01
  0.10546988E-03  0.53303461E+01
  0.96139178E-04  0.53943098E+01
  0.87378224E-04  0.54628672E+01
  0.79189152E-04  0.55360993E+01
  0.71567338E-04  0.56140693E+01
  0.64502454E-04  0.56968219E+01
  0.57979462E-04  0.57843827E+01
  0.51979520E-04  0.58767579E+01
  0.46480804E-04  0.59739344E+01
  0.41459244E-04  0.60758802E+01
  0.36889173E-04  0.61825452E+01
  0.32743893E-04  0.62938621E+01
  0.28996163E-04  0.64097485E+01
  0.25618622E-04  0.65301081E+01
  0.22584140E-04  0.66548334E+01
  0.19866114E-04  0.67838083E+01
  0.17438716E-04  0.69169107E+01
  0.15277081E-04  0.70540166E+01
  0.13357469E-04  0.71950032E+01
  0.11657373E-04  0.73397533E+01
  0.13352867E-04  0.66122657E+01
  0.14953213E-04  0.65143688E+01
  0.16731756E-04  0.64213533E+01
  0.18706614E-04  0.63331560E+01
  0.20897330E-04  0.62496889E+01
  0.23324856E-04  0.61708367E+01
  0.26011512E-04  0.60964549E+01
  0.28980882E-04  0.60263697E+01
  0.32257660E-04  0.59603789E+01
  0.35867419E-04  0.58982543E+01
  0.39836293E-04  0.58397453E+01
  0.44190570E-04  0.57845837E+01
  0.48956165E-04  0.57324893E+01
  0.54157982E-04  0.56831762E+01
  0.59819152E-04  0.56363595E+01
  0.65960143E-04  0.55917618E+01
  0.72597753E-04  0.55491196E+01
  0.79743991E-04  0.55081885E+01
  0.87404875E-04  0.54687488E+01
  0.95579174E-04  0.54306084E+01
  0.10425713E-03  0.53936064E+01
  0.11341923E-03  0.53576138E+01
  0.12303507E-03  0.53225343E+01
  0.13306235E-03  0.52883039E+01
  0.14344617E-03  0.52548889E+01
  0.15411862E-03  0.52222838E+01
  0.16499865E-03  0.51905084E+01
  0.17599256E-03  0.51596046E+01
  0.18699478E-03  0.51296325E+01
  0.19788931E-03  0.51006670E+01
  0.20855156E-03  0.50727944E+01
  0.21885077E-03  0.50461084E+01
  0.22865274E-03  0.50207077E+01
  0.23782306E-03  0.49966927E+01
  0.24623043E-03  0.49741636E+01
  0.25375020E-03  0.49532184E+01
  0.26026785E-03  0.49339516E+01
  0.26568222E-03  0.49164537E+01
  0.26990852E-03  0.49008101E+01
  0.27288084E-03  0.48871020E+01
  0.27455398E-03  0.48754064E+01
  0.27490477E-03  0.48657972E+01
  0.27393258E-03  0.48583461E+01
  0.27165906E-03  0.48531239E+01
  0.26812728E-03  0.48502021E+01
  0.26340007E-03  0.48496545E+01
  0.25755789E-03  0.48515581E+01
  0.25069623E-03  0.48559949E+01
  0.24292264E-03  0.48630528E+01
  0.23435358E-03  0.48728265E+01
  0.22511128E-03  0.48854181E+01
  0.21532057E-03  0.49009366E+01
  0.20510600E-03  0.49194987E+01
  0.19458918E-03  0.49412270E+01
  0.18388649E-03  0.49662496E+01
  0.17310715E-03  0.49946986E+01
  0.16235177E-03  0.50267081E+01
  0.15171128E-03  0.50624127E+01
  0.14126621E-03  0.51019452E+01
  0.13108636E-03  0.51454346E+01
  0.12123087E-03  0.51930043E+01
  0.11174837E-03  0.52447698E+01
  0.10267754E-03  0.53008372E+01
  0.94047673E-04  0.53613019E+01
  0.85879466E-04  0.54262467E+01
  0.78185812E-04  0.54957413E+01
  0.70972659E-04  0.55698410E+01
  0.64239867E-04  0.56485867E+01
  0.57982049E-04  0.57320039E+01
  0.52189374E-04  0.58201031E+01
  0.46848324E-04  0.59128796E+01
  0.41942393E-04  0.60103140E+01
  0.37452729E-04  0.61123727E+01
  0.33358713E-04  0.62190086E+01
  0.29638473E-04  0.63301625E+01
  0.26269345E-04  0.64457642E+01
  0.23228267E-04  0.65657341E+01
  0.20492130E-04  0.66899855E+01
  0.18038067E-04  0.68184264E+01
  0.15843707E-04  0.69509627E+01
  0.13887373E-04  0.70875007E+01
  0.12148247E-04  0.72279502E+01
  0.10606501E-04  0.73722285E+01
  0.12527556E-04  0.66924719E+01
  0.13984297E-04  0.65933601E+01
  0.15596812E-04  0.64988152E+01
  0.17380224E-04  0.64088070E+01
  0.19350776E-04  0.63232867E+01
  0.21525813E-04  0.62421832E+01
  0.23923730E-04  0.61653997E+01
  0.26563877E-04  0.60928117E+01
  0.29466422E-04  0.60242667E+01
  0.32652142E-04  0.59595845E+01
  0.36142162E-04  0.58985596E+01
  0.39957598E-04  0.58409643E+01
  0.44119127E-04  0.57865536E+01
  0.48646455E-04  0.57350707E+01
  0.53557693E-04  0.56862529E+01
  0.58868636E-04  0.56398381E+01
  0.64591945E-04  0.55955713E+01
  0.70736253E-04  0.55532104E+01
  0.77305204E-04  0.55125319E+01
  0.84296452E-04  0.54733349E+01
  0.91700661E-04  0.54354447E+01
  0.99500534E-04  0.53987155E+01
  0.10766992E-03  0.53630311E+01
  0.11617308E-03  0.53283054E+01
  0.12496410E-03  0.52944818E+01
  0.13398659E-03  0.52615311E+01
  0.14317368E-03  0.52294498E+01
  0.15244831E-03  0.51982570E+01
  0.16172399E-03  0.51679917E+01
  0.17090585E-03  0.51387095E+01
  0.17989219E-03  0.51104791E+01
  0.18857630E-03  0.50833800E+01
  0.19684874E-03  0.50574989E+01
  0.20459975E-03  0.50329279E+01
  0.21172200E-03  0.50097618E+01
  0.21811332E-03  0.49880968E+01
  0.22367943E-03  0.49680290E+01
  0.22833659E-03  0.49496537E+01
  0.23201393E-03  0.49330649E+01
  0.23465547E-03  0.49183550E+01
  0.23622171E-03  0.49056156E+01
  0.23669065E-03  0.48949372E+01
  0.23605830E-03  0.48864106E+01
  0.23433863E-03  0.48801274E+01
  0.23156290E-03  0.48761809E+01
  0.22777857E-03  0.48746669E+01
  0.22304765E-03  0.48756845E+01
  0.21744474E-03  0.48793366E+01
  0.21105481E-03  0.48857304E+01
  0.20397074E-03  0.48949774E+01
  0.19629089E-03  0.49071930E+01
  0.18811659E-03  0.49224964E+01
  0.17954985E-03  0.49410095E+01
  0.17069118E-03  0.49628559E+01
  0.16163771E-03  0.49881599E+01
  0.15248157E-03  0.50170447E+01
  0.14330860E-03  0.50496313E+01
  0.13419732E-03  0.50860366E+01
  0.12521828E-03  0.51263724E+01
  0.11643363E-03  0.51707436E+01
  0.10789694E-03  0.52192471E+01
  0.99653320E-04  0.52719710E+01
  0.91739607E-04  0.53289935E+01
  0.84184795E-04  0.53903822E+01
  0.77010526E-04  0.54561940E+01
  0.70231670E-04  0.55264743E+01
  0.63856959E-04  0.56012571E+01
  0.57889646E-04  0.56805651E+01
  0.52328166E-04  0.57644096E+01
  0.47166787E-04  0.58527907E+01
  0.42396241E-04  0.59456979E+01
  0.38004321E-04  0.60431104E+01
  0.33976435E-04  0.61449975E+01
  0.30296126E-04  0.62513199E+01
  0.26945540E-04  0.63620301E+01
  0.23905847E-04  0.64770740E+01
  0.21157622E-04  0.65963922E+01
  0.18681174E-04  0.67199214E+01
  0.16456837E-04  0.68475966E+01
  0.14465214E-04  0.69793531E+01
  0.12687385E-04  0.71151288E+01
  0.11105077E-04  0.72548673E+01
  0.97007934E-05  0.73985201E+01
  0.11760736E-04  0.67785108E+01
  0.13088339E-04  0.66787075E+01
  0.14552131E-04  0.65831181E+01
  0.16164706E-04  0.64917323E+01
  0.17939534E-04  0.64045289E+01
  0.19890941E-04  0.63214710E+01
  0.22034057E-04  0.62425018E+01
  0.24384732E-04  0.61675411E+01
  0.26959409E-04  0.60964834E+01
  0.29774951E-04  0.60291962E+01
  0.32848411E-04  0.59655213E+01
  0.36196738E-04  0.59052758E+01
  0.39836421E-04  0.58482558E+01
  0.43783044E-04  0.57942408E+01
  0.48050787E-04  0.57429984E+01
  0.52651827E-04  0.56942907E+01
  0.57595691E-04  0.56478801E+01
  0.62888528E-04  0.56035357E+01
  0.68532350E-04  0.55610384E+01
  0.74524236E-04  0.55201863E+01
  0.80855535E-04  0.54807988E+01
  0.87511113E-04  0.54427195E+01
  0.94468651E-04  0.54058187E+01
  0.10169807E-03  0.53699939E+01
  0.10916108E-03  0.53351701E+01
  0.11681099E-03  0.53012992E+01
  0.12459265E-03  0.52683584E+01
  0.13244277E-03  0.52363478E+01
  0.14029046E-03  0.52052886E+01
  0.14805811E-03  0.51752198E+01
  0.15566260E-03  0.51461962E+01
  0.16301675E-03  0.51182851E+01
  0.17003107E-03  0.50915640E+01
  0.17661575E-03  0.50661186E+01
  0.18268273E-03  0.50420404E+01
  0.18814790E-03  0.50194256E+01
  0.19293329E-03  0.49983733E+01
  0.19696911E-03  0.49789849E+01
  0.20019569E-03  0.49613634E+01
  0.20256508E-03  0.49456131E+01
  0.20404237E-03  0.49318395E+01
  0.20460655E-03  0.49201494E+01
  0.20425104E-03  0.49106510E+01
  0.20298371E-03  0.49034544E+01
  0.20082648E-03  0.48986715E+01
  0.19781452E-03  0.48964165E+01
  0.19399510E-03  0.48968056E+01
  0.18942612E-03  0.48999574E+01
  0.18417442E-03  0.49059917E+01
  0.17831393E-03  0.49150300E+01
  0.17192371E-03  0.49271939E+01
  0.16508608E-03  0.49426046E+01
  0.15788469E-03  0.49613820E+01
  0.15040282E-03  0.49836430E+01
  0.14272179E-03  0.50095011E+01
  0.13491956E-03  0.50390643E+01
  0.12706964E-03  0.50724350E+01
  0.11924013E-03  0.51097083E+01
  0.11149302E-03  0.51509714E+01
  0.10388377E-03  0.51963035E+01
  0.96461035E-04  0.52457745E+01
  0.89266549E-04  0.52994456E+01
  0.82335252E-04  0.53573686E+01
  0.75695472E-04  0.54195867E+01
  0.69369252E-04  0.54861339E+01
  0.63372743E-04  0.55570358E+01
  0.57716663E-04  0.56323099E+01
  0.52406798E-04  0.57119657E+01
  0.47444514E-04  0.57960055E+01
  0.42827290E-04  0.58844245E+01
  0.38549241E-04  0.59772114E+01
  0.34601620E-04  0.60743487E+01
  0.30973310E-04  0.61758136E+01
  0.27651282E-04  0.62815787E+01
  0.24621016E-04  0.63916122E+01
  0.21866898E-04  0.65058796E+01
  0.19372570E-04  0.66243442E+01
  0.17121249E-04  0.67469687E+01
  0.15096004E-04  0.68737166E+01
  0.13279997E-04  0.70045539E+01
  0.11656689E-04  0.71394509E+01
  0.10210010E-04  0.72783842E+01
  0.89244969E-05  0.74213392E+01
  0.11045942E-04  0.68694935E+01
  0.12257355E-04  0.67695616E+01
  0.13587889E-04  0.66734762E+01
  0.15048009E-04  0.65812330E+01
  0.16648864E-04  0.64928250E+01
  0.18402266E-04  0.64082372E+01
  0.20320642E-04  0.63274420E+01
  0.22416958E-04  0.62503947E+01
  0.24704609E-04  0.61770296E+01
  0.27197273E-04  0.61072581E+01
  0.29908716E-04  0.60409672E+01
  0.32852548E-04  0.59780194E+01
  0.36041926E-04  0.59182548E+01
  0.39489193E-04  0.58614937E+01
  0.43205466E-04  0.58075404E+01
  0.47200157E-04  0.57561886E+01
  0.51480444E-04  0.57072265E+01
  0.56050691E-04  0.56604427E+01
  0.60911842E-04  0.56156318E+01
  0.66060782E-04  0.55725996E+01
  0.71489716E-04  0.55311680E+01
  0.77185561E-04  0.54911782E+01
  0.83129406E-04  0.54524941E+01
  0.89296055E-04  0.54150039E+01
  0.95653690E-04  0.53786208E+01
  0.10216369E-03  0.53432835E+01
  0.10878065E-03  0.53089551E+01
  0.11545257E-03  0.52756219E+01
  0.12212134E-03  0.52432915E+01
  0.12872339E-03  0.52119909E+01
  0.13519068E-03  0.51817641E+01
  0.14145178E-03  0.51526700E+01
  0.14743334E-03  0.51247799E+01
  0.15306155E-03  0.50981759E+01
  0.15826385E-03  0.50729486E+01
  0.16297063E-03  0.50491958E+01
  0.16711697E-03  0.50270214E+01
  0.17064429E-03  0.50065337E+01
  0.17350190E-03  0.49878452E+01
  0.17564830E-03  0.49710717E+01
  0.17705229E-03  0.49563318E+01
  0.17769373E-03  0.49437465E+01
  0.17756402E-03  0.49334390E+01
  0.17666622E-03  0.49255342E+01
  0.17501484E-03  0.49201585E+01
  0.17263532E-03  0.49174389E+01
  0.16956319E-03  0.49175030E+01
  0.16584299E-03  0.49204776E+01
  0.16152707E-03  0.49264884E+01
  0.15667409E-03  0.49356586E+01
  0.15134763E-03  0.49481082E+01
  0.14561457E-03  0.49639526E+01
  0.13954370E-03  0.49833018E+01
  0.13320420E-03  0.50062592E+01
  0.12666442E-03  0.50329209E+01
  0.11999062E-03  0.50633747E+01
  0.11324603E-03  0.50977000E+01
  0.10648994E-03  0.51359673E+01
  0.99777096E-04  0.51782379E+01
  0.93157137E-04  0.52245648E+01
  0.86674308E-04  0.52749919E+01
  0.80367260E-04  0.53295556E+01
  0.74269005E-04  0.53882849E+01
  0.68406988E-04  0.54512018E+01
  0.62803261E-04  0.55183225E+01
  0.57474736E-04  0.55896579E+01
  0.52433508E-04  0.56652142E+01
  0.47687224E-04  0.57449935E+01
  0.43239483E-04  0.58289945E+01
  0.39090266E-04  0.59172126E+01
  0.35236366E-04  0.60096409E+01
  0.31671823E-04  0.61062704E+01
  0.28388348E-04  0.62070903E+01
  0.25375728E-04  0.63120888E+01
  0.22622217E-04  0.64212534E+01
  0.20114891E-04  0.65345718E+01
  0.17839982E-04  0.66520325E+01
  0.15783177E-04  0.67736257E+01
  0.13929880E-04  0.68993444E+01
  0.12265451E-04  0.70291856E+01
  0.10775407E-04  0.71631515E+01
  0.94455851E-05  0.73012510E+01
  0.82622881E-05  0.74435017E+01
  0.10377276E-04  0.69644851E+01
  0.11484039E-04  0.68649834E+01
  0.12695077E-04  0.67689692E+01
  0.14019068E-04  0.66764311E+01
  0.15465226E-04  0.65873627E+01
  0.17043280E-04  0.65017580E+01
  0.18763427E-04  0.64196058E+01
  0.20636269E-04  0.63408853E+01
  0.22672720E-04  0.62655613E+01
  0.24883878E-04  0.61935810E+01
  0.27280869E-04  0.61248710E+01
  0.29874641E-04  0.60593363E+01
  0.32675717E-04  0.59968598E+01
  0.35693908E-04  0.59373042E+01
  0.38937969E-04  0.58805140E+01
  0.42415215E-04  0.58263196E+01
  0.46131092E-04  0.57745417E+01
  0.50088717E-04  0.57249962E+01
  0.54288381E-04  0.56774997E+01
  0.58727049E-04  0.56318745E+01
  0.63397860E-04  0.55879537E+01
  0.68289648E-04  0.55455851E+01
  0.73386507E-04  0.55046345E+01
  0.78667436E-04  0.54649890E+01
  0.84106070E-04  0.54265576E+01
  0.89670536E-04  0.53892727E+01
  0.95323458E-04  0.53530902E+01
  0.10102212E-03  0.53179883E+01
  0.10671883E-03  0.52839668E+01
  0.11236144E-03  0.52510456E+01
  0.11789409E-03  0.52192628E+01
  0.12325809E-03  0.51886727E+01
  0.12839304E-03  0.51593440E+01
  0.13323802E-03  0.51313583E+01
  0.13773288E-03  0.51048078E+01
  0.14181961E-03  0.50797940E+01
  0.14544377E-03  0.50564263E+01
  0.14855573E-03  0.50348208E+01
  0.15111200E-03  0.50150991E+01
  0.15307628E-03  0.49973871E+01
  0.15442035E-03  0.49818145E+01
  0.15512482E-03  0.49685136E+01
  0.15517956E-03  0.49576185E+01
  0.15458385E-03  0.49492642E+01
  0.15334636E-03  0.49435852E+01
  0.15148479E-03  0.49407154E+01
  0.14902534E-03  0.49407857E+01
  0.14600194E-03  0.49439241E+01
  0.14245532E-03  0.49502534E+01
  0.13843193E-03  0.49598907E+01
  0.13398284E-03  0.49729462E+01
  0.12916252E-03  0.49895219E+01
  0.12402765E-03  0.50097111E+01
  0.11863594E-03  0.50335975E+01
  0.11304507E-03  0.50612551E+01
  0.10731165E-03  0.50927477E+01
  0.10149034E-03  0.51281295E+01
  0.95633038E-04  0.51674453E+01
  0.89788278E-04  0.52107309E+01
  0.84000687E-04  0.52580144E+01
  0.78310611E-04  0.53093169E+01
  0.72753863E-04  0.53646533E+01
  0.67361582E-04  0.54240340E+01
  0.62160201E-04  0.54874653E+01
  0.57171510E-04  0.55549509E+01
  0.52412803E-04  0.56264926E+01
  0.47897088E-04  0.57020910E+01
  0.43633355E-04  0.57817464E+01
  0.39626888E-04  0.58654593E+01
  0.35879606E-04  0.59532307E+01
  0.32390422E-04  0.60450629E+01
  0.29155610E-04  0.61409593E+01
  0.26169183E-04  0.62409251E+01
  0.23423248E-04  0.63449673E+01
  0.20908358E-04  0.64530955E+01
  0.18613846E-04  0.65653214E+01
  0.16528128E-04  0.66816602E+01
  0.14638987E-04  0.68021304E+01
  0.12933825E-04  0.69267546E+01
  0.11399891E-04  0.70555604E+01
  0.10024469E-04  0.71885808E+01
  0.87950511E-05  0.73258557E+01
  0.76994701E-05  0.74674326E+01
  0.97494490E-05  0.70625761E+01
  0.10761811E-04  0.69640218E+01
  0.11865551E-04  0.68686231E+01
  0.13067856E-04  0.67763506E+01
  0.14376337E-04  0.66871867E+01
  0.15799000E-04  0.66011213E+01
  0.17344212E-04  0.65181472E+01
  0.19020646E-04  0.64382549E+01
  0.20837204E-04  0.63614284E+01
  0.22802908E-04  0.62876404E+01
  0.24926772E-04  0.62168487E+01
  0.27217633E-04  0.61489942E+01
  0.29683950E-04  0.60839988E+01
  0.32333564E-04  0.60217655E+01
  0.35173426E-04  0.59621793E+01
  0.38209281E-04  0.59051098E+01
  0.41445322E-04  0.58504143E+01
  0.44883818E-04  0.57979418E+01
  0.48524716E-04  0.57475380E+01
  0.52365241E-04  0.56990497E+01
  0.56399490E-04  0.56523295E+01
  0.60618049E-04  0.56072404E+01
  0.65007651E-04  0.55636596E+01
  0.69550879E-04  0.55214809E+01
  0.74225955E-04  0.54806180E+01
  0.79006619E-04  0.54410051E+01
  0.83862123E-04  0.54025979E+01
  0.88757357E-04  0.53653738E+01
  0.93653112E-04  0.53293312E+01
  0.98506499E-04  0.52944886E+01
  0.10327151E-03  0.52608831E+01
  0.10789973E-03  0.52285693E+01
  0.11234117E-03  0.51976171E+01
  0.11654522E-03  0.51681104E+01
  0.12046169E-03  0.51401454E+01
  0.12404188E-03  0.51138287E+01
  0.12723968E-03  0.50892761E+01
  0.13001267E-03  0.50666107E+01
  0.13232311E-03  0.50459620E+01
  0.13413887E-03  0.50274638E+01
  0.13543418E-03  0.50112533E+01
  0.13619030E-03  0.49974698E+01
  0.13639591E-03  0.49862527E+01
  0.13604735E-03  0.49777408E+01
  0.13514870E-03  0.49720701E+01
  0.13371155E-03  0.49693730E+01
  0.13175470E-03  0.49697765E+01
  0.12930361E-03  0.49734007E+01
  0.12638976E-03  0.49803578E+01
  0.12304980E-03  0.49907509E+01
  0.11932477E-03  0.50046731E+01
  0.11525908E-03  0.50222066E+01
  0.11089959E-03  0.50434224E+01
  0.10629467E-03  0.50683806E+01
  0.10149324E-03  0.50971300E+01
  0.96543936E-04  0.51297089E+01
  0.91494256E-04  0.51661463E+01
  0.86389894E-04  0.52064623E+01
  0.81274095E-04  0.52506694E+01
  0.76187143E-04  0.52987746E+01
  0.71165949E-04  0.53507798E+01
  0.66243748E-04  0.54066838E+01
  0.61449889E-04  0.54664836E+01
  0.56809734E-04  0.55301757E+01
  0.52344630E-04  0.55977570E+01
  0.48071975E-04  0.56692258E+01
  0.44005344E-04  0.57445831E+01
  0.40154675E-04  0.58238327E+01
  0.36526508E-04  0.59069818E+01
  0.33124256E-04  0.59940416E+01
  0.29948500E-04  0.60850275E+01
  0.26997313E-04  0.61799590E+01
  0.24266574E-04  0.62788601E+01
  0.21750302E-04  0.63817592E+01
  0.19440962E-04  0.64886891E+01
  0.17329776E-04  0.65996873E+01
  0.15407007E-04  0.67147958E+01
  0.13662220E-04  0.68340615E+01
  0.12084524E-04  0.69575360E+01
  0.10662787E-04  0.70852763E+01
  0.93858229E-05  0.72173449E+01
  0.82425511E-05  0.73538105E+01
  0.72221331E-05  0.74947484E+01
  0.91577933E-05  0.71629416E+01
  0.10084830E-04  0.70657807E+01
  0.11092053E-04  0.69714849E+01
  0.12185414E-04  0.68799982E+01
  0.13371194E-04  0.67912818E+01
  0.14655986E-04  0.67053109E+01
  0.16046661E-04  0.66220703E+01
  0.17550327E-04  0.65415504E+01
  0.19174259E-04  0.64637420E+01
  0.20925818E-04  0.63886324E+01
  0.22812338E-04  0.63162007E+01
  0.24840993E-04  0.62464149E+01
  0.27018630E-04  0.61792289E+01
  0.29351576E-04  0.61145815E+01
  0.31845412E-04  0.60523955E+01
  0.34504724E-04  0.59925792E+01
  0.37332816E-04  0.59350280E+01
  0.40331410E-04  0.58796276E+01
  0.43500329E-04  0.58262575E+01
  0.46837163E-04  0.57747953E+01
  0.50336950E-04  0.57251207E+01
  0.53991863E-04  0.56771199E+01
  0.57790925E-04  0.56306893E+01
  0.61719774E-04  0.55857390E+01
  0.65760479E-04  0.55421950E+01
  0.69891439E-04  0.55000018E+01
  0.74087365E-04  0.54591230E+01
  0.78319364E-04  0.54195423E+01
  0.82555138E-04  0.53812636E+01
  0.86759297E-04  0.53443099E+01
  0.90893795E-04  0.53087229E+01
  0.94918473E-04  0.52745617E+01
  0.98791714E-04  0.52419011E+01
  0.10247119E-03  0.52108301E+01
  0.10591467E-03  0.51814505E+01
  0.10908090E-03  0.51538748E+01
  0.11193047E-03  0.51282246E+01
  0.11442670E-03  0.51046287E+01
  0.11653648E-03  0.50832216E+01
  0.11823104E-03  0.50641415E+01
  0.11948662E-03  0.50475285E+01
  0.12028503E-03  0.50335227E+01
  0.12061408E-03  0.50222627E+01
  0.12046784E-03  0.50138836E+01
  0.11984676E-03  0.50085152E+01
  0.11875764E-03  0.50062805E+01
  0.11721341E-03  0.50072942E+01
  0.11523282E-03  0.50116611E+01
  0.11283993E-03  0.50194754E+01
  0.11006359E-03  0.50308196E+01
  0.10693673E-03  0.50457640E+01
  0.10349566E-03  0.50643667E+01
  0.99779290E-04  0.50866734E+01
  0.95828322E-04  0.51127185E+01
  0.91684505E-04  0.51425253E+01
  0.87389847E-04  0.51761077E+01
  0.82985904E-04  0.52134712E+01
  0.78513125E-04  0.52546144E+01
  0.74010251E-04  0.52995311E+01
  0.69513810E-04  0.53482114E+01
  0.65057687E-04  0.54006439E+01
  0.60672785E-04  0.54568167E+01
  0.56386772E-04  0.55167195E+01
  0.52223918E-04  0.55803446E+01
  0.48205014E-04  0.56476879E+01
  0.44347365E-04  0.57187501E+01
  0.40664854E-04  0.57935371E+01
  0.37168066E-04  0.58720611E+01
  0.33864464E-04  0.59543402E+01
  0.30758601E-04  0.60403995E+01
  0.27852375E-04  0.61302704E+01
  0.25145295E-04  0.62239911E+01
  0.22634764E-04  0.63216061E+01
  0.20316370E-04  0.64231666E+01
  0.18184174E-04  0.65287295E+01
  0.16230982E-04  0.66383581E+01
  0.14448618E-04  0.67521209E+01
  0.12828164E-04  0.68700922E+01
  0.11360190E-04  0.69923516E+01
  0.10034958E-04  0.71189839E+01
  0.88425991E-05  0.72500792E+01
  0.77732690E-05  0.73857327E+01
  0.68172821E-05  0.75260454E+01
  0.85982629E-05  0.72648839E+01
  0.94479940E-05  0.71694726E+01
  0.10368208E-04  0.70766854E+01
  0.11363832E-04  0.69864342E+01
  0.12440057E-04  0.68986520E+01
  0.13602316E-04  0.68132905E+01
  0.14856267E-04  0.67303172E+01
  0.16207749E-04  0.66497115E+01
  0.17662735E-04  0.65714604E+01
  0.19227259E-04  0.64955548E+01
  0.20907327E-04  0.64219846E+01
  0.22708809E-04  0.63507354E+01
  0.24637305E-04  0.62817849E+01
  0.26697983E-04  0.62151006E+01
  0.28895400E-04  0.61506382E+01
  0.31233294E-04  0.60883418E+01
  0.33714357E-04  0.60281438E+01
  0.36339985E-04  0.59699675E+01
  0.39110020E-04  0.59137289E+01
  0.42022482E-04  0.58593407E+01
  0.45073301E-04  0.58067152E+01
  0.48256063E-04  0.57557683E+01
  0.51561773E-04  0.57064231E+01
  0.54978656E-04  0.56586133E+01
  0.58492003E-04  0.56122855E+01
  0.62084069E-04  0.55674021E+01
  0.65734052E-04  0.55239423E+01
  0.69418139E-04  0.54819032E+01
  0.73109652E-04  0.54413003E+01
  0.76779275E-04  0.54021674E+01
  0.80395386E-04  0.53645553E+01
  0.83924472E-04  0.53285317E+01
  0.87331644E-04  0.52941793E+01
  0.90581211E-04  0.52615940E+01
  0.93637335E-04  0.52308840E+01
  0.96464716E-04  0.52021671E+01
  0.99029314E-04  0.51755693E+01
  0.10129907E-03  0.51512222E+01
  0.10324459E-03  0.51292617E+01
  0.10483984E-03  0.51098252E+01
  0.10606269E-03  0.50930498E+01
  0.10689547E-03  0.50790704E+01
  0.10732536E-03  0.50680171E+01
  0.10734467E-03  0.50600141E+01
  0.10695104E-03  0.50551773E+01
  0.10614750E-03  0.50536130E+01
  0.10494234E-03  0.50554166E+01
  0.10334897E-03  0.50606714E+01
  0.10138558E-03  0.50694479E+01
  0.99074727E-04  0.50818039E+01
  0.96442855E-04  0.50977837E+01
  0.93519707E-04  0.51174195E+01
  0.90337715E-04  0.51407312E+01
  0.86931343E-04  0.51677284E+01
  0.83336419E-04  0.51984111E+01
  0.79589467E-04  0.52327714E+01
  0.75727064E-04  0.52707958E+01
  0.71785228E-04  0.53124664E+01
  0.67798856E-04  0.53577630E+01
  0.63801223E-04  0.54066652E+01
  0.59823544E-04  0.54591535E+01
  0.55894620E-04  0.55152118E+01
  0.52040550E-04  0.55748280E+01
  0.48284528E-04  0.56379955E+01
  0.44646716E-04  0.57047146E+01
  0.41144188E-04  0.57749926E+01
  0.37790944E-04  0.58488450E+01
  0.34597984E-04  0.59262956E+01
  0.31573435E-04  0.60073769E+01
  0.28722717E-04  0.60921299E+01
  0.26048758E-04  0.61806043E+01
  0.23552216E-04  0.62728581E+01
  0.21231735E-04  0.63689574E+01
  0.19084199E-04  0.64689761E+01
  0.17104995E-04  0.65729953E+01
  0.15288264E-04  0.66811030E+01
  0.13627151E-04  0.67933936E+01
  0.12114033E-04  0.69099672E+01
  0.10740733E-04  0.70309295E+01
  0.94987110E-05  0.71563911E+01
  0.83792365E-05  0.72864676E+01
  0.73735388E-05  0.74212789E+01
  0.64729330E-05  0.75609493E+01
  0.80674117E-05  0.73678584E+01
  0.88469153E-05  0.72744537E+01
  0.96884903E-05  0.71834851E+01
  0.10596222E-04  0.70948293E+01
  0.11574406E-04  0.70083864E+01
  0.12627533E-04  0.69240789E+01
  0.13760277E-04  0.68418497E+01
  0.14977459E-04  0.67616587E+01
  0.16284008E-04  0.66834804E+01
  0.17684908E-04  0.66072993E+01
  0.19185121E-04  0.65331065E+01
  0.20789503E-04  0.64608956E+01
  0.22502691E-04  0.63906591E+01
  0.24328977E-04  0.63223857E+01
  0.26272158E-04  0.62560577E+01
  0.28335365E-04  0.61916497E+01
  0.30520880E-04  0.61291286E+01
  0.32829930E-04  0.60684535E+01
  0.35262475E-04  0.60095778E+01
  0.37816984E-04  0.59524509E+01
  0.40490212E-04  0.58970213E+01
  0.43276993E-04  0.58432393E+01
  0.46170033E-04  0.57910605E+01
  0.49159742E-04  0.57404481E+01
  0.52234093E-04  0.56913762E+01
  0.55378534E-04  0.56438315E+01
  0.58575944E-04  0.55978152E+01
  0.61806656E-04  0.55533442E+01
  0.65048558E-04  0.55104513E+01
  0.68277250E-04  0.54691854E+01
  0.71466296E-04  0.54296108E+01
  0.74587540E-04  0.53918065E+01
  0.77611495E-04  0.53558647E+01
  0.80507808E-04  0.53218894E+01
  0.83245767E-04  0.52899943E+01
  0.85794860E-04  0.52603011E+01
  0.88125360E-04  0.52329373E+01
  0.90208927E-04  0.52080336E+01
  0.92019194E-04  0.51857224E+01
  0.93532341E-04  0.51661348E+01
  0.94727621E-04  0.51493988E+01
  0.95587831E-04  0.51356370E+01
  0.96099709E-04  0.51249650E+01
  0.96254247E-04  0.51174890E+01
  0.96046913E-04  0.51133048E+01
  0.95477764E-04  0.51124962E+01
  0.94551462E-04  0.51151343E+01
  0.93277184E-04  0.51212769E+01
  0.91668429E-04  0.51309683E+01
  0.89742736E-04  0.51442397E+01
  0.87521315E-04  0.51611096E+01
  0.85028599E-04  0.51815849E+01
  0.82291750E-04  0.52056621E+01
  0.79340108E-04  0.52333289E+01
  0.76204619E-04  0.52645661E+01
  0.72917243E-04  0.52993494E+01
  0.69510378E-04  0.53376512E+01
  0.66016287E-04  0.53794427E+01
  0.62466569E-04  0.54246959E+01
  0.58891671E-04  0.54733852E+01
  0.55320454E-04  0.55254895E+01
  0.51779819E-04  0.55809931E+01
  0.48294408E-04  0.56398873E+01
  0.44886367E-04  0.57021716E+01
  0.41575190E-04  0.57678541E+01
  0.38377624E-04  0.58369527E+01
  0.35307645E-04  0.59094953E+01
  0.32376490E-04  0.59855198E+01
  0.29592747E-04  0.60650747E+01
  0.26962489E-04  0.61482185E+01
  0.24489443E-04  0.62350198E+01
  0.22175187E-04  0.63255568E+01
  0.20019373E-04  0.64199169E+01
  0.18019956E-04  0.65181962E+01
  0.16173431E-04  0.66204989E+01
  0.14475063E-04  0.67269364E+01
  0.12919121E-04  0.68376270E+01
  0.11499088E-04  0.69526948E+01
  0.10207860E-04  0.70722695E+01
  0.90379344E-05  0.71964855E+01
  0.79815674E-05  0.73254812E+01
  0.70309195E-05  0.74593991E+01
  0.61781778E-05  0.75983850E+01
  0.75623612E-05  0.74714833E+01
  0.82778834E-05  0.73802427E+01
  0.90481851E-05  0.72913019E+01
  0.98766610E-05  0.72045015E+01
  0.10766877E-04  0.71197070E+01
  0.11722561E-04  0.70368080E+01
  0.12747593E-04  0.69557177E+01
  0.13845978E-04  0.68763713E+01
  0.15021820E-04  0.67987229E+01
  0.16279271E-04  0.67227433E+01
  0.17622479E-04  0.66484162E+01
  0.19055512E-04  0.65757348E+01
  0.20582275E-04  0.65046983E+01
  0.22206399E-04  0.64353086E+01
  0.23931123E-04  0.63675674E+01
  0.25759155E-04  0.63014745E+01
  0.27692515E-04  0.62370263E+01
  0.29732369E-04  0.61742150E+01
  0.31878849E-04  0.61130297E+01
  0.34130870E-04  0.60534569E+01
  0.36485937E-04  0.59954824E+01
  0.38939970E-04  0.59390937E+01
  0.41487128E-04  0.58842821E+01
  0.44119654E-04  0.58310450E+01
  0.46827757E-04  0.57793884E+01
  0.49599512E-04  0.57293286E+01
  0.52420816E-04  0.56808936E+01
  0.55275385E-04  0.56341245E+01
  0.58144814E-04  0.55890753E+01
  0.61008684E-04  0.55458137E+01
  0.63844748E-04  0.55044196E+01
  0.66629166E-04  0.54649852E+01
  0.69336807E-04  0.54276126E+01
  0.71941610E-04  0.53924130E+01
  0.74416993E-04  0.53595043E+01
  0.76736302E-04  0.53290094E+01
  0.78873297E-04  0.53010534E+01
  0.80802655E-04  0.52757620E+01
  0.82500472E-04  0.52532589E+01
  0.83944767E-04  0.52336635E+01
  0.85115955E-04  0.52170890E+01
  0.85997284E-04  0.52036403E+01
  0.86575222E-04  0.51934126E+01
  0.86839778E-04  0.51864896E+01
  0.86784755E-04  0.51829426E+01
  0.86407917E-04  0.51828298E+01
  0.85711066E-04  0.51861958E+01
  0.84700040E-04  0.51930718E+01
  0.83384609E-04  0.52034761E+01
  0.81778290E-04  0.52174145E+01
  0.79898077E-04  0.52348819E+01
  0.77764100E-04  0.52558634E+01
  0.75399218E-04  0.52803363E+01
  0.72828556E-04  0.53082716E+01
  0.70079014E-04  0.53396361E+01
  0.67178740E-04  0.53743944E+01
  0.64156605E-04  0.54125108E+01
  0.61041673E-04  0.54539515E+01
  0.57862703E-04  0.54986861E+01
  0.54647671E-04  0.55466894E+01
  0.51423345E-04  0.55979429E+01
  0.48214911E-04  0.56524361E+01
  0.45045655E-04  0.57101675E+01
  0.41936716E-04  0.57711457E+01
  0.38906898E-04  0.58353901E+01
  0.35972553E-04  0.59029311E+01
  0.33147525E-04  0.59738104E+01
  0.30443155E-04  0.60480817E+01
  0.27868336E-04  0.61258099E+01
  0.25429616E-04  0.62070714E+01
  0.23131341E-04  0.62919534E+01
  0.20975822E-04  0.63805538E+01
  0.18963531E-04  0.64729802E+01
  0.17093307E-04  0.65693496E+01
  0.15362571E-04  0.66697873E+01
  0.13767541E-04  0.67744266E+01
  0.12303439E-04  0.68834074E+01
  0.10964697E-04  0.69968755E+01
  0.97451389E-05  0.71149822E+01
  0.86381576E-05  0.72378830E+01
  0.76368666E-05  0.73657372E+01
  0.67342384E-05  0.74987075E+01
  0.59232220E-05  0.76369591E+01
  0.70807566E-05  0.75755375E+01
  0.77378137E-05  0.74865244E+01
  0.84433250E-05  0.73997226E+01
  0.92001216E-05  0.73149373E+01
  0.10011177E-04  0.72319988E+01
  0.10879605E-04  0.71507627E+01
  0.11808648E-04  0.70711101E+01
  0.12801664E-04  0.69929472E+01
  0.13862100E-04  0.69162034E+01
  0.14993459E-04  0.68408297E+01
  0.16199253E-04  0.67667960E+01
  0.17482948E-04  0.66940882E+01
  0.18847889E-04  0.66227046E+01
  0.20297217E-04  0.65526534E+01
  0.21833768E-04  0.64839491E+01
  0.23459958E-04  0.64166104E+01
  0.25177651E-04  0.63506581E+01
  0.26988023E-04  0.62861137E+01
  0.28891409E-04  0.62229987E+01
  0.30887144E-04  0.61613352E+01
  0.32973402E-04  0.61011460E+01
  0.35147041E-04  0.60424562E+01
  0.37403449E-04  0.59852943E+01
  0.39736407E-04  0.59296942E+01
  0.42137971E-04  0.58756965E+01
  0.44598382E-04  0.58233497E+01
  0.47106005E-04  0.57727118E+01
  0.49647313E-04  0.57238505E+01
  0.52206910E-04  0.56768436E+01
  0.54767605E-04  0.56317787E+01
  0.57310535E-04  0.55887525E+01
  0.59815349E-04  0.55478701E+01
  0.62260433E-04  0.55092430E+01
  0.64623192E-04  0.54729877E+01
  0.66880382E-04  0.54392238E+01
  0.69008479E-04  0.54080721E+01
  0.70984078E-04  0.53796518E+01
  0.72784321E-04  0.53540790E+01
  0.74387338E-04  0.53314644E+01
  0.75772690E-04  0.53119111E+01
  0.76921796E-04  0.52955134E+01
  0.77818350E-04  0.52823545E+01
  0.78448686E-04  0.52725061E+01
  0.78802113E-04  0.52660267E+01
  0.78871183E-04  0.52629620E+01
  0.78651894E-04  0.52633438E+01
  0.78143824E-04  0.52671911E+01
  0.77350181E-04  0.52745101E+01
  0.76277772E-04  0.52852955E+01
  0.74936896E-04  0.52995317E+01
  0.73341148E-04  0.53171940E+01
  0.71507159E-04  0.53382511E+01
  0.69454264E-04  0.53626660E+01
  0.67204109E-04  0.53903986E+01
  0.64780224E-04  0.54214075E+01
  0.62207553E-04  0.54556520E+01
  0.59511974E-04  0.54930936E+01
  0.56719810E-04  0.55336984E+01
  0.53857349E-04  0.55774382E+01
  0.50950398E-04  0.56242924E+01
  0.48023858E-04  0.56742488E+01
  0.45101352E-04  0.57273052E+01
  0.42204908E-04  0.57834700E+01
  0.39354691E-04  0.58427630E+01
  0.36568808E-04  0.59052160E+01
  0.33863170E-04  0.59708731E+01
  0.31251409E-04  0.60397908E+01
  0.28744863E-04  0.61120382E+01
  0.26352605E-04  0.61876968E+01
  0.24081521E-04  0.62668599E+01
  0.21936426E-04  0.63496326E+01
  0.19920213E-04  0.64361310E+01
  0.18034019E-04  0.65264814E+01
  0.16277415E-04  0.66208197E+01
  0.14648598E-04  0.67192906E+01
  0.13144589E-04  0.68220465E+01
  0.11761429E-04  0.69292466E+01
  0.10494363E-04  0.70410561E+01
  0.93380176E-05  0.71576451E+01
  0.82865649E-05  0.72791880E+01
  0.73338661E-05  0.74058622E+01
  0.64736040E-05  0.75378482E+01
  0.56993962E-05  0.76753285E+01
  0.66207158E-05  0.76799480E+01
  0.72241894E-05  0.75931424E+01
  0.78706244E-05  0.75085009E+01
  0.85623939E-05  0.74257954E+01
  0.93019941E-05  0.73448221E+01
  0.10092044E-04  0.72654025E+01
  0.10935279E-04  0.71873849E+01
  0.11834544E-04  0.71106447E+01
  0.12792769E-04  0.70350838E+01
  0.13812950E-04  0.69606295E+01
  0.14898108E-04  0.68872333E+01
  0.16051247E-04  0.68148683E+01
  0.17275291E-04  0.67435264E+01
  0.18573019E-04  0.66732158E+01
  0.19946978E-04  0.66039580E+01
  0.21399388E-04  0.65357849E+01
  0.22932033E-04  0.64687363E+01
  0.24546140E-04  0.64028583E+01
  0.26242255E-04  0.63382015E+01
  0.28020097E-04  0.62748204E+01
  0.29878429E-04  0.62127729E+01
  0.31814911E-04  0.61521205E+01
  0.33825963E-04  0.60929287E+01
  0.35906646E-04  0.60352679E+01
  0.38050542E-04  0.59792137E+01
  0.40249669E-04  0.59248482E+01
  0.42494410E-04  0.58722597E+01
  0.44773482E-04  0.58215433E+01
  0.47073935E-04  0.57728008E+01
  0.49381193E-04  0.57261399E+01
  0.51679139E-04  0.56816733E+01
  0.53950243E-04  0.56395178E+01
  0.56175743E-04  0.55997923E+01
  0.58335857E-04  0.55626164E+01
  0.60410059E-04  0.55281087E+01
  0.62377375E-04  0.54963844E+01
  0.64216727E-04  0.54675536E+01
  0.65907298E-04  0.54417196E+01
  0.67428919E-04  0.54189767E+01
  0.68762463E-04  0.53994091E+01
  0.69890244E-04  0.53830897E+01
  0.70796400E-04  0.53700786E+01
  0.71467255E-04  0.53604232E+01
  0.71891648E-04  0.53541574E+01
  0.72061215E-04  0.53513018E+01
  0.71970619E-04  0.53518644E+01
  0.71617720E-04  0.53558412E+01
  0.71003665E-04  0.53632174E+01
  0.70132918E-04  0.53739685E+01
  0.69013201E-04  0.53880622E+01
  0.67655367E-04  0.54054602E+01
  0.66073195E-04  0.54261194E+01
  0.64283120E-04  0.54499947E+01
  0.62303904E-04  0.54770403E+01
  0.60156253E-04  0.55072115E+01
  0.57862400E-04  0.55404670E+01
  0.55445663E-04  0.55767702E+01
  0.52929995E-04  0.56160910E+01
  0.50339526E-04  0.56584067E+01
  0.47698136E-04  0.57037040E+01
  0.45029046E-04  0.57519796E+01
  0.42354450E-04  0.58032413E+01
  0.39695195E-04  0.58575086E+01
  0.37070513E-04  0.59148135E+01
  0.34497812E-04  0.59752006E+01
  0.31992524E-04  0.60387279E+01
  0.29568007E-04  0.61054662E+01
  0.27235515E-04  0.61754995E+01
  0.25004198E-04  0.62489248E+01
  0.22881170E-04  0.63258512E+01
  0.20871596E-04  0.64064001E+01
  0.18978823E-04  0.64907039E+01
  0.17204527E-04  0.65789058E+01
  0.15548882E-04  0.66711585E+01
  0.14010736E-04  0.67676235E+01
  0.12587795E-04  0.68684701E+01
  0.11276797E-04  0.69738742E+01
  0.10073691E-04  0.70840175E+01
  0.89738022E-05  0.71990866E+01
  0.79719797E-05  0.73192717E+01
  0.70627410E-05  0.74447663E+01
  0.62403935E-05  0.75757660E+01
  0.54991448E-05  0.77124685E+01
  0.61807741E-05  0.77847716E+01
  0.67349971E-05  0.77000829E+01
  0.73274043E-05  0.76175451E+01
  0.79599983E-05  0.75368995E+01
  0.86348915E-05  0.74579100E+01
  0.93543077E-05  0.73803655E+01
  0.10120581E-04  0.73040819E+01
  0.10936148E-04  0.72289035E+01
  0.11803538E-04  0.71547031E+01
  0.12725350E-04  0.70813827E+01
  0.13704228E-04  0.70088721E+01
  0.14742823E-04  0.69371280E+01
  0.15843746E-04  0.68661317E+01
  0.17009508E-04  0.67958868E+01
  0.18242451E-04  0.67264164E+01
  0.19544669E-04  0.66577607E+01
  0.20917912E-04  0.65899740E+01
  0.22363484E-04  0.65231221E+01
  0.23882130E-04  0.64572806E+01
  0.25473920E-04  0.63925328E+01
  0.27138118E-04  0.63289685E+01
  0.28873063E-04  0.62666832E+01
  0.30676041E-04  0.62057775E+01
  0.32543169E-04  0.61463566E+01
  0.34469286E-04  0.60885303E+01
  0.36447864E-04  0.60324126E+01
  0.38470933E-04  0.59781215E+01
  0.40529037E-04  0.59257786E+01
  0.42611213E-04  0.58755083E+01
  0.44705010E-04  0.58274367E+01
  0.46796541E-04  0.57816910E+01
  0.48870572E-04  0.57383974E+01
  0.50910660E-04  0.56976802E+01
  0.52899323E-04  0.56596597E+01
  0.54818259E-04  0.56244505E+01
  0.56648599E-04  0.55921601E+01
  0.58371193E-04  0.55628871E+01
  0.59966934E-04  0.55367199E+01
  0.61417100E-04  0.55137353E+01
  0.62703708E-04  0.54939977E+01
  0.63809883E-04  0.54775585E+01
  0.64720224E-04  0.54644556E+01
  0.65421144E-04  0.54547136E+01
  0.65901206E-04  0.54483439E+01
  0.66151405E-04  0.54453458E+01
  0.66165417E-04  0.54457070E+01
  0.65939791E-04  0.54494052E+01
  0.65474078E-04  0.54564092E+01
  0.64770890E-04  0.54666809E+01
  0.63835892E-04  0.54801767E+01
  0.62677719E-04  0.54968494E+01
  0.61307820E-04  0.55166501E+01
  0.59740238E-04  0.55395301E+01
  0.57991322E-04  0.55654423E+01
  0.56079399E-04  0.55943432E+01
  0.54024388E-04  0.56261946E+01
  0.51847404E-04  0.56609646E+01
  0.49570327E-04  0.56986294E+01
  0.47215383E-04  0.57391743E+01
  0.44804728E-04  0.57825948E+01
  0.42360057E-04  0.58288974E+01
  0.39902244E-04  0.58781007E+01
  0.37451025E-04  0.59302358E+01
  0.35024730E-04  0.59853465E+01
  0.32640068E-04  0.60434903E+01
  0.30311966E-04  0.61047379E+01
  0.28053463E-04  0.61691739E+01
  0.25875654E-04  0.62368958E+01
  0.23787693E-04  0.63080146E+01
  0.21796823E-04  0.63826539E+01
  0.19908463E-04  0.64609491E+01
  0.18126310E-04  0.65430474E+01
  0.16452472E-04  0.66291063E+01
  0.14887622E-04  0.67192932E+01
  0.13431154E-04  0.68137839E+01
  0.12081354E-04  0.69127621E+01
  0.10835561E-04  0.70164177E+01
  0.96903341E-05  0.71249466E+01
  0.86416041E-05  0.72385489E+01
  0.76848176E-05  0.73574283E+01
  0.68150686E-05  0.74817914E+01
  0.60272175E-05  0.76118469E+01
  0.53159949E-05  0.77478050E+01
  0.57598253E-05  0.78901744E+01
  0.62686601E-05  0.78074546E+01
  0.68115154E-05  0.77268995E+01
  0.73900958E-05  0.76482221E+01
  0.80062063E-05  0.75711566E+01
  0.86617564E-05  0.74954611E+01
  0.93587616E-05  0.74209206E+01
  0.10099340E-04  0.73473487E+01
  0.10885706E-04  0.72745897E+01
  0.11720153E-04  0.72025189E+01
  0.12605034E-04  0.71310432E+01
  0.13542733E-04  0.70601007E+01
  0.14535624E-04  0.69896590E+01
  0.15586024E-04  0.69197137E+01
  0.16696131E-04  0.68502859E+01
  0.17867959E-04  0.67814199E+01
  0.19103252E-04  0.67131797E+01
  0.20403400E-04  0.66456471E+01
  0.21769335E-04  0.65789182E+01
  0.23201424E-04  0.65131011E+01
  0.24699365E-04  0.64483141E+01
  0.26262061E-04  0.63846831E+01
  0.27887515E-04  0.63223407E+01
  0.29572714E-04  0.62614242E+01
  0.31313527E-04  0.62020747E+01
  0.33104611E-04  0.61444359E+01
  0.34939341E-04  0.60886533E+01
  0.36809745E-04  0.60348722E+01
  0.38706480E-04  0.59832376E+01
  0.40618824E-04  0.59338918E+01
  0.42534707E-04  0.58869738E+01
  0.44440772E-04  0.58426173E+01
  0.46322477E-04  0.58009495E+01
  0.48164231E-04  0.57620891E+01
  0.49949573E-04  0.57261454E+01
  0.51661385E-04  0.56932167E+01
  0.53282142E-04  0.56633892E+01
  0.54794193E-04  0.56367363E+01
  0.56180065E-04  0.56133174E+01
  0.57422796E-04  0.55931784E+01
  0.58506269E-04  0.55763510E+01
  0.59415557E-04  0.55628535E+01
  0.60137259E-04  0.55526911E+01
  0.60659818E-04  0.55458567E+01
  0.60973816E-04  0.55423324E+01
  0.61072225E-04  0.55420907E+01
  0.60950617E-04  0.55450959E+01
  0.60607313E-04  0.55513057E+01
  0.60043477E-04  0.55606733E+01
  0.59263133E-04  0.55731488E+01
  0.58273122E-04  0.55886809E+01
  0.57082983E-04  0.56072192E+01
  0.55704771E-04  0.56287150E+01
  0.54152811E-04  0.56531235E+01
  0.52443403E-04  0.56804054E+01
  0.50594480E-04  0.57105275E+01
  0.48625233E-04  0.57434649E+01
  0.46555720E-04  0.57792015E+01
  0.44406467E-04  0.58177313E+01
  0.42198071E-04  0.58590591E+01
  0.39950828E-04  0.59032018E+01
  0.37684382E-04  0.59501885E+01
  0.35417415E-04  0.60000611E+01
  0.33167383E-04  0.60528750E+01
  0.30950297E-04  0.61086994E+01
  0.28780559E-04  0.61676169E+01
  0.26670844E-04  0.62297241E+01
  0.24632040E-04  0.62951309E+01
  0.22673231E-04  0.63639605E+01
  0.20801719E-04  0.64363489E+01
  0.19023090E-04  0.65124441E+01
  0.17341304E-04  0.65924056E+01
  0.15758815E-04  0.66764032E+01
  0.14276703E-04  0.67646165E+01
  0.12894821E-04  0.68572334E+01
  0.11611948E-04  0.69544493E+01
  0.10425942E-04  0.70564660E+01
  0.93338917E-05  0.71634905E+01
  0.83322588E-05  0.72757341E+01
  0.74170152E-05  0.73934115E+01
  0.65837667E-05  0.75167399E+01
  0.58278651E-05  0.76459387E+01
  0.51445081E-05  0.77812283E+01
 -0.53570638E-05  0.79964093E+01
  0.58239708E-05  0.79154670E+01
  0.63212606E-05  0.78367225E+01
  0.68503983E-05  0.77598636E+01
  0.74129439E-05  0.76845971E+01
  0.80105575E-05  0.76106529E+01
  0.86450037E-05  0.75377866E+01
  0.93181509E-05  0.74657829E+01
  0.10031967E-04  0.73944578E+01
  0.10788510E-04  0.73236607E+01
  0.11589909E-04  0.72532751E+01
  0.12438346E-04  0.71832192E+01
  0.13336017E-04  0.71134454E+01
  0.14285094E-04  0.70439390E+01
  0.15287677E-04  0.69747162E+01
  0.16345727E-04  0.69058220E+01
  0.17461000E-04  0.68373271E+01
  0.18634968E-04  0.67693250E+01
  0.19868726E-04  0.67019284E+01
  0.21162900E-04  0.66352665E+01
  0.22517543E-04  0.65694818E+01
  0.23932028E-04  0.65047270E+01
  0.25404946E-04  0.64411627E+01
  0.26933994E-04  0.63789548E+01
  0.28515880E-04  0.63182723E+01
  0.30146231E-04  0.62592853E+01
  0.31819510E-04  0.62021633E+01
  0.33528958E-04  0.61470727E+01
  0.35266551E-04  0.60941760E+01
  0.37022979E-04  0.60436291E+01
  0.38787661E-04  0.59955806E+01
  0.40548782E-04  0.59501694E+01
  0.42293370E-04  0.59075237E+01
  0.44007406E-04  0.58677599E+01
  0.45675968E-04  0.58309810E+01
  0.47283418E-04  0.57972760E+01
  0.48813615E-04  0.57667192E+01
  0.50250170E-04  0.57393701E+01
  0.51576718E-04  0.57152729E+01
  0.52777220E-04  0.56944574E+01
  0.53836283E-04  0.56769390E+01
  0.54739480E-04  0.56627200E+01
  0.55473671E-04  0.56517905E+01
  0.56027318E-04  0.56441294E+01
  0.56390773E-04  0.56397067E+01
  0.56556537E-04  0.56384841E+01
  0.56519473E-04  0.56404176E+01
  0.56276977E-04  0.56454584E+01
  0.55829085E-04  0.56535554E+01
  0.55178517E-04  0.56646563E+01
  0.54330663E-04  0.56787095E+01
  0.53293489E-04  0.56956659E+01
  0.52077391E-04  0.57154799E+01
  0.50694980E-04  0.57381110E+01
  0.49160821E-04  0.57635255E+01
  0.47491118E-04  0.57916969E+01
  0.45703373E-04  0.58226078E+01
  0.43816021E-04  0.58562502E+01
  0.41848053E-04  0.58926271E+01
  0.39818645E-04  0.59317525E+01
  0.37746794E-04  0.59736528E+01
  0.35650990E-04  0.60183671E+01
  0.33548909E-04  0.60659476E+01
  0.31457155E-04  0.61164599E+01
  0.29391041E-04  0.61699835E+01
  0.27364425E-04  0.62266118E+01
  0.25389588E-04  0.62864518E+01
  0.23477163E-04  0.63496242E+01
  0.21636106E-04  0.64162628E+01
  0.19873715E-04  0.64865141E+01
  0.18195674E-04  0.65605366E+01
  0.16606134E-04  0.66385000E+01
  0.15107818E-04  0.67205846E+01
  0.13702137E-04  0.68069797E+01
  0.12389328E-04  0.68978829E+01
  0.11168590E-04  0.69934994E+01
  0.10038230E-04  0.70940399E+01
  0.89957969E-05  0.71997206E+01
  0.80382211E-05  0.73107615E+01
  0.71619393E-05  0.74273858E+01
  0.63630128E-05  0.75498192E+01
  0.56372336E-05  0.76782890E+01
  0.49802196E-05  0.78130241E+01
 -0.49719268E-05  0.81037955E+01
 -0.54000253E-05  0.80244074E+01
 -0.58553187E-05  0.79472635E+01
  0.63390810E-05  0.78720288E+01
  0.68526765E-05  0.77983854E+01
  0.73975684E-05  0.77260367E+01
  0.79753234E-05  0.76547115E+01
  0.85876140E-05  0.75841671E+01
  0.92362170E-05  0.75141930E+01
  0.99230063E-05  0.74446131E+01
  0.10649941E-04  0.73752881E+01
  0.11419045E-04  0.73061164E+01
  0.12232380E-04  0.72370341E+01
  0.13092014E-04  0.71680150E+01
  0.13999970E-04  0.70990686E+01
  0.14958179E-04  0.70302383E+01
  0.15968414E-04  0.69615984E+01
  0.17032218E-04  0.68932510E+01
  0.18150826E-04  0.68253219E+01
  0.19325075E-04  0.67579577E+01
  0.20555312E-04  0.66913211E+01
  0.21841293E-04  0.66255877E+01
  0.23182084E-04  0.65609421E+01
  0.24575961E-04  0.64975748E+01
  0.26020313E-04  0.64356790E+01
  0.27511551E-04  0.63754475E+01
  0.29045026E-04  0.63170702E+01
  0.30614967E-04  0.62607316E+01
  0.32214425E-04  0.62066086E+01
  0.33835251E-04  0.61548685E+01
  0.35468090E-04  0.61056671E+01
  0.37102405E-04  0.60591473E+01
  0.38726531E-04  0.60154377E+01
  0.40327770E-04  0.59746514E+01
  0.41892506E-04  0.59368856E+01
  0.43406367E-04  0.59022212E+01
  0.44854415E-04  0.58707222E+01
  0.46221372E-04  0.58424366E+01
  0.47491871E-04  0.58173963E+01
  0.48650734E-04  0.57956183E+01
  0.49683267E-04  0.57771058E+01
  0.50575567E-04  0.57618493E+01
  0.51314827E-04  0.57498279E+01
  0.51889640E-04  0.57410115E+01
  0.52290284E-04  0.57353619E+01
  0.52508974E-04  0.57328349E+01
  0.52540089E-04  0.57333817E+01
  0.52380340E-04  0.57369512E+01
  0.52028899E-04  0.57434910E+01
  0.51487455E-04  0.57529496E+01
  0.50760221E-04  0.57652774E+01
  0.49853867E-04  0.57804286E+01
  0.48777394E-04  0.57983622E+01
  0.47541953E-04  0.58190432E+01
  0.46160604E-04  0.58424441E+01
  0.44648037E-04  0.58685457E+01
  0.43020254E-04  0.58973378E+01
  0.41294227E-04  0.59288206E+01
  0.39487551E-04  0.59630053E+01
  0.37618089E-04  0.59999147E+01
  0.35703627E-04  0.60395838E+01
  0.33761559E-04  0.60820607E+01
  0.31808594E-04  0.61274064E+01
  0.29860501E-04  0.61756960E+01
  0.27931898E-04  0.62270178E+01
  0.26036083E-04  0.62814745E+01
  0.24184914E-04  0.63391820E+01
  0.22388728E-04  0.64002702E+01
  0.20656310E-04  0.64648816E+01
  0.18994895E-04  0.65331717E+01
  0.17410208E-04  0.66053076E+01
  0.15906528E-04  0.66814673E+01
  0.14486780E-04  0.67618392E+01
  0.13152646E-04  0.68466206E+01
  0.11904681E-04  0.69360168E+01
 -0.10742442E-04  0.70302401E+01
 -0.96646222E-05  0.71295084E+01
 -0.86691749E-05  0.72340447E+01
 -0.77534436E-05  0.73440756E+01
 -0.69142791E-05  0.74598306E+01
 -0.61481505E-05  0.75815416E+01
 -0.54512463E-05  0.77094421E+01
 -0.48195650E-05  0.78437670E+01
 -0.46040406E-05  0.82126994E+01
 -0.49961606E-05  0.81346214E+01
 -0.54126732E-05  0.80588418E+01
 -0.58546988E-05  0.79850046E+01
 -0.63234467E-05  0.79127697E+01
  0.68202238E-05  0.78418165E+01
  0.73464409E-05  0.77718487E+01
  0.79036166E-05  0.77025985E+01
  0.84933779E-05  0.76338303E+01
  0.91174554E-05  0.75653441E+01
  0.97776742E-05  0.74969786E+01
  0.10475938E-04  0.74286127E+01
  0.11214204E-04  0.73601667E+01
  0.11994458E-04  0.72916019E+01
  0.12818667E-04  0.72229202E+01
  0.13688738E-04  0.71541617E+01
  0.14606460E-04  0.70854024E+01
  0.15573436E-04  0.70167501E+01
  0.16591012E-04  0.69483411E+01
  0.17660196E-04  0.68803356E+01
  0.18781569E-04  0.68129132E+01
  0.19955195E-04  0.67462684E+01
  0.21180522E-04  0.66806063E+01
  0.22456291E-04  0.66161379E+01
  0.23780441E-04  0.65530767E+01
  0.25150017E-04  0.64916348E+01
  0.26561092E-04  0.64320192E+01
  0.28008700E-04  0.63744295E+01
  0.29486776E-04  0.63190548E+01
  0.30988128E-04  0.62660713E+01
  0.32504417E-04  0.62156410E+01
  0.34026173E-04  0.61679098E+01
  0.35542838E-04  0.61230062E+01
  0.37042833E-04  0.60810412E+01
  0.38513665E-04  0.60421072E+01
  0.39942063E-04  0.60062785E+01
  0.41314152E-04  0.59736115E+01
  0.42615654E-04  0.59441456E+01
  0.43832116E-04  0.59179037E+01
  0.44949173E-04  0.58948939E+01
  0.45952820E-04  0.58751108E+01
  0.46829700E-04  0.58585373E+01
  0.47567402E-04  0.58451458E+01
  0.48154744E-04  0.58349007E+01
  0.48582055E-04  0.58277596E+01
  0.48841424E-04  0.58236755E+01
  0.48926919E-04  0.58225984E+01
  0.48834769E-04  0.58244770E+01
  0.48563493E-04  0.58292604E+01
  0.48113969E-04  0.58368994E+01
  0.47489460E-04  0.58473480E+01
  0.46695559E-04  0.58605646E+01
  0.45740090E-04  0.58765135E+01
  0.44632947E-04  0.58951656E+01
  0.43385878E-04  0.59164996E+01
  0.42012230E-04  0.59405030E+01
  0.40526658E-04  0.59671729E+01
  0.38944809E-04  0.59965167E+01
  0.37282990E-04  0.60285532E+01
  0.35557842E-04  0.60633128E+01
  0.33786011E-04  0.61008383E+01
  0.31983846E-04  0.61411855E+01
  0.30167120E-04  0.61844235E+01
  0.28350781E-04  0.62306349E+01
  0.26548753E-04  0.62799161E+01
  0.24773761E-04  0.63323773E+01
  0.23037215E-04  0.63881421E+01
  0.21349124E-04  0.64473478E+01
 -0.19718060E-04  0.65101445E+01
 -0.18151149E-04  0.65766945E+01
 -0.16654105E-04  0.66471718E+01
 -0.15231281E-04  0.67217612E+01
 -0.13885753E-04  0.68006572E+01
 -0.12619413E-04  0.68840634E+01
 -0.11433081E-04  0.69721905E+01
 -0.10326619E-04  0.70652564E+01
 -0.92990525E-05  0.71634840E+01
 -0.83486903E-05  0.72671012E+01
 -0.74732419E-05  0.73763392E+01
 -0.66699280E-05  0.74914319E+01
 -0.59355852E-05  0.76126155E+01
 -0.52667613E-05  0.77401279E+01
 -0.46598014E-05  0.78742081E+01
 -0.42531701E-05  0.83235187E+01
 -0.46118974E-05  0.82464946E+01
 -0.49925445E-05  0.81718259E+01
 -0.53961093E-05  0.80991380E+01
 -0.58236774E-05  0.80280703E+01
 -0.62764315E-05  0.79582804E+01
 -0.67556589E-05  0.78894489E+01
  0.72627565E-05  0.78212847E+01
  0.77992327E-05  0.77535291E+01
  0.83667047E-05  0.76859597E+01
  0.89668916E-05  0.76183947E+01
  0.96016004E-05  0.75506943E+01
  0.10272707E-04  0.74827632E+01
  0.10982127E-04  0.74145509E+01
  0.11731784E-04  0.73460509E+01
  0.12523564E-04  0.72772992E+01
  0.13359264E-04  0.72083717E+01
  0.14240532E-04  0.71393803E+01
  0.15168798E-04  0.70704691E+01
  0.16145203E-04  0.70018093E+01
  0.17170510E-04  0.69335941E+01
  0.18245024E-04  0.68660337E+01
  0.19368498E-04  0.67993499E+01
  0.20540043E-04  0.67337710E+01
  0.21758037E-04  0.66695274E+01
  0.23020039E-04  0.66068472E+01
  0.24322709E-04  0.65459519E+01
  0.25661738E-04  0.64870535E+01
  0.27031790E-04  0.64303512E+01
  0.28426465E-04  0.63760292E+01
  0.29838278E-04  0.63242547E+01
  0.31258662E-04  0.62751763E+01
  0.32677997E-04  0.62289235E+01
  0.34085673E-04  0.61856057E+01
  0.35470175E-04  0.61453125E+01
  0.36819209E-04  0.61081140E+01
  0.38119851E-04  0.60740615E+01
  0.39358736E-04  0.60431889E+01
  0.40522267E-04  0.60155136E+01
  0.41596855E-04  0.59910380E+01
  0.42569179E-04  0.59697521E+01
  0.43426453E-04  0.59516341E+01
  0.44156710E-04  0.59366533E+01
  0.44749074E-04  0.59247716E+01
  0.45194030E-04  0.59159454E+01
  0.45483663E-04  0.59101273E+01
  0.45611883E-04  0.59072680E+01
  0.45574593E-04  0.59073180E+01
  0.45369831E-04  0.59102289E+01
  0.44997848E-04  0.59159549E+01
  0.44461134E-04  0.59244542E+01
  0.43764390E-04  0.59356899E+01
  0.42914437E-04  0.59496314E+01
  0.41920080E-04  0.59662551E+01
  0.40791910E-04  0.59855458E+01
  0.39542074E-04  0.60074971E+01
  0.38184009E-04  0.60321125E+01
  0.36732142E-04  0.60594058E+01
  0.35201591E-04  0.60894024E+01
  0.33607847E-04  0.61221394E+01
  0.31966477E-04  0.61576664E+01
 -0.30292825E-04  0.61960457E+01
 -0.28601754E-04  0.62373532E+01
 -0.26907410E-04  0.62816781E+01
 -0.25223016E-04  0.63291234E+01
 -0.23560718E-04  0.63798055E+01
 -0.21931454E-04  0.64338546E+01
 -0.20344880E-04  0.64914139E+01
 -0.18809317E-04  0.65526392E+01
 -0.17331744E-04  0.66176987E+01
 -0.15917819E-04  0.66867715E+01
 -0.14571924E-04  0.67600475E+01
 -0.13297237E-04  0.68377260E+01
 -0.12095813E-04  0.69200145E+01
 -0.10968688E-04  0.70071282E+01
 -0.99159809E-05  0.70992884E+01
 -0.89370066E-05  0.71967215E+01
 -0.80303853E-05  0.72996584E+01
 -0.71941516E-05  0.74083333E+01
 -0.64258583E-05  0.75229830E+01
 -0.57226743E-05  0.76438464E+01
 -0.50814746E-05  0.77711638E+01
 -0.44989220E-05  0.79051774E+01
 -0.39191739E-05  0.84366692E+01
 -0.42468871E-05  0.83604374E+01
 -0.45943301E-05  0.82866174E+01
 -0.49624023E-05  0.82148178E+01
 -0.53520903E-05  0.81446590E+01
 -0.57644774E-05  0.80757785E+01
 -0.62007521E-05  0.80078361E+01
 -0.66622138E-05  0.79405189E+01
 -0.71502755E-05  0.78735471E+01
  0.76664628E-05  0.78066778E+01
  0.82124080E-05  0.77397096E+01
  0.87898391E-05  0.76724860E+01
  0.94005617E-05  0.76048969E+01
  0.10046435E-04  0.75368800E+01
  0.10729340E-04  0.74684209E+01
  0.11451139E-04  0.73995510E+01
  0.12213629E-04  0.73303451E+01
  0.13018486E-04  0.72609180E+01
  0.13867200E-04  0.71914195E+01
  0.14761007E-04  0.71220296E+01
  0.15700810E-04  0.70529527E+01
  0.16687097E-04  0.69844117E+01
  0.17719860E-04  0.69166422E+01
  0.18798499E-04  0.68498869E+01
  0.19921745E-04  0.67843902E+01
  0.21087568E-04  0.67203937E+01
  0.22293107E-04  0.66581310E+01
  0.23534590E-04  0.65978249E+01
  0.24807289E-04  0.65396834E+01
  0.26105466E-04  0.64838978E+01
  0.27422356E-04  0.64306403E+01
  0.28750164E-04  0.63800629E+01
  0.30080083E-04  0.63322965E+01
  0.31402350E-04  0.62874509E+01
  0.32706316E-04  0.62456147E+01
  0.33980561E-04  0.62068562E+01
  0.35213033E-04  0.61712242E+01
  0.36391210E-04  0.61387500E+01
  0.37502306E-04  0.61094481E+01
  0.38533483E-04  0.60833187E+01
  0.39472101E-04  0.60603494E+01
  0.40305965E-04  0.60405172E+01
  0.41023596E-04  0.60237903E+01
  0.41614488E-04  0.60101304E+01
  0.42069366E-04  0.59994944E+01
  0.42380416E-04  0.59918363E+01
  0.42541503E-04  0.59871088E+01
  0.42548340E-04  0.59852649E+01
  0.42398622E-04  0.59862594E+01
  0.42092117E-04  0.59900503E+01
  0.41630692E-04  0.59965998E+01
  0.41018303E-04  0.60058756E+01
  0.40260914E-04  0.60178518E+01
  0.39366376E-04  0.60325100E+01
  0.38344254E-04  0.60498402E+01
 -0.37205614E-04  0.60698413E+01
 -0.35962777E-04  0.60925222E+01
 -0.34629047E-04  0.61179027E+01
 -0.33218427E-04  0.61460136E+01
 -0.31745328E-04  0.61768977E+01
 -0.30224281E-04  0.62106103E+01
 -0.28669668E-04  0.62472194E+01
 -0.27095466E-04  0.62868064E+01
 -0.25515025E-04  0.63294661E+01
 -0.23940874E-04  0.63753069E+01
 -0.22384567E-04  0.64244505E+01
 -0.20856558E-04  0.64770320E+01
 -0.19366121E-04  0.65331994E+01
 -0.17921300E-04  0.65931133E+01
 -0.16528891E-04  0.66569458E+01
 -0.15194460E-04  0.67248803E+01
 -0.13922376E-04  0.67971100E+01
 -0.12715877E-04  0.68738374E+01
 -0.11577141E-04  0.69552730E+01
 -0.10507376E-04  0.70416345E+01
 -0.95069194E-05  0.71331453E+01
 -0.85753338E-05  0.72300339E+01
 -0.77115132E-05  0.73325329E+01
 -0.69137818E-05  0.74408778E+01
 -0.61799916E-05  0.75553069E+01
 -0.55076129E-05  0.76760604E+01
 -0.48938203E-05  0.78033802E+01
 -0.43355691E-05  0.79375098E+01
 -0.36019644E-05  0.85525737E+01
 -0.39008660E-05  0.84768728E+01
 -0.42175503E-05  0.84036368E+01
 -0.45528371E-05  0.83324585E+01
 -0.49076329E-05  0.82629410E+01
 -0.52829406E-05  0.81947034E+01
 -0.56798683E-05  0.81273862E+01
 -0.60996356E-05  0.80606568E+01
 -0.65435771E-05  0.79942157E+01
 -0.70131420E-05  0.79278014E+01
 -0.75098894E-05  0.78611949E+01
 -0.80354790E-05  0.77942239E+01
 -0.85916543E-05  0.77267649E+01
  0.91802215E-05  0.76587450E+01
  0.98030192E-05  0.75901418E+01
  0.10461882E-04  0.75209824E+01
  0.11158597E-04  0.74513402E+01
  0.11894850E-04  0.73813317E+01
  0.12672167E-04  0.73111114E+01
  0.13491849E-04  0.72408664E+01
  0.14354899E-04  0.71708099E+01
  0.15261942E-04  0.71011756E+01
  0.16213148E-04  0.70322105E+01
  0.17208147E-04  0.69641695E+01
  0.18245947E-04  0.68973088E+01
  0.19324849E-04  0.68318814E+01
  0.20442379E-04  0.67681316E+01
  0.21595214E-04  0.67062915E+01
  0.22779127E-04  0.66465774E+01
  0.23988944E-04  0.65891873E+01
  0.25218515E-04  0.65342989E+01
  0.26460711E-04  0.64820680E+01
  0.27707441E-04  0.64326285E+01
  0.28949689E-04  0.63860919E+01
  0.30177588E-04  0.63425478E+01
  0.31380514E-04  0.63020646E+01
  0.32547217E-04  0.62646913E+01
  0.33665972E-04  0.62304586E+01
  0.34724762E-04  0.61993809E+01
  0.35711485E-04  0.61714581E+01
  0.36614177E-04  0.61466778E+01
  0.37421254E-04  0.61250173E+01
  0.38121757E-04  0.61064457E+01
  0.38705602E-04  0.60909260E+01
  0.39163821E-04  0.60784166E+01
  0.39488785E-04  0.60688738E+01
  0.39674409E-04  0.60622526E+01
  0.39716319E-04  0.60585091E+01
  0.39611983E-04  0.60576013E+01
 -0.39360801E-04  0.60594907E+01
 -0.38964143E-04  0.60641434E+01
 -0.38425338E-04  0.60715310E+01
 -0.37749610E-04  0.60816320E+01
 -0.36943973E-04  0.60944323E+01
 -0.36017073E-04  0.61099262E+01
 -0.34978992E-04  0.61281175E+01
 -0.33841029E-04  0.61490197E+01
 -0.32615441E-04  0.61726572E+01
 -0.31315185E-04  0.61990656E+01
 -0.29953646E-04  0.62282926E+01
 -0.28544369E-04  0.62603981E+01
 -0.27100800E-04  0.62954551E+01
 -0.25636055E-04  0.63335494E+01
 -0.24162701E-04  0.63747804E+01
 -0.22692576E-04  0.64192608E+01
 -0.21236635E-04  0.64671167E+01
 -0.19804835E-04  0.65184869E+01
 -0.18406049E-04  0.65735234E+01
 -0.17048017E-04  0.66323898E+01
 -0.15737326E-04  0.66952616E+01
 -0.14479414E-04  0.67623246E+01
 -0.13278606E-04  0.68337745E+01
 -0.12138162E-04  0.69098157E+01
 -0.11060345E-04  0.69906605E+01
 -0.10046501E-04  0.70765275E+01
 -0.90971463E-05  0.71676413E+01
 -0.82120586E-05  0.72642310E+01
 -0.73903719E-05  0.73665297E+01
 -0.66306686E-05  0.74747733E+01
 -0.59310698E-05  0.75892004E+01
 -0.52893209E-05  0.77100514E+01
 -0.47028712E-05  0.78375686E+01
 -0.41689466E-05  0.79719959E+01
 -0.33014735E-05  0.86716547E+01
 -0.35736153E-05  0.85962269E+01
 -0.38618020E-05  0.85233119E+01
 -0.41667884E-05  0.84524875E+01
 -0.44894152E-05  0.83833408E+01
 -0.48306190E-05  0.83154737E+01
 -0.51914411E-05  0.82485090E+01
 -0.55730344E-05  0.81820962E+01
 -0.59766665E-05  0.81159179E+01
 -0.64037207E-05  0.80496955E+01
 -0.68556918E-05  0.79831944E+01
 -0.73341773E-05  0.79162278E+01
 -0.78408629E-05  0.78486603E+01
 -0.83775025E-05  0.77804094E+01
 -0.89458899E-05  0.77114458E+01
 -0.95478255E-05  0.76417923E+01
 -0.10185074E-04  0.75715211E+01
 -0.10859317E-04  0.75007499E+01
 -0.11572094E-04  0.74296371E+01
  0.12324744E-04  0.73583755E+01
  0.13118335E-04  0.72871861E+01
  0.13953590E-04  0.72163114E+01
  0.14830813E-04  0.71460085E+01
  0.15749807E-04  0.70765422E+01
  0.16709797E-04  0.70081795E+01
  0.17709352E-04  0.69411831E+01
  0.18746315E-04  0.68758071E+01
  0.19817732E-04  0.68122924E+01
  0.20919802E-04  0.67508631E+01
  0.22047829E-04  0.66917240E+01
  0.23196198E-04  0.66350587E+01
  0.24358367E-04  0.65810281E+01
  0.25526875E-04  0.65297699E+01
  0.26693381E-04  0.64813990E+01
  0.27848729E-04  0.64360073E+01
  0.28983031E-04  0.63936656E+01
  0.30085784E-04  0.63544245E+01
  0.31146019E-04  0.63183162E+01
  0.32152461E-04  0.62853565E+01
  0.33093724E-04  0.62555466E+01
  0.33958522E-04  0.62288756E+01
  0.34735890E-04  0.62053225E+01
  0.35415417E-04  0.61848581E+01
 -0.35987482E-04  0.61674473E+01
 -0.36443476E-04  0.61530508E+01
 -0.36776020E-04  0.61416272E+01
 -0.36979153E-04  0.61331343E+01
 -0.37048500E-04  0.61275309E+01
 -0.36981393E-04  0.61247780E+01
 -0.36776960E-04  0.61248402E+01
 -0.36436171E-04  0.61276870E+01
 -0.35961828E-04  0.61332934E+01
 -0.35358517E-04  0.61416414E+01
 -0.34632508E-04  0.61527206E+01
 -0.33791618E-04  0.61665292E+01
 -0.32845033E-04  0.61830746E+01
 -0.31803103E-04  0.62023744E+01
 -0.30677109E-04  0.62244568E+01
 -0.29479023E-04  0.62493615E+01
 -0.28221254E-04  0.62771400E+01
 -0.26916398E-04  0.63078564E+01
 -0.25577002E-04  0.63415873E+01
 -0.24215340E-04  0.63784226E+01
 -0.22843209E-04  0.64184652E+01
 -0.21471760E-04  0.64618313E+01
 -0.20111347E-04  0.65086502E+01
 -0.18771420E-04  0.65590638E+01
 -0.17460437E-04  0.66132267E+01
 -0.16185813E-04  0.66713050E+01
 -0.14953900E-04  0.67334759E+01
 -0.13769982E-04  0.67999272E+01
 -0.12638308E-04  0.68708556E+01
 -0.11562130E-04  0.69464666E+01
 -0.10543765E-04  0.70269727E+01
 -0.95846620E-05  0.71125930E+01
 -0.86854861E-05  0.72035518E+01
 -0.78461983E-05  0.73000781E+01
 -0.70661423E-05  0.74024043E+01
 -0.63441310E-05  0.75107659E+01
 -0.56785286E-05  0.76254008E+01
 -0.50673312E-05  0.77465488E+01
 -0.45082409E-05  0.78744517E+01
 -0.39987345E-05  0.80093532E+01
 -0.30176252E-05  0.87943281E+01
 -0.32649284E-05  0.87189222E+01
 -0.35267199E-05  0.86460700E+01
 -0.38037003E-05  0.85753353E+01
 -0.40966553E-05  0.85062901E+01
 -0.44064655E-05  0.84385206E+01
 -0.47341155E-05  0.83716330E+01
 -0.50806999E-05  0.83052605E+01
 -0.54474278E-05  0.82390695E+01
 -0.58356230E-05  0.81727662E+01
 -0.62467210E-05  0.81061017E+01
 -0.66822606E-05  0.80388768E+01
 -0.71438709E-05  0.79709456E+01
 -0.76332517E-05  0.79022171E+01
 -0.81521483E-05  0.78326561E+01
 -0.87023191E-05  0.77622821E+01
 -0.92854965E-05  0.76911660E+01
 -0.99033410E-05  0.76194271E+01
 -0.10557389E-04  0.75472268E+01
 -0.11248992E-04  0.74747632E+01
 -0.11979256E-04  0.74022641E+01
 -0.12748968E-04  0.73299798E+01
 -0.13558526E-04  0.72581760E+01
  0.14407865E-04  0.71871268E+01
  0.15296380E-04  0.71171084E+01
  0.16222853E-04  0.70483931E+01
  0.17185387E-04  0.69812436E+01
  0.18181338E-04  0.69159095E+01
  0.19207266E-04  0.68526228E+01
  0.20258891E-04  0.67915955E+01
  0.21331067E-04  0.67330177E+01
  0.22417769E-04  0.66770558E+01
  0.23512108E-04  0.66238530E+01
  0.24606357E-04  0.65735281E+01
  0.25692013E-04  0.65261773E+01
  0.26759873E-04  0.64818748E+01
 -0.27800143E-04  0.64406740E+01
 -0.28802571E-04  0.64026099E+01
 -0.29756599E-04  0.63677008E+01
 -0.30651545E-04  0.63359504E+01
 -0.31476793E-04  0.63073500E+01
 -0.32222006E-04  0.62818808E+01
 -0.32877341E-04  0.62595158E+01
 -0.33433665E-04  0.62402222E+01
 -0.33882773E-04  0.62239630E+01
 -0.34217582E-04  0.62106991E+01
 -0.34432319E-04  0.62003907E+01
 -0.34522669E-04  0.61929991E+01
 -0.34485902E-04  0.61884880E+01
 -0.34320954E-04  0.61868245E+01
 -0.34028474E-04  0.61879807E+01
 -0.33610821E-04  0.61919347E+01
 -0.33072023E-04  0.61986713E+01
 -0.32417688E-04  0.62081830E+01
 -0.31654883E-04  0.62204711E+01
 -0.30791969E-04  0.62355463E+01
 -0.29838416E-04  0.62534292E+01
 -0.28804593E-04  0.62741514E+01
 -0.27701537E-04  0.62977559E+01
 -0.26540730E-04  0.63242974E+01
 -0.25333859E-04  0.63538432E+01
 -0.24092600E-04  0.63864733E+01
 -0.22828408E-04  0.64222804E+01
 -0.21552326E-04  0.64613704E+01
 -0.20274823E-04  0.65038622E+01
 -0.19005655E-04  0.65498874E+01
 -0.17753758E-04  0.65995903E+01
 -0.16527161E-04  0.66531270E+01
 -0.15332942E-04  0.67106653E+01
 -0.14177194E-04  0.67723836E+01
 -0.13065028E-04  0.68384700E+01
 -0.12000589E-04  0.69091219E+01
 -0.10987093E-04  0.69845445E+01
 -0.10026883E-04  0.70649501E+01
 -0.91214838E-05  0.71505571E+01
 -0.82716796E-05  0.72415889E+01
 -0.74775865E-05  0.73382733E+01
 -0.67387323E-05  0.74408415E+01
 -0.60541342E-05  0.75495276E+01
 -0.54223762E-05  0.76645681E+01
 -0.48416830E-05  0.77862019E+01
 -0.43099898E-05  0.79146696E+01
 -0.38250065E-05  0.80502140E+01
 -0.27503127E-05  0.89209996E+01
 -0.29745840E-05  0.88453721E+01
 -0.32119443E-05  0.87723315E+01
 -0.34630483E-05  0.87014281E+01
 -0.37286345E-05  0.86322198E+01
 -0.40095352E-05  0.85642778E+01
 -0.43066846E-05  0.84971934E+01
 -0.46211255E-05  0.84305848E+01
 -0.49540132E-05  0.83641039E+01
 -0.53066160E-05  0.82974432E+01
 -0.56803128E-05  0.82303413E+01
 -0.60765848E-05  0.81625884E+01
 -0.64970034E-05  0.80940295E+01
 -0.69432122E-05  0.80245668E+01
 -0.74169026E-05  0.79541603E+01
 -0.79197834E-05  0.78828267E+01
 -0.84535445E-05  0.78106368E+01
 -0.90198126E-05  0.77377110E+01
 -0.96201024E-05  0.76642143E+01
 -0.10255761E-04  0.75903496E+01
 -0.10927906E-04  0.75163509E+01
 -0.11637363E-04  0.74424756E+01
 -0.12384594E-04  0.73689975E+01
 -0.13169627E-04  0.72961994E+01
 -0.13991991E-04  0.72243660E+01
 -0.14850639E-04  0.71537786E+01
 -0.15743887E-04  0.70847088E+01
 -0.16669355E-04  0.70174144E+01
 -0.17623914E-04  0.69521356E+01
 -0.18603648E-04  0.68890920E+01
 -0.19603826E-04  0.68284807E+01
 -0.20618891E-04  0.67704747E+01
 -0.21642472E-04  0.67152228E+01
 -0.22667408E-04  0.66628494E+01
 -0.23685804E-04  0.66134553E+01
 -0.24689100E-04  0.65671189E+01
 -0.25668175E-04  0.65238976E+01
 -0.26613463E-04  0.64838298E+01
 -0.27515102E-04  0.64469369E+01
 -0.28363096E-04  0.64132254E+01
 -0.29147495E-04  0.63826893E+01
 -0.29858592E-04  0.63553121E+01
 -0.30487119E-04  0.63310693E+01
 -0.31024457E-04  0.63099302E+01
 -0.31462828E-04  0.62918598E+01
 -0.31795485E-04  0.62768212E+01
 -0.32016886E-04  0.62647767E+01
 -0.32122829E-04  0.62556894E+01
 -0.32110580E-04  0.62495252E+01
 -0.31978945E-04  0.62462533E+01
 -0.31728318E-04  0.62458481E+01
 -0.31360684E-04  0.62482897E+01
 -0.30879581E-04  0.62535653E+01
 -0.30290027E-04  0.62616699E+01
 -0.29598402E-04  0.62726072E+01
 -0.28812311E-04  0.62863903E+01
 -0.27940405E-04  0.63030427E+01
 -0.26992193E-04  0.63225985E+01
 -0.25977833E-04  0.63451034E+01
 -0.24907919E-04  0.63706150E+01
 -0.23793271E-04  0.63992029E+01
 -0.22644723E-04  0.64309498E+01
 -0.21472934E-04  0.64659507E+01
 -0.20288210E-04  0.65043139E+01
 -0.19100350E-04  0.65461600E+01
 -0.17918514E-04  0.65916226E+01
 -0.16751119E-04  0.66408472E+01
 -0.15605765E-04  0.66939911E+01
 -0.14489173E-04  0.67512226E+01
 -0.13407168E-04  0.68127204E+01
 -0.12364662E-04  0.68786728E+01
 -0.11365679E-04  0.69492766E+01
 -0.10413376E-04  0.70247361E+01
 -0.95100930E-05  0.71052627E+01
 -0.86574078E-05  0.71910732E+01
 -0.78561980E-05  0.72823895E+01
 -0.71067102E-05  0.73794376E+01
 -0.64086313E-05  0.74824469E+01
 -0.57611603E-05  0.75916496E+01
 -0.51630792E-05  0.77072806E+01
 -0.46128215E-05  0.78295767E+01
 -0.41085371E-05  0.79587773E+01
 -0.36481523E-05  0.80951241E+01
 -0.24993820E-05  0.90520622E+01
 -0.27023257E-05  0.89759783E+01
 -0.29170966E-05  0.89025059E+01
 -0.31443096E-05  0.88311826E+01
 -0.33846617E-05  0.87615529E+01
 -0.36389416E-05  0.86931740E+01
 -0.39080382E-05  0.86256235E+01
 -0.41929459E-05  0.85585057E+01
 -0.44947693E-05  0.84914598E+01
 -0.48147235E-05  0.84241662E+01
 -0.51541313E-05  0.83563531E+01
 -0.55144159E-05  0.82878012E+01
 -0.58970894E-05  0.82183485E+01
 -0.63037355E-05  0.81478915E+01
 -0.67359864E-05  0.80763870E+01
 -0.71954946E-05  0.80038499E+01
 -0.76838977E-05  0.79303514E+01
 -0.82027774E-05  0.78560140E+01
 -0.87536132E-05  0.77810061E+01
 -0.93377294E-05  0.77055356E+01
 -0.99562386E-05  0.76298424E+01
 -0.10609980E-04  0.75541910E+01
 -0.11299454E-04  0.74788628E+01
 -0.12024759E-04  0.74041488E+01
 -0.12785522E-04  0.73303425E+01
 -0.13580835E-04  0.72577336E+01
 -0.14409194E-04  0.71866028E+01
 -0.15268441E-04  0.71172162E+01
 -0.16155720E-04  0.70498225E+01
 -0.17067438E-04  0.69846492E+01
 -0.17999235E-04  0.69219008E+01
 -0.18945984E-04  0.68617572E+01
 -0.19901787E-04  0.68043738E+01
 -0.20860011E-04  0.67498806E+01
 -0.21813328E-04  0.66983838E+01
 -0.22753789E-04  0.66499664E+01
 -0.23672911E-04  0.66046901E+01
 -0.24561788E-04  0.65625971E+01
 -0.25411233E-04  0.65237120E+01
 -0.26211917E-04  0.64880443E+01
 -0.26954549E-04  0.64555906E+01
 -0.27630044E-04  0.64263368E+01
 -0.28229720E-04  0.64002605E+01
 -0.28745477E-04  0.63773328E+01
 -0.29169987E-04  0.63575206E+01
 -0.29496864E-04  0.63407887E+01
 -0.29720827E-04  0.63271008E+01
 -0.29837832E-04  0.63164219E+01
 -0.29845181E-04  0.63087192E+01
 -0.29741602E-04  0.63039637E+01
 -0.29527287E-04  0.63021312E+01
 -0.29203904E-04  0.63032038E+01
 -0.28774563E-04  0.63071704E+01
 -0.28243747E-04  0.63140278E+01
 -0.27617214E-04  0.63237817E+01
 -0.26901867E-04  0.63364475E+01
 -0.26105595E-04  0.63520505E+01
 -0.25237100E-04  0.63706271E+01
 -0.24305708E-04  0.63922252E+01
 -0.23321171E-04  0.64169044E+01
 -0.22293474E-04  0.64447367E+01
 -0.21232645E-04  0.64758064E+01
 -0.20148572E-04  0.65102106E+01
 -0.19050842E-04  0.65480590E+01
 -0.17948597E-04  0.65894738E+01
 -0.16850408E-04  0.66345894E+01
 -0.15764178E-04  0.66835522E+01
 -0.14697067E-04  0.67365198E+01
 -0.13655439E-04  0.67936606E+01
 -0.12644832E-04  0.68551530E+01
 -0.11669951E-04  0.69211843E+01
 -0.10734673E-04  0.69919504E+01
 -0.98420789E-05  0.70676542E+01
 -0.89944868E-05  0.71485052E+01
 -0.81935022E-05  0.72347185E+01
 -0.74400742E-05  0.73265137E+01
 -0.67345573E-05  0.74241147E+01
 -0.60767758E-05  0.75277484E+01
 -0.54660891E-05  0.76376450E+01
 -0.49014576E-05  0.77540370E+01
 -0.43815049E-05  0.78771595E+01
 -0.39045785E-05  0.80072499E+01
 -0.34688061E-05  0.81445486E+01
 -0.22646198E-05  0.91878955E+01
 -0.24478473E-05  0.91111287E+01
 -0.26417610E-05  0.90369894E+01
 -0.28469403E-05  0.89650030E+01
 -0.30640447E-05  0.88947009E+01
 -0.32938229E-05  0.88256276E+01
 -0.35371211E-05  0.87573477E+01
 -0.37948879E-05  0.86894535E+01
 -0.40681786E-05  0.86215726E+01
 -0.43581555E-05  0.85533751E+01
 -0.46660852E-05  0.84845801E+01
 -0.49933318E-05  0.84149614E+01
 -0.53413456E-05  0.83443507E+01
 -0.57116466E-05  0.82726412E+01
 -0.61058031E-05  0.81997872E+01
 -0.65254045E-05  0.81258034E+01
 -0.69720282E-05  0.80507621E+01
 -0.74472012E-05  0.79747885E+01
 -0.79523558E-05  0.78980549E+01
 -0.84887808E-05  0.78207744E+01
 -0.90575670E-05  0.77431931E+01
 -0.96595506E-05  0.76655825E+01
 -0.10295252E-04  0.75882317E+01
 -0.10964814E-04  0.75114398E+01
 -0.11667941E-04  0.74355088E+01
 -0.12403836E-04  0.73607375E+01
 -0.13171146E-04  0.72874151E+01
 -0.13967908E-04  0.72158167E+01
 -0.14791506E-04  0.71461993E+01
 -0.15638634E-04  0.70787987E+01
 -0.16505275E-04  0.70138270E+01
 -0.17386690E-04  0.69514715E+01
 -0.18277426E-04  0.68918940E+01
 -0.19171341E-04  0.68352308E+01
 -0.20061643E-04  0.67815932E+01
 -0.20940960E-04  0.67310692E+01
 -0.21801418E-04  0.66837247E+01
 -0.22634749E-04  0.66396056E+01
 -0.23432414E-04  0.65987397E+01
 -0.24185737E-04  0.65611393E+01
 -0.24886068E-04  0.65268034E+01
 -0.25524943E-04  0.64957200E+01
 -0.26094256E-04  0.64678683E+01
 -0.26586435E-04  0.64432211E+01
 -0.26994609E-04  0.64217468E+01
 -0.27312772E-04  0.64034113E+01
 -0.27535927E-04  0.63881795E+01
 -0.27660213E-04  0.63760175E+01
 -0.27683006E-04  0.63668937E+01
 -0.27602993E-04  0.63607802E+01
 -0.27420212E-04  0.63576542E+01
 -0.27136060E-04  0.63574988E+01
 -0.26753267E-04  0.63603045E+01
 -0.26275837E-04  0.63660695E+01
 -0.25708959E-04  0.63748010E+01
 -0.25058885E-04  0.63865161E+01
 -0.24332795E-04  0.64012418E+01
 -0.23538634E-04  0.64190163E+01
 -0.22684940E-04  0.64398890E+01
 -0.21780668E-04  0.64639215E+01
 -0.20835008E-04  0.64911871E+01
 -0.19857210E-04  0.65217718E+01
 -0.18856421E-04  0.65557739E+01
 -0.17841530E-04  0.65933042E+01
 -0.16821038E-04  0.66344857E+01
 -0.15802938E-04  0.66794534E+01
 -0.14794623E-04  0.67283536E+01
 -0.13802815E-04  0.67813440E+01
 -0.12833514E-04  0.68385923E+01
 -0.11891965E-04  0.69002758E+01
 -0.10982649E-04  0.69665808E+01
 -0.10109288E-04  0.70377014E+01
 -0.92748676E-05  0.71138386E+01
 -0.84816637E-05  0.71951998E+01
 -0.77312908E-05  0.72819975E+01
 -0.70247493E-05  0.73744491E+01
 -0.63624812E-05  0.74727756E+01
 -0.57444280E-05  0.75772015E+01
 -0.51700906E-05  0.76879545E+01
 -0.46385890E-05  0.78052646E+01
 -0.41487198E-05  0.79293649E+01
 -0.36990123E-05  0.80604909E+01
 -0.32877809E-05  0.81988814E+01
 -0.20457467E-05  0.93288651E+01
 -0.22107831E-05  0.92511971E+01
 -0.23854718E-05  0.91761639E+01
 -0.25703593E-05  0.91032788E+01
 -0.27660704E-05  0.90320612E+01
 -0.29733164E-05  0.89620433E+01
 -0.31929022E-05  0.88927782E+01
 -0.34257317E-05  0.88238472E+01
 -0.36728116E-05  0.87548678E+01
 -0.39352513E-05  0.86855017E+01
 -0.42142603E-05  0.86154606E+01
 -0.45111418E-05  0.85445125E+01
 -0.48272817E-05  0.84724854E+01
 -0.51641330E-05  0.83992700E+01
 -0.55231955E-05  0.83248200E+01
  0.59059901E-05  0.82491508E+01
  0.63140271E-05  0.81723369E+01
  0.67487709E-05  0.80945070E+01
  0.72115974E-05  0.80158380E+01
  0.77037489E-05  0.79365485E+01
 -0.82262826E-05  0.78568911E+01
 -0.87800177E-05  0.77771446E+01
 -0.93654784E-05  0.76976058E+01
 -0.99828364E-05  0.76185822E+01
 -0.10631853E-04  0.75403847E+01
 -0.11311824E-04  0.74633206E+01
 -0.12021523E-04  0.73876883E+01
 -0.12759159E-04  0.73137719E+01
 -0.13522329E-04  0.72418369E+01
 -0.14307991E-04  0.71721272E+01
 -0.15112439E-04  0.71048629E+01
 -0.15931298E-04  0.70402385E+01
 -0.16759527E-04  0.69784223E+01
 -0.17591445E-04  0.69195564E+01
 -0.18420769E-04  0.68637576E+01
 -0.19240675E-04  0.68111184E+01
 -0.20043872E-04  0.67617088E+01
 -0.20822702E-04  0.67155780E+01
 -0.21569251E-04  0.66727569E+01
 -0.22275478E-04  0.66332601E+01
 -0.22933357E-04  0.65970886E+01
 -0.23535030E-04  0.65642321E+01
 -0.24072962E-04  0.65346713E+01
 -0.24540104E-04  0.65083802E+01
 -0.24930047E-04  0.64853279E+01
 -0.25237171E-04  0.64654814E+01
 -0.25456780E-04  0.64488063E+01
 -0.25585214E-04  0.64352695E+01
 -0.25619950E-04  0.64248401E+01
 -0.25559665E-04  0.64174911E+01
 -0.25404277E-04  0.64132004E+01
 -0.25154953E-04  0.64119522E+01
 -0.24814089E-04  0.64137378E+01
 -0.24385256E-04  0.64185568E+01
 -0.23873118E-04  0.64264176E+01
 -0.23283331E-04  0.64373383E+01
 -0.22622412E-04  0.64513476E+01
 -0.21897596E-04  0.64684847E+01
 -0.21116681E-04  0.64888007E+01
 -0.20287865E-04  0.65123582E+01
 -0.19419579E-04  0.65392319E+01
 -0.18520335E-04  0.65695087E+01
 -0.17598564E-04  0.66032877E+01
 -0.16662484E-04  0.66406804E+01
 -0.15719971E-04  0.66818101E+01
 -0.14778455E-04  0.67268116E+01
 -0.13844828E-04  0.67758312E+01
 -0.12925377E-04  0.68290256E+01
 -0.12025736E-04  0.68865616E+01
 -0.11150853E-04  0.69486152E+01
 -0.10304977E-04  0.70153706E+01
 -0.94916632E-05  0.70870201E+01
 -0.87137844E-05  0.71637623E+01
 -0.79735622E-05  0.72458020E+01
 -0.72726019E-05  0.73333491E+01
 -0.66119371E-05  0.74266181E+01
 -0.59920789E-05  0.75258273E+01
 -0.54130681E-05  0.76311985E+01
 -0.48745289E-05  0.77429564E+01
 -0.43757238E-05  0.78613289E+01
 -0.39156065E-05  0.79865466E+01
 -0.34928729E-05  0.81188433E+01
 -0.31060101E-05  0.82584561E+01
 -0.18424139E-05  0.94753235E+01
 -0.19907033E-05  0.93965432E+01
 -0.21477059E-05  0.93203963E+01
 -0.23139379E-05  0.92463846E+01
 -0.24899912E-05  0.91740157E+01
 -0.26765405E-05  0.91028107E+01
 -0.28743508E-05  0.90323120E+01
 -0.30842818E-05  0.89620912E+01
 -0.33072914E-05  0.88917576E+01
 -0.35444355E-05  0.88209654E+01
 -0.37968655E-05  0.87494212E+01
 -0.40658219E-05  0.86768888E+01
 -0.43526238E-05  0.86031941E+01
 -0.46586543E-05  0.85282268E+01
  0.49853407E-05  0.84519413E+01
  0.53341308E-05  0.83743553E+01
  0.57064629E-05  0.82955464E+01
  0.61037320E-05  0.82156475E+01
  0.65272510E-05  0.81348409E+01
  0.69782069E-05  0.80533514E+01
 -0.74576144E-05  0.79714384E+01
 -0.79662651E-05  0.78893881E+01
 -0.85046753E-05  0.78075057E+01
 -0.90730323E-05  0.77261072E+01
 -0.96711408E-05  0.76455123E+01
 -0.10298371E-04  0.75660375E+01
 -0.10953609E-04  0.74879902E+01
 -0.11635214E-04  0.74116633E+01
 -0.12340977E-04  0.73373310E+01
 -0.13068098E-04  0.72652455E+01
 -0.13813160E-04  0.71956344E+01
 -0.14572124E-04  0.71286991E+01
 -0.15340339E-04  0.70646143E+01
 -0.16112557E-04  0.70035278E+01
 -0.16882978E-04  0.69455613E+01
 -0.17645298E-04  0.68908114E+01
 -0.18392784E-04  0.68393518E+01
 -0.19118362E-04  0.67912347E+01
 -0.19814721E-04  0.67464933E+01
 -0.20474428E-04  0.67051444E+01
 -0.21090064E-04  0.66671907E+01
 -0.21654361E-04  0.66326229E+01
 -0.22160342E-04  0.66014228E+01
 -0.22601472E-04  0.65735650E+01
 -0.22971802E-04  0.65490196E+01
 -0.23266098E-04  0.65277538E+01
 -0.23479970E-04  0.65097337E+01
 -0.23609977E-04  0.64949267E+01
 -0.23653711E-04  0.64833024E+01
 -0.23609866E-04  0.64748342E+01
 -0.23478268E-04  0.64695006E+01
 -0.23259890E-04  0.64672864E+01
 -0.22956829E-04  0.64681839E+01
 -0.22572265E-04  0.64721932E+01
 -0.22110385E-04  0.64793239E+01
 -0.21576290E-04  0.64895951E+01
 -0.20975883E-04  0.65030363E+01
 -0.20315735E-04  0.65196880E+01
 -0.19602948E-04  0.65396022E+01
 -0.18845003E-04  0.65628423E+01
 -0.18049617E-04  0.65894839E+01
 -0.17224593E-04  0.66196146E+01
 -0.16377682E-04  0.66533339E+01
 -0.15516454E-04  0.66907533E+01
 -0.14648186E-04  0.67319961E+01
 -0.13779757E-04  0.67771968E+01
 -0.12917571E-04  0.68265007E+01
 -0.12067487E-04  0.68800634E+01
 -0.11234774E-04  0.69380502E+01
 -0.10424082E-04  0.70006353E+01
 -0.96394233E-05  0.70680010E+01
 -0.88841743E-05  0.71403368E+01
 -0.81610877E-05  0.72178390E+01
 -0.74723149E-05  0.73007094E+01
 -0.68194377E-05  0.73891552E+01
 -0.62035071E-05  0.74833876E+01
 -0.56250869E-05  0.75836222E+01
 -0.50843002E-05  0.76900777E+01
 -0.45808786E-05  0.78029764E+01
 -0.41142111E-05  0.79225435E+01
 -0.36833929E-05  0.80490075E+01
 -0.32872725E-05  0.81826002E+01
 -0.29244967E-05  0.83235573E+01
 -0.16542037E-05  0.96276114E+01
 -0.17871125E-05  0.95475138E+01
 -0.19278805E-05  0.94700401E+01
 -0.20769951E-05  0.93946803E+01
 -0.22350163E-05  0.93209312E+01
 -0.24025833E-05  0.92483035E+01
 -0.25804216E-05  0.91763300E+01
 -0.27693467E-05  0.91045740E+01
 -0.29702673E-05  0.90326378E+01
 -0.31841852E-05  0.89601702E+01
 -0.34121926E-05  0.88868739E+01
 -0.36554657E-05  0.88125105E+01
 -0.39152549E-05  0.87369052E+01
  0.41928706E-05  0.86599485E+01
  0.44896653E-05  0.85815970E+01
  0.48070097E-05  0.85018716E+01
  0.51462662E-05  0.84208541E+01
  0.55087561E-05  0.83386827E+01
  0.58957235E-05  0.82555457E+01
  0.63082947E-05  0.81716747E+01
  0.67474346E-05  0.80873364E+01
 -0.72138998E-05  0.80028251E+01
 -0.77081899E-05  0.79184543E+01
 -0.82304979E-05  0.78345490E+01
 -0.87806609E-05  0.77514380E+01
 -0.93581119E-05  0.76694469E+01
 -0.99618347E-05  0.75888922E+01
 -0.10590324E-04  0.75100756E+01
 -0.11241550E-04  0.74332799E+01
 -0.11912933E-04  0.73587651E+01
 -0.12601325E-04  0.72867661E+01
 -0.13303006E-04  0.72174909E+01
 -0.14013688E-04  0.71511201E+01
 -0.14728536E-04  0.70878065E+01
 -0.15442204E-04  0.70276763E+01
 -0.16148885E-04  0.69708299E+01
 -0.16842377E-04  0.69173439E+01
 -0.17516163E-04  0.68672729E+01
 -0.18163509E-04  0.68206523E+01
 -0.18777569E-04  0.67775003E+01
 -0.19351508E-04  0.67378206E+01
 -0.19878625E-04  0.67016050E+01
 -0.20352487E-04  0.66688357E+01
 -0.20767060E-04  0.66394880E+01
 -0.21116843E-04  0.66135319E+01
 -0.21396987E-04  0.65909350E+01
 -0.21603409E-04  0.65716638E+01
 -0.21732891E-04  0.65556856E+01
 -0.21783158E-04  0.65429702E+01
 -0.21752933E-04  0.65334914E+01
 -0.21641979E-04  0.65272282E+01
 -0.21451099E-04  0.65241657E+01
 -0.21182131E-04  0.65242967E+01
 -0.20837896E-04  0.65276221E+01
 -0.20422147E-04  0.65341519E+01
 -0.19939474E-04  0.65439062E+01
 -0.19395208E-04  0.65569153E+01
 -0.18795302E-04  0.65732203E+01
 -0.18146204E-04  0.65928738E+01
 -0.17454725E-04  0.66159401E+01
 -0.16727903E-04  0.66424951E+01
 -0.15972872E-04  0.66726266E+01
 -0.15196733E-04  0.67064342E+01
 -0.14406440E-04  0.67440293E+01
 -0.13608689E-04  0.67855345E+01
 -0.12809833E-04  0.68310836E+01
 -0.12015798E-04  0.68808206E+01
 -0.11232026E-04  0.69348997E+01
 -0.10463428E-04  0.69934844E+01
 -0.97143543E-05  0.70567467E+01
 -0.89885772E-05  0.71248664E+01
 -0.82892903E-05  0.71980305E+01
 -0.76191162E-05  0.72764324E+01
 -0.69801253E-05  0.73602708E+01
 -0.63738633E-05  0.74497499E+01
 -0.58013847E-05  0.75450780E+01
 -0.52632911E-05  0.76464674E+01
 -0.47597731E-05  0.77541342E+01
 -0.42906541E-05  0.78682977E+01
 -0.38554350E-05  0.79891810E+01
 -0.34533385E-05  0.81170102E+01
 -0.30833517E-05  0.82520155E+01
 -0.27442684E-05  0.83944312E+01
 -0.14806329E-05  0.97860587E+01
 -0.15994523E-05  0.97044442E+01
 -0.17253535E-05  0.96254356E+01
 -0.18587962E-05  0.95485120E+01
 -0.20003092E-05  0.94731599E+01
 -0.21504970E-05  0.93988802E+01
 -0.23100452E-05  0.93251973E+01
 -0.24797255E-05  0.92516677E+01
 -0.26603969E-05  0.91778880E+01
 -0.28530066E-05  0.91035033E+01
 -0.30585863E-05  0.90282140E+01
 -0.32782470E-05  0.89517813E+01
  0.35131689E-05  0.88740313E+01
  0.37645881E-05  0.87948568E+01
  0.40337796E-05  0.87142179E+01
  0.43220355E-05  0.86321399E+01
  0.46306391E-05  0.85487099E+01
  0.49608348E-05  0.84640724E+01
  0.53137946E-05  0.83784224E+01
  0.56905800E-05  0.82919988E+01
  0.60921014E-05  0.82050762E+01
 -0.65190750E-05  0.81179575E+01
 -0.69719774E-05  0.80309650E+01
 -0.74510005E-05  0.79444327E+01
 -0.79560051E-05  0.78586987E+01
 -0.84864778E-05  0.77740978E+01
 -0.90414892E-05  0.76909555E+01
 -0.96196574E-05  0.76095822E+01
 -0.10219117E-04  0.75302688E+01
 -0.10837495E-04  0.74532829E+01
 -0.11471895E-04  0.73788661E+01
 -0.12118894E-04  0.73072326E+01
 -0.12774549E-04  0.72385681E+01
 -0.13434413E-04  0.71730300E+01
 -0.14093573E-04  0.71107482E+01
 -0.14746693E-04  0.70518262E+01
 -0.15388074E-04  0.69963429E+01
 -0.16011732E-04  0.69443550E+01
 -0.16611482E-04  0.68958993E+01
 -0.17181040E-04  0.68509950E+01
 -0.17714129E-04  0.68096464E+01
 -0.18204593E-04  0.67718460E+01
 -0.18646521E-04  0.67375761E+01
 -0.19034366E-04  0.67068120E+01
 -0.19363059E-04  0.66795240E+01
 -0.19628129E-04  0.66556794E+01
 -0.19825798E-04  0.66352449E+01
 -0.19953071E-04  0.66181876E+01
 -0.20007812E-04  0.66044776E+01
 -0.19988792E-04  0.65940887E+01
 -0.19895724E-04  0.65870000E+01
 -0.19729272E-04  0.65831971E+01
 -0.19491036E-04  0.65826730E+01
 -0.19183522E-04  0.65854291E+01
 -0.18810081E-04  0.65914761E+01
 -0.18374833E-04  0.66008344E+01
 -0.17882581E-04  0.66135347E+01
 -0.17338703E-04  0.66296190E+01
 -0.16749037E-04  0.66491401E+01
 -0.16119764E-04  0.66721626E+01
 -0.15457285E-04  0.66987625E+01
 -0.14768101E-04  0.67290277E+01
 -0.14058699E-04  0.67630574E+01
 -0.13335445E-04  0.68009624E+01
 -0.12604483E-04  0.68428645E+01
 -0.11871657E-04  0.68888963E+01
 -0.11142435E-04  0.69392004E+01
 -0.10421853E-04  0.69939291E+01
 -0.97144692E-05  0.70532438E+01
 -0.90243398E-05  0.71173141E+01
 -0.83549973E-05  0.71863172E+01
 -0.77094478E-05  0.72604372E+01
 -0.70901776E-05  0.73398644E+01
 -0.64991675E-05  0.74247947E+01
 -0.59379162E-05  0.75154289E+01
 -0.54074693E-05  0.76119722E+01
 -0.49084535E-05  0.77146342E+01
 -0.44411131E-05  0.78236278E+01
 -0.40053496E-05  0.79391700E+01
 -0.36007620E-05  0.80614812E+01
 -0.32266867E-05  0.81907860E+01
 -0.28822372E-05  0.83273126E+01
 -0.25663416E-05  0.84712943E+01
 -0.13211579E-05  0.99509867E+01
 -0.14271057E-05  0.98676594E+01
 -0.15394274E-05  0.97869123E+01
 -0.16585557E-05  0.97082138E+01
 -0.17849887E-05  0.96310406E+01
 -0.19192962E-05  0.95548849E+01
 -0.20621248E-05  0.94792641E+01
 -0.22142014E-05  0.94037286E+01
 -0.23763358E-05  0.93278713E+01
 -0.25494197E-05  0.92513351E+01
 -0.27344241E-05  0.91738197E+01
  0.29323937E-05  0.90950877E+01
  0.31444377E-05  0.90149675E+01
  0.33717171E-05  0.89333558E+01
  0.36154283E-05  0.88502174E+01
  0.38767830E-05  0.87655833E+01
  0.41569843E-05  0.86795470E+01
  0.44571980E-05  0.85922598E+01
  0.47785217E-05  0.85039244E+01
  0.51219496E-05  0.84147875E+01
  0.54883350E-05  0.83251326E+01
 -0.58783500E-05  0.82352710E+01
 -0.62924443E-05  0.81455344E+01
 -0.67308032E-05  0.80562661E+01
 -0.71933057E-05  0.79678134E+01
 -0.76794845E-05  0.78805204E+01
 -0.81884884E-05  0.77947214E+01
 -0.87190491E-05  0.77107353E+01
 -0.92694531E-05  0.76288605E+01
 -0.98375206E-05  0.75493716E+01
 -0.10420592E-04  0.74725165E+01
 -0.11015524E-04  0.73985147E+01
 -0.11618698E-04  0.73275566E+01
 -0.12226035E-04  0.72598032E+01
 -0.12833031E-04  0.71953875E+01
 -0.13434794E-04  0.71344153E+01
 -0.14026105E-04  0.70769676E+01
 -0.14601484E-04  0.70231021E+01
 -0.15155271E-04  0.69728567E+01
 -0.15681711E-04  0.69262509E+01
 -0.16175061E-04  0.68832897E+01
 -0.16629687E-04  0.68439654E+01
 -0.17040175E-04  0.68082603E+01
 -0.17401442E-04  0.67761497E+01
 -0.17708841E-04  0.67476035E+01
 -0.17958262E-04  0.67225891E+01
 -0.18146225E-04  0.67010726E+01
 -0.18269958E-04  0.66830214E+01
 -0.18327467E-04  0.66684054E+01
 -0.18317580E-04  0.66571982E+01
 -0.18239977E-04  0.66493793E+01
 -0.18095201E-04  0.66449343E+01
 -0.17884647E-04  0.66438565E+01
 -0.17610530E-04  0.66461477E+01
 -0.17275837E-04  0.66518187E+01
 -0.16884258E-04  0.66608904E+01
 -0.16440108E-04  0.66733939E+01
 -0.15948230E-04  0.66893714E+01
 -0.15413897E-04  0.67088758E+01
 -0.14842700E-04  0.67319718E+01
 -0.14240445E-04  0.67587353E+01
 -0.13613038E-04  0.67892537E+01
 -0.12966386E-04  0.68236258E+01
 -0.12306297E-04  0.68619615E+01
 -0.11638393E-04  0.69043814E+01
 -0.10968031E-04  0.69510166E+01
 -0.10300239E-04  0.70020079E+01
 -0.96396604E-05  0.70575057E+01
 -0.89905133E-05  0.71176690E+01
 -0.83565631E-05  0.71826647E+01
 -0.77411043E-05  0.72526673E+01
 -0.71469551E-05  0.73278579E+01
 -0.65764607E-05  0.74084237E+01
 -0.60315055E-05  0.74945575E+01
 -0.55135325E-05  0.75864568E+01
 -0.50235682E-05  0.76843241E+01
 -0.45622525E-05  0.77883656E+01
 -0.41298713E-05  0.78987919E+01
 -0.37263917E-05  0.80158172E+01
 -0.33514978E-05  0.81396601E+01
 -0.30046275E-05  0.82705430E+01
 -0.26850079E-05  0.84086930E+01
 -0.23916903E-05  0.85543421E+01
 -0.11751824E-05  0.10122710E+02
 -0.12694046E-05  0.10037477E+02
 -0.13693559E-05  0.99547903E+01
 -0.14754425E-05  0.98741092E+01
 -0.15881324E-05  0.97949007E+01
 -0.17079610E-05  0.97166496E+01
 -0.18355358E-05  0.96388668E+01
 -0.19715396E-05  0.95610988E+01
 -0.21167322E-05  0.94829358E+01
 -0.22719500E-05  0.94040202E+01
  0.24381032E-05  0.93240530E+01
  0.26161700E-05  0.92427993E+01
  0.28071883E-05  0.91600916E+01
  0.30122436E-05  0.90758319E+01
  0.32324535E-05  0.89899910E+01
  0.34689492E-05  0.89026066E+01
  0.37228527E-05  0.88137795E+01
  0.39952509E-05  0.87236690E+01
  0.42871663E-05  0.86324858E+01
  0.45995249E-05  0.85404854E+01
  0.49331212E-05  0.84479601E+01
 -0.52885814E-05  0.83552306E+01
 -0.56663257E-05  0.82626380E+01
 -0.60665295E-05  0.81705351E+01
 -0.64890855E-05  0.80792785E+01
 -0.69335670E-05  0.79892214E+01
 -0.73991941E-05  0.79007066E+01
 -0.78848037E-05  0.78140608E+01
 -0.83888241E-05  0.77295898E+01
 -0.89092563E-05  0.76475745E+01
 -0.94436629E-05  0.75682682E+01
 -0.99891647E-05  0.74918950E+01
 -0.10542448E-04  0.74186491E+01
 -0.11099783E-04  0.73486945E+01
 -0.11657048E-04  0.72821666E+01
 -0.12209775E-04  0.72191728E+01
 -0.12753196E-04  0.71597951E+01
 -0.13282309E-04  0.71040923E+01
 -0.13791947E-04  0.70521023E+01
 -0.14276861E-04  0.70038452E+01
 -0.14731811E-04  0.69593255E+01
 -0.15151656E-04  0.69185353E+01
 -0.15531457E-04  0.68814569E+01
 -0.15866574E-04  0.68480650E+01
 -0.16152758E-04  0.68183294E+01
 -0.16386249E-04  0.67922169E+01
 -0.16563853E-04  0.67696935E+01
 -0.16683018E-04  0.67507264E+01
 -0.16741891E-04  0.67352851E+01
 -0.16739362E-04  0.67233436E+01
 -0.16675094E-04  0.67148810E+01
 -0.16549526E-04  0.67098832E+01
 -0.16363871E-04  0.67083436E+01
 -0.16120081E-04  0.67102641E+01
 -0.15820814E-04  0.67156558E+01
 -0.15469364E-04  0.67245398E+01
 -0.15069598E-04  0.67369474E+01
 -0.14625866E-04  0.67529206E+01
 -0.14142915E-04  0.67725126E+01
 -0.13625791E-04  0.67957877E+01
 -0.13079742E-04  0.68228214E+01
 -0.12510117E-04  0.68537006E+01
 -0.11922280E-04  0.68885232E+01
 -0.11321513E-04  0.69273978E+01
 -0.10712943E-04  0.69704438E+01
 -0.10101466E-04  0.70177905E+01
 -0.94916896E-05  0.70695768E+01
 -0.88878805E-05  0.71259508E+01
 -0.82939278E-05  0.71870689E+01
 -0.77133146E-05  0.72530953E+01
 -0.71491013E-05  0.73242017E+01
 -0.66039183E-05  0.74005660E+01
 -0.60799674E-05  0.74823724E+01
 -0.55790318E-05  0.75698105E+01
 -0.51024916E-05  0.76630749E+01
 -0.46513455E-05  0.77623648E+01
 -0.42262368E-05  0.78678839E+01
 -0.38274818E-05  0.79798399E+01
 -0.34551016E-05  0.80984451E+01
 -0.31088540E-05  0.82239157E+01
 -0.27882664E-05  0.83564728E+01
 -0.24926682E-05  0.84963422E+01
 -0.22212226E-05  0.86437553E+01
 -0.10420657E-05  0.10301537E+02
 -0.11256374E-05  0.10214207E+02
 -0.12143511E-05  0.10129383E+02
 -0.13085870E-05  0.10046513E+02
 -0.14087835E-05  0.99650582E+01
 -0.15154418E-05  0.98844952E+01
 -0.16291307E-05  0.98043306E+01
 -0.17504889E-05  0.97241078E+01
 -0.18802268E-05  0.96434162E+01
 -0.20191256E-05  0.95618992E+01
  0.21680349E-05  0.94792607E+01
  0.23278668E-05  0.93952700E+01
  0.24995882E-05  0.93097653E+01
  0.26842096E-05  0.92226548E+01
  0.28827704E-05  0.91339168E+01
  0.30963216E-05  0.90435966E+01
  0.33259051E-05  0.89518035E+01
  0.35725290E-05  0.88587051E+01
  0.38371412E-05  0.87645212E+01
  0.41205994E-05  0.86695163E+01
  0.44236393E-05  0.85739924E+01
 -0.47468407E-05  0.84782797E+01
 -0.50905927E-05  0.83827289E+01
 -0.54550588E-05  0.82877023E+01
 -0.58401424E-05  0.81935659E+01
 -0.62454530E-05  0.81006816E+01
 -0.66702765E-05  0.80094004E+01
 -0.71135473E-05  0.79200565E+01
 -0.75738266E-05  0.78329620E+01
 -0.80492853E-05  0.77484036E+01
 -0.85376945E-05  0.76666392E+01
 -0.90364235E-05  0.75878968E+01
 -0.95424468E-05  0.75123734E+01
 -0.10052360E-04  0.74402353E+01
 -0.10562407E-04  0.73716193E+01
 -0.11068514E-04  0.73066340E+01
 -0.11566341E-04  0.72453618E+01
 -0.12051334E-04  0.71878617E+01
 -0.12518791E-04  0.71341716E+01
 -0.12963940E-04  0.70843111E+01
 -0.13382013E-04  0.70382845E+01
 -0.13768338E-04  0.69960835E+01
 -0.14118422E-04  0.69576896E+01
 -0.14428042E-04  0.69230772E+01
 -0.14693330E-04  0.68922155E+01
 -0.14910856E-04  0.68650710E+01
 -0.15077703E-04  0.68416094E+01
 -0.15191528E-04  0.68217975E+01
 -0.15250619E-04  0.68056048E+01
 -0.15253935E-04  0.67930049E+01
 -0.15201126E-04  0.67839771E+01
 -0.15092547E-04  0.67785073E+01
 -0.14929246E-04  0.67765889E+01
 -0.14712944E-04  0.67782239E+01
 -0.14445996E-04  0.67834236E+01
 -0.14131337E-04  0.67922090E+01
 -0.13772422E-04  0.68046114E+01
 -0.13373148E-04  0.68206728E+01
 -0.12937776E-04  0.68404460E+01
 -0.12470847E-04  0.68639949E+01
 -0.11977089E-04  0.68913945E+01
 -0.11461337E-04  0.69227308E+01
 -0.10928443E-04  0.69581006E+01
 -0.10383198E-04  0.69976113E+01
 -0.98302627E-05  0.70413804E+01
 -0.92740971E-05  0.70895354E+01
 -0.87189093E-05  0.71422131E+01
 -0.81686074E-05  0.71995591E+01
 -0.76267640E-05  0.72617272E+01
 -0.70965896E-05  0.73288789E+01
 -0.65809161E-05  0.74011827E+01
 -0.60821883E-05  0.74788137E+01
 -0.56024644E-05  0.75619528E+01
 -0.51434228E-05  0.76507866E+01
 -0.47063752E-05  0.77455067E+01
 -0.42922855E-05  0.78463094E+01
 -0.39017915E-05  0.79533959E+01
 -0.35352306E-05  0.80669714E+01
 -0.31926674E-05  0.81872461E+01
 -0.28739226E-05  0.83144345E+01
 -0.25786024E-05  0.84487563E+01
 -0.23061275E-05  0.85904363E+01
 -0.20557625E-05  0.87397055E+01
 -0.92113165E-06  0.10487776E+02
 -0.99505856E-06  0.10398157E+02
 -0.10735930E-05  0.10310997E+02
 -0.11570900E-05  0.10225735E+02
 -0.12459587E-05  0.10141824E+02
 -0.13406667E-05  0.10058735E+02
 -0.14417444E-05  0.99759712E+01
 -0.15497870E-05  0.98930748E+01
 -0.16654559E-05  0.98096360E+01
  0.17894778E-05  0.97253007E+01
  0.19226424E-05  0.96397771E+01
  0.20657967E-05  0.95528403E+01
  0.22198376E-05  0.94643356E+01
  0.23857015E-05  0.93741790E+01
  0.25643510E-05  0.92823569E+01
  0.27567583E-05  0.91889236E+01
  0.29638862E-05  0.90939974E+01
  0.31866657E-05  0.89977551E+01
  0.34259713E-05  0.89004261E+01
  0.36825935E-05  0.88022848E+01
  0.39572100E-05  0.87036427E+01
 -0.42503542E-05  0.86048401E+01
 -0.45623842E-05  0.85062375E+01
 -0.48934504E-05  0.84082067E+01
 -0.52434645E-05  0.83111228E+01
 -0.56120692E-05  0.82153561E+01
 -0.59986110E-05  0.81212655E+01
 -0.64021157E-05  0.80291917E+01
 -0.68212689E-05  0.79394528E+01
 -0.72544009E-05  0.78523402E+01
 -0.76994789E-05  0.77681157E+01
 -0.81541054E-05  0.76870102E+01
 -0.86155255E-05  0.76092228E+01
 -0.90806418E-05  0.75349212E+01
 -0.95460387E-05  0.74642430E+01
 -0.10008016E-04  0.73972970E+01
 -0.10462632E-04  0.73341657E+01
 -0.10905754E-04  0.72749077E+01
 -0.11333117E-04  0.72195602E+01
 -0.11740394E-04  0.71681424E+01
 -0.12123264E-04  0.71206577E+01
 -0.12477490E-04  0.70770972E+01
 -0.12799000E-04  0.70374418E+01
 -0.13083964E-04  0.70016650E+01
 -0.13328871E-04  0.69697358E+01
 -0.13530604E-04  0.69416199E+01
 -0.13686507E-04  0.69172829E+01
 -0.13794439E-04  0.68966910E+01
 -0.13852827E-04  0.68798137E+01
 -0.13860695E-04  0.68666245E+01
 -0.13817695E-04  0.68571026E+01
 -0.13724105E-04  0.68512338E+01
 -0.13580833E-04  0.68490115E+01
 -0.13389390E-04  0.68504379E+01
 -0.13151856E-04  0.68555240E+01
 -0.12870841E-04  0.68642909E+01
 -0.12549423E-04  0.68767697E+01
 -0.12191082E-04  0.68930022E+01
 -0.11799636E-04  0.69130406E+01
 -0.11379156E-04  0.69369484E+01
 -0.10933893E-04  0.69647997E+01
 -0.10468201E-04  0.69966793E+01
 -0.99864570E-05  0.70326829E+01
 -0.94929953E-05  0.70729163E+01
 -0.89920371E-05  0.71174952E+01
 -0.84876341E-05  0.71665452E+01
 -0.79836172E-05  0.72202005E+01
 -0.74835537E-05  0.72786044E+01
 -0.69907143E-05  0.73419079E+01
 -0.65080476E-05  0.74102697E+01
 -0.60381639E-05  0.74838553E+01
 -0.55833267E-05  0.75628367E+01
 -0.51454509E-05  0.76473919E+01
 -0.47261087E-05  0.77377044E+01
 -0.43265397E-05  0.78339631E+01
 -0.39476667E-05  0.79363615E+01
 -0.35901151E-05  0.80450982E+01
 -0.32542348E-05  0.81603766E+01
 -0.29401249E-05  0.82824046E+01
 -0.26476590E-05  0.84113955E+01
 -0.23765119E-05  0.85475677E+01
 -0.21261859E-05  0.86911455E+01
 -0.18960368E-05  0.88423594E+01
 -0.81167843E-06  0.10681733E+02
 -0.87689786E-06  0.10589633E+02
 -0.94623903E-06  0.10499938E+02
 -0.10200321E-05  0.10412079E+02
 -0.10986576E-05  0.10325502E+02
 -0.11825502E-05  0.10239675E+02
 -0.12722024E-05  0.10154097E+02
 -0.13681669E-05  0.10068311E+02
 -0.14710568E-05  0.99819100E+01
  0.15815455E-05  0.98945433E+01
  0.17003638E-05  0.98059256E+01
  0.18282948E-05  0.97158393E+01
  0.19661672E-05  0.96241378E+01
  0.21148450E-05  0.95307460E+01
  0.22752157E-05  0.94356599E+01
  0.24481748E-05  0.93389434E+01
  0.26346081E-05  0.92407244E+01
  0.28353716E-05  0.91411899E+01
  0.30512683E-05  0.90405793E+01
  0.32830236E-05  0.89391772E+01
  0.35312584E-05  0.88373053E+01
 -0.37964611E-05  0.87353140E+01
 -0.40789590E-05  0.86335736E+01
 -0.43788891E-05  0.85324655E+01
 -0.46961699E-05  0.84323735E+01
 -0.50304746E-05  0.83336761E+01
 -0.53812061E-05  0.82367391E+01
 -0.57474760E-05  0.81419095E+01
 -0.61280861E-05  0.80495103E+01
 -0.65215165E-05  0.79598368E+01
 -0.69259181E-05  0.78731539E+01
 -0.73391124E-05  0.77896944E+01
 -0.77585978E-05  0.77096586E+01
 -0.81815643E-05  0.76332151E+01
 -0.86049155E-05  0.75605012E+01
 -0.90252996E-05  0.74916255E+01
 -0.94391479E-05  0.74266699E+01
 -0.98427210E-05  0.73656920E+01
 -0.10232163E-04  0.73087282E+01
 -0.10603561E-04  0.72557967E+01
 -0.10953010E-04  0.72068999E+01
 -0.11276682E-04  0.71620280E+01
 -0.11570897E-04  0.71211611E+01
 -0.11832191E-04  0.70842720E+01
 -0.12057390E-04  0.70513289E+01
 -0.12243670E-04  0.70222973E+01
 -0.12388620E-04  0.69971420E+01
 -0.12490291E-04  0.69758294E+01
 -0.12547241E-04  0.69583284E+01
 -0.12558567E-04  0.69446124E+01
 -0.12523922E-04  0.69346606E+01
 -0.12443525E-04  0.69284588E+01
 -0.12318155E-04  0.69260003E+01
 -0.12149136E-04  0.69272871E+01
 -0.11938304E-04  0.69323304E+01
 -0.11687971E-04  0.69411508E+01
 -0.11400871E-04  0.69537793E+01
 -0.11080108E-04  0.69702571E+01
 -0.10729087E-04  0.69906361E+01
 -0.10351451E-04  0.70149788E+01
 -0.99510124E-05  0.70433583E+01
 -0.95316783E-05  0.70758585E+01
 -0.90973887E-05  0.71125733E+01
 -0.86520498E-05  0.71536069E+01
 -0.81994757E-05  0.71990732E+01
 -0.77433346E-05  0.72490955E+01
 -0.72871031E-05  0.73038057E+01
 -0.68340270E-05  0.73633444E+01
 -0.63870902E-05  0.74278599E+01
 -0.59489913E-05  0.74975081E+01
 -0.55221276E-05  0.75724515E+01
 -0.51085859E-05  0.76528592E+01
 -0.47101406E-05  0.77389063E+01
 -0.43282571E-05  0.78307734E+01
 -0.39641003E-05  0.79286466E+01
 -0.36185476E-05  0.80327171E+01
 -0.32922057E-05  0.81431812E+01
 -0.29854300E-05  0.82602402E+01
 -0.26983457E-05  0.83841006E+01
 -0.24308706E-05  0.85149742E+01
 -0.21827390E-05  0.86530788E+01
 -0.19535254E-05  0.87986381E+01
 -0.17426675E-05  0.89518828E+01
 -0.71298774E-06  0.10883713E+02
 -0.77037032E-06  0.10788938E+02
 -0.83143340E-06  0.10696509E+02
 -0.89648305E-06  0.10605849E+02
 -0.96587174E-06  0.10516397E+02
 -0.10400021E-05  0.10427618E+02
 -0.11193297E-05  0.10339012E+02
 -0.12043654E-05  0.10250123E+02
  0.12956755E-05  0.10160546E+02
  0.13938813E-05  0.10069939E+02
  0.14996562E-05  0.99780221E+01
  0.16137216E-05  0.98845872E+01
  0.17368395E-05  0.97894972E+01
  0.18698040E-05  0.96926871E+01
  0.20134299E-05  0.95941631E+01
  0.21685385E-05  0.94939994E+01
  0.23359415E-05  0.93923347E+01
  0.25164223E-05  0.92893664E+01
  0.27107152E-05  0.91853446E+01
  0.29194827E-05  0.90805643E+01
  0.31432914E-05  0.89753578E+01
 -0.33825860E-05  0.88700857E+01
 -0.36376640E-05  0.87651283E+01
 -0.39086492E-05  0.86608762E+01
 -0.41954660E-05  0.85577217E+01
 -0.44978157E-05  0.84560508E+01
 -0.48151543E-05  0.83562358E+01
 -0.51466731E-05  0.82586290E+01
 -0.54912832E-05  0.81635576E+01
 -0.58476048E-05  0.80713199E+01
 -0.62139608E-05  0.79821830E+01
 -0.65883773E-05  0.78963806E+01
 -0.69685895E-05  0.78141138E+01
 -0.73520557E-05  0.77355505E+01
 -0.77359773E-05  0.76608277E+01
 -0.81173268E-05  0.75900529E+01
 -0.84928829E-05  0.75233067E+01
 -0.88592727E-05  0.74606456E+01
 -0.92130193E-05  0.74021047E+01
 -0.95505960E-05  0.73477006E+01
 -0.98684847E-05  0.72974349E+01
 -0.10163236E-04  0.72512964E+01
 -0.10431534E-04  0.72092644E+01
 -0.10670259E-04  0.71713109E+01
 -0.10876545E-04  0.71374035E+01
 -0.11047844E-04  0.71075070E+01
 -0.11181976E-04  0.70815860E+01
 -0.11277172E-04  0.70596063E+01
 -0.11332117E-04  0.70415369E+01
 -0.11345975E-04  0.70273510E+01
 -0.11318409E-04  0.70170275E+01
 -0.11249587E-04  0.70105522E+01
 -0.11140176E-04  0.70079184E+01
 -0.10991333E-04  0.70091281E+01
 -0.10804675E-04  0.70141919E+01
 -0.10582241E-04  0.70231305E+01
 -0.10326459E-04  0.70359744E+01
 -0.10040083E-04  0.70527642E+01
 -0.97261484E-05  0.70735511E+01
 -0.93879042E-05  0.70983967E+01
 -0.90287565E-05  0.71273731E+01
 -0.86522056E-05  0.71605626E+01
 -0.82617859E-05  0.71980578E+01
 -0.78610087E-05  0.72399609E+01
 -0.74533092E-05  0.72863839E+01
 -0.70419987E-05  0.73374477E+01
 -0.66302223E-05  0.73932819E+01
 -0.62209237E-05  0.74540244E+01
 -0.58168162E-05  0.75198209E+01
 -0.54203608E-05  0.75908243E+01
 -0.50337511E-05  0.76671944E+01
 -0.46589037E-05  0.77490973E+01
 -0.42974558E-05  0.78367055E+01
 -0.39507668E-05  0.79301968E+01
 -0.36199254E-05  0.80297548E+01
 -0.33057605E-05  0.81355684E+01
 -0.30088555E-05  0.82478320E+01
 -0.27295645E-05  0.83667450E+01
 -0.24680321E-05  0.84925127E+01
 -0.22242125E-05  0.86253459E+01
 -0.19978910E-05  0.87654617E+01
 -0.17887055E-05  0.89130838E+01
 -0.15961670E-05  0.90684431E+01
 -0.62433403E-06  0.11094027E+02
 -0.67468531E-06  0.10996381E+02
 -0.72831696E-06  0.10901016E+02
 -0.78551163E-06  0.10807347E+02
 -0.84659462E-06  0.10714810E+02
 -0.91193728E-06  0.10622867E+02
 -0.98195954E-06  0.10531019E+02
  0.10571316E-05  0.10438812E+02
  0.11379744E-05  0.10345850E+02
  0.12250588E-05  0.10251794E+02
  0.13190029E-05  0.10156377E+02
  0.14204682E-05  0.10059398E+02
  0.15301528E-05  0.99607327E+01
  0.16487835E-05  0.98603258E+01
  0.17771052E-05  0.97581951E+01
  0.19158680E-05  0.96544261E+01
  0.20658125E-05  0.95491684E+01
  0.22276529E-05  0.94426306E+01
  0.24020579E-05  0.93350738E+01
  0.25896300E-05  0.92268039E+01
  0.27908836E-05  0.91181640E+01
 -0.30062223E-05  0.90095251E+01
 -0.32359150E-05  0.89012770E+01
 -0.34800724E-05  0.87938196E+01
 -0.37386247E-05  0.86875531E+01
 -0.40112992E-05  0.85828706E+01
 -0.42976013E-05  0.84801501E+01
 -0.45967972E-05  0.83797484E+01
 -0.49079002E-05  0.82819960E+01
 -0.52296611E-05  0.81871934E+01
 -0.55605637E-05  0.80956087E+01
 -0.58988245E-05  0.80074762E+01
 -0.62423996E-05  0.79229961E+01
 -0.65889965E-05  0.78423356E+01
 -0.69360933E-05  0.77656303E+01
 -0.72809638E-05  0.76929862E+01
 -0.76207091E-05  0.76244821E+01
 -0.79522954E-05  0.75601727E+01
 -0.82725971E-05  0.75000916E+01
 -0.85784452E-05  0.74442538E+01
 -0.88666788E-05  0.73926594E+01
 -0.91341998E-05  0.73452961E+01
 -0.93780292E-05  0.73021421E+01
 -0.95953626E-05  0.72631686E+01
 -0.97836251E-05  0.72283423E+01
 -0.99405225E-05  0.71976276E+01
 -0.10064088E-04  0.71709887E+01
 -0.10152724E-04  0.71483912E+01
 -0.10205234E-04  0.71298036E+01
 -0.10220849E-04  0.71151992E+01
 -0.10199244E-04  0.71045567E+01
 -0.10140544E-04  0.70978619E+01
 -0.10045321E-04  0.70951079E+01
 -0.99145810E-05  0.70962963E+01
 -0.97497426E-05  0.71014379E+01
 -0.95526057E-05  0.71105527E+01
 -0.93253138E-05  0.71236709E+01
 -0.90703101E-05  0.71408323E+01
 -0.87902882E-05  0.71620874E+01
 -0.84881401E-05  0.71874967E+01
 -0.81669018E-05  0.72171311E+01
 -0.78296990E-05  0.72510716E+01
 -0.74796936E-05  0.72894088E+01
 -0.71200329E-05  0.73322433E+01
 -0.67538021E-05  0.73796849E+01
 -0.63839809E-05  0.74318522E+01
 -0.60134060E-05  0.74888724E+01
 -0.56447386E-05  0.75508808E+01
 -0.52804377E-05  0.76180204E+01
 -0.49227402E-05  0.76904414E+01
 -0.45736457E-05  0.77683007E+01
 -0.42349079E-05  0.78517620E+01
 -0.39080310E-05  0.79409947E+01
 -0.35942704E-05  0.80361746E+01
 -0.32946385E-05  0.81374828E+01
 -0.30099135E-05  0.82451061E+01
 -0.27406512E-05  0.83592371E+01
 -0.24872002E-05  0.84800739E+01
 -0.22497175E-05  0.86078206E+01
 -0.20281869E-05  0.87426874E+01
 -0.18224375E-05  0.88848910E+01
 -0.16321625E-05  0.90346552E+01
 -0.14569380E-05  0.91922117E+01
 -0.54499292E-06  0.11312989E+02
 -0.58905546E-06  0.11212272E+02
 -0.63603605E-06  0.11113766E+02
 -0.68619472E-06  0.11016879E+02
 -0.73983062E-06  0.10921044E+02
 -0.79728487E-06  0.10825722E+02
 -0.85894292E-06  0.10730418E+02
  0.92523592E-06  0.10634682E+02
  0.99664110E-06  0.10538123E+02
  0.10736808E-05  0.10440415E+02
  0.11569202E-05  0.10341297E+02
  0.12469633E-05  0.10240583E+02
  0.13444471E-05  0.10138159E+02
  0.14500341E-05  0.10033981E+02
  0.15644023E-05  0.99280791E+01
  0.16882344E-05  0.98205511E+01
  0.18222034E-05  0.97115581E+01
  0.19669575E-05  0.96013201E+01
  0.21231032E-05  0.94901097E+01
  0.22911864E-05  0.93782439E+01
  0.24716722E-05  0.92660768E+01
 -0.26649252E-05  0.91539897E+01
 -0.28711872E-05  0.90423821E+01
 -0.30905570E-05  0.89316624E+01
 -0.33229697E-05  0.88222387E+01
 -0.35681772E-05  0.87145102E+01
 -0.38257310E-05  0.86088600E+01
 -0.40949672E-05  0.85056485E+01
 -0.43749944E-05  0.84052086E+01
 -0.46646853E-05  0.83078421E+01
 -0.49626731E-05  0.82138172E+01
 -0.52673515E-05  0.81233675E+01
 -0.55768812E-05  0.80366923E+01
 -0.58892012E-05  0.79539569E+01
 -0.62020455E-05  0.78752949E+01
 -0.65129666E-05  0.78008101E+01
 -0.68193633E-05  0.77305792E+01
 -0.71185151E-05  0.76646547E+01
 -0.74076204E-05  0.76030682E+01
 -0.76838397E-05  0.75458331E+01
 -0.79443416E-05  0.74929477E+01
 -0.81863511E-05  0.74443985E+01
 -0.84072000E-05  0.74001623E+01
 -0.86043755E-05  0.73602097E+01
 -0.87755692E-05  0.73245064E+01
 -0.89187224E-05  0.72930164E+01
 -0.90320672E-05  0.72657035E+01
 -0.91141630E-05  0.72425328E+01
 -0.91639262E-05  0.72234729E+01
 -0.91806525E-05  0.72084967E+01
 -0.91640317E-05  0.71975830E+01
 -0.91141537E-05  0.71907173E+01
 -0.90315057E-05  0.71878926E+01
 -0.89169619E-05  0.71891104E+01
 -0.87717636E-05  0.71943810E+01
 -0.85974932E-05  0.72037241E+01
 -0.83960412E-05  0.72171693E+01
 -0.81695670E-05  0.72347557E+01
 -0.79204568E-05  0.72565329E+01
 -0.76512768E-05  0.72825603E+01
 -0.73647260E-05  0.73129074E+01
 -0.70635881E-05  0.73476536E+01
 -0.67506840E-05  0.73868881E+01
 -0.64288268E-05  0.74307093E+01
 -0.61007790E-05  0.74792250E+01
 -0.57692145E-05  0.75325514E+01
 -0.54366838E-05  0.75908134E+01
 -0.51055851E-05  0.76541437E+01
 -0.47781398E-05  0.77226827E+01
 -0.44563740E-05  0.77965779E+01
 -0.41421041E-05  0.78759838E+01
 -0.38369286E-05  0.79610613E+01
 -0.35422240E-05  0.80519776E+01
 -0.32591447E-05  0.81489060E+01
 -0.29886271E-05  0.82520256E+01
 -0.27313974E-05  0.83615216E+01
 -0.24879815E-05  0.84775848E+01
 -0.22587176E-05  0.86004123E+01
 -0.20437706E-05  0.87302073E+01
 -0.18431475E-05  0.88671796E+01
 -0.16567142E-05  0.90115459E+01
 -0.14842121E-05  0.91635305E+01
 -0.13252753E-05  0.93233658E+01
 -0.47424902E-06  0.11540921E+02
 -0.51270462E-06  0.11436929E+02
 -0.55375074E-06  0.11335072E+02
 -0.59762574E-06  0.11234754E+02
 -0.64460361E-06  0.11135406E+02
 -0.69499652E-06  0.11036490E+02
  0.74915686E-06  0.10937514E+02
  0.80747839E-06  0.10838035E+02
  0.87039652E-06  0.10737671E+02
  0.93838735E-06  0.10636105E+02
  0.10119655E-05  0.10533091E+02
  0.10916803E-05  0.10428452E+02
  0.11781106E-05  0.10322088E+02
  0.12718578E-05  0.10213968E+02
  0.13735371E-05  0.10104135E+02
  0.14837668E-05  0.99926984E+01
  0.16031561E-05  0.98798317E+01
  0.17322914E-05  0.97657670E+01
  0.18717204E-05  0.96507884E+01
  0.20219355E-05  0.95352248E+01
 -0.21833561E-05  0.94194408E+01
 -0.23563097E-05  0.93038282E+01
 -0.25410133E-05  0.91887959E+01
 -0.27375543E-05  0.90747607E+01
 -0.29458725E-05  0.89621377E+01
 -0.31657428E-05  0.88513317E+01
 -0.33967600E-05  0.87427299E+01
 -0.36383251E-05  0.86366957E+01
 -0.38896353E-05  0.85335633E+01
 -0.41496766E-05  0.84336348E+01
 -0.44172206E-05  0.83371777E+01
 -0.46908251E-05  0.82444244E+01
 -0.49688403E-05  0.81555717E+01
 -0.52494185E-05  0.80707830E+01
 -0.55305302E-05  0.79901889E+01
 -0.58099842E-05  0.79138906E+01
 -0.60854538E-05  0.78419623E+01
 -0.63545063E-05  0.77744541E+01
 -0.66146380E-05  0.77113950E+01
 -0.68633118E-05  0.76527965E+01
 -0.70979987E-05  0.75986552E+01
 -0.73162205E-05  0.75489560E+01
 -0.75155939E-05  0.75036746E+01
 -0.76938739E-05  0.74627805E+01
 -0.78489969E-05  0.74262388E+01
 -0.79791208E-05  0.73940128E+01
 -0.80826611E-05  0.73660659E+01
 -0.81583231E-05  0.73423630E+01
 -0.82051285E-05  0.73228724E+01
 -0.82224346E-05  0.73075669E+01
 -0.82099482E-05  0.72964252E+01
 -0.81677301E-05  0.72894326E+01
 -0.80961944E-05  0.72865819E+01
 -0.79960979E-05  0.72878745E+01
 -0.78685247E-05  0.72933203E+01
 -0.77148623E-05  0.73029385E+01
 -0.75367738E-05  0.73167579E+01
 -0.73361630E-05  0.73348171E+01
 -0.71151382E-05  0.73571645E+01
 -0.68759706E-05  0.73838584E+01
 -0.66210535E-05  0.74149671E+01
 -0.63528593E-05  0.74505682E+01
 -0.60738977E-05  0.74907493E+01
 -0.57866761E-05  0.75356068E+01
 -0.54936613E-05  0.75852463E+01
 -0.51972453E-05  0.76397819E+01
 -0.48997146E-05  0.76993360E+01
 -0.46032236E-05  0.77640390E+01
 -0.43097727E-05  0.78340287E+01
 -0.40211908E-05  0.79094502E+01
 -0.37391221E-05  0.79904554E+01
 -0.34650184E-05  0.80772029E+01
 -0.32001340E-05  0.81698577E+01
 -0.29455258E-05  0.82685910E+01
 -0.27020560E-05  0.83735802E+01
 -0.24703984E-05  0.84850089E+01
 -0.22510468E-05  0.86030666E+01
 -0.20443260E-05  0.87279496E+01
 -0.18504040E-05  0.88598605E+01
 -0.16693061E-05  0.89990089E+01
 -0.15009288E-05  0.91456119E+01
 -0.13450554E-05  0.92998944E+01
 -0.12013709E-05  0.94620899E+01
 -0.41140282E-06  0.11778152E+02
 -0.44487502E-06  0.11670675E+02
 -0.48064223E-06  0.11565254E+02
 -0.51892213E-06  0.11461289E+02
 -0.55996467E-06  0.11358209E+02
 -0.60405444E-06  0.11255481E+02
  0.65151230E-06  0.11152615E+02
  0.70269647E-06  0.11049179E+02
  0.75800260E-06  0.10944801E+02
  0.81786293E-06  0.10839175E+02
  0.88274413E-06  0.10732068E+02
  0.95314394E-06  0.10623317E+02
  0.10295863E-05  0.10512835E+02
  0.11126151E-05  0.10400605E+02
  0.12027859E-05  0.10286683E+02
  0.13006570E-05  0.10171191E+02
  0.14067777E-05  0.10054315E+02
  0.15216760E-05  0.99363005E+01
  0.16458450E-05  0.98174428E+01
  0.17797273E-05  0.96980825E+01
 -0.19236992E-05  0.95785952E+01
 -0.20780541E-05  0.94593830E+01
 -0.22429857E-05  0.93408640E+01
 -0.24185712E-05  0.92234627E+01
 -0.26047548E-05  0.91076006E+01
 -0.28013331E-05  0.89936876E+01
 -0.30079408E-05  0.88821141E+01
 -0.32240395E-05  0.87732453E+01
 -0.34489085E-05  0.86674161E+01
 -0.36816386E-05  0.85649279E+01
 -0.39211292E-05  0.84660467E+01
 -0.41660897E-05  0.83710025E+01
 -0.44150446E-05  0.82799895E+01
 -0.46663426E-05  0.81931677E+01
 -0.49181714E-05  0.81106648E+01
 -0.51685755E-05  0.80325788E+01
 -0.54154794E-05  0.79589806E+01
 -0.56567143E-05  0.78899176E+01
 -0.58900490E-05  0.78254164E+01
 -0.61132235E-05  0.77654860E+01
 -0.63239851E-05  0.77101213E+01
 -0.65201268E-05  0.76593055E+01
 -0.66995256E-05  0.76130130E+01
 -0.68601817E-05  0.75712121E+01
 -0.70002555E-05  0.75338674E+01
 -0.71181031E-05  0.75009414E+01
 -0.72123086E-05  0.74723972E+01
 -0.72817120E-05  0.74481993E+01
 -0.73254326E-05  0.74283159E+01
 -0.73428864E-05  0.74127197E+01
 -0.73337981E-05  0.74013891E+01
 -0.72982055E-05  0.73943094E+01
 -0.72364585E-05  0.73914732E+01
 -0.71492114E-05  0.73928814E+01
 -0.70374079E-05  0.73985438E+01
 -0.69022621E-05  0.74084789E+01
 -0.67452331E-05  0.74227149E+01
 -0.65679954E-05  0.74412896E+01
 -0.63724068E-05  0.74642503E+01
 -0.61604726E-05  0.74916542E+01
 -0.59343091E-05  0.75235681E+01
 -0.56961066E-05  0.75600681E+01
 -0.54480921E-05  0.76012400E+01
 -0.51924942E-05  0.76471783E+01
 -0.49315092E-05  0.76979865E+01
 -0.46672712E-05  0.77537765E+01
 -0.44018235E-05  0.78146686E+01
 -0.41370959E-05  0.78807906E+01
 -0.38748836E-05  0.79522781E+01
 -0.36168322E-05  0.80292737E+01
 -0.33644251E-05  0.81119273E+01
 -0.31189755E-05  0.82003952E+01
 -0.28816223E-05  0.82948404E+01
 -0.26533288E-05  0.83954323E+01
 -0.24348852E-05  0.85023468E+01
 -0.22269133E-05  0.86157661E+01
 -0.20298736E-05  0.87358789E+01
 -0.18440749E-05  0.88628807E+01
 -0.16696850E-05  0.89969739E+01
 -0.15067425E-05  0.91383683E+01
 -0.13551696E-05  0.92872816E+01
 -0.12147855E-05  0.94439395E+01
 -0.10853197E-05  0.96085770E+01
 -0.35577665E-06  0.12025021E+02
 -0.38483348E-06  0.11913845E+02
 -0.41591923E-06  0.11804640E+02
 -0.44923192E-06  0.11696807E+02
 -0.48499873E-06  0.11589774E+02
  0.52347804E-06  0.11483011E+02
  0.56496092E-06  0.11376037E+02
  0.60977193E-06  0.11268429E+02
  0.65826922E-06  0.11159826E+02
  0.71084362E-06  0.11049937E+02
  0.76791672E-06  0.10938542E+02
  0.82993771E-06  0.10825493E+02
  0.89737900E-06  0.10710716E+02
  0.97073047E-06  0.10594210E+02
  0.10504922E-05  0.10476043E+02
  0.11371661E-05  0.10356352E+02
  0.12312455E-05  0.10235335E+02
  0.13332046E-05  0.10113250E+02
  0.14434850E-05  0.99904043E+01
  0.15624834E-05  0.98671511E+01
 -0.16905361E-05  0.97438767E+01
 -0.18279050E-05  0.96209931E+01
 -0.19747626E-05  0.94989273E+01
 -0.21311763E-05  0.93781112E+01
 -0.22970951E-05  0.92589720E+01
 -0.24723354E-05  0.91419236E+01
 -0.26565692E-05  0.90273591E+01
 -0.28493143E-05  0.89156444E+01
 -0.30499257E-05  0.88071143E+01
 -0.32575906E-05  0.87020684E+01
 -0.34713264E-05  0.86007704E+01
 -0.36899816E-05  0.85034472E+01
 -0.39122405E-05  0.84102895E+01
 -0.41366323E-05  0.83214537E+01
 -0.43615433E-05  0.82370635E+01
 -0.45852334E-05  0.81572133E+01
 -0.48058569E-05  0.80819708E+01
 -0.50214858E-05  0.80113799E+01
 -0.52301375E-05  0.79454646E+01
 -0.54298042E-05  0.78842315E+01
 -0.56184854E-05  0.78276732E+01
 -0.57942208E-05  0.77757713E+01
 -0.59551249E-05  0.77284989E+01
 -0.60994208E-05  0.76858232E+01
 -0.62254732E-05  0.76477078E+01
 -0.63318194E-05  0.76141148E+01
 -0.64171975E-05  0.75850066E+01
 -0.64805713E-05  0.75603478E+01
 -0.65211504E-05  0.75401060E+01
 -0.65384062E-05  0.75242540E+01
 -0.65320818E-05  0.75127700E+01
 -0.65021966E-05  0.75056390E+01
 -0.64490455E-05  0.75028536E+01
 -0.63731922E-05  0.75044143E+01
 -0.62754567E-05  0.75103304E+01
 -0.61568983E-05  0.75206201E+01
 -0.60187941E-05  0.75353107E+01
 -0.58626134E-05  0.75544391E+01
 -0.56899892E-05  0.75780517E+01
 -0.55026873E-05  0.76062045E+01
 -0.53025747E-05  0.76389627E+01
 -0.50915864E-05  0.76764011E+01
 -0.48716932E-05  0.77186036E+01
 -0.46448705E-05  0.77656629E+01
 -0.44130687E-05  0.78176805E+01
 -0.41781857E-05  0.78747662E+01
 -0.39420427E-05  0.79370380E+01
 -0.37063624E-05  0.80046217E+01
 -0.34727514E-05  0.80776506E+01
 -0.32426851E-05  0.81562652E+01
 -0.30174971E-05  0.82406133E+01
 -0.27983712E-05  0.83308493E+01
 -0.25863373E-05  0.84271344E+01
 -0.23822699E-05  0.85296365E+01
 -0.21868898E-05  0.86385301E+01
 -0.20007676E-05  0.87539966E+01
 -0.18243304E-05  0.88762238E+01
 -0.16578692E-05  0.90054070E+01
 -0.15015483E-05  0.91417486E+01
 -0.13554160E-05  0.92854589E+01
 -0.12194154E-05  0.94367562E+01
 -0.10933966E-05  0.95958677E+01
 -0.97712816E-06  0.97630297E+01
 -0.30671965E-06  0.12281879E+02
 -0.33187655E-06  0.12166782E+02
 -0.35882325E-06  0.12053570E+02
 -0.38773921E-06  0.11941642E+02
 -0.41883012E-06  0.11830429E+02
  0.45232969E-06  0.11719407E+02
  0.48850089E-06  0.11608103E+02
  0.52763668E-06  0.11496106E+02
  0.57005997E-06  0.11383068E+02
  0.61612282E-06  0.11268713E+02
  0.66620458E-06  0.11152834E+02
  0.72070910E-06  0.11035301E+02
  0.78006067E-06  0.10916055E+02
  0.84469888E-06  0.10795108E+02
  0.91507212E-06  0.10672542E+02
  0.99162988E-06  0.10548509E+02
  0.10748139E-05  0.10423220E+02
  0.11650478E-05  0.10296945E+02
  0.12627264E-05  0.10170006E+02
  0.13682033E-05  0.10042765E+02
 -0.14817785E-05  0.99156214E+01
 -0.16036848E-05  0.97889962E+01
 -0.17340749E-05  0.96633250E+01
 -0.18730080E-05  0.95390465E+01
 -0.20204372E-05  0.94165928E+01
 -0.21761976E-05  0.92963813E+01
 -0.23399959E-05  0.91788066E+01
 -0.25114011E-05  0.90642346E+01
 -0.26898383E-05  0.89529987E+01
 -0.28745832E-05  0.88453964E+01
 -0.30647613E-05  0.87416878E+01
 -0.32593484E-05  0.86420960E+01
 -0.34571752E-05  0.85468077E+01
 -0.36569354E-05  0.84559746E+01
 -0.38571964E-05  0.83697166E+01
 -0.40564148E-05  0.82881238E+01
 -0.42529537E-05  0.82112599E+01
 -0.44451043E-05  0.81391657E+01
 -0.46311099E-05  0.80718618E+01
 -0.48091920E-05  0.80093524E+01
 -0.49775786E-05  0.79516279E+01
 -0.51345337E-05  0.78986679E+01
 -0.52783871E-05  0.78504440E+01
 -0.54075644E-05  0.78069225E+01
 -0.55206160E-05  0.77680659E+01
 -0.56162437E-05  0.77338358E+01
 -0.56933263E-05  0.77041941E+01
 -0.57509405E-05  0.76791050E+01
 -0.57883795E-05  0.76585362E+01
 -0.58051662E-05  0.76424599E+01
 -0.58010625E-05  0.76308545E+01
 -0.57760735E-05  0.76237047E+01
 -0.57304468E-05  0.76210028E+01
 -0.56646666E-05  0.76227491E+01
 -0.55794437E-05  0.76289524E+01
 -0.54757002E-05  0.76396303E+01
 -0.53545513E-05  0.76548094E+01
 -0.52172828E-05  0.76745259E+01
 -0.50653268E-05  0.76988251E+01
 -0.49002343E-05  0.77277616E+01
 -0.47236480E-05  0.77613995E+01
 -0.45372730E-05  0.77998119E+01
 -0.43428489E-05  0.78430810E+01
 -0.41421218E-05  0.78912979E+01
 -0.39368188E-05  0.79445619E+01
 -0.37286233E-05  0.80029811E+01
 -0.35191533E-05  0.80666714E+01
 -0.33099424E-05  0.81357565E+01
 -0.31024234E-05  0.82103677E+01
 -0.28979151E-05  0.82906436E+01
 -0.26976122E-05  0.83767300E+01
 -0.25025780E-05  0.84687798E+01
 -0.23137404E-05  0.85669526E+01
 -0.21318900E-05  0.86714152E+01
 -0.19576812E-05  0.87823408E+01
 -0.17916354E-05  0.88999102E+01
 -0.16341458E-05  0.90243109E+01
 -0.14854845E-05  0.91557379E+01
 -0.13458102E-05  0.92943942E+01
 -0.12151776E-05  0.94404905E+01
 -0.10935469E-05  0.95942464E+01
 -0.98079426E-06  0.97558905E+01
 -0.87672228E-06  0.99256611E+01
 -0.26361177E-06  0.12549089E+02
 -0.28533462E-06  0.12429843E+02
 -0.30863286E-06  0.12312394E+02
 -0.33366851E-06  0.12196139E+02
 -0.36062710E-06  0.12080516E+02
  0.38971920E-06  0.11965006E+02
  0.42118150E-06  0.11849148E+02
  0.45527739E-06  0.11732542E+02
  0.49229694E-06  0.11614857E+02
  0.53255601E-06  0.11495831E+02
  0.57639468E-06  0.11375275E+02
  0.62417464E-06  0.11253073E+02
  0.67627553E-06  0.11129182E+02
  0.73309035E-06  0.11003629E+02
  0.79501959E-06  0.10876512E+02
  0.86246441E-06  0.10747996E+02
  0.93581864E-06  0.10618304E+02
  0.10154598E-05  0.10487722E+02
  0.11017392E-05  0.10356583E+02
  0.11949712E-05  0.10225262E+02
 -0.12954221E-05  0.10094167E+02
 -0.14032984E-05  0.99637312E+01
 -0.15187349E-05  0.98343966E+01
 -0.16417831E-05  0.97066083E+01
 -0.17724004E-05  0.95808031E+01
 -0.19104391E-05  0.94574005E+01
 -0.20556377E-05  0.93367958E+01
 -0.22076127E-05  0.92193542E+01
 -0.23658529E-05  0.91054067E+01
 -0.25297152E-05  0.89952475E+01
 -0.26984238E-05  0.88891328E+01
 -0.28710706E-05  0.87872809E+01
 -0.30466196E-05  0.86898738E+01
 -0.32239141E-05  0.85970584E+01
 -0.34016865E-05  0.85089495E+01
 -0.35785715E-05  0.84256330E+01
 -0.37531218E-05  0.83471683E+01
 -0.39238273E-05  0.82735925E+01
 -0.40891359E-05  0.82049230E+01
 -0.42474764E-05  0.81411610E+01
 -0.43972839E-05  0.80822947E+01
 -0.45370251E-05  0.80283017E+01
 -0.46652246E-05  0.79791522E+01
 -0.47804914E-05  0.79348109E+01
 -0.48815436E-05  0.78952398E+01
 -0.49672326E-05  0.78603997E+01
 -0.50365645E-05  0.78302520E+01
 -0.50887194E-05  0.78047605E+01
 -0.51230668E-05  0.77838927E+01
 -0.51391777E-05  0.77676208E+01
 -0.51368328E-05  0.77559227E+01
 -0.51160261E-05  0.77487832E+01
 -0.50769647E-05  0.77461943E+01
 -0.50200636E-05  0.77481559E+01
 -0.49459373E-05  0.77546764E+01
 -0.48553867E-05  0.77657728E+01
 -0.47493830E-05  0.77814711E+01
 -0.46290490E-05  0.78018066E+01
 -0.44956374E-05  0.78268234E+01
 -0.43505072E-05  0.78565752E+01
 -0.41951000E-05  0.78911246E+01
 -0.40309146E-05  0.79305434E+01
 -0.38594822E-05  0.79749121E+01
 -0.36823425E-05  0.80243199E+01
 -0.35010202E-05  0.80788648E+01
 -0.33170042E-05  0.81386526E+01
 -0.31317281E-05  0.82037975E+01
 -0.29465527E-05  0.82744214E+01
 -0.27627520E-05  0.83506536E+01
 -0.25815009E-05  0.84326313E+01
 -0.24038662E-05  0.85204984E+01
 -0.22307994E-05  0.86144065E+01
 -0.20631332E-05  0.87145139E+01
 -0.19015797E-05  0.88209863E+01
 -0.17467304E-05  0.89339965E+01
 -0.15990591E-05  0.90537244E+01
 -0.14589261E-05  0.91803576E+01
 -0.13265838E-05  0.93140914E+01
 -0.12021836E-05  0.94551292E+01
 -0.10857839E-05  0.96036828E+01
 -0.97735839E-06  0.97599731E+01
 -0.87680549E-06  0.99242305E+01
 -0.78395734E-06  0.10096695E+02
 -0.22586682E-06  0.12827029E+02
 -0.24457510E-06  0.12703399E+02
 -0.26466693E-06  0.12581475E+02
 -0.28628805E-06  0.12460657E+02
  0.30960516E-06  0.12340387E+02
  0.33480726E-06  0.12220157E+02
  0.36210658E-06  0.12099516E+02
  0.39173904E-06  0.11978081E+02
  0.42396417E-06  0.11855535E+02
  0.45906433E-06  0.11731633E+02
  0.49734324E-06  0.11606204E+02
  0.53912359E-06  0.11479147E+02
  0.58474383E-06  0.11350436E+02
  0.63455397E-06  0.11220114E+02
  0.68891044E-06  0.11088293E+02
  0.74816994E-06  0.10955151E+02
  0.81268236E-06  0.10820929E+02
  0.88278281E-06  0.10685922E+02
  0.95878285E-06  0.10550477E+02
  0.10409610E-05  0.10414982E+02
 -0.11295529E-05  0.10279856E+02
 -0.12247409E-05  0.10145540E+02
 -0.13266437E-05  0.10012484E+02
 -0.14353062E-05  0.98811384E+01
 -0.15506894E-05  0.97519438E+01
 -0.16726619E-05  0.96253212E+01
 -0.18009911E-05  0.95016657E+01
 -0.19353370E-05  0.93813406E+01
 -0.20752467E-05  0.92646739E+01
 -0.22201511E-05  0.91519555E+01
 -0.23693639E-05  0.90434369E+01
 -0.25220826E-05  0.89393311E+01
 -0.26773923E-05  0.88398145E+01
 -0.28342719E-05  0.87450286E+01
 -0.29916030E-05  0.86550832E+01
 -0.31481814E-05  0.85700590E+01
 -0.33027315E-05  0.84900112E+01
 -0.34539224E-05  0.84149727E+01
 -0.36003866E-05  0.83449576E+01
 -0.37407403E-05  0.82799640E+01
 -0.38736051E-05  0.82199775E+01
 -0.39976304E-05  0.81649739E+01
 -0.41115167E-05  0.81149215E+01
 -0.42140380E-05  0.80697840E+01
 -0.43040640E-05  0.80295222E+01
 -0.43805811E-05  0.79940962E+01
 -0.44427110E-05  0.79634671E+01
 -0.44897273E-05  0.79375982E+01
 -0.45210693E-05  0.79164567E+01
 -0.45363528E-05  0.79000147E+01
 -0.45353767E-05  0.78882499E+01
 -0.45181270E-05  0.78811469E+01
 -0.44847759E-05  0.78786973E+01
 -0.44356785E-05  0.78809010E+01
 -0.43713645E-05  0.78877656E+01
 -0.42925279E-05  0.78993078E+01
 -0.42000128E-05  0.79155529E+01
 -0.40947971E-05  0.79365351E+01
 -0.39779738E-05  0.79622979E+01
 -0.38507308E-05  0.79928936E+01
 -0.37143302E-05  0.80283837E+01
 -0.35700858E-05  0.80688384E+01
 -0.34193420E-05  0.81143369E+01
 -0.32634527E-05  0.81649669E+01
 -0.31037604E-05  0.82208245E+01
 -0.29415782E-05  0.82820140E+01
 -0.27781724E-05  0.83486478E+01
 -0.26147471E-05  0.84208462E+01
 -0.24524314E-05  0.84987370E+01
 -0.22922686E-05  0.85824556E+01
 -0.21352080E-05  0.86721449E+01
 -0.19820982E-05  0.87679550E+01
 -0.18336838E-05  0.88700435E+01
 -0.16906032E-05  0.89785752E+01
 -0.15533892E-05  0.90937223E+01
 -0.14224702E-05  0.92156649E+01
 -0.12981744E-05  0.93445904E+01
 -0.11807343E-05  0.94806949E+01
 -0.10702928E-05  0.96241824E+01
 -0.96690980E-06  0.97752661E+01
 -0.87056979E-06  0.99341685E+01
 -0.78118977E-06  0.10101122E+02
 -0.69862739E-06  0.10276369E+02
 -0.19293467E-06  0.13116092E+02
 -0.20900462E-06  0.12987835E+02
 -0.22628688E-06  0.12861193E+02
 -0.24491204E-06  0.12735569E+02
  0.26502933E-06  0.12610412E+02
  0.28680775E-06  0.12485224E+02
  0.31043686E-06  0.12359569E+02
  0.33612720E-06  0.12233080E+02
  0.36411010E-06  0.12105457E+02
  0.39463703E-06  0.11976473E+02
  0.42797820E-06  0.11845973E+02
  0.46442047E-06  0.11713875E+02
  0.50426443E-06  0.11580169E+02
  0.54782070E-06  0.11444913E+02
  0.59540531E-06  0.11308234E+02
  0.64733429E-06  0.11170326E+02
  0.70391739E-06  0.11031442E+02
  0.76545101E-06  0.10891893E+02
  0.83221051E-06  0.10752037E+02
 -0.90444180E-06  0.10612275E+02
 -0.98235263E-06  0.10473036E+02
 -0.10661035E-05  0.10334769E+02
 -0.11557987E-05  0.10197933E+02
 -0.12514769E-05  0.10062982E+02
 -0.13531032E-05  0.99303587E+01
 -0.14605606E-05  0.98004857E+01
 -0.15736433E-05  0.96737567E+01
 -0.16920507E-05  0.95505324E+01
 -0.18153828E-05  0.94311365E+01
 -0.19431377E-05  0.93158541E+01
 -0.20747103E-05  0.92049310E+01
 -0.22093938E-05  0.90985745E+01
 -0.23463825E-05  0.89969547E+01
 -0.24847778E-05  0.89002074E+01
 -0.26235959E-05  0.88084366E+01
 -0.27617782E-05  0.87217177E+01
 -0.28982032E-05  0.86401013E+01
 -0.30317017E-05  0.85636160E+01
 -0.31610722E-05  0.84922722E+01
 -0.32850993E-05  0.84260648E+01
 -0.34025721E-05  0.83649769E+01
 -0.35123046E-05  0.83089819E+01
 -0.36131550E-05  0.82580467E+01
 -0.37040458E-05  0.82121334E+01
 -0.37839832E-05  0.81712019E+01
 -0.38520750E-05  0.81352115E+01
 -0.39075472E-05  0.81041227E+01
 -0.39497580E-05  0.80778985E+01
 -0.39782106E-05  0.80565059E+01
 -0.39925617E-05  0.80399166E+01
 -0.39926281E-05  0.80281082E+01
 -0.39783898E-05  0.80210650E+01
 -0.39499898E-05  0.80187786E+01
 -0.39077308E-05  0.80212482E+01
 -0.38520686E-05  0.80284814E+01
 -0.37836031E-05  0.80404939E+01
 -0.37030661E-05  0.80573106E+01
 -0.36113072E-05  0.80789650E+01
 -0.35092779E-05  0.81054994E+01
 -0.33980141E-05  0.81369652E+01
 -0.32786176E-05  0.81734227E+01
 -0.31522373E-05  0.82149409E+01
 -0.30200506E-05  0.82615976E+01
 -0.28832445E-05  0.83134789E+01
 -0.27429981E-05  0.83706795E+01
 -0.26004660E-05  0.84333023E+01
 -0.24567636E-05  0.85014580E+01
 -0.23129529E-05  0.85752656E+01
 -0.21700316E-05  0.86548515E+01
 -0.20289233E-05  0.87403498E+01
 -0.18904697E-05  0.88319023E+01
 -0.17554250E-05  0.89296583E+01
 -0.16244526E-05  0.90337745E+01
 -0.14981228E-05  0.91444152E+01
 -0.13769130E-05  0.92617527E+01
 -0.12612090E-05  0.93859669E+01
 -0.11513084E-05  0.95172460E+01
 -0.10474238E-05  0.96557864E+01
 -0.94968863E-06  0.98017936E+01
 -0.85816275E-06  0.99554822E+01
 -0.77283891E-06  0.10117076E+02
 -0.69364974E-06  0.10286811E+02
 -0.62047482E-06  0.10464931E+02
 -0.16430254E-06  0.13416689E+02
 -0.17807037E-06  0.13283555E+02
 -0.19289801E-06  0.13151944E+02
  0.20890203E-06  0.13021264E+02
  0.22621552E-06  0.12890972E+02
  0.24498902E-06  0.12760585E+02
  0.26539126E-06  0.12629682E+02
  0.28760937E-06  0.12497911E+02
  0.31184881E-06  0.12364993E+02
  0.33833269E-06  0.12230717E+02
  0.36730055E-06  0.12094948E+02
  0.39900645E-06  0.11957622E+02
  0.43371637E-06  0.11818743E+02
  0.47170497E-06  0.11678387E+02
  0.51325147E-06  0.11536696E+02
  0.55863485E-06  0.11393879E+02
  0.60812837E-06  0.11250203E+02
  0.66199327E-06  0.11105992E+02
  0.72047205E-06  0.10961619E+02
 -0.78378109E-06  0.10817495E+02
 -0.85210295E-06  0.10674061E+02
 -0.92557850E-06  0.10531773E+02
 -0.10042988E-05  0.10391096E+02
 -0.10882976E-05  0.10252489E+02
 -0.11775432E-05  0.10116396E+02
 -0.12719321E-05  0.99832404E+01
 -0.13712828E-05  0.98534129E+01
 -0.14753304E-05  0.97272707E+01
 -0.15837231E-05  0.96051328E+01
 -0.16960193E-05  0.94872786E+01
 -0.18116874E-05  0.93739475E+01
 -0.19301067E-05  0.92653401E+01
 -0.20505701E-05  0.91616201E+01
 -0.21722891E-05  0.90629168E+01
 -0.22944011E-05  0.89693283E+01
 -0.24159778E-05  0.88809244E+01
 -0.25360367E-05  0.87977505E+01
 -0.26535531E-05  0.87198308E+01
 -0.27674745E-05  0.86471718E+01
 -0.28767364E-05  0.85797653E+01
 -0.29802784E-05  0.85175914E+01
 -0.30770614E-05  0.84606215E+01
 -0.31660850E-05  0.84088203E+01
 -0.32464051E-05  0.83621488E+01
 -0.33171500E-05  0.83205657E+01
 -0.33775367E-05  0.82840295E+01
 -0.34268847E-05  0.82525001E+01
 -0.34646291E-05  0.82259401E+01
 -0.34903304E-05  0.82043161E+01
 -0.35036833E-05  0.81875997E+01
 -0.35045216E-05  0.81757683E+01
 -0.34928214E-05  0.81688059E+01
 -0.34687007E-05  0.81667037E+01
 -0.34324171E-05  0.81694609E+01
 -0.33843619E-05  0.81770843E+01
 -0.33250523E-05  0.81895895E+01
 -0.32551213E-05  0.82070005E+01
 -0.31753054E-05  0.82293501E+01
 -0.30864309E-05  0.82566798E+01
 -0.29893985E-05  0.82890401E+01
 -0.28851681E-05  0.83264900E+01
 -0.27747418E-05  0.83690975E+01
 -0.26591478E-05  0.84169390E+01
 -0.25394240E-05  0.84700996E+01
 -0.24166032E-05  0.85286724E+01
 -0.22916979E-05  0.85927590E+01
 -0.21656873E-05  0.86624691E+01
 -0.20395056E-05  0.87379201E+01
 -0.19140317E-05  0.88192374E+01
 -0.17900802E-05  0.89065541E+01
 -0.16683952E-05  0.90000112E+01
 -0.15496447E-05  0.90997572E+01
 -0.14344174E-05  0.92059485E+01
 -0.13232209E-05  0.93187493E+01
 -0.12164812E-05  0.94383317E+01
 -0.11145443E-05  0.95648762E+01
 -0.10176782E-05  0.96985715E+01
 -0.92607656E-06  0.98396153E+01
 -0.83986276E-06  0.99882144E+01
 -0.75909525E-06  0.10144585E+02
 -0.68377305E-06  0.10308954E+02
 -0.61384174E-06  0.10481558E+02
 -0.54919978E-06  0.10662645E+02
 -0.13949562E-06  0.13729249E+02
 -0.15126067E-06  0.13590979E+02
 -0.16395001E-06  0.13454140E+02
  0.17766734E-06  0.13318147E+02
  0.19253090E-06  0.13182470E+02
  0.20867433E-06  0.13046637E+02
  0.22624719E-06  0.12910246E+02
  0.24541525E-06  0.12772963E+02
  0.26636030E-06  0.12634528E+02
  0.28927957E-06  0.12494750E+02
  0.31438462E-06  0.12353511E+02
  0.34189963E-06  0.12210766E+02
  0.37205915E-06  0.12066536E+02
  0.40510515E-06  0.11920912E+02
  0.44128343E-06  0.11774053E+02
  0.48083944E-06  0.11626182E+02
  0.52401334E-06  0.11477581E+02
  0.57103462E-06  0.11328589E+02
  0.62211610E-06  0.11179590E+02
 -0.67744751E-06  0.11031009E+02
 -0.73718878E-06  0.10883294E+02
 -0.80146306E-06  0.10736912E+02
 -0.87034984E-06  0.10592331E+02
 -0.94387801E-06  0.10450016E+02
 -0.10220194E-05  0.10310411E+02
 -0.11046827E-05  0.10173937E+02
 -0.11917083E-05  0.10040983E+02
 -0.12828636E-05  0.99119015E+01
 -0.13778400E-05  0.97870054E+01
 -0.14762505E-05  0.96665679E+01
 -0.15776296E-05  0.95508214E+01
 -0.16814338E-05  0.94399594E+01
 -0.17870443E-05  0.93341384E+01
 -0.18937716E-05  0.92334809E+01
 -0.20008614E-05  0.91380785E+01
 -0.21075024E-05  0.90479953E+01
 -0.22128360E-05  0.89632714E+01
 -0.23159671E-05  0.88839262E+01
 -0.24159763E-05  0.88099623E+01
 -0.25119339E-05  0.87413678E+01
 -0.26029136E-05  0.86781202E+01
 -0.26880078E-05  0.86201882E+01
 -0.27663426E-05  0.85675350E+01
 -0.28370926E-05  0.85201198E+01
 -0.28994956E-05  0.84779003E+01
 -0.29528661E-05  0.84408340E+01
 -0.29966078E-05  0.84088804E+01
 -0.30302244E-05  0.83820014E+01
 -0.30533288E-05  0.83601633E+01
 -0.30656502E-05  0.83433375E+01
 -0.30670385E-05  0.83315011E+01
 -0.30574674E-05  0.83246379E+01
 -0.30370341E-05  0.83227390E+01
 -0.30059571E-05  0.83258029E+01
 -0.29645715E-05  0.83338365E+01
 -0.29133223E-05  0.83468545E+01
 -0.28527556E-05  0.83648806E+01
 -0.27835084E-05  0.83879468E+01
 -0.27062964E-05  0.84160938E+01
 -0.26219013E-05  0.84493712E+01
 -0.25311567E-05  0.84878372E+01
 -0.24349345E-05  0.85315586E+01
 -0.23341303E-05  0.85806108E+01
 -0.22296495E-05  0.86350777E+01
 -0.21223937E-05  0.86950513E+01
 -0.20132484E-05  0.87606320E+01
 -0.19030710E-05  0.88319285E+01
 -0.17926807E-05  0.89090572E+01
 -0.16828490E-05  0.89921426E+01
 -0.15742925E-05  0.90813170E+01
 -0.14676666E-05  0.91767208E+01
 -0.13635609E-05  0.92785022E+01
 -0.12624960E-05  0.93868173E+01
 -0.11649217E-05  0.95018304E+01
 -0.10712170E-05  0.96237141E+01
 -0.98169053E-06  0.97526494E+01
 -0.89658271E-06  0.98888262E+01
 -0.81606857E-06  0.10032443E+02
 -0.74026147E-06  0.10183709E+02
 -0.66921747E-06  0.10342842E+02
 -0.60294015E-06  0.10510071E+02
 -0.54138586E-06  0.10685636E+02
 -0.48446915E-06  0.10869788E+02
 -0.11807705E-06  0.14054220E+02
 -0.12810483E-06  0.13910547E+02
  0.13893680E-06  0.13768214E+02
  0.15066483E-06  0.13626646E+02
  0.16339363E-06  0.13485324E+02
  0.17724134E-06  0.13343794E+02
  0.19234010E-06  0.13201671E+02
  0.20883618E-06  0.13058642E+02
  0.22688986E-06  0.12914465E+02
  0.24667486E-06  0.12768970E+02
  0.26837733E-06  0.12622059E+02
  0.29219442E-06  0.12473702E+02
  0.31833217E-06  0.12323940E+02
  0.34700301E-06  0.12172878E+02
  0.37842258E-06  0.12020692E+02
  0.41280602E-06  0.11867620E+02
  0.45036372E-06  0.11713960E+02
  0.49129656E-06  0.11560063E+02
  0.53579066E-06  0.11406328E+02
 -0.58401185E-06  0.11253190E+02
 -0.63609972E-06  0.11101109E+02
 -0.69216164E-06  0.10950557E+02
 -0.75226668E-06  0.10802009E+02
 -0.81643967E-06  0.10655930E+02
 -0.88465553E-06  0.10512766E+02
 -0.95683404E-06  0.10372935E+02
 -0.10328353E-05  0.10236823E+02
 -0.11124557E-05  0.10104776E+02
 -0.11954256E-05  0.99771022E+01
 -0.12814070E-05  0.98540661E+01
 -0.13699932E-05  0.97358928E+01
 -0.14607101E-05  0.96227682E+01
 -0.15530178E-05  0.95148412E+01
 -0.16463152E-05  0.94122271E+01
 -0.17399448E-05  0.93150107E+01
 -0.18331995E-05  0.92232500E+01
 -0.19253313E-05  0.91369795E+01
 -0.20155604E-05  0.90562139E+01
 -0.21030862E-05  0.89809514E+01
 -0.21870988E-05  0.89111766E+01
 -0.22667916E-05  0.88468639E+01
 -0.23413739E-05  0.87879797E+01
 -0.24100843E-05  0.87344850E+01
 -0.24722034E-05  0.86863376E+01
 -0.25270664E-05  0.86434938E+01
 -0.25740751E-05  0.86059105E+01
 -0.26127082E-05  0.85735461E+01
 -0.26425312E-05  0.85463622E+01
 -0.26632039E-05  0.85243248E+01
 -0.26744868E-05  0.85074048E+01
 -0.26762454E-05  0.84955793E+01
 -0.26684521E-05  0.84888317E+01
 -0.26511864E-05  0.84871528E+01
 -0.26246334E-05  0.84905410E+01
 -0.25890793E-05  0.84990025E+01
 -0.25449062E-05  0.85125520E+01
 -0.24925841E-05  0.85312123E+01
 -0.24326626E-05  0.85550150E+01
 -0.23657602E-05  0.85840001E+01
 -0.22925532E-05  0.86182164E+01
 -0.22137641E-05  0.86577211E+01
 -0.21301495E-05  0.87025804E+01
 -0.20424874E-05  0.87528685E+01
 -0.19515652E-05  0.88086683E+01
 -0.18581681E-05  0.88700711E+01
 -0.17630683E-05  0.89371764E+01
 -0.16670142E-05  0.90100918E+01
 -0.15707219E-05  0.90889330E+01
 -0.14748668E-05  0.91738239E+01
 -0.13800771E-05  0.92648963E+01
 -0.12869282E-05  0.93622903E+01
 -0.11959386E-05  0.94661538E+01
 -0.11075670E-05  0.95766432E+01
 -0.10222108E-05  0.96939231E+01
 -0.94020543E-06  0.98181666E+01
 -0.86182520E-06  0.99495559E+01
 -0.78728470E-06  0.10088282E+02
 -0.71674129E-06  0.10234545E+02
 -0.65029830E-06  0.10388556E+02
 -0.58800869E-06  0.10550534E+02
 -0.52987928E-06  0.10720713E+02
 -0.47587527E-06  0.10899334E+02
 -0.42592495E-06  0.11086652E+02
 -0.99647274E-07  0.14392073E+02
 -0.10817248E-06  0.14242719E+02
  0.11739566E-06  0.14094618E+02
  0.12739796E-06  0.13947204E+02
  0.13827171E-06  0.13799973E+02
  0.15012101E-06  0.13652489E+02
  0.16306216E-06  0.13504387E+02
  0.17722378E-06  0.13355372E+02
  0.19274664E-06  0.13205226E+02
  0.20978321E-06  0.13053797E+02
  0.22849673E-06  0.12901006E+02
  0.24905990E-06  0.12746842E+02
  0.27165312E-06  0.12591362E+02
  0.29646222E-06  0.12434690E+02
  0.32367570E-06  0.12277015E+02
  0.35348149E-06  0.12118592E+02
  0.38606326E-06  0.11959734E+02
  0.42159622E-06  0.11800807E+02
  0.46024264E-06  0.11642223E+02
 -0.50214691E-06  0.11484428E+02
 -0.54743051E-06  0.11327890E+02
 -0.59618672E-06  0.11173089E+02
 -0.64847539E-06  0.11020505E+02
 -0.70431777E-06  0.10870604E+02
 -0.76369164E-06  0.10723831E+02
 -0.82652675E-06  0.10580601E+02
 -0.89270090E-06  0.10441296E+02
 -0.96203665E-06  0.10306255E+02
 -0.10342989E-05  0.10175778E+02
 -0.11091933E-05  0.10050124E+02
 -0.11863660E-05  0.99295078E+01
 -0.12654045E-05  0.98141081E+01
 -0.13458394E-05  0.97040656E+01
 -0.14271482E-05  0.95994881E+01
 -0.15087592E-05  0.95004532E+01
 -0.15900583E-05  0.94070125E+01
 -0.16703958E-05  0.93191947E+01
 -0.17490942E-05  0.92370096E+01
 -0.18254583E-05  0.91604509E+01
 -0.18987847E-05  0.90894996E+01
 -0.19683729E-05  0.90241269E+01
 -0.20335361E-05  0.89642967E+01
 -0.20936128E-05  0.89099679E+01
 -0.21479776E-05  0.88610965E+01
 -0.21960525E-05  0.88176378E+01
 -0.22373166E-05  0.87795473E+01
 -0.22713157E-05  0.87467830E+01
 -0.22976703E-05  0.87193059E+01
 -0.23160826E-05  0.86970814E+01
 -0.23263415E-05  0.86800803E+01
 -0.23283268E-05  0.86682792E+01
 -0.23220106E-05  0.86616615E+01
 -0.23074580E-05  0.86602176E+01
 -0.22848251E-05  0.86639457E+01
 -0.22543559E-05  0.86728516E+01
 -0.22163776E-05  0.86869496E+01
 -0.21712940E-05  0.87062621E+01
 -0.21195778E-05  0.87308201E+01
 -0.20617623E-05  0.87606631E+01
 -0.19984314E-05  0.87958392E+01
 -0.19302095E-05  0.88364049E+01
 -0.18577513E-05  0.88824255E+01
 -0.17817309E-05  0.89339746E+01
 -0.17028314E-05  0.89911344E+01
 -0.16217346E-05  0.90539952E+01
 -0.15391119E-05  0.91226559E+01
 -0.14556146E-05  0.91972234E+01
 -0.13718669E-05  0.92778131E+01
 -0.12884582E-05  0.93645482E+01
 -0.12059374E-05  0.94575605E+01
 -0.11248079E-05  0.95569897E+01
 -0.10455243E-05  0.96629842E+01
 -0.96848926E-06  0.97757006E+01
 -0.89405243E-06  0.98953041E+01
 -0.82250969E-06  0.10021969E+02
 -0.75410367E-06  0.10155878E+02
 -0.68902504E-06  0.10297224E+02
 -0.62741457E-06  0.10446209E+02
 -0.56936573E-06  0.10603046E+02
 -0.51492796E-06  0.10767958E+02
 -0.46411024E-06  0.10941179E+02
 -0.41688498E-06  0.11122955E+02
 -0.37319216E-06  0.11313545E+02
 -0.83843003E-07  0.14743299E+02
 -0.91072351E-07  0.14587980E+02
  0.98905996E-07  0.14433828E+02
  0.10741533E-06  0.14280291E+02
  0.11668149E-06  0.14126880E+02
  0.12679588E-06  0.13973179E+02
  0.13786048E-06  0.13818843E+02
  0.14998796E-06  0.13663601E+02
  0.16330155E-06  0.13507252E+02
  0.17793457E-06  0.13349667E+02
  0.19402965E-06  0.13190786E+02
  0.21173756E-06  0.13030615E+02
  0.23121568E-06  0.12869229E+02
  0.25262600E-06  0.12706768E+02
  0.27613272E-06  0.12543440E+02
  0.30189945E-06  0.12379513E+02
  0.33008596E-06  0.12215316E+02
  0.36084457E-06  0.12051230E+02
 -0.39431625E-06  0.11887679E+02
 -0.43062633E-06  0.11725121E+02
 -0.46988015E-06  0.11564034E+02
 -0.51215850E-06  0.11404903E+02
 -0.55751306E-06  0.11248210E+02
 -0.60596199E-06  0.11094424E+02
 -0.65748566E-06  0.10943988E+02
 -0.71202278E-06  0.10797313E+02
 -0.76946700E-06  0.10654774E+02
 -0.82966406E-06  0.10516705E+02
 -0.89240976E-06  0.10383397E+02
 -0.95744867E-06  0.10255099E+02
 -0.10244738E-05  0.10132020E+02
 -0.10931274E-05  0.10014328E+02
 -0.11630025E-05  0.99021558E+01
 -0.12336463E-05  0.97956032E+01
 -0.13045635E-05  0.96947405E+01
 -0.13752222E-05  0.95996127E+01
 -0.14450595E-05  0.95102426E+01
 -0.15134889E-05  0.94266347E+01
 -0.15799083E-05  0.93487782E+01
 -0.16437086E-05  0.92766504E+01
 -0.17042831E-05  0.92102190E+01
 -0.17610370E-05  0.91494454E+01
 -0.18133971E-05  0.90942863E+01
 -0.18608214E-05  0.90446960E+01
 -0.19028087E-05  0.90006284E+01
 -0.19389067E-05  0.89620380E+01
 -0.19687208E-05  0.89288819E+01
 -0.19919207E-05  0.89011206E+01
 -0.20082462E-05  0.88787190E+01
 -0.20175122E-05  0.88616475E+01
 -0.20196115E-05  0.88498824E+01
 -0.20145169E-05  0.88434070E+01
 -0.20022811E-05  0.88422114E+01
 -0.19830358E-05  0.88462934E+01
 -0.19569885E-05  0.88556588E+01
 -0.19244186E-05  0.88703213E+01
 -0.18856722E-05  0.88903030E+01
 -0.18411551E-05  0.89156344E+01
 -0.17913257E-05  0.89463546E+01
 -0.17366870E-05  0.89825110E+01
 -0.16777771E-05  0.90241597E+01
 -0.16151613E-05  0.90713653E+01
 -0.15494219E-05  0.91242009E+01
 -0.14811498E-05  0.91827479E+01
 -0.14109355E-05  0.92470963E+01
 -0.13393609E-05  0.93173443E+01
 -0.12669914E-05  0.93935985E+01
 -0.11943693E-05  0.94759739E+01
 -0.11220072E-05  0.95645937E+01
 -0.10503832E-05  0.96595896E+01
 -0.97993658E-06  0.97611015E+01
 -0.91106415E-06  0.98692782E+01
 -0.84411833E-06  0.99842768E+01
 -0.77940555E-06  0.10106264E+02
 -0.71718575E-06  0.10235414E+02
 -0.65767270E-06  0.10371912E+02
 -0.60103506E-06  0.10515952E+02
 -0.54739804E-06  0.10667740E+02
 -0.49684571E-06  0.10827489E+02
 -0.44942367E-06  0.10995425E+02
 -0.40514222E-06  0.11171786E+02
 -0.36397964E-06  0.11356822E+02
 -0.32588581E-06  0.11550794E+02
 -0.70335758E-07  0.15108415E+02
  0.76450695E-07  0.14946836E+02
  0.83087514E-07  0.14786342E+02
  0.90308800E-07  0.14626395E+02
  0.98185604E-07  0.14466527E+02
  0.10679787E-06  0.14306340E+02
  0.11623471E-06  0.14145512E+02
  0.12659449E-06  0.13983793E+02
  0.13798467E-06  0.13821004E+02
  0.15052142E-06  0.13657037E+02
  0.16432893E-06  0.13491850E+02
  0.17953837E-06  0.13325469E+02
  0.19628654E-06  0.13157984E+02
  0.21471415E-06  0.12989554E+02
  0.23496377E-06  0.12820401E+02
  0.25717731E-06  0.12650811E+02
  0.28149329E-06  0.12481130E+02
  0.30804369E-06  0.12311752E+02
 -0.33695053E-06  0.12143114E+02
 -0.36832226E-06  0.11975685E+02
 -0.40224992E-06  0.11809951E+02
 -0.43880325E-06  0.11646403E+02
 -0.47802673E-06  0.11485526E+02
 -0.51993582E-06  0.11327789E+02
 -0.56451327E-06  0.11173631E+02
 -0.61170576E-06  0.11023459E+02
 -0.66142106E-06  0.10877641E+02
 -0.71352553E-06  0.10736505E+02
 -0.76784236E-06  0.10600331E+02
 -0.82415057E-06  0.10469361E+02
 -0.88218467E-06  0.10343792E+02
 -0.94163535E-06  0.10223786E+02
 -0.10021510E-05  0.10109464E+02
 -0.10633403E-05  0.10000920E+02
 -0.11247755E-05  0.98982155E+01
 -0.11859971E-05  0.98013887E+01
 -0.12465191E-05  0.97104566E+01
 -0.13058351E-05  0.96254181E+01
 -0.13634251E-05  0.95462579E+01
 -0.14187634E-05  0.94729492E+01
 -0.14713260E-05  0.94054566E+01
 -0.15205991E-05  0.93437386E+01
 -0.15660876E-05  0.92877496E+01
 -0.16073230E-05  0.92374422E+01
 -0.16438719E-05  0.91927686E+01
 -0.16753429E-05  0.91536826E+01
 -0.17013941E-05  0.91201401E+01
 -0.17217387E-05  0.90921011E+01
 -0.17361502E-05  0.90695300E+01
 -0.17444668E-05  0.90523967E+01
 -0.17465934E-05  0.90406775E+01
 -0.17425039E-05  0.90343551E+01
 -0.17322411E-05  0.90334195E+01
 -0.17159154E-05  0.90378683E+01
 -0.16937030E-05  0.90477070E+01
 -0.16658421E-05  0.90629490E+01
 -0.16326285E-05  0.90836161E+01
 -0.15944096E-05  0.91097386E+01
 -0.15515787E-05  0.91413549E+01
 -0.15045676E-05  0.91785123E+01
 -0.14538393E-05  0.92212663E+01
 -0.13998802E-05  0.92696810E+01
 -0.13431921E-05  0.93238291E+01
 -0.12842848E-05  0.93837916E+01
 -0.12236681E-05  0.94496583E+01
 -0.11618451E-05  0.95215269E+01
 -0.10993049E-05  0.95995040E+01
 -0.10365172E-05  0.96837043E+01
 -0.97392672E-06  0.97742513E+01
 -0.91194843E-06  0.98712769E+01
 -0.85096410E-06  0.99749214E+01
 -0.79131925E-06  0.10085334E+02
 -0.73332110E-06  0.10202673E+02
 -0.67723723E-06  0.10327107E+02
 -0.62329515E-06  0.10458810E+02
 -0.57168241E-06  0.10597970E+02
 -0.52254751E-06  0.10744783E+02
 -0.47600131E-06  0.10899457E+02
 -0.43211892E-06  0.11062207E+02
 -0.39094202E-06  0.11233264E+02
 -0.35248155E-06  0.11412867E+02
 -0.31672055E-06  0.11601271E+02
 -0.28361723E-06  0.11798740E+02
 -0.58830144E-07  0.15487963E+02
  0.63989405E-07  0.15319817E+02
  0.69598227E-07  0.15152680E+02
  0.75711276E-07  0.14986032E+02
  0.82390543E-07  0.14819421E+02
  0.89705707E-07  0.14652473E+02
  0.97734357E-07  0.14484888E+02
  0.10656205E-06  0.14316438E+02
  0.11628219E-06  0.14146967E+02
  0.12699563E-06  0.13976386E+02
  0.13881012E-06  0.13804673E+02
  0.15183938E-06  0.13631871E+02
  0.16620191E-06  0.13458089E+02
  0.18201953E-06  0.13283502E+02
  0.19941556E-06  0.13108351E+02
  0.21851270E-06  0.12932936E+02
  0.23943063E-06  0.12757620E+02
  0.26228331E-06  0.12582812E+02
 -0.28717603E-06  0.12408962E+02
 -0.31420229E-06  0.12236549E+02
 -0.34344051E-06  0.12066066E+02
 -0.37495070E-06  0.11898011E+02
 -0.40877103E-06  0.11732869E+02
 -0.44491460E-06  0.11571108E+02
 -0.48336630E-06  0.11413164E+02
 -0.52407996E-06  0.11259439E+02
 -0.56697579E-06  0.11110293E+02
 -0.61193840E-06  0.10966044E+02
 -0.65881524E-06  0.10826965E+02
 -0.70741569E-06  0.10693287E+02
 -0.75751088E-06  0.10565198E+02
 -0.80883426E-06  0.10442849E+02
 -0.86108289E-06  0.10326354E+02
 -0.91391967E-06  0.10215796E+02
 -0.96697631E-06  0.10111230E+02
 -0.10198571E-05  0.10012688E+02
 -0.10721437E-05  0.99201790E+01
 -0.11234000E-05  0.98336975E+01
 -0.11731786E-05  0.97532233E+01
 -0.12210265E-05  0.96787254E+01
 -0.12664929E-05  0.96101650E+01
 -0.13091351E-05  0.95474977E+01
 -0.13485267E-05  0.94906756E+01
 -0.13842640E-05  0.94396494E+01
 -0.14159732E-05  0.93943699E+01
 -0.14433166E-05  0.93547895E+01
 -0.14659987E-05  0.93208634E+01
 -0.14837714E-05  0.92925508E+01
 -0.14964383E-05  0.92698155E+01
 -0.15038581E-05  0.92526272E+01
 -0.15059472E-05  0.92409616E+01
 -0.15026807E-05  0.92348013E+01
 -0.14940931E-05  0.92341361E+01
 -0.14802771E-05  0.92389634E+01
 -0.14613818E-05  0.92492884E+01
 -0.14376097E-05  0.92651243E+01
 -0.14092130E-05  0.92864928E+01
 -0.13764886E-05  0.93134236E+01
 -0.13397729E-05  0.93459552E+01
 -0.12994357E-05  0.93841343E+01
 -0.12558742E-05  0.94280163E+01
 -0.12095059E-05  0.94776649E+01
 -0.11607620E-05  0.95331527E+01
 -0.11100811E-05  0.95945603E+01
 -0.10579022E-05  0.96619773E+01
 -0.10046586E-05  0.97355016E+01
 -0.95077253E-06  0.98152397E+01
 -0.89664952E-06  0.99013065E+01
 -0.84267394E-06  0.99938257E+01
 -0.78920496E-06  0.10092930E+02
 -0.73657335E-06  0.10198760E+02
 -0.68507883E-06  0.10311466E+02
 -0.63498829E-06  0.10431208E+02
 -0.58653456E-06  0.10558153E+02
 -0.53991596E-06  0.10692482E+02
 -0.49529640E-06  0.10834381E+02
 -0.45280609E-06  0.10984049E+02
 -0.41254266E-06  0.11141697E+02
 -0.37457284E-06  0.11307543E+02
 -0.33893440E-06  0.11481821E+02
 -0.30563842E-06  0.11664773E+02
 -0.27467176E-06  0.11856659E+02
 -0.24599967E-06  0.12057747E+02
 -0.85580023E-05  0.77918520E+01
 -0.99631496E-05  0.76260860E+01
 -0.11563682E-04  0.74674793E+01
 -0.13380307E-04  0.73158307E+01
 -0.15434806E-04  0.71709439E+01
 -0.17749890E-04  0.70326264E+01
 -0.20349002E-04  0.69006882E+01
 -0.23256066E-04  0.67749415E+01
 -0.26495176E-04  0.66551999E+01
 -0.30090216E-04  0.65412777E+01
 -0.34064418E-04  0.64329901E+01
 -0.38439835E-04  0.63301533E+01
 -0.43236750E-04  0.62325839E+01
 -0.48472996E-04  0.61401001E+01
 -0.54163216E-04  0.60525219E+01
 -0.60318058E-04  0.59696715E+01
 -0.66943306E-04  0.58913745E+01
 -0.74038993E-04  0.58174603E+01
 -0.81598492E-04  0.57477634E+01
 -0.89607629E-04  0.56821242E+01
 -0.98043847E-04  0.56203897E+01
 -0.10687547E-03  0.55624144E+01
 -0.11606110E-03  0.55080612E+01
 -0.12554919E-03  0.54572016E+01
 -0.13527788E-03  0.54097164E+01
 -0.14517512E-03  0.53654956E+01
 -0.15515903E-03  0.53244387E+01
 -0.16513872E-03  0.52864540E+01
 -0.17501545E-03  0.52514584E+01
 -0.18468409E-03  0.52193769E+01
 -0.19403507E-03  0.51901414E+01
 -0.20295649E-03  0.51636898E+01
 -0.21133670E-03  0.51399653E+01
 -0.21906683E-03  0.51189149E+01
 -0.22604364E-03  0.51004884E+01
 -0.23217224E-03  0.50846377E+01
 -0.23736869E-03  0.50713153E+01
 -0.24156241E-03  0.50604744E+01
 -0.24469822E-03  0.50520674E+01
 -0.24673796E-03  0.50460466E+01
 -0.24766152E-03  0.50423633E+01
 -0.24746739E-03  0.50409691E+01
 -0.24617254E-03  0.50418156E+01
 -0.24381174E-03  0.50448561E+01
 -0.24043629E-03  0.50500465E+01
 -0.23611227E-03  0.50573471E+01
 -0.23091838E-03  0.50667243E+01
 -0.22494344E-03  0.50781527E+01
 -0.21828375E-03  0.50916171E+01
 -0.21104034E-03  0.51071147E+01
 -0.20331623E-03  0.51246566E+01
 -0.19521393E-03  0.51442693E+01
 -0.18683307E-03  0.51659958E+01
 -0.17826841E-03  0.51898954E+01
 -0.16960823E-03  0.52160428E+01
 -0.16093298E-03  0.52445263E+01
 -0.15231451E-03  0.52754448E+01
 -0.14381549E-03  0.53089032E+01
 -0.13548931E-03  0.53450072E+01
 -0.12738024E-03  0.53838573E+01
 -0.11952380E-03  0.54255420E+01
 -0.11194744E-03  0.54701309E+01
 -0.10467123E-03  0.55176689E+01
 -0.97708722E-04  0.55681700E+01
 -0.91067851E-04  0.56216137E+01
 -0.84751787E-04  0.56779424E+01
 -0.78759788E-04  0.57370610E+01
 -0.73087983E-04  0.57988386E+01
 -0.67730065E-04  0.58631121E+01
 -0.62677905E-04  0.59296915E+01
 -0.57922066E-04  0.59983665E+01
 -0.53452226E-04  0.60689151E+01
 -0.49257514E-04  0.61411110E+01
 -0.45326768E-04  0.62147329E+01
 -0.41648727E-04  0.62895723E+01
 -0.38212165E-04  0.63654415E+01
 -0.35005982E-04  0.64421804E+01
 -0.32019261E-04  0.65196621E+01
 -0.29241301E-04  0.65977982E+01
 -0.26661634E-04  0.66765417E+01
 -0.24270031E-04  0.67558902E+01
 -0.22056507E-04  0.68358867E+01
 -0.20011319E-04  0.69166203E+01
 -0.96575823E-05  0.76573078E+01
 -0.11254589E-04  0.74935144E+01
 -0.13076053E-04  0.73368938E+01
 -0.15146273E-04  0.71872438E+01
 -0.17490922E-04  0.70443661E+01
 -0.20136899E-04  0.69080648E+01
 -0.23112123E-04  0.67781456E+01
 -0.26445259E-04  0.66544151E+01
 -0.30165377E-04  0.65366802E+01
 -0.34301530E-04  0.64247478E+01
 -0.38882242E-04  0.63184249E+01
 -0.43934908E-04  0.62175183E+01
 -0.49485090E-04  0.61218355E+01
 -0.55555723E-04  0.60311847E+01
 -0.62166215E-04  0.59453760E+01
 -0.69331466E-04  0.58642219E+01
 -0.77060804E-04  0.57875387E+01
 -0.85356870E-04  0.57151473E+01
 -0.94214471E-04  0.56468743E+01
 -0.10361944E-03  0.55825536E+01
 -0.11354753E-03  0.55220268E+01
 -0.12396345E-03  0.54651449E+01
 -0.13482003E-03  0.54117683E+01
 -0.14605759E-03  0.53617683E+01
 -0.15760361E-03  0.53150266E+01
 -0.16937280E-03  0.52714363E+01
 -0.18126747E-03  0.52309010E+01
 -0.19317842E-03  0.51933345E+01
 -0.20498629E-03  0.51586607E+01
 -0.21656335E-03  0.51268116E+01
 -0.22777582E-03  0.50977273E+01
 -0.23848659E-03  0.50713538E+01
 -0.24855826E-03  0.50476423E+01
 -0.25785652E-03  0.50265470E+01
 -0.26625357E-03  0.50080247E+01
 -0.27363167E-03  0.49920326E+01
 -0.27988643E-03  0.49785277E+01
 -0.28492989E-03  0.49674658E+01
 -0.28869318E-03  0.49588005E+01
 -0.29112853E-03  0.49524832E+01
 -0.29221071E-03  0.49484631E+01
 -0.29193767E-03  0.49466872E+01
 -0.29033048E-03  0.49471014E+01
 -0.28743241E-03  0.49496516E+01
 -0.28330738E-03  0.49542852E+01
 -0.27803770E-03  0.49609529E+01
 -0.27172133E-03  0.49696114E+01
 -0.26446870E-03  0.49802254E+01
 -0.25639934E-03  0.49927709E+01
 -0.24763839E-03  0.50072370E+01
 -0.23831313E-03  0.50236292E+01
 -0.22854982E-03  0.50419714E+01
 -0.21847076E-03  0.50623068E+01
 -0.20819176E-03  0.50846995E+01
 -0.19782016E-03  0.51092332E+01
 -0.18745326E-03  0.51360102E+01
 -0.17717728E-03  0.51651479E+01
 -0.16706686E-03  0.51967744E+01
 -0.15718490E-03  0.52310225E+01
 -0.14758288E-03  0.52680230E+01
 -0.13830144E-03  0.53078965E+01
 -0.12937124E-03  0.53507456E+01
 -0.12081393E-03  0.53966471E+01
 -0.11264326E-03  0.54456451E+01
 -0.10486628E-03  0.54977457E+01
 -0.97484387E-04  0.55529135E+01
  0.90494469E-04  0.56110701E+01
  0.83889830E-04  0.56720958E+01
  0.77661091E-04  0.57358324E+01
  0.71796922E-04  0.58020894E+01
 -0.66284673E-04  0.58706505E+01
 -0.61110871E-04  0.59412826E+01
 -0.56261612E-04  0.60137444E+01
 -0.51722849E-04  0.60877960E+01
 -0.47480599E-04  0.61632073E+01
 -0.43521082E-04  0.62397673E+01
 -0.39830803E-04  0.63172907E+01
 -0.36396594E-04  0.63956248E+01
 -0.33205636E-04  0.64746546E+01
 -0.30245452E-04  0.65543069E+01
 -0.27503903E-04  0.66345533E+01
 -0.24969174E-04  0.67154118E+01
 -0.22629766E-04  0.67969473E+01
 -0.10869015E-04  0.75280628E+01
 -0.12679189E-04  0.73663012E+01
 -0.14746574E-04  0.72117292E+01
 -0.17099622E-04  0.70641427E+01
 -0.19768536E-04  0.69233401E+01
 -0.22785118E-04  0.67891210E+01
 -0.26182556E-04  0.66612852E+01
 -0.29995141E-04  0.65396326E+01
 -0.34257888E-04  0.64239619E+01
 -0.39006071E-04  0.63140711E+01
 -0.44274644E-04  0.62097573E+01
 -0.50097545E-04  0.61108170E+01
 -0.56506884E-04  0.60170465E+01
 -0.63531989E-04  0.59282432E+01
 -0.71198342E-04  0.58442060E+01
 -0.79526372E-04  0.57647368E+01
 -0.88530155E-04  0.56896420E+01
 -0.98216020E-04  0.56187334E+01
 -0.10858110E-03  0.55518300E+01
 -0.11961188E-03  0.54887591E+01
 -0.13128275E-03  0.54293580E+01
 -0.14355474E-03  0.53734749E+01
 -0.15637434E-03  0.53209697E+01
 -0.16967266E-03  0.52717148E+01
 -0.18336489E-03  0.52255955E+01
 -0.19735018E-03  0.51825100E+01
 -0.21151206E-03  0.51423688E+01
 -0.22571942E-03  0.51050943E+01
 -0.23982803E-03  0.50706196E+01
 -0.25368275E-03  0.50388875E+01
 -0.26712031E-03  0.50098484E+01
 -0.27997270E-03  0.49834593E+01
 -0.29207093E-03  0.49596816E+01
 -0.30324929E-03  0.49384794E+01
 -0.31334966E-03  0.49198178E+01
 -0.32222597E-03  0.49036613E+01
 -0.32974848E-03  0.48899725E+01
 -0.33580765E-03  0.48787105E+01
 -0.34031752E-03  0.48698307E+01
 -0.34321841E-03  0.48632840E+01
 -0.34447868E-03  0.48590166E+01
 -0.34409566E-03  0.48569707E+01
 -0.34209554E-03  0.48570852E+01
 -0.33853224E-03  0.48592968E+01
 -0.33348545E-03  0.48635424E+01
 -0.32705774E-03  0.48697607E+01
 -0.31937109E-03  0.48778955E+01
 -0.31056286E-03  0.48878984E+01
 -0.30078144E-03  0.48997320E+01
 -0.29018187E-03  0.49133739E+01
 -0.27892146E-03  0.49288194E+01
 -0.26715577E-03  0.49460848E+01
 -0.25503490E-03  0.49652096E+01
 -0.24270042E-03  0.49862582E+01
 -0.23028285E-03  0.50093196E+01
 -0.21789977E-03  0.50345068E+01
 -0.20565464E-03  0.50619536E+01
 -0.19363618E-03  0.50918097E+01
 -0.18191837E-03  0.51242349E+01
 -0.17056087E-03  0.51593905E+01
 -0.15960989E-03  0.51974310E+01
 -0.14909928E-03  0.52384945E+01
 -0.13905193E-03  0.52826929E+01
 -0.12948118E-03  0.53301040E+01
 -0.12039232E-03  0.53807641E+01
  0.11178402E-03  0.54346638E+01
  0.10364969E-03  0.54917450E+01
  0.95978742E-04  0.55519024E+01
  0.88757611E-04  0.56149858E+01
  0.81970721E-04  0.56808061E+01
  0.75601214E-04  0.57491431E+01
 -0.69631550E-04  0.58197542E+01
 -0.64043953E-04  0.58923841E+01
 -0.58820743E-04  0.59667750E+01
 -0.53944548E-04  0.60426765E+01
 -0.49398441E-04  0.61198545E+01
 -0.45166009E-04  0.61980990E+01
 -0.41231374E-04  0.62772320E+01
 -0.37579185E-04  0.63571124E+01
 -0.34194594E-04  0.64376408E+01
 -0.31063221E-04  0.65187631E+01
 -0.28171122E-04  0.66004722E+01
 -0.25504764E-04  0.66828090E+01
 -0.12198796E-04  0.74041122E+01
 -0.14245006E-04  0.72444394E+01
 -0.16585220E-04  0.70919753E+01
 -0.19252690E-04  0.69465127E+01
 -0.22282873E-04  0.68078453E+01
 -0.25713300E-04  0.66757668E+01
 -0.29583357E-04  0.65500700E+01
 -0.33933988E-04  0.64305460E+01
 -0.38807297E-04  0.63169842E+01
 -0.44246030E-04  0.62091718E+01
 -0.50292923E-04  0.61068944E+01
 -0.56989912E-04  0.60099365E+01
 -0.64377183E-04  0.59180822E+01
 -0.72492048E-04  0.58311163E+01
 -0.81367669E-04  0.57488257E+01
 -0.91031597E-04  0.56710007E+01
 -0.10150418E-03  0.55974372E+01
 -0.11279681E-03  0.55279377E+01
 -0.12491013E-03  0.54623137E+01
 -0.13783216E-03  0.54003868E+01
 -0.15153644E-03  0.53419910E+01
 -0.16598035E-03  0.52869730E+01
 -0.18110353E-03  0.52351943E+01
 -0.19682672E-03  0.51865309E+01
 -0.21305089E-03  0.51408740E+01
 -0.22965702E-03  0.50981301E+01
 -0.24650638E-03  0.50582197E+01
 -0.26344165E-03  0.50210767E+01
 -0.28028866E-03  0.49866472E+01
 -0.29685910E-03  0.49548872E+01
 -0.31295381E-03  0.49257610E+01
 -0.32836702E-03  0.48992390E+01
 -0.34289102E-03  0.48752956E+01
 -0.35632145E-03  0.48539067E+01
 -0.36846282E-03  0.48350478E+01
 -0.37913408E-03  0.48186921E+01
 -0.38817404E-03  0.48048088E+01
 -0.39544640E-03  0.47933614E+01
 -0.40084403E-03  0.47843075E+01
 -0.40429239E-03  0.47775972E+01
 -0.40575191E-03  0.47731740E+01
 -0.40521916E-03  0.47709744E+01
 -0.40272669E-03  0.47709292E+01
 -0.39834172E-03  0.47729647E+01
 -0.39216359E-03  0.47770052E+01
 -0.38432012E-03  0.47829751E+01
 -0.37496315E-03  0.47908023E+01
 -0.36426348E-03  0.48004216E+01
 -0.35240532E-03  0.48117790E+01
 -0.33958072E-03  0.48248357E+01
 -0.32598405E-03  0.48395720E+01
 -0.31180692E-03  0.48559919E+01
 -0.29723355E-03  0.48741260E+01
 -0.28243694E-03  0.48940339E+01
 -0.26757571E-03  0.49158056E+01
 -0.25279192E-03  0.49395606E+01
 -0.23820958E-03  0.49654459E+01
 -0.22393406E-03  0.49936307E+01
 -0.21005214E-03  0.50243003E+01
 -0.19663272E-03  0.50576471E+01
 -0.18372797E-03  0.50938606E+01
 -0.17137488E-03  0.51331164E+01
 -0.15959702E-03  0.51755649E+01
 -0.14840639E-03  0.52213212E+01
 -0.13780543E-03  0.52704562E+01
  0.12778876E-03  0.53229903E+01
  0.11834496E-03  0.53788903E+01
  0.10945810E-03  0.54380685E+01
  0.10110907E-03  0.55003859E+01
  0.93276705E-04  0.55656581E+01
  0.85938691E-04  0.56336625E+01
  0.79072276E-04  0.57041490E+01
 -0.72654780E-04  0.57768496E+01
 -0.66663962E-04  0.58514899E+01
 -0.61078240E-04  0.59277995E+01
 -0.55876823E-04  0.60055218E+01
 -0.51039747E-04  0.60844233E+01
 -0.46547872E-04  0.61643005E+01
 -0.42382832E-04  0.62449867E+01
 -0.38526977E-04  0.63263567E+01
 -0.34963304E-04  0.64083309E+01
 -0.31675397E-04  0.64908770E+01
 -0.28647374E-04  0.65740121E+01
 -0.13653013E-04  0.72854442E+01
 -0.15959674E-04  0.71279136E+01
 -0.18601548E-04  0.69776118E+01
 -0.21617415E-04  0.68343271E+01
 -0.25048824E-04  0.66978472E+01
 -0.28939979E-04  0.65679584E+01
 -0.33337534E-04  0.64444447E+01
 -0.38290290E-04  0.63270870E+01
 -0.43848777E-04  0.62156633E+01
 -0.50064686E-04  0.61099485E+01
 -0.56990150E-04  0.60097151E+01
 -0.64676837E-04  0.59147337E+01
 -0.73174853E-04  0.58247746E+01
 -0.82531423E-04  0.57396088E+01
 -0.92789355E-04  0.56590100E+01
 -0.10398529E-03  0.55827563E+01
 -0.11614773E-03  0.55106326E+01
 -0.12929491E-03  0.54424324E+01
 -0.14343249E-03  0.53779599E+01
 -0.15855120E-03  0.53170323E+01
 -0.17462449E-03  0.52594815E+01
 -0.19160626E-03  0.52051552E+01
 -0.20942885E-03  0.51539185E+01
 -0.22800135E-03  0.51056540E+01
 -0.24720841E-03  0.50602623E+01
 -0.26690975E-03  0.50176611E+01
 -0.28694035E-03  0.49777847E+01
 -0.30711160E-03  0.49405822E+01
 -0.32721343E-03  0.49060158E+01
 -0.34701739E-03  0.48740582E+01
 -0.36628082E-03  0.48446906E+01
 -0.38475188E-03  0.48178996E+01
 -0.40217553E-03  0.47936748E+01
 -0.41830002E-03  0.47720060E+01
 -0.43288386E-03  0.47528808E+01
 -0.44570288E-03  0.47362822E+01
 -0.45655709E-03  0.47221871E+01
 -0.46527707E-03  0.47105643E+01
 -0.47172942E-03  0.47013733E+01
 -0.47582123E-03  0.46945643E+01
 -0.47750308E-03  0.46900772E+01
 -0.47677054E-03  0.46878426E+01
 -0.47366413E-03  0.46877824E+01
 -0.46826756E-03  0.46898113E+01
 -0.46070454E-03  0.46938395E+01
 -0.45113423E-03  0.46997749E+01
 -0.43974554E-03  0.47075270E+01
 -0.42675064E-03  0.47170107E+01
 -0.41237804E-03  0.47281515E+01
 -0.39686547E-03  0.47408897E+01
 -0.38045294E-03  0.47551862E+01
 -0.36337631E-03  0.47710270E+01
 -0.34586155E-03  0.47884284E+01
 -0.32811990E-03  0.48074397E+01
 -0.31034408E-03  0.48281463E+01
 -0.29270554E-03  0.48506696E+01
 -0.27535281E-03  0.48751651E+01
 -0.25841084E-03  0.49018186E+01
 -0.24198123E-03  0.49308389E+01
 -0.22614324E-03  0.49624487E+01
 -0.21095540E-03  0.49968732E+01
 -0.19645753E-03  0.50343273E+01
 -0.18267307E-03  0.50750030E+01
 -0.16961154E-03  0.51190566E+01
  0.15727100E-03  0.51665978E+01
  0.14564037E-03  0.52176819E+01
  0.13470163E-03  0.52723044E+01
  0.12443173E-03  0.53303998E+01
  0.11480425E-03  0.53918442E+01
  0.10579078E-03  0.54564605E+01
  0.97362021E-04  0.55240268E+01
  0.89488578E-04  0.55942870E+01
  0.82141596E-04  0.56669623E+01
 -0.75293138E-04  0.57417625E+01
 -0.68916421E-04  0.58183984E+01
 -0.62985912E-04  0.58965916E+01
 -0.57477346E-04  0.59760852E+01
 -0.52367658E-04  0.60566510E+01
 -0.47634897E-04  0.61380971E+01
 -0.43258109E-04  0.62202728E+01
 -0.39217226E-04  0.63030731E+01
 -0.35492965E-04  0.63864409E+01
 -0.32066741E-04  0.64703692E+01
 -0.15237189E-04  0.71720385E+01
 -0.17830215E-04  0.70166983E+01
 -0.20804473E-04  0.68686066E+01
 -0.24205093E-04  0.67275458E+01
 -0.28080661E-04  0.65932961E+01
 -0.32483137E-04  0.64656348E+01
 -0.37467677E-04  0.63443351E+01
 -0.43092330E-04  0.62291660E+01
 -0.49417612E-04  0.61198923E+01
 -0.56505894E-04  0.60162745E+01
 -0.64420604E-04  0.59180702E+01
 -0.73225208E-04  0.58250346E+01
 -0.82981937E-04  0.57369224E+01
 -0.93750245E-04  0.56534898E+01
 -0.10558498E-03  0.55744961E+01
 -0.11853428E-03  0.54997067E+01
 -0.13263714E-03  0.54288954E+01
 -0.14792081E-03  0.53618470E+01
 -0.16439790E-03  0.52983595E+01
 -0.18206341E-03  0.52382472E+01
 -0.20089174E-03  0.51813420E+01
 -0.22083370E-03  0.51274950E+01
 -0.24181391E-03  0.50765782E+01
 -0.26372848E-03  0.50284842E+01
 -0.28644338E-03  0.49831263E+01
 -0.30979356E-03  0.49404379E+01
 -0.33358298E-03  0.49003706E+01
 -0.35758588E-03  0.48628925E+01
 -0.38154913E-03  0.48279853E+01
 -0.40519599E-03  0.47956421E+01
 -0.42823110E-03  0.47658636E+01
 -0.45034672E-03  0.47386551E+01
 -0.47123008E-03  0.47140235E+01
 -0.49057150E-03  0.46919741E+01
 -0.50807310E-03  0.46725079E+01
 -0.52345773E-03  0.46556186E+01
 -0.53647764E-03  0.46412913E+01
 -0.54692253E-03  0.46295001E+01
 -0.55462662E-03  0.46202074E+01
 -0.55947423E-03  0.46133626E+01
 -0.56140370E-03  0.46089024E+01
 -0.56040942E-03  0.46067511E+01
 -0.55654166E-03  0.46068211E+01
 -0.54990454E-03  0.46090149E+01
 -0.54065194E-03  0.46132274E+01
 -0.52898172E-03  0.46193484E+01
 -0.51512855E-03  0.46272671E+01
 -0.49935568E-03  0.46368761E+01
 -0.48194621E-03  0.46480766E+01
 -0.46319404E-03  0.46607844E+01
 -0.44339518E-03  0.46749359E+01
 -0.42283966E-03  0.46904941E+01
 -0.40180434E-03  0.47074549E+01
 -0.38054695E-03  0.47258515E+01
 -0.35930135E-03  0.47457582E+01
 -0.33827431E-03  0.47672923E+01
 -0.31764349E-03  0.47906131E+01
 -0.29755685E-03  0.48159183E+01
 -0.27813306E-03  0.48434372E+01
 -0.25946297E-03  0.48734208E+01
 -0.24161174E-03  0.49061300E+01
 -0.22462156E-03  0.49418205E+01
 -0.20851466E-03  0.49807284E+01
 -0.19329646E-03  0.50230549E+01
  0.17895875E-03  0.50689533E+01
  0.16548262E-03  0.51185183E+01
  0.15284124E-03  0.51717794E+01
  0.14100221E-03  0.52286982E+01
  0.12992965E-03  0.52891695E+01
  0.11958585E-03  0.53530276E+01
  0.10993259E-03  0.54200540E+01
  0.10093214E-03  0.54899894E+01
  0.92547888E-04  0.55625453E+01
  0.84744848E-04  0.56374175E+01
 -0.77489823E-04  0.57142986E+01
 -0.70751501E-04  0.57928896E+01
 -0.64500406E-04  0.58729104E+01
 -0.58708774E-04  0.59541088E+01
 -0.53350393E-04  0.60362681E+01
 -0.48400423E-04  0.61192124E+01
 -0.43835222E-04  0.62028116E+01
 -0.39632189E-04  0.62869840E+01
 -0.35769633E-04  0.63716987E+01
 -0.16956108E-04  0.70638653E+01
 -0.19862844E-04  0.69107569E+01
 -0.23202036E-04  0.67649150E+01
 -0.27026090E-04  0.66261144E+01
 -0.31391701E-04  0.64941263E+01
 -0.36359817E-04  0.63687169E+01
 -0.41995505E-04  0.62496470E+01
 -0.48367669E-04  0.61366717E+01
 -0.55548615E-04  0.60295402E+01
 -0.63613414E-04  0.59279971E+01
 -0.72639021E-04  0.58317829E+01
 -0.82703132E-04  0.57406356E+01
 -0.93882722E-04  0.56542932E+01
 -0.10625224E-03  0.55724954E+01
 -0.11988146E-03  0.54949868E+01
 -0.13483289E-03  0.54215196E+01
 -0.15115892E-03  0.53518567E+01
 -0.16889848E-03  0.52857750E+01
 -0.18807356E-03  0.52230682E+01
 -0.20868543E-03  0.51635494E+01
 -0.23071077E-03  0.51070533E+01
 -0.25409798E-03  0.50534378E+01
 -0.27876365E-03  0.50025853E+01
 -0.30458954E-03  0.49544024E+01
 -0.33142031E-03  0.49088196E+01
 -0.35906212E-03  0.48657898E+01
 -0.38728255E-03  0.48252862E+01
 -0.41581174E-03  0.47872997E+01
 -0.44434522E-03  0.47518354E+01
 -0.47254828E-03  0.47189093E+01
 -0.50006207E-03  0.46885443E+01
 -0.52651120E-03  0.46607666E+01
 -0.55151277E-03  0.46356018E+01
 -0.57468656E-03  0.46130716E+01
 -0.59566584E-03  0.45931908E+01
 -0.61410861E-03  0.45759644E+01
 -0.62970852E-03  0.45613855E+01
 -0.64220508E-03  0.45494336E+01
 -0.65139258E-03  0.45400734E+01
 -0.65712728E-03  0.45332539E+01
 -0.65933242E-03  0.45289083E+01
 -0.65800078E-03  0.45269543E+01
 -0.65319466E-03  0.45272949E+01
 -0.64504326E-03  0.45298203E+01
 -0.63373755E-03  0.45344094E+01
 -0.61952303E-03  0.45409337E+01
 -0.60269063E-03  0.45492606E+01
 -0.58356640E-03  0.45592584E+01
 -0.56250037E-03  0.45708018E+01
 -0.53985527E-03  0.45837785E+01
 -0.51599556E-03  0.45980962E+01
 -0.49127731E-03  0.46136899E+01
 -0.46603925E-03  0.46305291E+01
 -0.44059532E-03  0.46486242E+01
 -0.41522899E-03  0.46680320E+01
 -0.39018922E-03  0.46888591E+01
 -0.36568827E-03  0.47112618E+01
 -0.34190102E-03  0.47354443E+01
 -0.31896578E-03  0.47616519E+01
 -0.29698625E-03  0.47901615E+01
 -0.27603443E-03  0.48212678E+01
 -0.25615412E-03  0.48552681E+01
 -0.23736486E-03  0.48924445E+01
 -0.21966596E-03  0.49330466E+01
  0.20304052E-03  0.49772756E+01
  0.18745917E-03  0.50252711E+01
  0.17288348E-03  0.50771019E+01
  0.15926898E-03  0.51327615E+01
  0.14656766E-03  0.51921688E+01
  0.13473002E-03  0.52551732E+01
  0.12370661E-03  0.53215633E+01
  0.11344924E-03  0.53910788E+01
  0.10391171E-03  0.54634242E+01
  0.95050304E-04  0.55382825E+01
 -0.86823981E-04  0.56153293E+01
 -0.79194405E-04  0.56942456E+01
 -0.72125821E-04  0.57747292E+01
 -0.65584850E-04  0.58565042E+01
 -0.59540235E-04  0.59393295E+01
 -0.53962573E-04  0.60230045E+01
 -0.48824061E-04  0.61073743E+01
 -0.44098270E-04  0.61923328E+01
 -0.39759951E-04  0.62778253E+01
 -0.18813631E-04  0.69608843E+01
 -0.22062733E-04  0.68100410E+01
 -0.25801127E-04  0.66664789E+01
 -0.30089523E-04  0.65299638E+01
 -0.34993926E-04  0.64002557E+01
 -0.40585670E-04  0.62771080E+01
 -0.46941336E-04  0.61602669E+01
 -0.54142516E-04  0.60494714E+01
 -0.62275391E-04  0.59444535E+01
 -0.71430064E-04  0.58449392E+01
 -0.81699614E-04  0.57506503E+01
 -0.93178814E-04  0.56613061E+01
 -0.10596246E-03  0.55766260E+01
 -0.12014329E-03  0.54963327E+01
 -0.13580939E-03  0.54201554E+01
 -0.15304117E-03  0.53478331E+01
 -0.17190779E-03  0.52791190E+01
 -0.19246321E-03  0.52137833E+01
 -0.21474175E-03  0.51516173E+01
 -0.23875340E-03  0.50924358E+01
 -0.26447900E-03  0.50360799E+01
 -0.29186546E-03  0.49824182E+01
 -0.32082117E-03  0.49313477E+01
 -0.35121214E-03  0.48827936E+01
 -0.38285882E-03  0.48367082E+01
 -0.41553414E-03  0.47930684E+01
 -0.44896304E-03  0.47518733E+01
 -0.48282369E-03  0.47131403E+01
 -0.51675058E-03  0.46769011E+01
 -0.55033978E-03  0.46431973E+01
 -0.58315623E-03  0.46120759E+01
 -0.61474302E-03  0.45835851E+01
 -0.64463253E-03  0.45577699E+01
 -0.67235897E-03  0.45346686E+01
 -0.69747191E-03  0.45143093E+01
 -0.71955031E-03  0.44967076E+01
 -0.73821621E-03  0.44818641E+01
 -0.75314767E-03  0.44697630E+01
 -0.76409002E-03  0.44603705E+01
 -0.77086500E-03  0.44536349E+01
 -0.77337719E-03  0.44494859E+01
 -0.77161730E-03  0.44478348E+01
 -0.76566226E-03  0.44485757E+01
 -0.75567192E-03  0.44515866E+01
 -0.74188270E-03  0.44567314E+01
 -0.72459842E-03  0.44638633E+01
 -0.70417890E-03  0.44728279E+01
 -0.68102693E-03  0.44834685E+01
 -0.65557434E-03  0.44956320E+01
 -0.62826777E-03  0.45091755E+01
 -0.59955499E-03  0.45239745E+01
 -0.56987220E-03  0.45399314E+01
 -0.53963299E-03  0.45569838E+01
 -0.50921910E-03  0.45751130E+01
 -0.47897346E-03  0.45943510E+01
 -0.44919537E-03  0.46147860E+01
 -0.42013794E-03  0.46365643E+01
 -0.39200750E-03  0.46598897E+01
 -0.36496483E-03  0.46850178E+01
 -0.33912784E-03  0.47122465E+01
 -0.31457539E-03  0.47419024E+01
 -0.29135183E-03  0.47743231E+01
 -0.26947211E-03  0.48098381E+01
  0.24892685E-03  0.48487484E+01
  0.22968746E-03  0.48913072E+01
  0.21171083E-03  0.49377041E+01
  0.19494361E-03  0.49880528E+01
  0.17932589E-03  0.50423846E+01
  0.16479433E-03  0.51006477E+01
  0.15128459E-03  0.51627112E+01
  0.13873323E-03  0.52283746E+01
  0.12707909E-03  0.52973803E+01
  0.11626412E-03  0.53694275E+01
  0.10623394E-03  0.54441886E+01
  0.96937940E-04  0.55213235E+01
 -0.88329304E-04  0.56004942E+01
 -0.80364740E-04  0.56813770E+01
 -0.73004182E-04  0.57636730E+01
 -0.66210416E-04  0.58471171E+01
 -0.59948699E-04  0.59314843E+01
 -0.54186401E-04  0.60165955E+01
 -0.48892683E-04  0.61023205E+01
 -0.44038236E-04  0.61885809E+01
 -0.20812489E-04  0.68630440E+01
 -0.24433776E-04  0.67144896E+01
 -0.28607191E-04  0.65732265E+01
 -0.33402897E-04  0.64390095E+01
 -0.38897551E-04  0.63115856E+01
 -0.45174437E-04  0.61906933E+01
 -0.52323463E-04  0.60760620E+01
 -0.60440995E-04  0.59674124E+01
 -0.69629460E-04  0.58644568E+01
 -0.79996677E-04  0.57669011E+01
 -0.91654844E-04  0.56744462E+01
 -0.10471911E-03  0.55867911E+01
 -0.11930570E-03  0.55036357E+01
 -0.13552945E-03  0.54246849E+01
 -0.15350080E-03  0.53496522E+01
 -0.17332218E-03  0.52782645E+01
 -0.19508365E-03  0.52102660E+01
 -0.21885813E-03  0.51454230E+01
 -0.24469587E-03  0.50835268E+01
 -0.27261868E-03  0.50243979E+01
 -0.30261386E-03  0.49678877E+01
 -0.33462809E-03  0.49138800E+01
 -0.36856171E-03  0.48622916E+01
 -0.40426349E-03  0.48130714E+01
 -0.44152659E-03  0.47661981E+01
 -0.48008571E-03  0.47216776E+01
 -0.51961618E-03  0.46795388E+01
 -0.55973511E-03  0.46398293E+01
 -0.60000486E-03  0.46026099E+01
 -0.63993925E-03  0.45679498E+01
 -0.67901223E-03  0.45359212E+01
 -0.71666920E-03  0.45065942E+01
 -0.75234062E-03  0.44800327E+01
 -0.78545745E-03  0.44562905E+01
 -0.81546797E-03  0.44354078E+01
 -0.84185520E-03  0.44174088E+01
 -0.86415409E-03  0.44023001E+01
 -0.88196773E-03  0.43900687E+01
 -0.89498162E-03  0.43806818E+01
 -0.90297518E-03  0.43740861E+01
 -0.90582998E-03  0.43702076E+01
 -0.90353404E-03  0.43689519E+01
 -0.89618195E-03  0.43702049E+01
 -0.88397088E-03  0.43738340E+01
 -0.86719258E-03  0.43796897E+01
 -0.84622196E-03  0.43876082E+01
 -0.82150274E-03  0.43974147E+01
 -0.79353113E-03  0.44089284E+01
 -0.76283833E-03  0.44219681E+01
 -0.72997282E-03  0.44363594E+01
 -0.69548321E-03  0.44519436E+01
 -0.65990253E-03  0.44685865E+01
 -0.62373447E-03  0.44861891E+01
 -0.58744211E-03  0.45046974E+01
 -0.55143937E-03  0.45241114E+01
 -0.51608529E-03  0.45444930E+01
 -0.48168106E-03  0.45659702E+01
 -0.44846959E-03  0.45887384E+01
 -0.41663725E-03  0.46130561E+01
 -0.38631755E-03  0.46392366E+01
 -0.35759603E-03  0.46676338E+01
 -0.33051619E-03  0.46986237E+01
 -0.30508590E-03  0.47325830E+01
  0.28128394E-03  0.47698659E+01
  0.25906635E-03  0.48107816E+01
  0.23837231E-03  0.48555745E+01
  0.21912947E-03  0.49044091E+01
  0.20125851E-03  0.49573603E+01
  0.18467686E-03  0.50144113E+01
  0.16930177E-03  0.50754564E+01
  0.15505250E-03  0.51403105E+01
  0.14185191E-03  0.52087218E+01
  0.12962751E-03  0.52803877E+01
  0.11831189E-03  0.53549716E+01
  0.10784291E-03  0.54321195E+01
 -0.98163538E-04  0.55114754E+01
 -0.89221489E-04  0.55926950E+01
 -0.80968771E-04  0.56754570E+01
 -0.73361161E-04  0.57594728E+01
 -0.66357689E-04  0.58444937E+01
 -0.59920137E-04  0.59303165E+01
 -0.54012611E-04  0.60167873E+01
 -0.48601173E-04  0.61038045E+01
 -0.22954077E-04  0.67702817E+01
 -0.26978321E-04  0.66240295E+01
 -0.31623907E-04  0.64850725E+01
 -0.36971715E-04  0.63531527E+01
 -0.43110540E-04  0.62280019E+01
 -0.50137360E-04  0.61093415E+01
 -0.58157440E-04  0.59968818E+01
 -0.67284266E-04  0.58903230E+01
 -0.77639201E-04  0.57893557E+01
 -0.89350832E-04  0.56936634E+01
 -0.10255390E-03  0.56029247E+01
 -0.11738772E-03  0.55168166E+01
 -0.13399408E-03  0.54350188E+01
 -0.15251438E-03  0.53572181E+01
 -0.17308611E-03  0.52831129E+01
 -0.19583852E-03  0.52124191E+01
 -0.22088745E-03  0.51448744E+01
 -0.24832941E-03  0.50802433E+01
 -0.27823495E-03  0.50183216E+01
 -0.31064141E-03  0.49589394E+01
 -0.34554541E-03  0.49019634E+01
 -0.38289520E-03  0.48472983E+01
 -0.42258333E-03  0.47948860E+01
 -0.46444004E-03  0.47447043E+01
 -0.50822786E-03  0.46967640E+01
 -0.55363781E-03  0.46511042E+01
 -0.60028782E-03  0.46077876E+01
 -0.64772373E-03  0.45668948E+01
 -0.69542318E-03  0.45285178E+01
 -0.74280279E-03  0.44927541E+01
 -0.78922855E-03  0.44597008E+01
 -0.83402944E-03  0.44294490E+01
 -0.87651397E-03  0.44020795E+01
 -0.91598918E-03  0.43776589E+01
 -0.95178133E-03  0.43562366E+01
 -0.98325753E-03  0.43378426E+01
 -0.10098472E-02  0.43224864E+01
 -0.10310624E-02  0.43101559E+01
 -0.10465157E-02  0.43008171E+01
 -0.10559348E-02  0.42944142E+01
 -0.10591730E-02  0.42908695E+01
 -0.10562148E-02  0.42900837E+01
 -0.10471759E-02  0.42919361E+01
 -0.10322987E-02  0.42962859E+01
 -0.10119421E-02  0.43029727E+01
 -0.98656712E-03  0.43118189E+01
 -0.95671929E-03  0.43226322E+01
 -0.92300788E-03  0.43352099E+01
 -0.88608430E-03  0.43493447E+01
 -0.84661990E-03  0.43648312E+01
 -0.80528475E-03  0.43814757E+01
 -0.76272814E-03  0.43991056E+01
 -0.71956169E-03  0.44175812E+01
 -0.67634549E-03  0.44368077E+01
 -0.63357777E-03  0.44567462E+01
 -0.59168808E-03  0.44774241E+01
 -0.55103391E-03  0.44989425E+01
 -0.51190048E-03  0.45214790E+01
 -0.47450323E-03  0.45452867E+01
 -0.43899257E-03  0.45706864E+01
 -0.40546034E-03  0.45980534E+01
 -0.37394727E-03  0.46277982E+01
 -0.34445115E-03  0.46603431E+01
  0.31693501E-03  0.46960962E+01
  0.29133507E-03  0.47354255E+01
  0.26756808E-03  0.47786346E+01
  0.24553785E-03  0.48259444E+01
  0.22514084E-03  0.48774799E+01
  0.20627075E-03  0.49332652E+01
  0.18882213E-03  0.49932255E+01
  0.17269307E-03  0.50571961E+01
  0.15778698E-03  0.51249353E+01
  0.14401380E-03  0.51961417E+01
  0.13129043E-03  0.52704724E+01
  0.11954087E-03  0.53475611E+01
  0.10869588E-03  0.54270352E+01
 -0.98692490E-04  0.55085307E+01
 -0.89473370E-04  0.55917047E+01
 -0.80986093E-04  0.56762458E+01
 -0.73182444E-04  0.57618819E+01
 -0.66017768E-04  0.58483862E+01
 -0.59450389E-04  0.59355814E+01
 -0.53441116E-04  0.60233430E+01
 -0.25238227E-04  0.66825232E+01
 -0.29696893E-04  0.65385750E+01
 -0.34852843E-04  0.64019185E+01
 -0.40799047E-04  0.62722804E+01
 -0.47638076E-04  0.61493755E+01
 -0.55482523E-04  0.60329057E+01
 -0.64455269E-04  0.59225601E+01
 -0.74689534E-04  0.58180158E+01
 -0.86328635E-04  0.57189398E+01
 -0.99525362E-04  0.56249913E+01
 -0.11444087E-03  0.55358249E+01
 -0.13124296E-03  0.54510949E+01
 -0.15010370E-03  0.53704602E+01
 -0.17119616E-03  0.52935897E+01
 -0.19469028E-03  0.52201683E+01
 -0.22074772E-03  0.51499022E+01
 -0.24951571E-03  0.50825258E+01
 -0.28111987E-03  0.50178059E+01
 -0.31565610E-03  0.49555470E+01
 -0.35318176E-03  0.48955940E+01
 -0.39370631E-03  0.48378351E+01
 -0.43718183E-03  0.47822014E+01
 -0.48349378E-03  0.47286661E+01
 -0.53245264E-03  0.46772418E+01
 -0.58378692E-03  0.46279762E+01
 -0.63713806E-03  0.45809462E+01
 -0.69205807E-03  0.45362516E+01
 -0.74801022E-03  0.44940082E+01
 -0.80437330E-03  0.44543400E+01
 -0.86044992E-03  0.44173723E+01
 -0.91547874E-03  0.43832255E+01
 -0.96865084E-03  0.43520089E+01
 -0.10191297E-02  0.43238167E+01
 -0.10660744E-02  0.42987239E+01
 -0.11086648E-02  0.42767845E+01
 -0.11461287E-02  0.42580300E+01
 -0.11777682E-02  0.42424687E+01
 -0.12029850E-02  0.42300860E+01
 -0.12213032E-02  0.42208443E+01
 -0.12323873E-02  0.42146839E+01
 -0.12360561E-02  0.42115235E+01
 -0.12322893E-02  0.42112596E+01
 -0.12212280E-02  0.42137676E+01
 -0.12031690E-02  0.42189014E+01
 -0.11785524E-02  0.42264941E+01
 -0.11479432E-02  0.42363586E+01
 -0.11120097E-02  0.42482898E+01
 -0.10714976E-02  0.42620678E+01
 -0.10272027E-02  0.42774625E+01
 -0.97994389E-03  0.42942405E+01
 -0.93053677E-03  0.43121739E+01
 -0.87976938E-03  0.43310514E+01
 -0.82838176E-03  0.43506904E+01
 -0.77704900E-03  0.43709506E+01
 -0.72636883E-03  0.43917484E+01
 -0.67685350E-03  0.44130687E+01
 -0.62892602E-03  0.44349761E+01
 -0.58292027E-03  0.44576210E+01
 -0.53908439E-03  0.44812410E+01
 -0.49758705E-03  0.45061552E+01
 -0.45852560E-03  0.45327525E+01
 -0.42193561E-03  0.45614719E+01
 -0.38780104E-03  0.45927779E+01
  0.35606452E-03  0.46271316E+01
  0.32663716E-03  0.46649613E+01
  0.29940766E-03  0.47066338E+01
  0.27425029E-03  0.47524314E+01
  0.25103172E-03  0.48025350E+01
  0.22961659E-03  0.48570165E+01
  0.20987183E-03  0.49158381E+01
  0.19166980E-03  0.49788607E+01
  0.17489047E-03  0.50458575E+01
  0.15942261E-03  0.51165320E+01
  0.14516436E-03  0.51905379E+01
  0.13202315E-03  0.52674986E+01
  0.11991528E-03  0.53470264E+01
 -0.10876519E-03  0.54287388E+01
 -0.98504564E-04  0.55122722E+01
 -0.89071425E-04  0.55972928E+01
 -0.80409185E-04  0.56835058E+01
 -0.72465796E-04  0.57706613E+01
 -0.65192993E-04  0.58585591E+01
 -0.58545652E-04  0.59470520E+01
 -0.27662985E-04  0.65996836E+01
 -0.32587914E-04  0.64580292E+01
 -0.38293095E-04  0.63236538E+01
 -0.44885078E-04  0.61962671E+01
 -0.52481986E-04  0.60755645E+01
 -0.61214135E-04  0.59612260E+01
 -0.71224498E-04  0.58529171E+01
 -0.82668922E-04  0.57502901E+01
 -0.95716022E-04  0.56529862E+01
 -0.11054662E-03  0.55606384E+01
 -0.12735261E-03  0.54728765E+01
 -0.14633515E-03  0.53893312E+01
 -0.16770189E-03  0.53096409E+01
 -0.19166337E-03  0.52334577E+01
 -0.21842809E-03  0.51604542E+01
 -0.24819654E-03  0.50903307E+01
 -0.28115376E-03  0.50228213E+01
 -0.31746081E-03  0.49577002E+01
 -0.35724491E-03  0.48947858E+01
 -0.40058866E-03  0.48339444E+01
 -0.44751863E-03  0.47750915E+01
 -0.49799358E-03  0.47181916E+01
 -0.55189305E-03  0.46632554E+01
 -0.60900681E-03  0.46103364E+01
 -0.66902594E-03  0.45595238E+01
 -0.73153619E-03  0.45109366E+01
 -0.79601452E-03  0.44647141E+01
 -0.86182929E-03  0.44210084E+01
 -0.92824494E-03  0.43799749E+01
 -0.99443128E-03  0.43417650E+01
 -0.10594779E-02  0.43065189E+01
 -0.11224137E-02  0.42743594E+01
 -0.11822306E-02  0.42453885E+01
 -0.12379118E-02  0.42196837E+01
 -0.12884627E-02  0.41972975E+01
 -0.13329440E-02  0.41782565E+01
 -0.13705045E-02  0.41625626E+01
 -0.14004129E-02  0.41501940E+01
 -0.14220858E-02  0.41411066E+01
 -0.14351114E-02  0.41352351E+01
 -0.14392657E-02  0.41324940E+01
 -0.14345223E-02  0.41327776E+01
 -0.14210525E-02  0.41359600E+01
 -0.13992188E-02  0.41418945E+01
 -0.13695586E-02  0.41504127E+01
 -0.13327625E-02  0.41613245E+01
 -0.12896461E-02  0.41744185E+01
 -0.12411188E-02  0.41894637E+01
 -0.11881495E-02  0.42062134E+01
 -0.11317331E-02  0.42244106E+01
 -0.10728583E-02  0.42437973E+01
 -0.10124777E-02  0.42641245E+01
 -0.95148328E-03  0.42851662E+01
 -0.89068538E-03  0.43067341E+01
 -0.83079829E-03  0.43286943E+01
 -0.77243057E-03  0.43509822E+01
 -0.71608092E-03  0.43736170E+01
 -0.66213870E-03  0.43967114E+01
 -0.61088862E-03  0.44204764E+01
 -0.56251874E-03  0.44452191E+01
 -0.51713076E-03  0.44713318E+01
 -0.47475205E-03  0.44992744E+01
 -0.43534826E-03  0.45295479E+01
  0.39883606E-03  0.45626640E+01
  0.36509529E-03  0.45991109E+01
  0.33398000E-03  0.46393211E+01
  0.30532833E-03  0.46836428E+01
  0.27897072E-03  0.47323190E+01
  0.25473661E-03  0.47854753E+01
  0.23245960E-03  0.48431175E+01
  0.21198121E-03  0.49051383E+01
  0.19315328E-03  0.49713307E+01
  0.17583940E-03  0.50414074E+01
  0.15991538E-03  0.51150216E+01
  0.14526908E-03  0.51917892E+01
  0.13179975E-03  0.52713093E+01
  0.11941705E-03  0.53531818E+01
 -0.10803990E-03  0.54370233E+01
 -0.97595230E-04  0.55224787E+01
 -0.88016827E-04  0.56092309E+01
 -0.79244192E-04  0.56970074E+01
 -0.71221588E-04  0.57855856E+01
 -0.63897215E-04  0.58747957E+01
 -0.30224389E-04  0.65216677E+01
 -0.35647410E-04  0.63822842E+01
 -0.41940914E-04  0.62501567E+01
 -0.49226627E-04  0.61249760E+01
 -0.57640136E-04  0.60064155E+01
 -0.67331757E-04  0.58941312E+01
 -0.78467244E-04  0.57877631E+01
 -0.91228233E-04  0.56869362E+01
 -0.10581230E-03  0.55912641E+01
 -0.12243252E-03  0.55003528E+01
 -0.14131633E-03  0.54138060E+01
 -0.16270357E-03  0.53312312E+01
 -0.18684347E-03  0.52522467E+01
 -0.21399046E-03  0.51764896E+01
 -0.24439851E-03  0.51036231E+01
 -0.27831409E-03  0.50333449E+01
 -0.31596740E-03  0.49653941E+01
 -0.35756211E-03  0.48995575E+01
 -0.40326358E-03  0.48356739E+01
 -0.45318579E-03  0.47736378E+01
 -0.50737743E-03  0.47133994E+01
 -0.56580757E-03  0.46549631E+01
 -0.62835155E-03  0.45983842E+01
 -0.69477793E-03  0.45437621E+01
 -0.76473719E-03  0.44912331E+01
 -0.83775322E-03  0.44409608E+01
 -0.91321841E-03  0.43931260E+01
 -0.99039321E-03  0.43479166E+01
 -0.10684109E-02  0.43055178E+01
 -0.11462880E-02  0.42661032E+01
 -0.12229409E-02  0.42298273E+01
 -0.12972089E-02  0.41968201E+01
 -0.13678822E-02  0.41671835E+01
 -0.14337362E-02  0.41409898E+01
 -0.14935689E-02  0.41182815E+01
 -0.15462413E-02  0.40990731E+01
 -0.15907185E-02  0.40833531E+01
 -0.16261087E-02  0.40710872E+01
 -0.16516987E-02  0.40622207E+01
 -0.16669835E-02  0.40566805E+01
 -0.16716872E-02  0.40543771E+01
 -0.16657753E-02  0.40552041E+01
 -0.16494553E-02  0.40590380E+01
 -0.16231682E-02  0.40657368E+01
 -0.15875688E-02  0.40751376E+01
 -0.15434983E-02  0.40870549E+01
 -0.14919491E-02  0.41012791E+01
 -0.14340261E-02  0.41175771E+01
 -0.13709043E-02  0.41356932E+01
 -0.13037879E-02  0.41553545E+01
 -0.12338701E-02  0.41762781E+01
 -0.11622977E-02  0.41981814E+01
 -0.10901405E-02  0.42207964E+01
 -0.10183671E-02  0.42438861E+01
 -0.94782706E-03  0.42672624E+01
 -0.87924010E-03  0.42908052E+01
 -0.81319152E-03  0.43144797E+01
 -0.75013344E-03  0.43383506E+01
 -0.69039098E-03  0.43625907E+01
 -0.63417239E-03  0.43874828E+01
 -0.58158209E-03  0.44134117E+01
 -0.53263545E-03  0.44408481E+01
 -0.48727450E-03  0.44703219E+01
  0.44538347E-03  0.45023900E+01
  0.40680371E-03  0.45375990E+01
  0.37134714E-03  0.45764478E+01
  0.33880818E-03  0.46193543E+01
  0.30897366E-03  0.46666283E+01
  0.28163087E-03  0.47184557E+01
  0.25657365E-03  0.47748924E+01
  0.23360680E-03  0.48358689E+01
  0.21254885E-03  0.49012038E+01
  0.19323360E-03  0.49706235E+01
  0.17551058E-03  0.50437847E+01
  0.15924466E-03  0.51202984E+01
  0.14431519E-03  0.51997522E+01
  0.13061464E-03  0.52817304E+01
 -0.11804711E-03  0.53658306E+01
 -0.10652679E-03  0.54516773E+01
 -0.95976440E-04  0.55389316E+01
 -0.86325951E-04  0.56272991E+01
 -0.77511159E-04  0.57165350E+01
 -0.69472782E-04  0.58064480E+01
 -0.32916244E-04  0.64483709E+01
 -0.38868726E-04  0.63112226E+01
 -0.45789338E-04  0.61812963E+01
 -0.53816671E-04  0.60582611E+01
 -0.63105804E-04  0.59417665E+01
 -0.73829488E-04  0.58314426E+01
 -0.86179150E-04  0.57269012E+01
 -0.10036562E-03  0.56277388E+01
 -0.11661939E-03  0.55335398E+01
 -0.13519039E-03  0.54438822E+01
 -0.15634681E-03  0.53583435E+01
 -0.18037307E-03  0.52765083E+01
 -0.20756649E-03  0.51979766E+01
 -0.23823250E-03  0.51223727E+01
 -0.27267816E-03  0.50493542E+01
 -0.31120389E-03  0.49786210E+01
 -0.35409322E-03  0.49099225E+01
 -0.40160050E-03  0.48430647E+01
 -0.45393696E-03  0.47779143E+01
 -0.51125495E-03  0.47144011E+01
 -0.57363126E-03  0.46525177E+01
 -0.64104969E-03  0.45923160E+01
 -0.71338392E-03  0.45339019E+01
 -0.79038142E-03  0.44774268E+01
 -0.87164947E-03  0.44230777E+01
 -0.95664422E-03  0.43710654E+01
 -0.10446640E-02  0.43216125E+01
 -0.11348481E-02  0.42749413E+01
 -0.12261807E-02  0.42312628E+01
 -0.13175032E-02  0.41907672E+01
 -0.14075325E-02  0.41536159E+01
 -0.14948875E-02  0.41199375E+01
 -0.15781229E-02  0.40898243E+01
 -0.16557693E-02  0.40633330E+01
 -0.17263791E-02  0.40404867E+01
 -0.17885755E-02  0.40212783E+01
 -0.18411033E-02  0.40056751E+01
 -0.18828773E-02  0.39936236E+01
 -0.19130275E-02  0.39850540E+01
 -0.19309357E-02  0.39798835E+01
 -0.19362627E-02  0.39780178E+01
 -0.19289635E-02  0.39793523E+01
 -0.19092890E-02  0.39837703E+01
 -0.18777745E-02  0.39911405E+01
 -0.18352162E-02  0.40013133E+01
 -0.17826356E-02  0.40141172E+01
 -0.17212370E-02  0.40293549E+01
 -0.16523580E-02  0.40468010E+01
 -0.15774186E-02  0.40662016E+01
 -0.14978699E-02  0.40872770E+01
 -0.14151457E-02  0.41097275E+01
 -0.13306199E-02  0.41332433E+01
 -0.12455694E-02  0.41575184E+01
 -0.11611457E-02  0.41822678E+01
 -0.10783540E-02  0.42072479E+01
 -0.99804106E-03  0.42322781E+01
 -0.92089026E-03  0.42572622E+01
 -0.84742376E-03  0.42822067E+01
 -0.77801071E-03  0.43072347E+01
 -0.71287996E-03  0.43325919E+01
 -0.65213622E-03  0.43586429E+01
 -0.59577832E-03  0.43858569E+01
 -0.54371835E-03  0.44147830E+01
  0.49580064E-03  0.44460163E+01
  0.45181985E-03  0.44801574E+01
  0.41153721E-03  0.45177711E+01
  0.37469490E-03  0.45593463E+01
  0.34102786E-03  0.46052645E+01
  0.31027341E-03  0.46557773E+01
  0.28217845E-03  0.47109972E+01
  0.25650451E-03  0.47708990E+01
  0.23303100E-03  0.48353331E+01
  0.21155688E-03  0.49040442E+01
  0.19190097E-03  0.49766967E+01
  0.17390144E-03  0.50528999E+01
  0.15741454E-03  0.51322323E+01
  0.14231286E-03  0.52142642E+01
 -0.12848353E-03  0.52985756E+01
 -0.11582612E-03  0.53847712E+01
 -0.10425085E-03  0.54724914E+01
 -0.93676768E-04  0.55614202E+01
 -0.84030251E-04  0.56512914E+01
 -0.75243673E-04  0.57418922E+01
 -0.35729930E-04  0.63796806E+01
 -0.42242258E-04  0.62447194E+01
 -0.49827830E-04  0.61169338E+01
 -0.58643859E-04  0.59959693E+01
 -0.68867049E-04  0.58814495E+01
 -0.80695146E-04  0.57729762E+01
 -0.94348310E-04  0.56701317E+01
 -0.11007017E-03  0.55724821E+01
 -0.12812841E-03  0.54795818E+01
 -0.14881467E-03  0.53909803E+01
 -0.17244354E-03  0.53062291E+01
 -0.19935035E-03  0.52248914E+01
 -0.22988756E-03  0.51465510E+01
 -0.26441932E-03  0.50708229E+01
 -0.30331408E-03  0.49973636E+01
 -0.34693495E-03  0.49258805E+01
 -0.39562768E-03  0.48561401E+01
 -0.44970632E-03  0.47879749E+01
 -0.50943655E-03  0.47212871E+01
 -0.57501710E-03  0.46560501E+01
 -0.64655974E-03  0.45923067E+01
 -0.72406846E-03  0.45301636E+01
 -0.80741882E-03  0.44697839E+01
 -0.89633839E-03  0.44113759E+01
 -0.99038952E-03  0.43551806E+01
 -0.10889556E-02  0.43014572E+01
 -0.11912322E-02  0.42504692E+01
 -0.12962237E-02  0.42024701E+01
 -0.14027477E-02  0.41576910E+01
 -0.15094472E-02  0.41163309E+01
 -0.16148111E-02  0.40785490E+01
 -0.17172044E-02  0.40444612E+01
 -0.18149079E-02  0.40141389E+01
 -0.19061653E-02  0.39876116E+01
 -0.19892385E-02  0.39648710E+01
 -0.20624679E-02  0.39458782E+01
 -0.21243341E-02  0.39305703E+01
 -0.21735194E-02  0.39188675E+01
 -0.22089637E-02  0.39106800E+01
 -0.22299115E-02  0.39059122E+01
 -0.22359462E-02  0.39044657E+01
 -0.22270097E-02  0.39062397E+01
 -0.22034050E-02  0.39111290E+01
 -0.21657816E-02  0.39190201E+01
 -0.21151054E-02  0.39297859E+01
 -0.20526150E-02  0.39432792E+01
 -0.19797676E-02  0.39593262E+01
 -0.18981781E-02  0.39777219E+01
 -0.18095561E-02  0.39982261E+01
 -0.17156429E-02  0.40205639E+01
 -0.16181539E-02  0.40444294E+01
 -0.15187261E-02  0.40694941E+01
 -0.14188755E-02  0.40954201E+01
 -0.13199633E-02  0.41218782E+01
 -0.12231718E-02  0.41485695E+01
 -0.11294911E-02  0.41752500E+01
 -0.10397139E-02  0.42017559E+01
 -0.95443971E-03  0.42280267E+01
 -0.87408461E-03  0.42541240E+01
 -0.79889771E-03  0.42802434E+01
 -0.72898076E-03  0.43067152E+01
 -0.66431045E-03  0.43339941E+01
 -0.60476164E-03  0.43626363E+01
 -0.55013025E-03  0.43932653E+01
  0.50015498E-03  0.44265297E+01
  0.45453686E-03  0.44630567E+01
  0.41295628E-03  0.45034068E+01
  0.37508716E-03  0.45480359E+01
  0.34060824E-03  0.45972665E+01
  0.30921150E-03  0.46512736E+01
  0.28060808E-03  0.47100831E+01
  0.25453193E-03  0.47735826E+01
  0.23074154E-03  0.48415414E+01
  0.20902029E-03  0.49136357E+01
  0.18917553E-03  0.49894764E+01
  0.17103693E-03  0.50686359E+01
  0.15445440E-03  0.51506722E+01
  0.13929560E-03  0.52351493E+01
 -0.12544358E-03  0.53216531E+01
 -0.11279438E-03  0.54098037E+01
 -0.10125486E-03  0.54992646E+01
 -0.90740841E-04  0.55897486E+01
 -0.81175462E-04  0.56810217E+01
 -0.38654220E-04  0.63154772E+01
 -0.45755209E-04  0.61826430E+01
 -0.54041946E-04  0.60569248E+01
 -0.63692069E-04  0.59379430E+01
 -0.74906106E-04  0.58252930E+01
 -0.87909457E-04  0.57185469E+01
 -0.10295420E-03  0.56172556E+01
 -0.12032054E-03  0.55209540E+01
 -0.14031780E-03  0.54291658E+01
 -0.16328451E-03  0.53414120E+01
 -0.18958759E-03  0.52572196E+01
 -0.21962001E-03  0.51761318E+01
 -0.25379686E-03  0.50977196E+01
 -0.29254926E-03  0.50215930E+01
 -0.33631591E-03  0.49474124E+01
 -0.38553199E-03  0.48748993E+01
 -0.44061520E-03  0.48038446E+01
 -0.50194898E-03  0.47341151E+01
 -0.56986302E-03  0.46656571E+01
 -0.64461136E-03  0.45984958E+01
 -0.72634876E-03  0.45327322E+01
 -0.81510607E-03  0.44685352E+01
 -0.91076558E-03  0.44061310E+01
 -0.10130376E-02  0.43457891E+01
 -0.11214393E-02  0.42878069E+01
 -0.12352779E-02  0.42324922E+01
 -0.13536383E-02  0.41801466E+01
 -0.14753784E-02  0.41310497E+01
 -0.15991312E-02  0.40854454E+01
 -0.17233175E-02  0.40435317E+01
 -0.18461681E-02  0.40054540E+01
 -0.19657578E-02  0.39713028E+01
 -0.20800500E-02  0.39411152E+01
 -0.21869532E-02  0.39148796E+01
 -0.22843867E-02  0.38925445E+01
 -0.23703540E-02  0.38740272E+01
 -0.24430194E-02  0.38592249E+01
 -0.25007846E-02  0.38480243E+01
 -0.25423590E-02  0.38403104E+01
 -0.25668202E-02  0.38359726E+01
 -0.25736571E-02  0.38349080E+01
 -0.25627958E-02  0.38370226E+01
 -0.25346023E-02  0.38422276E+01
 -0.24898646E-02  0.38504352E+01
 -0.24297541E-02  0.38615497E+01
 -0.23557706E-02  0.38754597E+01
 -0.22696737E-02  0.38920277E+01
 -0.21734082E-02  0.39110822E+01
 -0.20690251E-02  0.39324108E+01
 -0.19586059E-02  0.39557569E+01
 -0.18441927E-02  0.39808207E+01
 -0.17277260E-02  0.40072659E+01
 -0.16109951E-02  0.40347314E+01
 -0.14955984E-02  0.40628497E+01
 -0.13829174E-02  0.40912691E+01
 -0.12741016E-02  0.41196816E+01
 -0.11700641E-02  0.41478514E+01
 -0.10714875E-02  0.41756431E+01
 -0.97883717E-03  0.42030464E+01
 -0.89238078E-03  0.42301936E+01
 -0.81221278E-03  0.42573663E+01
 -0.73828101E-03  0.42849902E+01
 -0.67041466E-03  0.43136148E+01
 -0.60835164E-03  0.43438805E+01
  0.55176443E-03  0.43764749E+01
  0.50028331E-03  0.44120824E+01
  0.45351651E-03  0.44513335E+01
  0.41106695E-03  0.44947594E+01
  0.37254541E-03  0.45427577E+01
  0.33758037E-03  0.45955713E+01
  0.30582484E-03  0.46532834E+01
  0.27696043E-03  0.47158253E+01
  0.25069924E-03  0.47829961E+01
  0.22678400E-03  0.48544888E+01
  0.20498687E-03  0.49299201E+01
  0.18510729E-03  0.50088589E+01
  0.16696932E-03  0.50908533E+01
  0.15041871E-03  0.51754525E+01
 -0.13531982E-03  0.52622250E+01
 -0.12155280E-03  0.53507718E+01
 -0.10901095E-03  0.54407362E+01
 -0.97598374E-04  0.55318104E+01
 -0.87228032E-04  0.56237402E+01
 -0.41675136E-04  0.62556363E+01
 -0.49391383E-04  0.61248573E+01
 -0.58413043E-04  0.60011216E+01
 -0.68939999E-04  0.58840224E+01
 -0.81198829E-04  0.57731254E+01
 -0.95445292E-04  0.56679713E+01
 -0.11196664E-03  0.55680788E+01
 -0.13108356E-03  0.54729505E+01
 -0.15315156E-03  0.53820796E+01
 -0.17856144E-03  0.52949596E+01
 -0.20773857E-03  0.52110941E+01
 -0.24114060E-03  0.51300097E+01
 -0.27925307E-03  0.50512680E+01
 -0.32258269E-03  0.49744790E+01
 -0.37164776E-03  0.48993133E+01
 -0.42696542E-03  0.48255135E+01
 -0.48903562E-03  0.47529026E+01
 -0.55832170E-03  0.46813905E+01
 -0.63522767E-03  0.46109758E+01
 -0.72007286E-03  0.45417444E+01
 -0.81306425E-03  0.44738634E+01
 -0.91426763E-03  0.44075706E+01
 -0.10235786E-02  0.43431608E+01
 -0.11406948E-02  0.42809683E+01
 -0.12650904E-02  0.42213477E+01
 -0.13959950E-02  0.41646543E+01
 -0.15323780E-02  0.41112235E+01
 -0.16729400E-02  0.40613542E+01
 -0.18161135E-02  0.40152934E+01
 -0.19600739E-02  0.39732265E+01
 -0.21027624E-02  0.39352716E+01
 -0.22419235E-02  0.39014793E+01
 -0.23751552E-02  0.38718372E+01
 -0.24999751E-02  0.38462788E+01
 -0.26138985E-02  0.38246952E+01
 -0.27145280E-02  0.38069486E+01
 -0.27996478E-02  0.37928868E+01
 -0.28673204E-02  0.37823553E+01
 -0.29159757E-02  0.37752094E+01
 -0.29444874E-02  0.37713210E+01
 -0.29522298E-02  0.37705836E+01
 -0.29391097E-02  0.37729123E+01
 -0.29055708E-02  0.37782405E+01
 -0.28525701E-02  0.37865128E+01
 -0.27815288E-02  0.37976752E+01
 -0.26942616E-02  0.38116631E+01
 -0.25928913E-02  0.38283886E+01
 -0.24797541E-02  0.38477278E+01
 -0.23573037E-02  0.38695108E+01
 -0.22280184E-02  0.38935142E+01
 -0.20943173E-02  0.39194588E+01
 -0.19584884E-02  0.39470131E+01
 -0.18226294E-02  0.39758040E+01
 -0.16886050E-02  0.40054334E+01
 -0.15580169E-02  0.40355024E+01
 -0.14321888E-02  0.40656402E+01
 -0.13121637E-02  0.40955367E+01
 -0.11987119E-02  0.41249758E+01
 -0.10923482E-02  0.41538657E+01
 -0.99335576E-03  0.41822633E+01
 -0.90181589E-03  0.42103872E+01
 -0.81763954E-03  0.42386186E+01
 -0.74060058E-03  0.42674853E+01
 -0.67036821E-03  0.42976313E+01
  0.60653744E-03  0.43297720E+01
  0.54865639E-03  0.43646414E+01
  0.49624996E-03  0.44029359E+01
  0.44883933E-03  0.44452620E+01
  0.40595736E-03  0.44920945E+01
  0.36715990E-03  0.45437488E+01
  0.33203361E-03  0.46003712E+01
  0.30020050E-03  0.46619427E+01
  0.27131996E-03  0.47282983E+01
  0.24508864E-03  0.47991529E+01
  0.22123889E-03  0.48741328E+01
  0.19953603E-03  0.49528069E+01
  0.17977510E-03  0.50347158E+01
  0.16177719E-03  0.51193959E+01
  0.14538584E-03  0.52063994E+01
 -0.13046352E-03  0.52953091E+01
 -0.11688848E-03  0.53857488E+01
 -0.10455196E-03  0.54773911E+01
 -0.93355793E-04  0.55699618E+01
 -0.44775861E-04  0.62000293E+01
 -0.53131037E-04  0.60712237E+01
 -0.62918055E-04  0.59493752E+01
 -0.74360836E-04  0.58340483E+01
 -0.87714216E-04  0.57247777E+01
 -0.10326701E-03  0.56210715E+01
 -0.12134490E-03  0.55224155E+01
 -0.14231297E-03  0.54282799E+01
 -0.16657753E-03  0.53381280E+01
 -0.19458706E-03  0.52514269E+01
 -0.22683168E-03  0.51676596E+01
 -0.26384080E-03  0.50863391E+01
 -0.30617843E-03  0.50070224E+01
 -0.35443573E-03  0.49293250E+01
 -0.40922020E-03  0.48529347E+01
 -0.47114123E-03  0.47776224E+01
 -0.54079179E-03  0.47032518E+01
 -0.61872612E-03  0.46297844E+01
 -0.70543379E-03  0.45572801E+01
 -0.80131033E-03  0.44858936E+01
 -0.90662549E-03  0.44158657E+01
 -0.10214899E-02  0.43475095E+01
 -0.11458211E-02  0.42811929E+01
 -0.12793114E-02  0.42173174E+01
 -0.14213970E-02  0.41562950E+01
 -0.15712323E-02  0.40985250E+01
 -0.17276693E-02  0.40443711E+01
 -0.18892444E-02  0.39941423E+01
 -0.20541758E-02  0.39480776E+01
 -0.22203711E-02  0.39063359E+01
 -0.23854504E-02  0.38689929E+01
 -0.25467847E-02  0.38360434E+01
 -0.27015531E-02  0.38074099E+01
 -0.28468179E-02  0.37829557E+01
 -0.29796183E-02  0.37625013E+01
 -0.30970785E-02  0.37458426E+01
 -0.31965262E-02  0.37327685E+01
 -0.32756127E-02  0.37230777E+01
 -0.33324276E-02  0.37165913E+01
 -0.33655962E-02  0.37131627E+01
 -0.33743528E-02  0.37126820E+01
 -0.33585821E-02  0.37150768E+01
 -0.33188244E-02  0.37203072E+01
 -0.32562446E-02  0.37283577E+01
 -0.31725688E-02  0.37392244E+01
 -0.30699935E-02  0.37529007E+01
 -0.29510774E-02  0.37693607E+01
 -0.28186226E-02  0.37885426E+01
 -0.26755563E-02  0.38103340E+01
 -0.25248181E-02  0.38345604E+01
 -0.23692605E-02  0.38609785E+01
 -0.22115648E-02  0.38892766E+01
 -0.20541747E-02  0.39190819E+01
 -0.18992482E-02  0.39499767E+01
 -0.17486269E-02  0.39815218E+01
 -0.16038216E-02  0.40132877E+01
 -0.14660116E-02  0.40448902E+01
 -0.13360568E-02  0.40760284E+01
 -0.12145191E-02  0.41065216E+01
 -0.11016924E-02  0.41363399E+01
 -0.99763673E-03  0.41656255E+01
 -0.90221668E-03  0.41946996E+01
 -0.81513985E-03  0.42240525E+01
 -0.73599497E-03  0.42543168E+01
  0.66428740E-03  0.42862229E+01
  0.59947094E-03  0.43205448E+01
  0.54097531E-03  0.43580383E+01
  0.48822876E-03  0.43993826E+01
  0.44067573E-03  0.44451306E+01
  0.39778996E-03  0.44956741E+01
  0.35908319E-03  0.45512268E+01
  0.32411032E-03  0.46118259E+01
  0.29247146E-03  0.46773476E+01
  0.26381160E-03  0.47475340E+01
  0.23781848E-03  0.48220258E+01
  0.21421934E-03  0.49003954E+01
  0.19277683E-03  0.49821783E+01
  0.17328471E-03  0.50669002E+01
  0.15556341E-03  0.51540986E+01
 -0.13945592E-03  0.52433390E+01
 -0.12482400E-03  0.53342268E+01
 -0.11154479E-03  0.54264153E+01
 -0.99508052E-04  0.55196110E+01
 -0.47936693E-04  0.61485261E+01
 -0.56950798E-04  0.60216028E+01
 -0.67529349E-04  0.59015375E+01
 -0.79922027E-04  0.57878644E+01
 -0.94414059E-04  0.56800863E+01
 -0.11132993E-03  0.55776779E+01
 -0.13103695E-03  0.54800919E+01
 -0.15394839E-03  0.53867666E+01
 -0.18052597E-03  0.52971363E+01
 -0.21128117E-03  0.52106437E+01
 -0.24677505E-03  0.51267544E+01
 -0.28761587E-03  0.50449716E+01
 -0.33445413E-03  0.49648530E+01
 -0.38797430E-03  0.48860260E+01
 -0.44888274E-03  0.48082020E+01
 -0.51789153E-03  0.47311890E+01
 -0.59569764E-03  0.46548994E+01
 -0.68295776E-03  0.45793549E+01
 -0.78025877E-03  0.45046853E+01
 -0.88808445E-03  0.44311222E+01
 -0.10067793E-02  0.43589871E+01
 -0.11365106E-02  0.42886739E+01
 -0.12772295E-02  0.42206272E+01
 -0.14286333E-02  0.41553166E+01
 -0.15901296E-02  0.40932101E+01
 -0.17608043E-02  0.40347462E+01
 -0.19393950E-02  0.39803092E+01
 -0.21242720E-02  0.39302077E+01
 -0.23134289E-02  0.38846589E+01
 -0.25044860E-02  0.38437804E+01
 -0.26947103E-02  0.38075887E+01
 -0.28810539E-02  0.37760063E+01
 -0.30602168E-02  0.37488743E+01
 -0.32287322E-02  0.37259712E+01
 -0.33830778E-02  0.37070346E+01
 -0.35198076E-02  0.36917840E+01
 -0.36356989E-02  0.36799426E+01
 -0.37279045E-02  0.36712569E+01
 -0.37940987E-02  0.36655121E+01
 -0.38326038E-02  0.36625421E+01
 -0.38424841E-02  0.36622354E+01
 -0.38235996E-02  0.36645345E+01
 -0.37766116E-02  0.36694307E+01
 -0.37029426E-02  0.36769538E+01
 -0.36046923E-02  0.36871580E+01
 -0.34845217E-02  0.37001039E+01
 -0.33455138E-02  0.37158387E+01
 -0.31910251E-02  0.37343760E+01
 -0.30245392E-02  0.37556755E+01
 -0.28495304E-02  0.37796275E+01
 -0.26693460E-02  0.38060409E+01
 -0.24871096E-02  0.38346391E+01
 -0.23056473E-02  0.38650646E+01
 -0.21274363E-02  0.38968921E+01
 -0.19545745E-02  0.39296520E+01
 -0.17887683E-02  0.39628623E+01
 -0.16313360E-02  0.39960672E+01
 -0.14832252E-02  0.40288796E+01
 -0.13450397E-02  0.40610240E+01
 -0.12170756E-02  0.40923749E+01
 -0.10993620E-02  0.41229854E+01
 -0.99170553E-03  0.41531018E+01
 -0.89373532E-03  0.41831613E+01
 -0.80494680E-03  0.42137688E+01
  0.72474273E-03  0.42456557E+01
  0.65246988E-03  0.42796238E+01
  0.58745054E-03  0.43164805E+01
  0.52900841E-03  0.43569729E+01
  0.47648890E-03  0.44017311E+01
  0.42927386E-03  0.44512248E+01
  0.38679146E-03  0.45057400E+01
  0.34852187E-03  0.45653747E+01
  0.31399929E-03  0.46300525E+01
  0.28281135E-03  0.46995478E+01
  0.25459643E-03  0.47735203E+01
  0.22903962E-03  0.48515494E+01
  0.20586789E-03  0.49331690E+01
  0.18484489E-03  0.50178961E+01
  0.16576573E-03  0.51052551E+01
 -0.14845210E-03  0.51947953E+01
 -0.13274779E-03  0.52861046E+01
 -0.11851470E-03  0.53788177E+01
 -0.10562958E-03  0.54726224E+01
 -0.51135084E-04  0.61009959E+01
 -0.60823671E-04  0.59758566E+01
 -0.72214690E-04  0.58574634E+01
 -0.85585176E-04  0.57453197E+01
 -0.10125274E-03  0.56388956E+01
 -0.11958001E-03  0.55376322E+01
 -0.14097891E-03  0.54409492E+01
 -0.16591457E-03  0.53482538E+01
 -0.19490842E-03  0.52589532E+01
 -0.22854012E-03  0.51724684E+01
 -0.26744760E-03  0.50882506E+01
 -0.31232485E-03  0.50057984E+01
 -0.36391657E-03  0.49246755E+01
 -0.42300916E-03  0.48445275E+01
 -0.49041739E-03  0.47650973E+01
 -0.56696627E-03  0.46862373E+01
 -0.65346785E-03  0.46079172E+01
 -0.75069297E-03  0.45302274E+01
 -0.85933819E-03  0.44533756E+01
 -0.97998849E-03  0.43776777E+01
 -0.11130768E-02  0.43035419E+01
 -0.12588410E-02  0.42314474E+01
 -0.14172806E-02  0.41619179E+01
 -0.15881126E-02  0.40954911E+01
 -0.17707302E-02  0.40326872E+01
 -0.19641635E-02  0.39739779E+01
 -0.21670452E-02  0.39197583E+01
 -0.23775832E-02  0.38703239E+01
 -0.25935420E-02  0.38258555E+01
 -0.28122387E-02  0.37864125E+01
 -0.30305561E-02  0.37519352E+01
 -0.32449799E-02  0.37222564E+01
 -0.34516638E-02  0.36971207E+01
 -0.36465277E-02  0.36762086E+01
 -0.38253878E-02  0.36591642E+01
 -0.39841175E-02  0.36456230E+01
 -0.41188310E-02  0.36352382E+01
 -0.42260758E-02  0.36277020E+01
 -0.43030205E-02  0.36227632E+01
 -0.43476173E-02  0.36202376E+01
 -0.43587248E-02  0.36200138E+01
 -0.43361763E-02  0.36220518E+01
 -0.42807866E-02  0.36263770E+01
 -0.41942976E-02  0.36330687E+01
 -0.40792690E-02  0.36422439E+01
 -0.39389268E-02  0.36540374E+01
 -0.37769856E-02  0.36685787E+01
 -0.35974618E-02  0.36859675E+01
 -0.34044911E-02  0.37062492E+01
 -0.32021656E-02  0.37293936E+01
 -0.29943942E-02  0.37552779E+01
 -0.27847932E-02  0.37836773E+01
 -0.25766064E-02  0.38142648E+01
 -0.23726524E-02  0.38466219E+01
 -0.21752967E-02  0.38802604E+01
 -0.19864443E-02  0.39146544E+01
 -0.18075501E-02  0.39492814E+01
 -0.16396420E-02  0.39836692E+01
 -0.14833563E-02  0.40174445E+01
 -0.13389795E-02  0.40503787E+01
 -0.12064973E-02  0.40824252E+01
 -0.10856448E-02  0.41137422E+01
 -0.97595900E-03  0.41446978E+01
 -0.87682827E-03  0.41758533E+01
 -0.78753930E-03  0.42079259E+01
  0.70731872E-03  0.42417320E+01
  0.63536896E-03  0.42781200E+01
  0.57089764E-03  0.43178987E+01
  0.51314039E-03  0.43617723E+01
  0.46137757E-03  0.44102890E+01
  0.41494523E-03  0.44638098E+01
  0.37324122E-03  0.45224985E+01
  0.33572734E-03  0.45863307E+01
  0.30192829E-03  0.46551190E+01
  0.27142836E-03  0.47285464E+01
  0.24386657E-03  0.48062037E+01
  0.21893095E-03  0.48876260E+01
  0.19635235E-03  0.49723241E+01
  0.17589840E-03  0.50598111E+01
  0.15736773E-03  0.51496215E+01
 -0.14058475E-03  0.52413266E+01
 -0.12539500E-03  0.53345433E+01
 -0.11166131E-03  0.54289412E+01
 -0.54345745E-04  0.60573091E+01
 -0.64719141E-04  0.59338494E+01
 -0.76937325E-04  0.58170127E+01
 -0.91306102E-04  0.57062705E+01
 -0.10817725E-03  0.56010601E+01
 -0.12795374E-03  0.55007892E+01
 -0.15109488E-03  0.54048452E+01
 -0.17812095E-03  0.53126058E+01
 -0.20961713E-03  0.52234531E+01
 -0.24623591E-03  0.51367895E+01
 -0.28869768E-03  0.50520560E+01
 -0.33778850E-03  0.49687511E+01
 -0.39435453E-03  0.48864505E+01
 -0.45929224E-03  0.48048247E+01
 -0.53353377E-03  0.47236552E+01
 -0.61802698E-03  0.46428467E+01
 -0.71370974E-03  0.45624342E+01
 -0.82147875E-03  0.44825845E+01
 -0.94215293E-03  0.44035905E+01
 -0.10764324E-02  0.43258587E+01
 -0.12248535E-02  0.42498894E+01
 -0.13877417E-02  0.41762503E+01
 -0.15651627E-02  0.41055449E+01
 -0.17568730E-02  0.40383771E+01
 -0.19622715E-02  0.39753146E+01
 -0.21803522E-02  0.39168539E+01
 -0.24096600E-02  0.38633894E+01
 -0.26482516E-02  0.38151896E+01
 -0.28936653E-02  0.37723823E+01
 -0.31429036E-02  0.37349512E+01
 -0.33924368E-02  0.37027428E+01
 -0.36382338E-02  0.36754845E+01
 -0.38758297E-02  0.36528098E+01
 -0.41004342E-02  0.36342906E+01
 -0.43070856E-02  0.36194703E+01
 -0.44908471E-02  0.36078967E+01
 -0.46470346E-02  0.35991517E+01
 -0.47714626E-02  0.35928750E+01
 -0.48606842E-02  0.35887813E+01
 -0.49122018E-02  0.35866714E+01
 -0.49246257E-02  0.35864362E+01
 -0.48977621E-02  0.35880554E+01
 -0.48326203E-02  0.35915897E+01
 -0.47313393E-02  0.35971694E+01
 -0.45970440E-02  0.36049761E+01
 -0.44336482E-02  0.36152222E+01
 -0.42456265E-02  0.36281248E+01
 -0.40377783E-02  0.36438776E+01
 -0.38150027E-02  0.36626227E+01
 -0.35821017E-02  0.36844226E+01
 -0.33436176E-02  0.37092380E+01
 -0.31037105E-02  0.37369120E+01
 -0.28660742E-02  0.37671649E+01
 -0.26338854E-02  0.37996003E+01
 -0.24097816E-02  0.38337250E+01
 -0.21958628E-02  0.38689799E+01
 -0.19937103E-02  0.39047834E+01
 -0.18044196E-02  0.39405816E+01
 -0.16286440E-02  0.39759029E+01
 -0.14666454E-02  0.40104113E+01
 -0.13183495E-02  0.40439516E+01
 -0.11834051E-02  0.40765821E+01
 -0.10612416E-02  0.41085877E+01
 -0.95112597E-03  0.41404705E+01
 -0.85221487E-03  0.41729176E+01
  0.76360177E-03  0.42067457E+01
  0.68435700E-03  0.42428328E+01
  0.61356072E-03  0.42820406E+01
  0.55032856E-03  0.43251428E+01
  0.49383008E-03  0.43727650E+01
  0.44330096E-03  0.44253448E+01
  0.39804960E-03  0.44831151E+01
  0.35745915E-03  0.45461088E+01
  0.32098609E-03  0.46141811E+01
  0.28815616E-03  0.46870434E+01
  0.25855860E-03  0.47643020E+01
  0.23183937E-03  0.48454964E+01
  0.20769403E-03  0.49301341E+01
  0.18586069E-03  0.50177184E+01
  0.16611327E-03  0.51077710E+01
 -0.14825546E-03  0.51998472E+01
 -0.13211544E-03  0.52935471E+01
 -0.11754128E-03  0.53885227E+01
 -0.57540852E-04  0.60173383E+01
 -0.68603396E-04  0.58954504E+01
 -0.81656221E-04  0.57800516E+01
 -0.97035073E-04  0.56705821E+01
 -0.11512739E-03  0.55664462E+01
 -0.13637840E-03  0.54670190E+01
 -0.16129709E-03  0.53716568E+01
 -0.19046182E-03  0.52797098E+01
 -0.22452492E-03  0.51905373E+01
 -0.26421594E-03  0.51035267E+01
 -0.31034254E-03  0.50181131E+01
 -0.36378851E-03  0.49338002E+01
 -0.42550793E-03  0.48501812E+01
 -0.49651465E-03  0.47669581E+01
 -0.57786638E-03  0.46839580E+01
 -0.67064295E-03  0.46011450E+01
 -0.77591823E-03  0.45186268E+01
 -0.89472610E-03  0.44366534E+01
 -0.10280207E-02  0.43556093E+01
 -0.11766317E-02  0.42759970E+01
 -0.13412157E-02  0.41984125E+01
 -0.15222050E-02  0.41235138E+01
 -0.17197535E-02  0.40519836E+01
 -0.19336820E-02  0.39844883E+01
 -0.21634218E-02  0.39216364E+01
 -0.24079582E-02  0.38639394E+01
 -0.26657742E-02  0.38117779E+01
 -0.29347961E-02  0.37653775E+01
 -0.32123462E-02  0.37247960E+01
 -0.34951081E-02  0.36899235E+01
 -0.37791143E-02  0.36604959E+01
 -0.40597667E-02  0.36361200E+01
 -0.43319019E-02  0.36163076E+01
 -0.45899119E-02  0.36005143E+01
 -0.48279241E-02  0.35881795E+01
 -0.50400394E-02  0.35787644E+01
 -0.52206182E-02  0.35717834E+01
 -0.53645904E-02  0.35668286E+01
 -0.54677640E-02  0.35635867E+01
 -0.55270971E-02  0.35618482E+01
 -0.55409029E-02  0.35615099E+01
 -0.55089618E-02  0.35625719E+01
 -0.54325288E-02  0.35651301E+01
 -0.53142348E-02  0.35693632E+01
 -0.51578969E-02  0.35755160E+01
 -0.49682628E-02  0.35838768E+01
 -0.47507180E-02  0.35947514E+01
 -0.45109880E-02  0.36084319E+01
 -0.42548608E-02  0.36251637E+01
 -0.39879499E-02  0.36451131E+01
 -0.37155065E-02  0.36683376E+01
 -0.34422847E-02  0.36947641E+01
 -0.31724557E-02  0.37241763E+01
 -0.29095638E-02  0.37562168E+01
 -0.26565148E-02  0.37904018E+01
 -0.24155908E-02  0.38261522E+01
 -0.21884816E-02  0.38628369E+01
 -0.19763299E-02  0.38998263E+01
 -0.17797852E-02  0.39365530E+01
 -0.15990642E-02  0.39725712E+01
 -0.14340143E-02  0.40076116E+01
 -0.12841796E-02  0.40416227E+01
 -0.11488660E-02  0.40747937E+01
 -0.10272040E-02  0.41075533E+01
 -0.91820648E-03  0.41405426E+01
  0.82082092E-03  0.41745646E+01
  0.73397388E-03  0.42105134E+01
  0.65660749E-03  0.42492942E+01
  0.58770774E-03  0.42917437E+01
  0.52632485E-03  0.43385616E+01
  0.47158661E-03  0.43902626E+01
  0.42270533E-03  0.44471511E+01
  0.37897990E-03  0.45093213E+01
  0.33979375E-03  0.45766758E+01
  0.30461000E-03  0.46489589E+01
  0.27296471E-03  0.47257966E+01
  0.24445902E-03  0.48067364E+01
  0.21875092E-03  0.48912850E+01
  0.19554712E-03  0.49789384E+01
  0.17459537E-03  0.50692064E+01
 -0.15567751E-03  0.51616301E+01
 -0.13860338E-03  0.52557935E+01
 -0.12320563E-03  0.53513317E+01
 -0.60690337E-04  0.59809599E+01
 -0.72439665E-04  0.58605338E+01
 -0.86326450E-04  0.57464542E+01
 -0.10271725E-03  0.56381300E+01
 -0.12203632E-03  0.55349333E+01
 -0.14477256E-03  0.54362078E+01
 -0.17148652E-03  0.53412803E+01
 -0.20281687E-03  0.52494755E+01
 -0.23948595E-03  0.51601334E+01
 -0.28230367E-03  0.50726298E+01
 -0.33216896E-03  0.49863982E+01
 -0.39006802E-03  0.49009526E+01
 -0.45706823E-03  0.48159094E+01
 -0.53430696E-03  0.47310082E+01
 -0.62297456E-03  0.46461280E+01
 -0.72429081E-03  0.45612989E+01
 -0.83947477E-03  0.44767073E+01
 -0.96970818E-03  0.43926923E+01
 -0.11160929E-02  0.43097353E+01
 -0.12796031E-02  0.42284383E+01
 -0.14610337E-02  0.41494954E+01
 -0.16609452E-02  0.40736550E+01
 -0.18796057E-02  0.40016767E+01
 -0.21169301E-02  0.39342842E+01
 -0.23724159E-02  0.38721184E+01
 -0.26450756E-02  0.38156940E+01
 -0.29333651E-02  0.37653635E+01
 -0.32351106E-02  0.37212930E+01
 -0.35474385E-02  0.36834524E+01
 -0.38667169E-02  0.36516211E+01
 -0.41885198E-02  0.36254089E+01
 -0.45076321E-02  0.36042899E+01
 -0.48181086E-02  0.35876461E+01
 -0.51134049E-02  0.35748139E+01
 -0.53865881E-02  0.35651312E+01
 -0.56306258E-02  0.35579782E+01
 -0.58387407E-02  0.35528104E+01
 -0.60048043E-02  0.35491824E+01
 -0.61237297E-02  0.35467619E+01
 -0.61918221E-02  0.35453359E+01
 -0.62070418E-02  0.35448108E+01
 -0.61691476E-02  0.35452078E+01
 -0.60797022E-02  0.35466543E+01
 -0.59419406E-02  0.35493727E+01
 -0.57605220E-02  0.35536637E+01
 -0.55411977E-02  0.35598861E+01
 -0.52904374E-02  0.35684300E+01
 -0.50150545E-02  0.35796848E+01
 -0.47218647E-02  0.35940025E+01
 -0.44174024E-02  0.36116604E+01
 -0.41077049E-02  0.36328239E+01
 -0.37981676E-02  0.36575175E+01
 -0.34934602E-02  0.36856048E+01
 -0.31974950E-02  0.37167833E+01
 -0.29134326E-02  0.37505954E+01
 -0.26437143E-02  0.37864559E+01
 -0.23901114E-02  0.38236958E+01
 -0.21537855E-02  0.38616188E+01
 -0.19353555E-02  0.38995659E+01
 -0.17349679E-02  0.39369828E+01
 -0.15523695E-02  0.39734829E+01
 -0.13869803E-02  0.40088979E+01
 -0.12379655E-02  0.40433111E+01
 -0.11043039E-02  0.40770645E+01
 -0.98485124E-03  0.41107397E+01
  0.87839720E-03  0.41451109E+01
  0.78371388E-03  0.41810753E+01
  0.69959586E-03  0.42195704E+01
  0.62489102E-03  0.42614879E+01
  0.55852281E-03  0.43075976E+01
  0.49950452E-03  0.43584894E+01
  0.44694676E-03  0.44145410E+01
  0.40005926E-03  0.44759106E+01
  0.35814827E-03  0.45425525E+01
  0.32061081E-03  0.46142485E+01
  0.28692689E-03  0.46906480E+01
  0.25665045E-03  0.47713104E+01
  0.22939998E-03  0.48557443E+01
  0.20484924E-03  0.49434408E+01
  0.18271855E-03  0.50338997E+01
 -0.16276692E-03  0.51266487E+01
 -0.14478512E-03  0.52212568E+01
 -0.12858981E-03  0.53173430E+01
 -0.63762288E-04  0.59480547E+01
 -0.76188688E-04  0.58289804E+01
 -0.90899755E-04  0.57161030E+01
 -0.10829337E-03  0.56088008E+01
 -0.12883127E-03  0.55064146E+01
 -0.15304701E-03  0.54082584E+01
 -0.18155390E-03  0.53136314E+01
 -0.21505250E-03  0.52218356E+01
 -0.25433706E-03  0.51321947E+01
 -0.30030026E-03  0.50440768E+01
 -0.35393518E-03  0.49569182E+01
 -0.41633381E-03  0.48702478E+01
 -0.48868085E-03  0.47837106E+01
 -0.57224192E-03  0.46970892E+01
 -0.66834548E-03  0.46103199E+01
 -0.77835779E-03  0.45235042E+01
 -0.90365090E-03  0.44369122E+01
 -0.10455639E-02  0.43509768E+01
 -0.12053580E-02  0.42662793E+01
 -0.13841670E-02  0.41835239E+01
 -0.15829427E-02  0.41035031E+01
 -0.18023974E-02  0.40270542E+01
 -0.20429422E-02  0.39550097E+01
 -0.23046209E-02  0.38881438E+01
 -0.25870371E-02  0.38271197E+01
 -0.28892742E-02  0.37724424E+01
 -0.32098051E-02  0.37244209E+01
 -0.35463962E-02  0.36831448E+01
 -0.38960079E-02  0.36484791E+01
 -0.42547042E-02  0.36200762E+01
 -0.46175873E-02  0.35974065E+01
 -0.49787773E-02  0.35798029E+01
 -0.53314615E-02  0.35665139E+01
 -0.56680339E-02  0.35567594E+01
 -0.59803390E-02  0.35497826E+01
 -0.62600217E-02  0.35448945E+01
 -0.64989661E-02  0.35415056E+01
 -0.66897902E-02  0.35391466E+01
 -0.68263449E-02  0.35374784E+01
 -0.69041609E-02  0.35362932E+01
 -0.69207848E-02  0.35355112E+01
 -0.68759601E-02  0.35351737E+01
 -0.67716301E-02  0.35354346E+01
 -0.66117637E-02  0.35365506E+01
 -0.64020317E-02  0.35388678E+01
 -0.61493804E-02  0.35428043E+01
 -0.58615565E-02  0.35488250E+01
 -0.55466385E-02  0.35574104E+01
 -0.52126189E-02  0.35690177E+01
 -0.48670666E-02  0.35840380E+01
 -0.45168818E-02  0.36027527E+01
 -0.41681425E-02  0.36252957E+01
 -0.38260297E-02  0.36516252E+01
 -0.34948144E-02  0.36815100E+01
 -0.31778870E-02  0.37145348E+01
 -0.28778151E-02  0.37501237E+01
 -0.25964153E-02  0.37875836E+01
 -0.23348324E-02  0.38261616E+01
 -0.20936214E-02  0.38651147E+01
 -0.18728295E-02  0.39037835E+01
 -0.16720780E-02  0.39416637E+01
 -0.14906419E-02  0.39784666E+01
 -0.13275281E-02  0.40141615E+01
 -0.11815492E-02  0.40489936E+01
 -0.10513914E-02  0.40834719E+01
  0.93567591E-03  0.41183282E+01
  0.83301129E-03  0.41544498E+01
  0.74203665E-03  0.41927947E+01
  0.66145489E-03  0.42343007E+01
  0.59005665E-03  0.42798015E+01
  0.52673558E-03  0.43299599E+01
  0.47049609E-03  0.43852265E+01
  0.42045492E-03  0.44458261E+01
  0.37583792E-03  0.45117678E+01
  0.33597333E-03  0.45828749E+01
  0.30028286E-03  0.46588242E+01
  0.26827140E-03  0.47391906E+01
  0.23951646E-03  0.48234878E+01
  0.21365766E-03  0.49112040E+01
  0.19038696E-03  0.50018311E+01
  0.16943980E-03  0.50948849E+01
 -0.15058733E-03  0.51899202E+01
 -0.13362980E-03  0.52865406E+01
 -0.66723436E-04  0.59185086E+01
 -0.79809320E-04  0.58006781E+01
 -0.95325271E-04  0.56888898E+01
 -0.11370058E-03  0.55824923E+01
 -0.13543467E-03  0.54807971E+01
 -0.16110608E-03  0.53830898E+01
 -0.19138136E-03  0.52886448E+01
 -0.22702366E-03  0.51967441E+01
 -0.26890011E-03  0.51066983E+01
 -0.31798734E-03  0.50178716E+01
 -0.37537412E-03  0.49297072E+01
 -0.44226017E-03  0.48417533E+01
 -0.51994984E-03  0.47536881E+01
 -0.60983993E-03  0.46653414E+01
 -0.71340062E-03  0.45767115E+01
 -0.83214926E-03  0.44879754E+01
 -0.96761679E-03  0.43994903E+01
 -0.11213075E-02  0.43117857E+01
 -0.12946526E-02  0.42255447E+01
 -0.14889593E-02  0.41415740E+01
 -0.17053549E-02  0.40607635E+01
 -0.19447281E-02  0.39840361E+01
 -0.22076640E-02  0.39122914E+01
 -0.24943733E-02  0.38463457E+01
 -0.28046110E-02  0.37868735E+01
 -0.31375810E-02  0.37343563E+01
 -0.34918258E-02  0.36890439E+01
 -0.38651008E-02  0.36509332E+01
 -0.42542396E-02  0.36197678E+01
 -0.46550235E-02  0.35950594E+01
 -0.50620764E-02  0.35761294E+01
 -0.54688123E-02  0.35621647E+01
 -0.58674670E-02  0.35522817E+01
 -0.62492449E-02  0.35455911E+01
 -0.66045995E-02  0.35412547E+01
 -0.69236532E-02  0.35385303E+01
 -0.71967366E-02  0.35368015E+01
 -0.74150052E-02  0.35355925E+01
 -0.75710674E-02  0.35345717E+01
 -0.76595493E-02  0.35335465E+01
 -0.76775193E-02  0.35324549E+01
 -0.76247156E-02  0.35313566E+01
 -0.75035436E-02  0.35304245E+01
 -0.73188483E-02  0.35299379E+01
 -0.70774981E-02  0.35302735E+01
 -0.67878407E-02  0.35318928E+01
 -0.64591058E-02  0.35353218E+01
 -0.61008233E-02  0.35411208E+01
 -0.57223155E-02  0.35498454E+01
 -0.53322988E-02  0.35619993E+01
 -0.49386079E-02  0.35779842E+01
 -0.45480373E-02  0.35980523E+01
 -0.41662816E-02  0.36222689E+01
 -0.37979498E-02  0.36504894E+01
 -0.34466272E-02  0.36823566E+01
 -0.31149645E-02  0.37173202E+01
 -0.28047791E-02  0.37546767E+01
 -0.25171563E-02  0.37936293E+01
 -0.22525494E-02  0.38333602E+01
 -0.20108740E-02  0.38731112E+01
 -0.17915990E-02  0.39122628E+01
 -0.15938331E-02  0.39504046E+01
 -0.14164079E-02  0.39873875E+01
 -0.12579562E-02  0.40233517E+01
 -0.11169840E-02  0.40587233E+01
 -0.99193534E-03  0.40941795E+01
  0.88124837E-03  0.41305850E+01
  0.78340083E-03  0.41689067E+01
  0.69694575E-03  0.42101187E+01
  0.62053682E-03  0.42551115E+01
  0.55294455E-03  0.43046165E+01
  0.49306415E-03  0.43591565E+01
  0.43991691E-03  0.44190235E+01
  0.39264614E-03  0.44842843E+01
  0.35050957E-03  0.45548070E+01
  0.31286914E-03  0.46302999E+01
  0.27917956E-03  0.47103565E+01
  0.24897636E-03  0.47944985E+01
  0.22186430E-03  0.48822143E+01
  0.19750639E-03  0.49729894E+01
  0.17561408E-03  0.50663291E+01
 -0.15593858E-03  0.51617755E+01
 -0.13826352E-03  0.52589175E+01
 -0.69539743E-04  0.58922128E+01
 -0.83259250E-04  0.57755218E+01
 -0.99550426E-04  0.56647153E+01
 -0.11887359E-03  0.55591138E+01
 -0.14176550E-03  0.54580010E+01
 -0.16884928E-03  0.53606367E+01
 -0.20084445E-03  0.52662728E+01
 -0.23857645E-03  0.51741743E+01
 -0.28298507E-03  0.50836421E+01
 -0.33513079E-03  0.49940401E+01
 -0.39619810E-03  0.49048218E+01
 -0.46749461E-03  0.48155588E+01
 -0.55044480E-03  0.47259658E+01
 -0.64657742E-03  0.46359236E+01
 -0.75750580E-03  0.45454954E+01
 -0.88490063E-03  0.44549360E+01
 -0.10304554E-02  0.43646919E+01
 -0.11958450E-02  0.42753900E+01
 -0.13826793E-02  0.41878152E+01
 -0.15924511E-02  0.41028753E+01
 -0.18264809E-02  0.40215546E+01
 -0.20858573E-02  0.39448567E+01
 -0.23713711E-02  0.38737412E+01
 -0.26834395E-02  0.38090571E+01
 -0.30220160E-02  0.37514781E+01
 -0.33864794E-02  0.37014488E+01
 -0.37754993E-02  0.36591447E+01
 -0.41868758E-02  0.36244544E+01
 -0.46173632E-02  0.35969869E+01
 -0.50624902E-02  0.35761025E+01
 -0.55164054E-02  0.35609675E+01
 -0.59717836E-02  0.35506226E+01
 -0.64198333E-02  0.35440590E+01
 -0.68504467E-02  0.35402905E+01
 -0.72525204E-02  0.35384147E+01
 -0.76144544E-02  0.35376566E+01
 -0.79248090E-02  0.35373938E+01
 -0.81730645E-02  0.35371633E+01
 -0.83504030E-02  0.35366566E+01
 -0.84504131E-02  0.35357063E+01
 -0.84696212E-02  0.35342723E+01
 -0.84077721E-02  0.35324297E+01
 -0.82678203E-02  0.35303618E+01
 -0.80556363E-02  0.35283566E+01
 -0.77794778E-02  0.35268040E+01
 -0.74493059E-02  0.35261905E+01
 -0.70760409E-02  0.35270846E+01
 -0.66708491E-02  0.35301111E+01
 -0.62445313E-02  0.35359130E+01
 -0.58070568E-02  0.35451011E+01
 -0.53672561E-02  0.35581972E+01
 -0.49326626E-02  0.35755775E+01
 -0.45094760E-02  0.35974242E+01
 -0.41026116E-02  0.36236923E+01
 -0.37158045E-02  0.36540979E+01
 -0.33517382E-02  0.36881311E+01
 -0.30121792E-02  0.37250934E+01
 -0.26981066E-02  0.37641567E+01
 -0.24098309E-02  0.38044399E+01
 -0.21471023E-02  0.38450940E+01
 -0.19092105E-02  0.38853898E+01
 -0.16950772E-02  0.39247967E+01
 -0.15033431E-02  0.39630460E+01
 -0.13324499E-02  0.40001674E+01
 -0.11807149E-02  0.40364962E+01
 -0.10463994E-02  0.40726450E+01
  0.92776641E-03  0.41094445E+01
  0.82312915E-03  0.41478591E+01
  0.73088832E-03  0.41888892E+01
  0.64955881E-03  0.42334742E+01
  0.57778644E-03  0.42824092E+01
  0.51435608E-03  0.43362861E+01
  0.45819255E-03  0.43954644E+01
  0.40835589E-03  0.44600705E+01
  0.36403264E-03  0.45300199E+01
  0.32452449E-03  0.46050559E+01
  0.28923553E-03  0.46847938E+01
  0.25765903E-03  0.47687667E+01
  0.22936463E-03  0.48564654E+01
  0.20398625E-03  0.49473710E+01
  0.18121124E-03  0.50409802E+01
 -0.16077085E-03  0.51368233E+01
 -0.14243210E-03  0.52344755E+01
 -0.72177068E-04  0.58690638E+01
 -0.86495837E-04  0.57534137E+01
 -0.10352198E-03  0.56434893E+01
 -0.12374597E-03  0.55385850E+01
 -0.14774090E-03  0.54379591E+01
 -0.17617340E-03  0.53408477E+01
 -0.20981470E-03  0.52464832E+01
 -0.24955123E-03  0.51541164E+01
 -0.29639396E-03  0.50630420E+01
 -0.35148566E-03  0.49726262E+01
 -0.41610486E-03  0.48823366E+01
 -0.49166533E-03  0.47917705E+01
 -0.57970997E-03  0.47006823E+01
 -0.68189799E-03  0.46090055E+01
 -0.79998467E-03  0.45168700E+01
 -0.93579362E-03  0.44246092E+01
 -0.10911816E-02  0.43327589E+01
 -0.12679971E-02  0.42420425E+01
 -0.14680339E-02  0.41533447E+01
 -0.16929799E-02  0.40676712E+01
 -0.19443638E-02  0.39860957E+01
 -0.22234956E-02  0.39096963E+01
 -0.25314009E-02  0.38394846E+01
 -0.28687417E-02  0.37763318E+01
 -0.32357166E-02  0.37208997E+01
 -0.36319338E-02  0.36735822E+01
 -0.40562487E-02  0.36344675E+01
 -0.45065659E-02  0.36033234E+01
 -0.49796128E-02  0.35796135E+01
 -0.54707034E-02  0.35625406E+01
 -0.59735246E-02  0.35511142E+01
 -0.64799916E-02  0.35442341E+01
 -0.69802236E-02  0.35407767E+01
 -0.74626938E-02  0.35396756E+01
 -0.79145916E-02  0.35399845E+01
 -0.83224102E-02  0.35409182E+01
 -0.86727358E-02  0.35418701E+01
 -0.89531729E-02  0.35424097E+01
 -0.91533025E-02  0.35422663E+01
 -0.92655504E-02  0.35413075E+01
 -0.92858413E-02  0.35395181E+01
 -0.92139413E-02  0.35369856E+01
 -0.90534401E-02  0.35338941E+01
 -0.88113791E-02  0.35305259E+01
 -0.84975906E-02  0.35272661E+01
 -0.81238500E-02  0.35246054E+01
 -0.77029634E-02  0.35231347E+01
 -0.72479029E-02  0.35235251E+01
 -0.67710797E-02  0.35264922E+01
 -0.62838041E-02  0.35327443E+01
 -0.57959484E-02  0.35429194E+01
 -0.53157934E-02  0.35575193E+01
 -0.48500223E-02  0.35768495E+01
 -0.44038163E-02  0.36009749E+01
 -0.39810079E-02  0.36296975E+01
 -0.35842572E-02  0.36625620E+01
 -0.32152263E-02  0.36988888E+01
 -0.28747392E-02  0.37378325E+01
 -0.25629229E-02  0.37784602E+01
 -0.22793291E-02  0.38198425E+01
 -0.20230434E-02  0.38611477E+01
 -0.17927820E-02  0.39017301E+01
 -0.15869823E-02  0.39412020E+01
 -0.14038866E-02  0.39794814E+01
 -0.12416187E-02  0.40168072E+01
 -0.10982541E-02  0.40537195E+01
  0.97187976E-03  0.40910054E+01
  0.86064410E-03  0.41296165E+01
  0.76279590E-03  0.41705697E+01
  0.67671189E-03  0.42148449E+01
  0.60091404E-03  0.42632944E+01
  0.53407770E-03  0.43165761E+01
  0.47503199E-03  0.43751158E+01
  0.42275440E-03  0.44390998E+01
  0.37636089E-03  0.45084938E+01
  0.33509344E-03  0.45830785E+01
  0.29830596E-03  0.46624945E+01
  0.26544989E-03  0.47462890E+01
  0.23606007E-03  0.48339577E+01
  0.20974164E-03  0.49249796E+01
  0.18615813E-03  0.50188445E+01
 -0.16502111E-03  0.51150720E+01
 -0.14608126E-03  0.52132247E+01
 -0.74601896E-04  0.58489632E+01
 -0.89477032E-04  0.57342623E+01
 -0.10718720E-03  0.56251296E+01
[truncated: 57,943,447 more chars]
